# Supplementary material for: Myeloid cells coordinately induce glioma cell-intrinsic and cell-extrinsic pathways for chemoresistance via GP130 signaling
Source: Cell Rep Med. 2024 Jul 24;5(8):101658. doi: 10.1016/j.xcrm.2024.101658 (PMC11384956; doi:10.1016/j.xcrm.2024.101658)
Supplement: Table S1. Specification of samples that were used for myeloid cell purification and transcriptomics, related to Figure 1A [file mmc2.xlsx]

## Sheet: Tabelle1
Short ID	Sample ID	Age at OP	Sex	Diagnosis	Metagene	Histology	IDH
		(years)
Tm-#8	BE-230413 B	61	female	GBM	Mes	GBM	WT
Tm-#9	BE-070513	52	female	GBM	PN	GBM	WT
Tm-#17	BE-211013 A	59	male	GBM	Mes	GBM	WT
Tm#19	BE-280114	57	female	GBM	PN	GBM	WT
Tm#20	BE-280114	70	male	GBM	PN	GBM	WT
Tm#21	BE-130214	55	male	GBM	Mes	GBM	WT
Tm#23	BE-180214	54	male	GBM	PN	GBM	WT
Tm#25	BE-240214	76	female	GBM	PN	GBM	WT
Tm#32	BE-070514M1	53	female	GBM	Mes	GBM	WT
Tm#33	BE-070514M2	40	female	GBM	Mes	GBM	WT
CTRL#1	MU-120514	47	male	MTS	N.A.	Tumor free	N.A.
CTRL#1	BE-120514	44	male	MTS	N.A.	Tumor free	N.A.
CTRL#2	MU-210714	51	female	MTS	N.A.	Tumor free	N.A.
Abbreviations: MTS: mesial temporal sclerosis; GBM: Glioblastoma; Mes: Mesenchymal GBM subtype; PN: Proneural GBM subtype; N.A.: not applicable
