# Supplementary material for: Myeloid cells coordinately induce glioma cell-intrinsic and cell-extrinsic pathways for chemoresistance via GP130 signaling
Source: Cell Rep Med. 2024 Jul 24;5(8):101658. doi: 10.1016/j.xcrm.2024.101658 (PMC11384956; doi:10.1016/j.xcrm.2024.101658)
Supplement: Table S2. Specification of samples that were used for quantification of immunohistochemical markers, related to Figures 1E and S1E, S1F [file mmc3.xlsx]

## Sheet: Tabelle1
Sample Nr.	Diagnosis	IDH WT/MUT	Primary / Recurrent	Treatment	Age at diagnosis or treatment	Sex	Humanin+ cells/ field	Humanin+ cells/ total cells	Humanin+ myeloid cells/ total myeloid cells
							N.D. = not determined	N.A. = not appliccable
ES-IBE-1	MTS	N.A.	N.A.	History with Lamotrigin, Carbamazepine; resection	47	F	23	N.A.	N.D.
ES-IBE-2	MTS	N.A.	N.A.	History with Lamotrigin; resection	53	F	13	N.A.	N.D.
ES-IBE-3	MTS	N.A.	N.A.	History with Lamotrigin; resection	39	F	33	N.A.	N.D.
ES-IBE-4	MTS	N.A.	N.A.	History with Lamotrigin; resection	22	M	17	N.A.	N.D.
ES-IBE-5	MTS	N.A.	N.A.	History with Lamotrigin; resection	41	F	15	N.A.	N.D.
ES-IBE-6	MTS	N.A.	N.A.	History with Lamotrigin; resection	36	M	19	N.A.	N.D.
ES-IBE-7	MTS	N.A.	N.A.	History with Levetiracetam; resection	51	M	19	N.A.	N.D.
ES-IBE-8	MTS	N.A.	N.A.	History with Levetiracetam; resection	32	F	18	N.A.	N.D.
ES-IBE-9	MTS	N.A.	N.A.	History with Lacosamid; resection	49	F	41	N.A.	N.D.
ES-IBE-10	MTS	N.A.	N.A.	History with Lacosamid; resection	27	M	22	N.A.	N.D.
ES-IBE-11	MTS	N.A.	N.A.	History with Lacosamid; resection	19	M	21	N.A.	N.D.
ES-IBE-12	MTS	N.A.	N.A.	History with Lamotrigin; resection	33	M	9	N.A.	N.D.
ES-IBE-13	MTS	N.A.	N.A.	History with Lamotrigin; resection	41	M	31	N.A.	N.D.
ES-IBE-14	MTS	N.A.	N.A.	History with Lamotrigin; resection	25	F	24	N.A.	N.D.
ES-IBE-15	MTS	N.A.	N.A.	History with Lamotrigin; resection	38	F	4	N.A.	N.D.
ES-IBE-16	MTS	N.A.	N.A.	History with Levetiracetam; resection	42	F	22	N.A.	N.D.
ES-IBE-17	MTS	N.A.	N.A.	History with Levetiracetam, ; resection	19	M	13	N.A.	N.D.
ES-IBE-18	MTS	N.A.	N.A.	History with Levetiracetam, Carbamazepine; resection	34	M	16	N.A.	N.D.
ES-IBE-19	MTS	N.A.	N.A.	History with Levetiracetam, Zonisamid; resection	46	M	34	N.A.	N.D.
BT-IBE-1	Peritumoral (surgical access), tumor-free	N.A.	OP of primary diffuse Astrocytoma	Tumor Resection	51	M	N.A.	6 / 330	N.D.
BT-IBE-2	Peritumoral (surgical access), tumor-free	N.A.	OP of primary diffuse Astrocytoma	Resection and Adjuvant Radiotherapy	58	M	N.A.	19 / 353	N.D.
BT-IBE-3	Peritumoral (surgical access), tumor-free	N.A.	OP of primary diffuse Astrocytoma	-	69	M	N.A.	7 / 221	N.D.
BT-IBE-4	Peritumoral (surgical access), tumor-free	N.A.	OP of primary diffuse Astrocytoma	Resection and Adjuvant Radiotherapy	45	F	N.A.	14 / 182	N.D.
BT-IBE-5	Anaplastic Astrocytoma (III)	R132H MUT	Primary	Tumor Resection + 6 Cycles of TMZ	21	F	N.A.	31 / 340	N.D.
BT-IBE-6	Anaplastic Astrocytoma (III)	R132H MUT	Primary	Tumor Resection + 5 Cycles of TMZ	45	F	N.A.	21 / 410	N.D.
BT-IBE-7	Anaplastic Oligoastrocytoma (III)	R132H MUT	Primary	Tumor Resection + 6 Cycles of TMZ	37	M	N.A.	28 / 525	N.D.
23 /	Anaplastic Oligoastrocytoma (III)	R132H MUT	Recurrent	Tumor Resection + 6 Cycles of TMZ	61	F	N.A.	8 / 665	N.D.
BT-IBE-9	Anaplastic Oligodendrogliom (III)	R132H MUT	Primary	Tumor Resection	28	M	N.A.	40 / 390	N.D.
BT-IBE-10	Astrocytoma (III)	R132H MUT	Recurrent - from Astrocytoma (II)	Tumor Resection + 20 Cycles of TMZ	50	F	N.A.	19 / 165	N.D.
BT-IBE-11	Diffuse Astrocytoma (II)	R132H MUT	Primary	Tumor Resection	41	F	N.A.	16 / 343	N.D.
BT-IBE-12	Oligoastrocytoma (II)	R132H MUT	Recurrent	6 Cycles of PCV (Procarbazine, Iomustine and Vincristine)	66	M	N.A.	52 / 506	N.D.
BT-IBE-13	Oligoastrocytoma (II)	R132H MUT	Recurrent	-	50	F	N.A.	46 / 630	N.D.
BT-IBE-14	GBM (IV)	R132H MUT	Recurrent - from Oligodendrogliom (II)	TMZ	62	M	N.A.	36 / 99	4 // 36
BT-IBE-15	GBM (IV)	R132h MUT	Recurrent - from anaplastic Astrocytoma (III)	Tumor Resection	37	M	N.A.	119/ 198	2 // 58
BT-IBE-16	GBM (IV)	R132H MUT	Primary	Resection and Adjuvant Radiochemotherapy	34	M	N.A.	26 / 114	14 // 29
BT-IBE-17	GBM (IV)	R132H MUT	Primary	Tumor Resection	40	M	N.A.	46 / 141	9 // 44
BT-IBE-18	GBM (IV)	R132H MUT	Primary	2 x Tumor Resection + Radiochemotherapy	25	M	N.A.	58 / 153	4 // 66
BT-IBE-19	GBM (IV)	R132H MUT	Primary	-	41	M	N.A.	47 / 178	25 // 62
BT-IBE-20	GBM (IV)	R132H MUT	Primary	-	43	F	N.A.	64 / 238	2 // 55
BT-IBE-21	GBM (IV)	R132H MUT	Primary	Tumor Resection + RChTx + Avastin Therapy	27	M	N.A.	N.A.	N.D.
BT-IBE-22	GBM (IV)	WT	Primary	Resection and Adjuvant Radiochemotherapy	61	M	54	54 // 134	34 // 43
BT-IBE-23	GBM (IV)	WT	Primary	Resection and Adjuvant Radiochemotherapy	71	M	115	N.A.	N.D.
BT-IBE-24	GBM (IV)	WT	Primary	Resection and Adjuvant Radiochemotherapy	63	F	112	N.A.	N.D.
BT-IBE-25	GBM (IV)	WT	Primary	Resection and Adjuvant Radiochemotherapy	59	M	27	27 / 567	16 / 170
BT-IBE-26	GBM (IV)	WT	Primary	Resection and Adjuvant Radiochemotherapy	42	F	121	N.A.	N.D.
BT-IBE-27	GBM (IV)	WT	Primary	Resection and Adjuvant Radiochemotherapy	14	F	114	N.A.	N.D.
BT-IBE-28	GBM (IV)	WT	Primary	Resection and Adjuvant Radiochemotherapy	58	M	105	N.A.	N.D.
BT-IBE-29	GBM (IV)	WT	Primary	Resection and Adjuvant Radiochemotherapy	53	M	62	62 / 1116	28 / 328
BT-IBE-30	GBM (IV)	WT	Primary	Resection and Adjuvant Radiochemotherapy	64	M	101	N.A.	N.D.
BT-IBE-31	GBM (IV)	WT	Primary	Resection and Adjuvant Radiochemotherapy	41	F	139	139 // 696	112 // 161
BT-IBE-32	GBM (IV)	WT	Primary	Resection and Adjuvant Radiochemotherapy	39	M	92	N.A.	N.D.
BT-IBE-33	GBM (IV)	WT	Primary	Resection and Adjuvant Radiochemotherapy	72	M	21	21 // 134	19 // 45
BT-IBE-34	GBM (IV)	WT	Primary	Resection and Adjuvant Radiochemotherapy	32	F	90	N.A.	N.D.
BT-IBE-35	GBM (IV)	WT	Primary	Resection and Adjuvant Radiochemotherapy	66	F	46	46 // 1662	39 // 209
BT-IBE-36	GBM (IV)	WT	Primary	Resection and Adjuvant TMZ	69	M	107	N.A.	N.D.
BT-IBE-37	GBM (IV)	WT	Primary	Resection and Adjuvant TMZ	73	F	86	N.A.	N.D.
BT-IBE-38	GBM (IV)	WT	Primary	Resection and Adjuvant TMZ	58	M	60	N.A.	N.D.
BT-IBE-39	GBM (IV)	WT	Primary	Resection and Adjuvant TMZ	55	M	61	61 / 652	35 / 207
BT-IBE-40	GBM (IV)	WT	Primary	Resection and Adjuvant TMZ	23	M	52	N.A.	N.D.
BT-IBE-41	GBM (IV)	WT	Primary	Resection and Adjuvant TMZ	54	M	102	N.A.	N.D.
BT-IBE-42	GBM (IV)	WT	Primary	Resection and Adjuvant TMZ	65	M	65	65 // 254	28 // 58
BT-IBE-43	GBM (IV)	WT	Primary	Resection and Adjuvant TMZ	70	F	25	25 // 134	19 // 25
BT-IBE-44	GBM (IV)	WT	Primary	Resection and Adjuvant Radiotherapy	64	F	87	N.A.	N.D.
BT-IBE-45	GBM (IV)	WT	Primary	Resection and Adjuvant Radiotherapy	68	M	121	N.A.	N.D.
BT-IBE-46	GBM (IV)	WT	Primary	Resection and Adjuvant Radiotherapy	53	F	113	N.A.	N.D.
BT-IBE-47	GBM (IV)	WT	Primary	Resection and Adjuvant Radiotherapy	76	M	126	126 // 421.	52 // 127
BT-IBE-48	GBM (IV)	WT	Primary	Resection and Adjuvant Radiotherapy	62	F	113	N.A.	N.D.
BT-IBE-49	GBM (IV)	WT	Primary	Resection and Adjuvant Radiotherapy	37	M	89	N.A.	N.D.
BT-IBE-50	GBM (IV)	WT	Primary	Resection and Adjuvant Radiotherapy	68	M	94	N.A.	N.D.
BT-IBE-52	GBM (IV)	WT	Primary	Resection and Adjuvant Radiotherapy	45	M	105	105 // 523	113 // 192
BT-IBE-54	GBM (IV)	WT	Primary	Resection and Adjuvant Radiotherapy	59	M	112	N.A.	N.D.
BT-IBE-55	GBM (IV)	WT	Primary	Resection and Adjuvant Radiotherapy	52	F	88	N.A.	N.D.
BT-IBE-56	GBM (IV)	WT	Primary	Resection and Adjuvant Radiotherapy	41	F	81	81 // 676	79 // 316
BT-IBE-57	GBM (IV)	WT	Primary	-	7	M	47	47 // 239	29 // 65
BT-IBE-58	GBM (IV)	WT	Primary	-	69	M	104	N.A.	N.D.
BT-IBE-59	GBM (IV)	WT	Primary	-	68	F	106	N.A.	N.D.
BT-IBE-60	GBM (IV)	WT	Primary	Radiochemotherapy and EDRTL/ NLIC + 5 Cycles of TMZ 5/28	49	M	84	N.A.	N.D.
BT-IBE-61	GBM (IV)	WT	Primary	Tumor Resection	72	M	79	N.A.	N.D.
