# Supplementary material for: Myeloid cells coordinately induce glioma cell-intrinsic and cell-extrinsic pathways for chemoresistance via GP130 signaling
Source: Cell Rep Med. 2024 Jul 24;5(8):101658. doi: 10.1016/j.xcrm.2024.101658 (PMC11384956; doi:10.1016/j.xcrm.2024.101658)
Supplement: Table S3. Specification of samples that were used as a source of GBM primary cultures, related to Figures 2 through 7 [file mmc4.xlsx]

## Sheet: Tabelle1
Abbreviated name in manuscript	Previously designated as:	Diagnosis		Sample-ID for genetic / genomic information	IDH WT/MUT	Primary / Recurrent	Treatment	GBM subtype	Tumorigenic in vivo	Stem-like characteristics	Patient-sex	MGMT promoter methylation (%)	Citation	Genetic / genomic information
														Accession#: E-MTAB-7649; http://www.ebi.ac.uk/arrayexpress/
GBM-1	NCH644	GBM		16073_0010	WT	Primary	Surgery	Proneural	Yes	Yes	F	0.095	Radiol Oncol. 2013 Oct 8;47(4):330-7.	available
GBM-2	NCH684	GBM		16073_0011	WT	Primary	Surgery	N.D.	Yes	Yes	-	0.9775	Cell Syst . 2021 Mar 17;12(3):248-262.e7	available
GBM-3	GBM20	GBM		16073_0004	WT	Primary	Surgery	Mesenchymal	Yes	Yes	F	0.6675	Cell Syst . 2021 Mar 17;12(3):248-262.e7	available
GBM-4	G0128	GBM		N.A.	WT	Primary	Surgery	N.A.	Yes	Yes	M	N.A.	This study	not available
GBM-5	G0147	GBM		N.A.	WT	Primary	Surgery	N.A.	Yes	Yes	F	N.A.	This study	not available
GBM-6	Line2	GBM		16073_0015	WT	Primary	Surgery	Classical	Yes	Yes	M	77.9	Cancer Res. 2017; 77(4):996-1007	available
GBM-7	Line10	GBM		16073_0021	WT	Primary	Surgery	Mesenchymal	Yes	Yes	M	0.045	Cancer Res. 2017; 77(4):996-1007 and this study	available
GBM-8	Line11	GBM		16073_0022	WT	Primary	Surgery	Mesenchymal	Yes	Yes	M	0.8625	Cancer Res. 2017; 77(4):996-1007 and this study	available
