# Supplementary material for: Myeloid cells coordinately induce glioma cell-intrinsic and cell-extrinsic pathways for chemoresistance via GP130 signaling
Source: Cell Rep Med. 2024 Jul 24;5(8):101658. doi: 10.1016/j.xcrm.2024.101658 (PMC11384956; doi:10.1016/j.xcrm.2024.101658)
Supplement: Table S4. Differentially expressed genes (DEGs) in humanin-sensitive versus humanin-insensitive GBM cells, related to Figure 5 [file mmc5.xlsx]

## Sheet: sensitive vs insensitive
ensembl_gene_id	Group1 (HN sensitive)	Group2 (HN insensitive)	baseMean	log2FoldChange	lfcSE	stat	pvalue	padj	external_gene_name	description
ENSG00000151779	17.6063	616.994	317.3	-5.39557	0.631234	-8.54765	1.25617e-17	1.84229e-13	NBAS	NBAS subunit of NRZ tethering complex [Source:HGNC Symbol;Acc:HGNC:15625]
ENSG00000077279	13.4581	521.183	267.321	-5.30627	0.708226	-7.49233	6.76594e-14	4.96146e-10	DCX	doublecortin [Source:HGNC Symbol;Acc:HGNC:2714]
ENSG00000144366	225.849	6.3113	116.08	4.64012	0.625295	7.42069	1.16514e-13	5.69597e-10	GULP1	GULP PTB domain containing engulfment adaptor 1 [Source:HGNC Symbol;Acc:HGNC:18649]
ENSG00000239389	0	9.15844	4.57922	-19.8811	2.76368	-7.19372	6.30501e-13	2.31173e-09	PCDHA13	protocadherin alpha 13 [Source:HGNC Symbol;Acc:HGNC:8667]
ENSG00000181215	7.73829	0	3.86915	20.6259	2.96836	6.94859	3.68964e-12	1.08224e-08	C4orf50	chromosome 4 open reading frame 50 [Source:HGNC Symbol;Acc:HGNC:33766]
ENSG00000100095	1.64241	147.505	74.5737	-6.2134	0.919425	-6.75792	1.39982e-11	3.42164e-08	SEZ6L	seizure related 6 homolog like [Source:HGNC Symbol;Acc:HGNC:10763]
ENSG00000134323	8.43395	714.568	361.501	-6.20958	0.928851	-6.68522	2.30576e-11	4.83091e-08	MYCN	MYCN proto-oncogene, bHLH transcription factor [Source:HGNC Symbol;Acc:HGNC:7559]
ENSG00000064692	1.75162	91.4668	46.6092	-6.13948	0.940102	-6.53066	6.54818e-11	1.20045e-07	SNCAIP	synuclein alpha interacting protein [Source:HGNC Symbol;Acc:HGNC:11139]
ENSG00000131095	217.28	3828.74	2023.01	-3.26131	0.506109	-6.44389	1.16452e-10	1.89765e-07	GFAP	glial fibrillary acidic protein [Source:HGNC Symbol;Acc:HGNC:4235]
ENSG00000204442	212.836	15.0841	113.96	4.27607	0.680181	6.28666	3.24366e-10	4.75714e-07	NALF1	NALCN channel auxiliary factor 1 [Source:HGNC Symbol;Acc:HGNC:33877]
ENSG00000079785	316.831	7354.49	3835.66	-5.10991	0.829586	-6.15959	7.29352e-10	9.72425e-07	DDX1	DEAD-box helicase 1 [Source:HGNC Symbol;Acc:HGNC:2734]
ENSG00000141682	104.459	3.01161	53.7354	5.3716	0.89749	5.98513	2.16211e-09	2.64246e-06	PMAIP1	phorbol-12-myristate-13-acetate-induced protein 1 [Source:HGNC Symbol;Acc:HGNC:9108]
ENSG00000151632	1289.38	11.1598	650.27	6.42549	1.07669	5.9678	2.40473e-09	2.7129e-06	AKR1C2	aldo-keto reductase family 1 member C2 [Source:HGNC Symbol;Acc:HGNC:385]
ENSG00000197921	0	67.916	33.958	-8.59657	1.46318	-5.87525	4.22205e-09	4.4229e-06	HES5	hes family bHLH transcription factor 5 [Source:HGNC Symbol;Acc:HGNC:19764]
ENSG00000196767	0.848734	183.159	92.0039	-7.59734	1.31405	-5.78161	7.39904e-09	7.23428e-06	POU3F4	POU class 3 homeobox 4 [Source:HGNC Symbol;Acc:HGNC:9217]
ENSG00000132429	362.599	8.66819	185.634	5.28193	0.921686	5.73073	9.99981e-09	9.16608e-06	POPDC3	popeye domain containing 3 [Source:HGNC Symbol;Acc:HGNC:17649]
ENSG00000060718	2491.94	52.7804	1272.36	3.75229	0.664586	5.64605	1.64173e-08	1.41633e-05	COL11A1	collagen type XI alpha 1 chain [Source:HGNC Symbol;Acc:HGNC:2186]
ENSG00000133019	317.018	11.5677	164.293	4.6423	0.838303	5.53774	3.06399e-08	2.49647e-05	CHRM3	cholinergic receptor muscarinic 3 [Source:HGNC Symbol;Acc:HGNC:1952]
ENSG00000106415	248.263	1385.09	816.676	-2.69577	0.495474	-5.44079	5.30449e-08	4.09451e-05	GLCCI1	glucocorticoid induced 1 [Source:HGNC Symbol;Acc:HGNC:18713]
ENSG00000153071	148.926	2.16613	75.5462	5.88284	1.10182	5.3392	9.3358e-08	6.84594e-05	DAB2	DAB adaptor protein 2 [Source:HGNC Symbol;Acc:HGNC:2662]
ENSG00000184867	127.434	9.03109	68.2325	4.04761	0.770817	5.25106	1.51226e-07	0.000105613	ARMCX2	armadillo repeat containing X-linked 2 [Source:HGNC Symbol;Acc:HGNC:16869]
ENSG00000078114	2.76904	106.15	54.4594	-5.64028	1.08463	-5.20021	1.99065e-07	0.000126934	NEBL	nebulette [Source:HGNC Symbol;Acc:HGNC:16932]
ENSG00000273259	293.168	20.3031	156.735	3.2414	0.622832	5.2043	1.94732e-07	0.000126934		novel protein
ENSG00000104419	229.9	8.18561	119.043	4.74648	0.914557	5.18992	2.10379e-07	0.000128559	NDRG1	N-myc downstream regulated 1 [Source:HGNC Symbol;Acc:HGNC:7679]
ENSG00000146376	144.422	13.6215	79.0217	3.42105	0.662964	5.16024	2.46637e-07	0.000144687	ARHGAP18	Rho GTPase activating protein 18 [Source:HGNC Symbol;Acc:HGNC:21035]
ENSG00000155850	1986.48	122.444	1054.46	2.94438	0.574898	5.12158	3.02992e-07	0.000164581	SLC26A2	solute carrier family 26 member 2 [Source:HGNC Symbol;Acc:HGNC:10994]
ENSG00000171208	121.942	803.343	462.642	-3.17143	0.618811	-5.12504	2.97477e-07	0.000164581	NETO2	neuropilin and tolloid like 2 [Source:HGNC Symbol;Acc:HGNC:14644]
ENSG00000123610	106.374	2.16613	54.2701	4.6924	0.923953	5.07862	3.80188e-07	0.00019227	TNFAIP6	TNF alpha induced protein 6 [Source:HGNC Symbol;Acc:HGNC:11898]
ENSG00000182118	292.981	6.73406	149.857	4.99842	0.983473	5.08241	3.72668e-07	0.00019227	FAM89A	family with sequence similarity 89 member A [Source:HGNC Symbol;Acc:HGNC:25057]
ENSG00000078549	3.73671	107.845	55.7908	-4.77063	0.940696	-5.07138	3.94937e-07	0.000193072	ADCYAP1R1	ADCYAP receptor type I [Source:HGNC Symbol;Acc:HGNC:242]
ENSG00000077264	25.1128	581.973	303.543	-4.51619	0.895942	-5.04072	4.63779e-07	0.000219412	PAK3	p21 (RAC1) activated kinase 3 [Source:HGNC Symbol;Acc:HGNC:8592]
ENSG00000112773	310.67	56.5468	183.608	2.61846	0.530176	4.93884	7.85874e-07	0.000360176	TENT5A	terminal nucleotidyltransferase 5A [Source:HGNC Symbol;Acc:HGNC:18345]
ENSG00000175264	635.887	17.9312	326.909	4.92093	1.0141	4.85251	1.21908e-06	0.000534848	CHST1	carbohydrate sulfotransferase 1 [Source:HGNC Symbol;Acc:HGNC:1969]
ENSG00000182240	3143.73	376.978	1760.35	3.1724	0.654219	4.84915	1.23993e-06	0.000534848	BACE2	beta-secretase 2 [Source:HGNC Symbol;Acc:HGNC:934]
ENSG00000159713	3.05225	50.5576	26.8049	-4.28107	0.886872	-4.82715	1.38501e-06	0.000580357	TPPP3	tubulin polymerization promoting protein family member 3 [Source:HGNC Symbol;Acc:HGNC:24162]
ENSG00000130287	23.6253	1135.28	579.455	-5.5691	1.1573	-4.81214	1.4932e-06	0.000591871	NCAN	neurocan [Source:HGNC Symbol;Acc:HGNC:2465]
ENSG00000162873	273.384	3140.57	1706.98	-3.45087	0.716555	-4.81591	1.46527e-06	0.000591871	KLHDC8A	kelch domain containing 8A [Source:HGNC Symbol;Acc:HGNC:25573]
ENSG00000136999	77.6299	2.04265	39.8363	5.40548	1.12537	4.80329	1.56078e-06	0.000602378	CCN3	cellular communication network factor 3 [Source:HGNC Symbol;Acc:HGNC:7885]
ENSG00000101203	4.15705	135.304	69.7303	-4.74581	0.989524	-4.79606	1.61819e-06	0.000608524	COL20A1	collagen type XX alpha 1 chain [Source:HGNC Symbol;Acc:HGNC:14670]
ENSG00000106484	34.3165	432.628	233.472	-3.38427	0.707074	-4.78629	1.69889e-06	0.000622897	MEST	mesoderm specific transcript [Source:HGNC Symbol;Acc:HGNC:7028]
ENSG00000150687	552.314	73.1613	312.738	2.58126	0.545035	4.73595	2.18027e-06	0.0007799	PRSS23	serine protease 23 [Source:HGNC Symbol;Acc:HGNC:14370]
ENSG00000095203	16.9264	107.797	62.3616	-3.13759	0.667763	-4.69866	2.61871e-06	0.00091443	EPB41L4B	erythrocyte membrane protein band 4.1 like 4B [Source:HGNC Symbol;Acc:HGNC:19818]
ENSG00000090932	3.95605	57.8753	30.9157	-4.20529	0.89795	-4.68321	2.82411e-06	0.000941326	DLL3	delta like canonical Notch ligand 3 [Source:HGNC Symbol;Acc:HGNC:2909]
ENSG00000128641	85.5628	3.3708	44.4668	4.54433	0.969999	4.68488	2.80129e-06	0.000941326	MYO1B	myosin IB [Source:HGNC Symbol;Acc:HGNC:7596]
ENSG00000167525	2.79786	67.063	34.9304	-4.61247	0.987026	-4.6731	2.96685e-06	0.000963982	PROCA1	protein interacting with cyclin A1 [Source:HGNC Symbol;Acc:HGNC:28600]
ENSG00000174498	45.606	496.497	271.052	-3.21398	0.688594	-4.66745	3.04956e-06	0.000963982	IGDCC3	immunoglobulin superfamily DCC subclass member 3 [Source:HGNC Symbol;Acc:HGNC:9700]
ENSG00000188859	250.175	12.2223	131.199	4.21068	0.902651	4.66479	3.08927e-06	0.000963982	FAM78B	family with sequence similarity 78 member B [Source:HGNC Symbol;Acc:HGNC:13495]
ENSG00000182827	283.594	42.2781	162.936	2.80296	0.609497	4.59881	4.24907e-06	0.00129827	ACBD3	acyl-CoA binding domain containing 3 [Source:HGNC Symbol;Acc:HGNC:15453]
ENSG00000189431	0.595253	84.6163	42.6058	-6.86269	1.49426	-4.5927	4.37541e-06	0.00130959	RASSF10	Ras association domain family member 10 [Source:HGNC Symbol;Acc:HGNC:33984]
ENSG00000101198	2.76995	79.3147	41.0423	-4.98594	1.09261	-4.56335	5.03439e-06	0.00147669	NKAIN4	sodium/potassium transporting ATPase interacting 4 [Source:HGNC Symbol;Acc:HGNC:16191]
ENSG00000137831	255.265	30.3405	142.803	2.69078	0.590787	4.55457	5.2494e-06	0.00150956	UACA	uveal autoantigen with coiled-coil domains and ankyrin repeats [Source:HGNC Symbol;Acc:HGNC:15947]
ENSG00000006042	26.5824	208.787	117.685	-2.94734	0.64903	-4.54115	5.59474e-06	0.00154816	TMEM98	transmembrane protein 98 [Source:HGNC Symbol;Acc:HGNC:24529]
ENSG00000075426	636.96	149.045	393.003	2.54846	0.560866	4.54379	5.52521e-06	0.00154816	FOSL2	FOS like 2, AP-1 transcription factor subunit [Source:HGNC Symbol;Acc:HGNC:3798]
ENSG00000080298	57.7931	266.174	161.984	-2.53189	0.562548	-4.50075	6.77128e-06	0.00180559	RFX3	regulatory factor X3 [Source:HGNC Symbol;Acc:HGNC:9984]
ENSG00000185559	373.611	4.2387	188.925	6.03428	1.33984	4.50372	6.67744e-06	0.00180559	DLK1	delta like non-canonical Notch ligand 1 [Source:HGNC Symbol;Acc:HGNC:2907]
ENSG00000275066	248.683	45.3384	147.011	2.52164	0.562163	4.48561	7.27052e-06	0.0019041	SYNRG	synergin gamma [Source:HGNC Symbol;Acc:HGNC:557]
ENSG00000182103	75.6223	543.172	309.397	-2.83458	0.63312	-4.47717	7.56407e-06	0.00194622	FAM181B	family with sequence similarity 181 member B [Source:HGNC Symbol;Acc:HGNC:28512]
ENSG00000118785	607.098	19.106	313.102	4.88288	1.09797	4.4472	8.69988e-06	0.00219987	SPP1	secreted phosphoprotein 1 [Source:HGNC Symbol;Acc:HGNC:11255]
ENSG00000135318	75.2715	7.29518	41.2833	3.68312	0.829083	4.44241	8.89575e-06	0.00221127	NT5E	5'-nucleotidase ecto [Source:HGNC Symbol;Acc:HGNC:8021]
ENSG00000154928	10.3463	124.497	67.4216	-3.76446	0.852195	-4.41737	9.99105e-06	0.00244214	EPHB1	EPH receptor B1 [Source:HGNC Symbol;Acc:HGNC:3392]
ENSG00000104723	284.542	7.57958	146.061	5.32374	1.21708	4.37419	1.21884e-05	0.00288446	TUSC3	tumor suppressor candidate 3 [Source:HGNC Symbol;Acc:HGNC:30242]
ENSG00000111907	894.918	28.6644	461.791	4.47324	1.02428	4.36722	1.25839e-05	0.00288446	TPD52L1	TPD52 like 1 [Source:HGNC Symbol;Acc:HGNC:12006]
ENSG00000132692	34.0086	669.64	351.824	-5.04573	1.15367	-4.37365	1.22185e-05	0.00288446	BCAN	brevican [Source:HGNC Symbol;Acc:HGNC:23059]
ENSG00000146648	200.424	4483.7	2342.06	-4.78075	1.09555	-4.36377	1.2784e-05	0.00288446	EGFR	epidermal growth factor receptor [Source:HGNC Symbol;Acc:HGNC:3236]
ENSG00000169851	449.724	35.2981	242.511	4.60953	1.05576	4.36609	1.26488e-05	0.00288446	PCDH7	protocadherin 7 [Source:HGNC Symbol;Acc:HGNC:8659]
ENSG00000056736	17.6799	126.435	72.0575	-2.82181	0.648508	-4.35123	1.35376e-05	0.00296333	IL17RB	interleukin 17 receptor B [Source:HGNC Symbol;Acc:HGNC:18015]
ENSG00000196935	925.719	3712.74	2319.23	-2.5214	0.579454	-4.35133	1.35313e-05	0.00296333	SRGAP1	SLIT-ROBO Rho GTPase activating protein 1 [Source:HGNC Symbol;Acc:HGNC:17382]
ENSG00000187122	38.8513	478.517	258.684	-4.33584	0.997242	-4.34783	1.37491e-05	0.00296536	SLIT1	slit guidance ligand 1 [Source:HGNC Symbol;Acc:HGNC:11085]
ENSG00000134107	257.398	38.7692	148.084	2.84036	0.654785	4.33785	1.43887e-05	0.00297217	BHLHE40	basic helix-loop-helix family member e40 [Source:HGNC Symbol;Acc:HGNC:1046]
ENSG00000197321	187.745	19.3043	103.525	2.85209	0.656845	4.34211	1.41119e-05	0.00297217	SVIL	supervillin [Source:HGNC Symbol;Acc:HGNC:11480]
ENSG00000197872	294.279	7062.64	3678.46	-4.8165	1.10994	-4.33943	1.42851e-05	0.00297217	CYRIA	CYFIP related Rac1 interactor A [Source:HGNC Symbol;Acc:HGNC:25373]
ENSG00000081803	4.63428	109.548	57.0911	-4.59322	1.06088	-4.32962	1.49366e-05	0.00304251	CADPS2	calcium dependent secretion activator 2 [Source:HGNC Symbol;Acc:HGNC:16018]
ENSG00000134109	187.009	33.18	110.094	2.52512	0.589364	4.28448	1.83169e-05	0.00367993	EDEM1	ER degradation enhancing alpha-mannosidase like protein 1 [Source:HGNC Symbol;Acc:HGNC:18967]
ENSG00000147481	31.7296	732.314	382.022	-4.57043	1.07346	-4.25766	2.06581e-05	0.00409422	SNTG1	syntrophin gamma 1 [Source:HGNC Symbol;Acc:HGNC:13740]
ENSG00000184232	2655.17	270.277	1462.73	3.66586	0.870508	4.21118	2.54039e-05	0.00496766	OAF	out at first homolog [Source:HGNC Symbol;Acc:HGNC:28752]
ENSG00000185896	624.858	225.484	425.171	1.80546	0.429972	4.19903	2.68065e-05	0.00517296	LAMP1	lysosomal associated membrane protein 1 [Source:HGNC Symbol;Acc:HGNC:6499]
ENSG00000143195	42.1615	304.568	173.365	-2.8486	0.678957	-4.19555	2.7221e-05	0.00518472	ILDR2	immunoglobulin like domain containing receptor 2 [Source:HGNC Symbol;Acc:HGNC:18131]
ENSG00000012817	7.23296	158.443	82.838	-5.07991	1.21241	-4.18993	2.79046e-05	0.00524678	KDM5D	lysine demethylase 5D [Source:HGNC Symbol;Acc:HGNC:11115]
ENSG00000139278	268.97	32.2447	150.607	3.23001	0.771637	4.18592	2.84015e-05	0.00527176	GLIPR1	GLI pathogenesis related 1 [Source:HGNC Symbol;Acc:HGNC:17001]
ENSG00000198963	7.12891	132.207	69.6677	-4.13415	0.988298	-4.1831	2.87564e-05	0.00527176	RORB	RAR related orphan receptor B [Source:HGNC Symbol;Acc:HGNC:10259]
ENSG00000111341	251.629	28.0099	139.82	3.12578	0.748431	4.17645	2.96099e-05	0.00536122	MGP	matrix Gla protein [Source:HGNC Symbol;Acc:HGNC:7060]
ENSG00000010278	2068.1	291.906	1180	2.27412	0.547043	4.15711	3.22303e-05	0.00553399	CD9	CD9 molecule [Source:HGNC Symbol;Acc:HGNC:1709]
ENSG00000108821	275.505	10.6659	143.086	5.29584	1.27198	4.16347	3.13441e-05	0.00553399	COL1A1	collagen type I alpha 1 chain [Source:HGNC Symbol;Acc:HGNC:2197]
ENSG00000178965	0.198418	52.7575	26.478	-6.9224	1.66406	-4.15994	3.18334e-05	0.00553399	ERICH3	glutamate rich 3 [Source:HGNC Symbol;Acc:HGNC:25346]
ENSG00000187243	26.3541	161.721	94.0375	-2.66757	0.640938	-4.16198	3.15506e-05	0.00553399	MAGED4B	MAGE family member D4B [Source:HGNC Symbol;Acc:HGNC:22880]
ENSG00000198743	587.992	111.284	349.638	2.03828	0.490496	4.15555	3.24508e-05	0.00553399	SLC5A3	solute carrier family 5 member 3 [Source:HGNC Symbol;Acc:HGNC:11038]
ENSG00000114480	91.65	11.9155	51.7828	2.89091	0.696252	4.15211	3.29427e-05	0.00555331	GBE1	1,4-alpha-glucan branching enzyme 1 [Source:HGNC Symbol;Acc:HGNC:4180]
ENSG00000169926	41.0978	0.321737	20.7098	6.16897	1.48907	4.14285	3.43021e-05	0.00571676	KLF13	Kruppel like factor 13 [Source:HGNC Symbol;Acc:HGNC:13672]
ENSG00000092068	82.5664	3.59147	43.079	5.11259	1.2442	4.10915	3.97122e-05	0.00654403	SLC7A8	solute carrier family 7 member 8 [Source:HGNC Symbol;Acc:HGNC:11066]
ENSG00000145284	176.077	564.23	370.153	-1.87563	0.457635	-4.09853	4.15775e-05	0.00677529	SCD5	stearoyl-CoA desaturase 5 [Source:HGNC Symbol;Acc:HGNC:21088]
ENSG00000268089	3.13705	67.9453	35.5412	-4.37303	1.06818	-4.09389	4.24203e-05	0.00683665	GABRQ	gamma-aminobutyric acid type A receptor subunit theta [Source:HGNC Symbol;Acc:HGNC:14454]
ENSG00000166664	115.678	3.50911	59.5933	4.96786	1.21922	4.07462	4.60902e-05	0.00734737	CHRFAM7A	CHRNA7 (exons 5-10) and FAM7A (exons A-E) fusion [Source:HGNC Symbol;Acc:HGNC:15781]
ENSG00000153132	12.2839	98.7355	55.5097	-5.11623	1.2632	-4.05022	5.11692e-05	0.00798348	CLGN	calmegin [Source:HGNC Symbol;Acc:HGNC:2060]
ENSG00000183044	42.8976	191.041	116.969	-2.47544	0.610878	-4.05227	5.07226e-05	0.00798348	ABAT	4-aminobutyrate aminotransferase [Source:HGNC Symbol;Acc:HGNC:23]
ENSG00000064205	11.6296	205.631	108.63	-3.78301	0.939364	-4.0272	5.64446e-05	0.00871386	CCN5	cellular communication network factor 5 [Source:HGNC Symbol;Acc:HGNC:12770]
ENSG00000125462	112.132	1110.82	611.476	-3.4986	0.869592	-4.02326	5.73971e-05	0.0087686	MIR9-1HG	MIR9-1 host gene [Source:HGNC Symbol;Acc:HGNC:30780]
ENSG00000166407	0.198418	27.0594	13.6289	-5.64535	1.40657	-4.01355	5.98119e-05	0.00904331	LMO1	LIM domain only 1 [Source:HGNC Symbol;Acc:HGNC:6641]
ENSG00000130508	3414.11	369.235	1891.67	3.71665	0.931707	3.98908	6.63299e-05	0.00991617	PXDN	peroxidasin [Source:HGNC Symbol;Acc:HGNC:14966]
ENSG00000198732	11.2412	137.389	74.3152	-4.67093	1.17156	-3.98692	6.69372e-05	0.00991617	SMOC1	SPARC related modular calcium binding 1 [Source:HGNC Symbol;Acc:HGNC:20318]
ENSG00000132975	10.4697	113.239	61.8543	-3.26672	0.821616	-3.97596	7.00944e-05	0.0102801	GPR12	G protein-coupled receptor 12 [Source:HGNC Symbol;Acc:HGNC:4466]
ENSG00000050767	41.9431	0.639724	21.2914	5.9934	1.51766	3.9491	7.84454e-05	0.0113909	COL23A1	collagen type XXIII alpha 1 chain [Source:HGNC Symbol;Acc:HGNC:22990]
ENSG00000114646	6.80639	63.7488	35.2776	-5.08796	1.29278	-3.93568	8.2961e-05	0.0118127	CSPG5	chondroitin sulfate proteoglycan 5 [Source:HGNC Symbol;Acc:HGNC:2467]
ENSG00000181019	4342.46	1377.39	2859.92	2.19524	0.557581	3.93708	8.24793e-05	0.0118127	NQO1	NAD(P)H quinone dehydrogenase 1 [Source:HGNC Symbol;Acc:HGNC:2874]
ENSG00000164932	80.2378	0.703339	40.4706	4.67342	1.18956	3.92871	8.54042e-05	0.0120436	CTHRC1	collagen triple helix repeat containing 1 [Source:HGNC Symbol;Acc:HGNC:18831]
ENSG00000136002	3.13705	32.847	17.992	-3.70415	0.946126	-3.91507	9.03777e-05	0.0126236	ARHGEF4	Rho guanine nucleotide exchange factor 4 [Source:HGNC Symbol;Acc:HGNC:684]
ENSG00000144711	107.204	832.811	470.007	-2.8193	0.720915	-3.91072	9.20213e-05	0.0127319	IQSEC1	IQ motif and Sec7 domain ArfGEF 1 [Source:HGNC Symbol;Acc:HGNC:29112]
ENSG00000137869	35.1695	1.34681	18.2582	5.03097	1.28861	3.90419	9.45396e-05	0.0129581	CYP19A1	cytochrome P450 family 19 subfamily A member 1 [Source:HGNC Symbol;Acc:HGNC:2594]
ENSG00000205413	208.124	27.819	117.972	2.80528	0.719143	3.90086	9.58497e-05	0.013014	SAMD9	sterile alpha motif domain containing 9 [Source:HGNC Symbol;Acc:HGNC:1348]
ENSG00000183020	70.5622	417.054	243.808	-2.679	0.690824	-3.87797	0.000105331	0.0140434	AP2A2	adaptor related protein complex 2 subunit alpha 2 [Source:HGNC Symbol;Acc:HGNC:562]
ENSG00000175928	2.99628	45.889	24.4426	-4.04695	1.04555	-3.87064	0.000108552	0.0143425	LRRN1	leucine rich repeat neuronal 1 [Source:HGNC Symbol;Acc:HGNC:20980]
ENSG00000090776	7.20763	52.9371	30.0724	-3.16498	0.819985	-3.8598	0.00011348	0.014825	EFNB1	ephrin B1 [Source:HGNC Symbol;Acc:HGNC:3226]
ENSG00000131002	8.50477	183.939	96.2218	-5.05394	1.30992	-3.8582	0.000114225	0.014825	TXLNGY	taxilin gamma pseudogene, Y-linked [Source:HGNC Symbol;Acc:HGNC:18473]
ENSG00000135547	312.361	59.4389	185.9	2.43314	0.637739	3.81526	0.000136038	0.0175012	HEY2	hes related family bHLH transcription factor with YRPW motif 2 [Source:HGNC Symbol;Acc:HGNC:4881]
ENSG00000143126	50.5649	197.783	124.174	-2.20734	0.579066	-3.8119	0.0001379	0.0175865	CELSR2	cadherin EGF LAG seven-pass G-type receptor 2 [Source:HGNC Symbol;Acc:HGNC:3231]
ENSG00000156535	304.181	53.1089	178.645	2.44769	0.642632	3.80885	0.000139614	0.0176515	CD109	CD109 molecule [Source:HGNC Symbol;Acc:HGNC:21685]
ENSG00000111799	87.5146	2.61135	45.063	5.16136	1.35942	3.79672	0.000146621	0.018379	COL12A1	collagen type XII alpha 1 chain [Source:HGNC Symbol;Acc:HGNC:2188]
ENSG00000123496	110.804	0.763203	55.7837	5.48283	1.45021	3.78072	0.000156376	0.0193798	IL13RA2	interleukin 13 receptor subunit alpha 2 [Source:HGNC Symbol;Acc:HGNC:5975]
ENSG00000135862	1043.27	253.262	648.267	2.29985	0.608532	3.77933	0.000157248	0.0193798	LAMC1	laminin subunit gamma 1 [Source:HGNC Symbol;Acc:HGNC:6492]
ENSG00000134333	12383.1	3865.77	8124.44	2.10254	0.55815	3.76698	0.000165235	0.0200275	LDHA	lactate dehydrogenase A [Source:HGNC Symbol;Acc:HGNC:6535]
ENSG00000164220	121.359	5.23386	63.2963	3.92606	1.04178	3.76862	0.00016415	0.0200275	F2RL2	coagulation factor II thrombin receptor like 2 [Source:HGNC Symbol;Acc:HGNC:3539]
ENSG00000128594	3.276	27.2766	15.2763	-4.39045	1.17351	-3.74129	0.000183076	0.0218293	LRRC4	leucine rich repeat containing 4 [Source:HGNC Symbol;Acc:HGNC:15586]
ENSG00000172915	33.1537	2.42425	17.789	3.82571	1.02251	3.74147	0.000182948	0.0218293	NBEA	neurobeachin [Source:HGNC Symbol;Acc:HGNC:7648]
ENSG00000181649	284.571	12.9704	148.771	3.85661	1.03313	3.73293	0.000189263	0.022385	PHLDA2	pleckstrin homology like domain family A member 2 [Source:HGNC Symbol;Acc:HGNC:12385]
ENSG00000169783	61.2918	232.016	146.654	-3.00125	0.807163	-3.71827	0.000200588	0.0235346	LINGO1	leucine rich repeat and Ig domain containing 1 [Source:HGNC Symbol;Acc:HGNC:21205]
ENSG00000154678	187.613	7.41124	97.512	4.57518	1.23132	3.71566	0.000202674	0.0235906	PDE1C	phosphodiesterase 1C [Source:HGNC Symbol;Acc:HGNC:8776]
ENSG00000154734	178.107	13.5691	95.8382	3.53595	0.954878	3.70304	0.000213033	0.0246011	ADAMTS1	ADAM metallopeptidase with thrombospondin type 1 motif 1 [Source:HGNC Symbol;Acc:HGNC:217]
ENSG00000121966	0.903797	30.0448	15.4743	-6.02424	1.63169	-3.69203	0.00022247	0.0252926	CXCR4	C-X-C motif chemokine receptor 4 [Source:HGNC Symbol;Acc:HGNC:2561]
ENSG00000134352	309.786	157.53	233.658	1.62104	0.438911	3.69333	0.000221339	0.0252926	IL6ST	interleukin 6 cytokine family signal transducer [Source:HGNC Symbol;Acc:HGNC:6021]
ENSG00000087258	17.195	160.677	88.9362	-3.49584	0.94822	-3.68674	0.000227145	0.0256255	GNAO1	G protein subunit alpha o1 [Source:HGNC Symbol;Acc:HGNC:4389]
ENSG00000264545	0.396836	25.3649	12.8809	-5.50717	1.50007	-3.67127	0.000241347	0.0270198		novel transcript
ENSG00000162981	48.3036	648.516	348.41	-3.13232	0.855817	-3.66003	0.000252183	0.0280191	LRATD1	LRAT domain containing 1 [Source:HGNC Symbol;Acc:HGNC:20743]
ENSG00000170049	42.7115	153.02	97.8657	-2.05363	0.564212	-3.63982	0.000272833	0.0300855	KCNAB3	potassium voltage-gated channel subfamily A regulatory beta subunit 3 [Source:HGNC Symbol;Acc:HGNC:6230]
ENSG00000170390	13.8663	97.4224	55.6444	-2.73657	0.753539	-3.63162	0.000281646	0.0308256	DCLK2	doublecortin like kinase 2 [Source:HGNC Symbol;Acc:HGNC:19002]
ENSG00000141314	9.61215	60.2429	34.9275	-2.57837	0.710798	-3.62743	0.000286259	0.0308697	RHBDL3	rhomboid like 3 [Source:HGNC Symbol;Acc:HGNC:16502]
ENSG00000158623	26.5169	173.908	100.212	-2.43591	0.671229	-3.62903	0.000284489	0.0308697	COPG2	COPI coat complex subunit gamma 2 [Source:HGNC Symbol;Acc:HGNC:2237]
ENSG00000196368	35.0168	139.622	87.3195	-2.26953	0.62669	-3.62145	0.000292958	0.0313614	NUDT11	nudix hydrolase 11 [Source:HGNC Symbol;Acc:HGNC:18011]
ENSG00000277150	162.697	37.8862	100.292	2.14183	0.592911	3.6124	0.000303382	0.032242	F8A3	coagulation factor VIII associated 3 [Source:HGNC Symbol;Acc:HGNC:31850]
ENSG00000269226	105.603	363.749	234.676	-1.79211	0.499772	-3.58586	0.000335973	0.0354488	TMSB15B	thymosin beta 15B [Source:NCBI gene (formerly Entrezgene);Acc:286527]
ENSG00000145247	22.3045	745.814	384.059	-4.50088	1.25642	-3.5823	0.000340581	0.0356783	OCIAD2	OCIA domain containing 2 [Source:HGNC Symbol;Acc:HGNC:28685]
ENSG00000007372	104.726	676.802	390.764	-2.49379	0.697804	-3.57376	0.000351888	0.0366014	PAX6	paired box 6 [Source:HGNC Symbol;Acc:HGNC:8620]
ENSG00000026508	1973.35	455.192	1214.27	2.95947	0.831197	3.5605	0.000370155	0.0376992	CD44	CD44 molecule (Indian blood group) [Source:HGNC Symbol;Acc:HGNC:1681]
ENSG00000127241	22.9041	199.929	111.417	-3.18534	0.89425	-3.56202	0.000368014	0.0376992	MASP1	MBL associated serine protease 1 [Source:HGNC Symbol;Acc:HGNC:6901]
ENSG00000153179	248.052	45.7277	146.89	2.58975	0.726773	3.56335	0.000366147	0.0376992	RASSF3	Ras association domain family member 3 [Source:HGNC Symbol;Acc:HGNC:14271]
ENSG00000161011	1960.55	815.992	1388.27	1.65875	0.466374	3.5567	0.00037554	0.037984	SQSTM1	sequestosome 1 [Source:HGNC Symbol;Acc:HGNC:11280]
ENSG00000182022	172.13	10.9353	91.5329	4.81242	1.35631	3.54816	0.000387933	0.0389687	CHST15	carbohydrate sulfotransferase 15 [Source:HGNC Symbol;Acc:HGNC:18137]
ENSG00000149403	13.6688	135.383	74.5258	-3.25431	0.917823	-3.54569	0.000391594	0.0390688	GRIK4	glutamate ionotropic receptor kainate type subunit 4 [Source:HGNC Symbol;Acc:HGNC:4582]
ENSG00000189337	169.188	38.5299	103.859	2.24096	0.634007	3.5346	0.000408398	0.04047	KAZN	kazrin, periplakin interacting protein [Source:HGNC Symbol;Acc:HGNC:29173]
ENSG00000159388	47.6737	218.447	133.06	-2.59376	0.736169	-3.52333	0.000426166	0.0419473	BTG2	BTG anti-proliferation factor 2 [Source:HGNC Symbol;Acc:HGNC:1131]
ENSG00000102313	71.1158	3.81602	37.4659	3.42883	0.977433	3.50799	0.000451501	0.0435875	ITIH6	inter-alpha-trypsin inhibitor heavy chain family member 6 [Source:HGNC Symbol;Acc:HGNC:28907]
ENSG00000125285	12.0611	61.2239	36.6425	-3.2351	0.922117	-3.50834	0.000450918	0.0435875	SOX21	SRY-box transcription factor 21 [Source:HGNC Symbol;Acc:HGNC:11197]
ENSG00000165246	2.40102	64.4929	33.447	-5.47332	1.56031	-3.50785	0.000451746	0.0435875	NLGN4Y	neuroligin 4 Y-linked [Source:HGNC Symbol;Acc:HGNC:15529]
ENSG00000148604	48.409	154.444	101.427	-3.07495	0.878588	-3.49988	0.000465462	0.0446174	RGR	retinal G protein coupled receptor [Source:HGNC Symbol;Acc:HGNC:9990]
ENSG00000072682	313.331	74.9422	194.137	2.62462	0.750825	3.49565	0.000472907	0.0450367	P4HA2	prolyl 4-hydroxylase subunit alpha 2 [Source:HGNC Symbol;Acc:HGNC:8547]
ENSG00000196132	0.198418	20.3033	10.2509	-5.85335	1.68741	-3.46884	0.000522709	0.0494584	MYT1	myelin transcription factor 1 [Source:HGNC Symbol;Acc:HGNC:7622]
ENSG00000102189	417.577	86.8357	252.206	1.66781	0.481348	3.46488	0.00053046	0.04987	EEA1	early endosome antigen 1 [Source:HGNC Symbol;Acc:HGNC:3185]
