# Supplementary material for: Myeloid cells coordinately induce glioma cell-intrinsic and cell-extrinsic pathways for chemoresistance via GP130 signaling
Source: Cell Rep Med. 2024 Jul 24;5(8):101658. doi: 10.1016/j.xcrm.2024.101658 (PMC11384956; doi:10.1016/j.xcrm.2024.101658)
Supplement: Table S5. DEGs in humanin-sensitive GBM cells after humanin treatment versus controls, related to Figure 5B [file mmc6.xlsx]

## Sheet: Tabelle1
	log2FoldChange (HN vs. Ctrl)	pvalue			baseMean	log2FoldChange	lfcSE	stat	pvalue	padj	sh_log2FC	SYMBOL	GENENAME	ENSEMBL	ENTREZID
APP	-0.206122	0.0182884		APP	2317.42	-0.514422	0.0907861	-5.66631	1.45905e-08	2.48076e-07	-0.49624	APP	amyloid beta precursor protein	ENSG00000142192	351
CASP2	0.3734	0.0260026		CASP2	476.952	0.511725	0.128583	3.97971	6.9e-05	0.000506864	0.475356	CASP2	caspase 2	ENSG00000106144	835
CBX3	0.183967	0.0485206		CBX3	4861.88	0.479385	0.0989074	4.8468	1.25467e-06	1.47368e-05	0.453777	CBX3	chromobox 3	ENSG00000122565	11335
CLK2	-0.288039	0.0314721		CLK2	984.839	-0.54589	0.0992611	-5.49953	3.80795e-08	5.9847e-07	-0.524192	CLK2	CDC like kinase 2	ENSG00000176444	1196
CPS1	-0.577385	0.0414093		CPS1	486.849	-0.728678	0.114888	-6.34249	2.2608e-10	5.48533e-09	-0.702045	CPS1	carbamoyl-phosphate synthase 1	ENSG00000021826	1373
GOLGA8B	-0.382695	0.0488243		GOLGA8B	428.124	-0.793667	0.133309	-5.95361	2.62297e-09	5.18974e-08	-0.758962	GOLGA8B	golgin A8 family member B	ENSG00000215252	440270
GPATCH4	0.330001	0.024206		GPATCH4	503.19	1.15456	0.108779	10.6138	2.57016e-26	4.32567e-24	1.13661	GPATCH4	G-patch domain containing 4	ENSG00000160818	54865
HUS1	0.302689	0.0426432		HUS1	388.601	0.562514	0.120588	4.66475	3.08991e-06	3.33469e-05	0.531015	HUS1	HUS1 checkpoint clamp component	ENSG00000136273	3364
MPP2	-0.511319	0.0304952		MPP2	264.226	-0.725173	0.166951	-4.34362	1.40153e-05	0.000125069	-0.662084	MPP2	membrane palmitoylated protein 2	ENSG00000108852	4355
SOX13	-0.378123	0.0458402		SOX13	617.428	-0.602789	0.131556	-4.58198	4.60596e-06	4.73634e-05	-0.565891	SOX13	SRY-box transcription factor 13	ENSG00000143842	9580
TRIM26	0.375444	0.0360061		TRIM26	677.582	0.568778	0.124974	4.55116	5.33506e-06	5.35619e-05	0.535111	TRIM26	tripartite motif containing 26	ENSG00000234127	7726
TSTA3	0.296273	0.0451583		TSTA3	2289.44	0.361508	0.0800321	4.51705	6.27084e-06	6.15329e-05	0.348009	TSTA3	tissue specific transplantation antigen P35B	ENSG00000104522	7264
