# Supplementary material for: Myeloid cells coordinately induce glioma cell-intrinsic and cell-extrinsic pathways for chemoresistance via GP130 signaling
Source: Cell Rep Med. 2024 Jul 24;5(8):101658. doi: 10.1016/j.xcrm.2024.101658 (PMC11384956; doi:10.1016/j.xcrm.2024.101658)
Supplement: Table S6. Differentially expressed proteins (DEPs) in humanin-sensitive GBM cells 15 min after humanin treatment versus controls, related to Figures 5 and S15 [file mmc7.xlsx]

## Sheet: All_DEPs
Protein IDs	Majority protein IDs	Protein names	Gene names	id	-Log Student's T-test p-value Prot_HN_15m_Prot_CK	Student's T-test Difference Prot_HN_15m_Prot_CK	LFQ intensity Prot_NCH644_CK_1_S10	LFQ intensity Prot_NCH644_CK_2_S11	LFQ intensity Prot_NCH644_CK_3_S12	LFQ intensity Prot_NCH644_HN_15m_1_S13	LFQ intensity Prot_NCH644_HN_15m_2_S14	LFQ intensity Prot_NCH644_HN_15m_3_S15
P06493;A0A024QZP7;E5RIU6	P06493;A0A024QZP7;E5RIU6	Cyclin-dependent kinase 1	CDK1;CDC2	0	1.55527	-0.0824608	0.63518	0.624249	0.68272	0.557654	0.59652	0.540593
A0A2R8YD12;A0A024QZX5;A0A087X1N8;P35237;C9JTJ8;C9JVA8;A0A2R8Y6A7;H7BXK7;A0A1B0GU38;P50452	A0A2R8YD12;A0A024QZX5;A0A087X1N8;P35237	Serpin B6	SERPINB6	1	0.0903375	-0.0206455	-0.214897	-0.355513	-0.455228	-0.279175	-0.412554	-0.395844
A0A024R3Z1;E7EV03;A8MZ31	A0A024R3Z1	Microtubule-associated protein	MAP2	2	0.376817	0.0309587	1.84032	1.83718	1.79351	1.81332	1.83527	1.91529
A0A024R4E5;Q00341;H0Y394;H7C0A4;H7C2D1;H7BZC3;C9JES8;C9JIZ1;C9J5E5;C9JZI8;C9JHZ8;C9JHS7;C9JK79;C9JT62;C9JHN6;C9JEJ8;C9JBS3;C9JQ82;H7C3D0;C9JMQ6	A0A024R4E5;Q00341;H0Y394	Vigilin	HDLBP	3	0.230657	0.00429689	0.475096	0.474468	0.480502	0.483343	0.491843	0.46777
A0A024R571;Q9H4M9;C9JC03;C9J2Z4;C9JDQ8;Q9NZN3;C9JIJ3;C9IZH1;Q9NZN4	A0A024R571;Q9H4M9;C9JC03;C9J2Z4	EH domain-containing protein 1	EHD1	4	0.258169	-0.0179424	0.898548	0.841468	0.837222	0.876452	0.837135	0.809824
K7EN05;K7EPC8;A0A024R7E8;K7EQ44;K7EMV4;P60002	K7EN05;K7EPC8;A0A024R7E8;K7EQ44;K7EMV4;P60002	Transcription elongation factor 1 homolog	ELOF1	5	0.222377	-0.054133	-0.199523	-0.293881	-0.14016	-0.237512	-0.422349	-0.136101
A0A024RA52;P25787;A0A7I2V2H3;A0A7I2YQP7;C9JCK5;H3BT36	A0A024RA52;P25787;A0A7I2V2H3;A0A7I2YQP7;C9JCK5	Proteasome subunit alpha type;Proteasome subunit alpha type-2	PSMA2	6	0.921275	-0.101131	1.26116	1.24905	1.39877	1.20554	1.23105	1.16901
A0A024RBT2;Q9NR28	A0A024RBT2;Q9NR28	Diablo homolog, mitochondrial	DIABLO	7	0.276112	0.0384615	0.157963	0.280227	0.21997	0.172665	0.28601	0.314869
P46379;A0A7I2V508;A0A0G2JK23;A0A024RCM4;A0A7P0MQS5;A0A0G2JL47;A0A0G2JJM1;X6REW1;F6S6P2;F6X9W3;F6U341;F6VEM6;F6WML8;A0A1B0GX79;A0A0G2JJR8;H0Y710;A0A7I2V3H1;F6XTU0;F6U1F2;F6UR09;F6TC96;H0Y4L1	P46379;A0A7I2V508;A0A0G2JK23;A0A024RCM4;A0A7P0MQS5;A0A0G2JL47	Large proline-rich protein BAG6	BAG6	8	0.517886	-0.0197241	0.717133	0.669311	0.692277	0.657073	0.67276	0.689716
A0A2R8Y568;A0A024RDL5;A0A2R8Y522;A0A087WVB5;Q75MD7;A0A2R8Y8C6;Q8WXX7	A0A2R8Y568;A0A024RDL5;A0A2R8Y522;A0A087WVB5;Q75MD7;A0A2R8Y8C6;Q8WXX7	Autism susceptibility gene 2 protein	AUTS2	9	NaN	0	-0.910803	-1.62681	-1.02763	-0.764837	-1.16269	-1.4519
G5E9M9;A0A075B6E4;A0A0A6YYI5;G5E9M7;Q14135;C9JX59;C9JBN2;E7EUJ2;F8WBN7;F8W708;E7ERW0;E7EQU6;E7EWF5	G5E9M9;A0A075B6E4;A0A0A6YYI5;G5E9M7;Q14135;C9JX59;C9JBN2;E7EUJ2;F8WBN7;F8W708;E7ERW0;E7EQU6;E7EWF5	Transcription cofactor vestigial-like protein 4	VGLL4	10	NaN	0	-1.2319	-1.02468	-0.826067	-1.44209	-1.25349	-1.19619
A0A075B6F9;Q9Y314;M0R3B2;M0QX85;M0R1K2;M0R1T7;A0A075B797	A0A075B6F9;Q9Y314;M0R3B2	Nitric oxide synthase-interacting protein	NOSIP	11	6.39639e-05	-7.14092e-06	0.107795	0.00471557	0.0168923	0.0565405	0.0107364	0.062105
A0A7I2V3N1;A0A7I2V574;A0A075B6H4;Q9H8E8	A0A7I2V3N1;A0A7I2V574;A0A075B6H4;Q9H8E8	Cysteine-rich protein 2-binding protein	CSRP2BP	12	NaN	0	-1.26233	-1.11079	-1.42926	-1.39782	-1.2301	-1.06249
Q330K2;A0A075B6P0;E5RFN5	Q330K2;A0A075B6P0;E5RFN5	NADH dehydrogenase (ubiquinone) complex I, assembly factor 6	NDUFAF6	13	0.374432	-0.169012	-0.249485	-0.790593	-0.343901	-0.693726	-0.454191	-0.743098
A0A075B6Q2;Q5T0N5	A0A075B6Q2;Q5T0N5	Formin-binding protein 1-like	FNBP1L	14	NaN	0	-1.11651	-1.55069	-0.719063	-1.10139	-0.954778	-1.32622
A0A075B754;Q96QE3	A0A075B754;Q96QE3	ATPase family AAA domain-containing protein 5	ATAD5	15	NaN	0	-0.786801	-1.00181	-1.41144	-0.933041	-1.33393	-1.21366
A0A075B785;A0A2R8Y566;Q9P260	A0A075B785;A0A2R8Y566;Q9P260	LisH domain and HEAT repeat-containing protein KIAA1468	KIAA1468	16	0.831362	0.108053	-1.03472	-1.04647	-1.03828	-1.05152	-0.861656	-0.88214
A0A087WT18;Q96A73	A0A087WT18;Q96A73	Putative monooxygenase p33MONOX	KIAA1191	17	NaN	0	-1.43428	-0.882678	-1.22855	-1.24486	-0.537658	-1.55354
A0A087WT20;Q9NV06;B3KME9;E5RHM4;A0A087X1F8	A0A087WT20;Q9NV06;B3KME9	DDB1- and CUL4-associated factor 13	DCAF13	18	0.0331735	-0.00531479	-0.210215	-0.184532	-0.335102	-0.205631	-0.239983	-0.30018
A0A087WT38;Q96I51	A0A087WT38;Q96I51	Williams-Beuren syndrome chromosomal region 16 protein	WBSCR16	19	NaN	0	-1.11468	-1.00806	-1.09483	-0.622871	-1.36244	-1.47041
A0A087WT44;P30519;I3L159;I3L1F5;I3L276;I3L1Y2;I3L4P8;A0A1B0GXH0;I3L463	A0A087WT44;P30519;I3L159;I3L1F5	Heme oxygenase 2	HMOX2	20	0.659633	0.0744939	0.230931	0.152956	0.0722288	0.217377	0.192547	0.269673
Q4V328;A0A087WXA6;A0A994J447;A0A087WT45;A0A994J6P1;A0A994J489;A0A994J4H0;A0A087WW92;A0A994J436;A0A994J745;A0A994J4V9;A0A994J4N3;A0A994J6S6;A0A994J4J8;A0A994J7A3;A0A994J4B5;A0A994J472;A0A994J4U4;A0A994J4F7;A0A994J6V9;A0A994J7B3;A0A994J484;A0A994J6U6;A0A994J720;A0A994J4V2;A0A994J488;A0A994J783;A0A994J3X9;A0A994J6M6;A0A994J4D1;A0A994J467;A0A994J6Q0;A0A994J724;A0A994J446;A0A994J4E1;A0A994J772;A0A994J…	Q4V328;A0A087WXA6;A0A994J447;A0A087WT45;A0A994J6P1;A0A994J489;A0A994J4H0;A0A087WW92;A0A994J436;A0A994J745;A0A994J4V9;A0A994J4N3;A0A994J6S6;A0A994J4J8;A0A994J7A3;A0A994J4B5;A0A994J472;A0A994J4U4;A0A994J4F7;A0A994J6V9;A0A994J7B3;A0A994J484;A0A994J6U6;A0A994J720;A0A994J4V2;A0A994J488;A0A994J783;A0A994J3X9;A0A994J6M6;A0A994J4D1;A0A994J467;A0A994J6Q0;A0A994J724;A0A994J446;A0A994J4E1;A0A994J772;A0A994J…	GRIP1-associated protein 1	GRIPAP1	21	0.408829	0.0395706	0.353202	0.289875	0.283198	0.335208	0.296204	0.413576
A0A087X0U3;A0A087WT87;A0A7P0TAG7;P43003;A0A7P0T9A4	A0A087X0U3;A0A087WT87;A0A7P0TAG7;P43003;A0A7P0T9A4	Amino acid transporter;Excitatory amino acid transporter 1	SLC1A3	22	0.0324389	0.0125597	-0.641902	-0.817089	-0.901479	-0.661547	-0.985965	-0.675278
A0A087WT95;P49753;Q86TX2;G3V4F2;Q8N9L9;Q3I5F7	A0A087WT95;P49753;Q86TX2;G3V4F2	Acyl-coenzyme A thioesterase 2, mitochondrial;Acyl-coenzyme A thioesterase 1	ACOT2;ACOT1	23	0.337637	-0.0104839	0.288897	0.274479	0.271542	0.282169	0.27655	0.244748
A0A087WT99;Q9H0W9;E9PJU8;E9PQS1;A0A1W2PRB8;E9PPB5;E9PR95;E9PSC3;E9PLC5;E9PLB3;E9PIP1	A0A087WT99;Q9H0W9;E9PJU8;E9PQS1;A0A1W2PRB8;E9PPB5	Ester hydrolase C11orf54	C11orf54	24	0.228818	0.0400317	0.167828	0.126336	0.0410315	0.0944645	0.0941286	0.266698
A0A087WTD7;Q12802;A8MYJ1;H0YLH1;A0A087WY36;H0YMW2	A0A087WTD7;Q12802;A8MYJ1;H0YLH1;A0A087WY36	A-kinase anchor protein 13	AKAP13	26	0.133814	-0.017525	0.123747	0.139623	0.112979	0.0158827	0.132711	0.17518
A0A087WTF6;A0A087WX77;A0A087WWD4;A0A087WV75;P13591;A0A0D9SF98;A0A087WWJ5;H7BYX6;A0A087WTE4;A0A087X1V2;A0A087WVU1;A0A0D9SF30;A0A087WZS4;A0A0C4DGS4;A0A087WTR3	A0A087WTF6;A0A087WX77;A0A087WWD4;A0A087WV75;P13591;A0A0D9SF98;A0A087WWJ5;H7BYX6;A0A087WTE4	Neural cell adhesion molecule 1	NCAM1	27	0.0691105	-0.00551903	0.576098	0.553649	0.491146	0.54952	0.542764	0.512051
A0A087WX12;A0A087WTH3;A0A087X251;A0A087X0T6;Q2M2Z5;A0A087X032	A0A087WX12;A0A087WTH3;A0A087X251;A0A087X0T6;Q2M2Z5;A0A087X032	Centrosomal protein kizuna	KIZ	28	NaN	0	-1.11598	-1.30468	-1.30717	-0.791684	-1.56813	-1.51768
A0A087WTQ7;A0A087WV56;A0A087WW71;A0A087X0X5;Q92466	A0A087WTQ7;A0A087WV56;A0A087WW71;A0A087X0X5;Q92466	DNA damage-binding protein 2	DDB2	29	NaN	0	-0.965961	-1.4771	-1.40165	-1.48399	-1.17737	-1.39999
A0A087WTV6;Q96C36;J3KR12;A0A087WX69;A0A087WZF0	A0A087WTV6;Q96C36;J3KR12	Pyrroline-5-carboxylate reductase 2	PYCR2	30	0.285592	0.028675	0.401475	0.404267	0.316996	0.416612	0.444265	0.347886
A0A087WVR3;A0A087WTW0;Q96T88;A0A087WWG9;Q96PU4	A0A087WVR3;A0A087WTW0;Q96T88;A0A087WWG9	E3 ubiquitin-protein ligase UHRF1	UHRF1	31	0.506353	0.0136674	0.274113	0.293457	0.26867	0.284403	0.282251	0.310588
A0A087WTW5;Q9UKL3	A0A087WTW5;Q9UKL3	CASP8-associated protein 2	CASP8AP2	32	NaN	0	-1.17737	-1.20823	-1.16282	-1.36112	-0.711532	-1.33529
A0A087WU03	A0A087WU03		HNRNPDL	33	0.0416808	0.0190902	0.0690737	0.0314373	0.49701	0.156517	0.192242	0.306032
A0A087WU07;Q5TGZ0;R4GNA1;A0A3B3IRY5;R4GMM1;R4GMY4	A0A087WU07;Q5TGZ0;R4GNA1	MICOS complex subunit MIC10	MINOS1;MINOS1-NBL1	34	0.792475	0.1154	0.581825	0.485087	0.554359	0.54423	0.669922	0.753319
A6NNI4;A0A2R8Y478;A0A7I2V3T0;A0A7I2V3T7;G8JLH6;A0A087WU13;F5GXT1;P21926	A6NNI4;A0A2R8Y478;A0A7I2V3T0;A0A7I2V3T7;G8JLH6;A0A087WU13;F5GXT1;P21926	Tetraspanin;CD9 antigen	CD9	35	0.917432	-0.0885608	0.82509	0.735489	0.875378	0.71591	0.759336	0.695028
M0R176;A0A087WU28;A0A0B4J2C1;Q4U2R6	M0R176;A0A087WU28;A0A0B4J2C1;Q4U2R6	39S ribosomal protein L51, mitochondrial	MRPL51	36	0.496441	0.380277	-0.440079	-0.50681	-1.4551	-0.521737	-0.297333	-0.442082
A0A8I5KUC4;A0A8I5QJM4;A0A8I5KYH1;A0A8I5QKX7;A0A087WU53;Q9H0U3;A0A8I5KY62;A0A8I5QJJ8	A0A8I5KUC4;A0A8I5QJM4;A0A8I5KYH1;A0A8I5QKX7;A0A087WU53;Q9H0U3;A0A8I5KY62	Magnesium transporter protein 1	MAGT1	37	0.375306	-0.0804285	-0.137385	-0.141817	-0.156312	-0.139533	-0.132339	-0.404926
A0A087X287;A0A087WU73;A0A494BZX7;W0Z7M9;B0QY83;A0A499FIJ6;Q969V6	A0A087X287;A0A087WU73;A0A494BZX7;W0Z7M9;B0QY83;A0A499FIJ6;Q969V6	MKL/myocardin-like protein 1	MKL1;mkl1	38	NaN	0	-1.40414	-1.00601	-1.09656	-1.36979	-1.14079	-1.10216
Q8WYA6;A0A087WUB9;A2A2P1	Q8WYA6;A0A087WUB9	Beta-catenin-like protein 1	CTNNBL1	39	0.349528	-0.0244023	0.435441	0.428062	0.516542	0.446176	0.425254	0.435407
A0A087WUD3;Q9NRP0	A0A087WUD3;Q9NRP0	Oligosaccharyltransferase complex subunit OSTC	OSTC	40	0.078939	-0.0158759	1.18878	1.14947	1.03206	1.181	1.13708	1.0046
A0A087WUK2;O14979	A0A087WUK2;O14979	Heterogeneous nuclear ribonucleoprotein D-like	HNRNPDL	41	0.69908	0.0586143	1.6734	1.66161	1.59434	1.65833	1.6895	1.75737
A0A087WUK4;P13056	A0A087WUK4;P13056	Nuclear receptor subfamily 2 group C member 1	NR2C1	42	NaN	0	-1.19043	-1.06752	-1.04346	-1.2909	-1.10347	-0.74947
A0A087WZG9;A0A087WUL4;A0A087WXK2;Q86TG7;A0A087WYS2	A0A087WZG9;A0A087WUL4;A0A087WXK2;Q86TG7	Retrotransposon-derived protein PEG10	PEG10	43	0.269246	-0.0201635	0.34623	0.280425	0.263119	0.301453	0.246529	0.2813
A0A087WUT6;O60841	A0A087WUT6;O60841	Eukaryotic translation initiation factor 5B	EIF5B	45	0.880725	-0.0200657	1.07823	1.08026	1.05454	1.04191	1.06395	1.04696
B4DGW0;A0A087WUY7;O75928	B4DGW0;A0A087WUY7;O75928	E3 SUMO-protein ligase PIAS2	PIAS2	46	NaN	0	-1.21701	-0.649342	-1.27741	-0.894626	-0.797431	-1.11672
Q99417;A0A087WV05;A0A0D9SEI7	Q99417;A0A087WV05	C-Myc-binding protein	MYCBP	48	0.667663	0.0932998	0.287203	0.3314	0.252882	0.279473	0.387608	0.484303
A0A087WV46;C9JXA7;Q0VGL1	A0A087WV46;C9JXA7;Q0VGL1	Ragulator complex protein LAMTOR4;Ragulator complex protein LAMTOR4, N-terminally processed	LAMTOR4	49	0.714908	-0.0723489	-0.190166	-0.167232	-0.0870397	-0.242638	-0.153589	-0.265258
A0A087WVC5;A0A0C4DH65;A5PL33	A0A087WVC5;A0A0C4DH65;A5PL33	Protein KRBA1	KRBA1	51	NaN	0	-0.913609	-1.7521	-1.01518	-1.2959	-1.22786	-1.24953
K7EQH1;A0A087WVF1;Q96B23	K7EQH1;A0A087WVF1;Q96B23	Uncharacterized protein C18orf25	C18orf25	52	NaN	0	-1.30228	-1.54829	-1.18992	-0.993298	-1.1984	-1.19952
A0A087WVF4;O14646;A0A994J7K7;H0Y8V4	A0A087WVF4;O14646	Chromodomain-helicase-DNA-binding protein 1	CHD1	53	NaN	0	-0.882488	-1.45272	-0.796322	-1.36641	-1.10654	-1.26096
A0A087WVM4;B7ZM99;Q6UB35;H0Y327;Q4VXM0;Q4VXM1;Q5JYA8;Q5JYA3	A0A087WVM4;B7ZM99;Q6UB35	Monofunctional C1-tetrahydrofolate synthase, mitochondrial	MTHFD1L	54	0.0757074	0.0086455	0.305421	0.301755	0.339265	0.359637	0.365206	0.247535
A0A087WVN8;Q13043;A0A8V8TLK1;F5H5B4	A0A087WVN8;Q13043;A0A8V8TLK1;F5H5B4	Serine/threonine-protein kinase 4;Serine/threonine-protein kinase 4 37kDa subunit;Serine/threonine-protein kinase 4 18kDa subunit	STK4	55	0.365486	0.242331	-0.832864	-0.711164	-1.58321	-0.731727	-0.894475	-0.774042
A0A1B0GV18;A0A087WVP2;H0YKW6;H0Y5N1;B5MC67;Q7Z6J6	A0A1B0GV18;A0A087WVP2;H0YKW6;H0Y5N1;B5MC67;Q7Z6J6	FERM domain-containing protein 5	FRMD5	56	NaN	0	-1.04777	-0.938372	-1.28012	-1.56775	-1.64796	-0.806618
Q00610;A0A8V8TQ14;K7EJJ5;A0A087WVQ6;A0A8V8TR47;A0A8V8TRF0;A0A8V8TQK1;A0A8V8TRE8;A0A8V8TQK3;A0A8V8TQ18;J3KRF5;J3KS13;P53675;A0A087WX41;A0A8V8TQK7;J3QL20;A0A087WXH4;A0A087WV74;F5H5N6	Q00610;A0A8V8TQ14;K7EJJ5;A0A087WVQ6;A0A8V8TR47;A0A8V8TRF0;A0A8V8TQK1;A0A8V8TRE8;A0A8V8TQK3;A0A8V8TQ18	Clathrin heavy chain 1;Clathrin heavy chain	CLTC	57	0.557571	-0.0639575	1.84589	1.93468	1.90748	1.87882	1.87232	1.74504
A0A087WVT1;Q96MX3	A0A087WVT1;Q96MX3	Zinc finger protein 48	ZNF48	58	NaN	0	-0.749878	-0.776136	-1.39145	-0.616577	-1.34417	-1.34653
E5RJK0;E5RI32;E5RIU3;A0A087WVY2;E5RI47;B4DZ84;D3DX48;A0A0A0MRU0;D3DX49;A0A0C4DH75;Q14168	E5RJK0;E5RI32;E5RIU3;A0A087WVY2;E5RI47;B4DZ84;D3DX48;A0A0A0MRU0;D3DX49;A0A0C4DH75;Q14168	MAGUK p55 subfamily member 2	MPP2	59	NaN	0	-1.17763	-1.05731	-1.08075	-1.63567	-0.763425	-1.08974
Q5TI65;A0A087WVZ0;Q9Y5U8	Q5TI65;A0A087WVZ0;Q9Y5U8	Mitochondrial pyruvate carrier 1	BRP44L;MPC1	60	NaN	0	-1.48911	-0.901952	-1.21583	-0.938435	-1.28027	-1.44594
H7C4X9;A0A087WVZ6;Q9ULU4;A0A087WYS3;A0A087WV57	H7C4X9;A0A087WVZ6;Q9ULU4;A0A087WYS3;A0A087WV57	Protein kinase C-binding protein 1	ZMYND8	61	0.362267	-0.157711	-1.03422	-1.01095	-0.662001	-1.0163	-0.849483	-1.31453
A0A087WW59;Q7Z7L8	A0A087WW59;Q7Z7L8	Uncharacterized protein C11orf96	C11orf96	62	NaN	0	-1.24177	-0.766851	-1.30854	-1.07187	-0.667286	-1.34132
A0A590UJS8;A0A087WW65;A0A5F9ZA98;O75027;A0A2R8Y473;B4DGL8	A0A590UJS8;A0A087WW65;A0A5F9ZA98;O75027;A0A2R8Y473;B4DGL8	ATP-binding cassette sub-family B member 7, mitochondrial	ABCB7	63	0.0169029	-0.00351694	-0.363962	-0.250968	-0.188149	-0.303004	-0.180393	-0.330234
A0A087WW76;A0A805TBS0;A0A7P0TAS2;Q5T5U3	A0A087WW76;A0A805TBS0;A0A7P0TAS2;Q5T5U3	Rho GTPase-activating protein 21	ARHGAP21	64	NaN	0	-1.17604	-1.12142	-1.28961	-0.856566	-1.32941	-0.724791
A0A087WW77;Q15334;J3QRV5;Q6P1M3	A0A087WW77;Q15334;J3QRV5;Q6P1M3	Lethal(2) giant larvae protein homolog 1;Lethal(2) giant larvae protein homolog 2	LLGL1;LLGL2	65	0.411181	0.0887263	-0.163404	-0.0682584	-0.32467	-0.168711	0.00659236	-0.128035
C9J0A7;A0A087WW88;Q9UQN3	C9J0A7;A0A087WW88;Q9UQN3	Charged multivesicular body protein 2b	CHMP2B	66	0.132947	-0.0414917	-0.248073	-0.386356	-0.448047	-0.296626	-0.599201	-0.311123
E5RGR5;A0A087WWE7;Q8N0T1	E5RGR5;A0A087WWE7;Q8N0T1	Uncharacterized protein C8orf59	C8orf59	67	NaN	0	-0.692785	-0.624884	-1.19067	-1.60922	-0.976654	-1.38967
C9JHC7;A0A8V8TMJ5;H7C1B3;A0A8V8TPA6;A0A087WWF6;A0A8V8TPB6;P49005;A0A8V8TPA1;A0A8V8TMJ0;C9JLE1;A0A8V8TN07;A0A8V8TNY7;A0A8V8TMZ6;A0A8V8TN02;C9IZD2;A0A8V8TMK0	C9JHC7;A0A8V8TMJ5;H7C1B3;A0A8V8TPA6;A0A087WWF6;A0A8V8TPB6;P49005;A0A8V8TPA1;A0A8V8TMJ0;C9JLE1;A0A8V8TN07;A0A8V8TNY7	DNA polymerase delta subunit 2	POLD2	68	0.152944	-0.0203991	0.152813	0.1133	0.0147456	0.0283884	0.0659468	0.125327
Q5JTY5;Q5RIA9;Q8IUF1;Q9BRT8;A0A0A0MRU4;C9J3G2;Q5RIB0;A0A0A6YYH9;A0A087WWG3;A0A087X140;Q4V339;F8WEU0;H0Y5V3;Q5RIB5;F2Z2T4;A0A087WYD2;E7EUZ7;A0A087WZQ3;A0A0B4J2E3;Q6NVZ8;A0A087WTC0;Q5JTY2;A0A0B4J2F1;H0Y857;Q5RIB3;A0A087X1C0;A0A0B4J1T6	Q5JTY5;Q5RIA9;Q8IUF1;Q9BRT8;A0A0A0MRU4;C9J3G2;Q5RIB0;A0A0A6YYH9;A0A087WWG3;A0A087X140;Q4V339;F8WEU0;H0Y5V3;Q5RIB5;F2Z2T4;A0A087WYD2;E7EUZ7;A0A087WZQ3;A0A0B4J2E3;Q6NVZ8;A0A087WTC0;Q5JTY2	COBW domain-containing protein 3;COBW domain-containing protein 5;COBW domain-containing protein 2;COBW domain-containing protein 1;COBW domain-containing protein 6	CBWD3;CBWD5;CBWD2;CBWD1;CBWD6;CBWD7	69	1.15521	0.0476617	-0.265476	-0.29866	-0.299703	-0.20911	-0.251243	-0.260502
A0A8I5QKQ1;A0A8I5KT41;A0A8I5KQ63;A0A087WWI6;A0A8I5KRG1;P61962;A0A8I5KTU5;A0A8I5KX45;A0A8I5KXF0	A0A8I5QKQ1;A0A8I5KT41;A0A8I5KQ63;A0A087WWI6;A0A8I5KRG1;P61962;A0A8I5KTU5	DDB1- and CUL4-associated factor 7	DCAF7	70	0.166512	0.0155824	0.115095	0.0716619	0.0189849	0.0470949	0.122363	0.0830316
A0A087WWP5;Q12962	A0A087WWP5;Q12962	Transcription initiation factor TFIID subunit 10	TAF10	71	0.717423	0.14305	-0.113568	-0.139894	0.0326167	0.0469631	-0.0454825	0.206825
A0A087WWU8;A0A494C0P6;D6R904;A0A494C0G0;H0YL80;H0YKP3;Q5VU61	A0A087WWU8;A0A494C0P6		TPM3	72	0.0555035	0.00795639	1.29291	1.28969	1.30548	1.26197	1.24785	1.40212
Q9Y6J0;A0A087WWW8;B5MEB3	Q9Y6J0;A0A087WWW8	Calcineurin-binding protein cabin-1	CABIN1	73	NaN	0	-1.19671	-1.55611	-1.23013	-1.53014	-1.67646	-1.0191
A0A087WWW9;O95999	A0A087WWW9;O95999	B-cell lymphoma/leukemia 10	BCL10	74	NaN	0	-1.34614	-1.04142	-1.37582	-0.949185	-0.992219	-1.20702
A0A087WX23	A0A087WX23		PEG10	75	NaN	0	-0.899423	-0.900551	-0.84439	-1.12251	-0.573639	-1.18831
Q16186;A0A087WX59;A0A087WUX6	Q16186;A0A087WX59	Proteasomal ubiquitin receptor ADRM1	ADRM1	76	1.56093	-0.11383	0.34766	0.343796	0.338233	0.254381	0.270652	0.163165
A0A087WXK4;Q7Z3F1	A0A087WXK4;Q7Z3F1	Integral membrane protein GPR155	GPR155	78	0.744745	-0.737717	0.229401	0.432244	0.833952	-1.07398	0.125472	0.230957
H0Y8C9;H0Y8D6;A0A087WXK5;Q9BZC7	H0Y8C9;H0Y8D6;A0A087WXK5;Q9BZC7	ATP-binding cassette sub-family A member 2	ABCA2	79	NaN	0	-1.23185	-1.70157	-0.916982	-1.45969	-1.0622	-0.813475
A0A087WXK8;Q9H4H8	A0A087WXK8;Q9H4H8	Protein FAM83D	FAM83D	80	NaN	0	-1.08262	-0.763502	-1.06557	-0.963477	-1.27135	-1.22154
A0A087WXM6;J3QQT2;J3KRX5;A0A0A6YYL6;P18621;J3QLC8;A0A0A0MRF8;J3KRB3;A0A087WWH0;J3QS96;A0A087WY81;J3KSJ0	A0A087WXM6;J3QQT2;J3KRX5;A0A0A6YYL6;P18621;J3QLC8;A0A0A0MRF8;J3KRB3;A0A087WWH0;J3QS96	60S ribosomal protein L17	RPL17;RPL17-C18orf32	81	0.256914	-0.0180087	1.87186	1.84255	1.80013	1.84003	1.83734	1.78313
A0A8I5KYE6;A0A087WXP2;A0A8J8YL86;K7EN08;C9JWJ8;B4DHW2;Q14938	A0A8I5KYE6;A0A087WXP2;A0A8J8YL86;K7EN08;C9JWJ8;B4DHW2;Q14938	Nuclear factor 1;Nuclear factor 1 X-type	NFIB;NFIX	82	NaN	0	-0.96365	-1.39983	-1.06358	-0.769896	-1.27464	-1.40615
Q5TBB1;A0A2R8YCX2;A0A2R8YEH2;A0A2R8Y6Y1;A0A2R8YGP2;A0A2R8Y6Q6;A0A2R8YCJ4;A0A087WZJ6;A0A2R8Y761;A0A087WXR7;A0A2R8Y7Q3;A0A2R8Y883;A0A2R8Y6M7;A0A2R8YCP1;A0A2R8YE60;A0A2R8Y687;A0A2R8Y4S2;A0A2R8YEC1;A0A2R8Y459;A0A2R8Y7R8;A0A2R8YEU9;A0A2R8YEB4	Q5TBB1;A0A2R8YCX2;A0A2R8YEH2;A0A2R8Y6Y1;A0A2R8YGP2;A0A2R8Y6Q6;A0A2R8YCJ4;A0A087WZJ6;A0A2R8Y761;A0A087WXR7;A0A2R8Y7Q3;A0A2R8Y883;A0A2R8Y6M7;A0A2R8YCP1;A0A2R8YE60;A0A2R8Y687;A0A2R8Y4S2;A0A2R8YEC1;A0A2R8Y459;A0A2R8Y7R8;A0A2R8YEU9	Ribonuclease H2 subunit B	RNASEH2B	83	0.292643	0.079175	-0.138399	-0.320058	-0.0346274	-0.0495955	-0.221992	0.0160279
A0A087WXU0;A0A804HKF8;A0A804HLE1;A0A2R8Y4J4;A0A804HHW6;Q9NWS8	A0A087WXU0;A0A804HKF8;A0A804HLE1;A0A2R8Y4J4;A0A804HHW6;Q9NWS8	Required for meiotic nuclear division protein 1 homolog	RMND1	84	0.145209	0.0697492	-1.1365	-0.824084	-0.519552	-0.750507	-0.742268	-0.778118
A9JR48;A0A087WXW6;A0A140TA74;A0A140TA70;Q9BXA9;A0A8V8TNA6;A0A8V8TMC2;O43167	A9JR48;A0A087WXW6;A0A140TA74;A0A140TA70;Q9BXA9	Sal-like protein 3	SALL3	85	0.0309392	-0.0185592	-1.62097	-1.19043	-1.02112	-1.17651	-1.2288	-1.48289
Q9NP79;A0A087WY55;Q5TGM0	Q9NP79;A0A087WY55;Q5TGM0	Vacuolar protein sorting-associated protein VTA1 homolog	VTA1	87	0.136476	-0.021245	0.12611	0.100687	0.272779	0.183307	0.14015	0.112384
A0A8I5KWD3;A0A087WY71;C9JGT8;C9JPV8;E9PFW3;Q96CW1;C9JJD3;C9JTK4;H7C4C3;A0A8I5QJU5;C9JJ47;A0A8I5KT55	A0A8I5KWD3;A0A087WY71;C9JGT8;C9JPV8;E9PFW3;Q96CW1;C9JJD3;C9JTK4;H7C4C3	AP-2 complex subunit mu	AP2M1	89	0.0748781	-0.0109289	-0.0156	0.0649721	-0.0417643	0.0475813	0.0130364	-0.0857965
P61077;A0A087WY85;H9KV45;P62837;D6RAH7;D6RFM0;D6RAW0;D6RA11;A0A087WW00;C9J9H9;D6R933;D6R9F6;D6R980;D6RGD0;P51668;Q9Y2X8;D6RIZ3	P61077;A0A087WY85;H9KV45;P62837;D6RAH7;D6RFM0;D6RAW0;D6RA11	Ubiquitin-conjugating enzyme E2 D3;Ubiquitin-conjugating enzyme E2 D2	UBE2D3;UBE2D2	90	0.901864	-0.0482967	1.51954	1.4934	1.52215	1.45553	1.42767	1.507
A0A087WYC0;A0A8I5KT73;A0A1W2PQY5;A0A8I5KNZ1;A0A8I5QJQ7;A0A6Q8KRG2;B7ZC06;A0A8I5KZ68;A0A8J9BZL8;Q08379;A0A8I5KZ34;A0A8I5KQL3;A0A8I5KUW5	A0A087WYC0;A0A8I5KT73;A0A1W2PQY5;A0A8I5KNZ1;A0A8I5QJQ7;A0A6Q8KRG2;B7ZC06;A0A8I5KZ68;A0A8J9BZL8;Q08379	Golgin subfamily A member 2	GOLGA2	91	0.659639	0.130343	-0.202153	-0.206642	-0.45033	-0.217447	-0.157398	-0.0932507
A0A087WYF8;Q53GG5;A0A2U3TZH4;A0A2R8Y6L7;D6RAF1	A0A087WYF8;Q53GG5;A0A2U3TZH4;A0A2R8Y6L7	PDZ and LIM domain protein 3	PDLIM3	92	0.510788	0.056793	0.764383	0.668351	0.640574	0.738769	0.699197	0.805722
A0A087WYJ2;A0A2R8Y705;M0R2B7;P28340;A0A2R8Y7K6;M0QZR8;M0R3H8	A0A087WYJ2;A0A2R8Y705;M0R2B7;P28340;A0A2R8Y7K6;M0QZR8	DNA polymerase;DNA polymerase delta catalytic subunit	POLD1	93	0.516739	-0.27603	0.328607	0.439478	0.638469	0.380808	0.436026	-0.23837
A0A494C058;A0A494C075;A0A087WYM5;A0A494C0M8;A0A494C171;Q9BVV6	A0A494C058;A0A494C075;A0A087WYM5;A0A494C0M8;A0A494C171;Q9BVV6	Protein TALPID3	KIAA0586	94	NaN	0	-1.06701	-1.04371	-1.10763	-1.2422	-0.994291	-1.27095
O15020;A0A087WYQ1;A4QPE4	O15020;A0A087WYQ1	Spectrin beta chain, non-erythrocytic 2	SPTBN2	95	0.204099	-0.0233464	0.791175	0.792491	0.809165	0.80173	0.832537	0.688525
Q15185;A0A087WYT3;B4DDC6	Q15185;A0A087WYT3;B4DDC6	Prostaglandin E synthase 3	PTGES3	96	0.232201	0.0317291	2.55684	2.51068	2.39026	2.47887	2.52704	2.54707
A0A087X1F5;A0A087WYV9;A0A087WX56;Q9P0S2	A0A087X1F5;A0A087WYV9		SYNJ2BP-COX16	97	0.448621	0.0593574	0.542135	0.414208	0.455235	0.460883	0.520982	0.607785
Q13188;A0A087WZ06;E5RFQ9	Q13188;A0A087WZ06;E5RFQ9	Serine/threonine-protein kinase 3;Serine/threonine-protein kinase 3 36kDa subunit;Serine/threonine-protein kinase 3 20kDa subunit	STK3	98	NaN	0	-0.947432	-0.936356	-1.54749	-1.15274	-1.14662	-1.28186
A0A087WZ13;Q8IY67;K7EKR9;K7EQG2	A0A087WZ13;Q8IY67	Ribonucleoprotein PTB-binding 1	RAVER1	99	0.7944	0.047297	0.305095	0.26027	0.222778	0.290896	0.336769	0.302369
A0A087WZN1;O43837;A0A087X2E5;A0A0D9SG66	A0A087WZN1;O43837;A0A087X2E5	Isocitrate dehydrogenase [NAD] subunit, mitochondrial;Isocitrate dehydrogenase [NAD] subunit beta, mitochondrial	IDH3B	101	0.0445908	-0.00253551	0.100428	0.109777	0.126502	0.0899814	0.145351	0.0937678
A0A087WZV0;O43314;A0A8V8TMN4;A0A087WWN8;D6RBU4;D6RFG4;K7ENU7	A0A087WZV0;O43314;A0A8V8TMN4	Inositol hexakisphosphate and diphosphoinositol-pentakisphosphate kinase 2	PPIP5K2	102	NaN	0	-1.02961	-1.05852	-0.966905	-1.18562	-1.18923	-0.843637
A0A087X0G5;Q8IZL2	A0A087X0G5;Q8IZL2	Mastermind-like protein 2	MAML2	103	NaN	0	-1.12836	-0.738106	-1.08166	-1.16136	-0.736231	-1.22337
A0A669KAW5;A0A669KB51;A0A6E1W401;A0A087X0H7;Q8NEL9	A0A669KAW5;A0A669KB51;A0A6E1W401;A0A087X0H7;Q8NEL9	Phospholipase DDHD1	DDHD1	104	NaN	0	-1.02278	-1.5054	-0.827337	-0.87997	-1.13173	-1.29338
Q5T8P6;A0A087X0H9;E2PSN0	Q5T8P6;A0A087X0H9	RNA-binding protein 26	RBM26	105	0.548278	0.0489016	0.0341795	-0.0534874	-0.09285	-0.00544782	0.0049585	0.0350364
A0A087X0K9;G3V1L9;Q07157;A0A0G2JNH2;A0A7I2V5U5;G5E9E7;H0YKB1;H0Y3R8	A0A087X0K9;G3V1L9;Q07157;A0A0G2JNH2;A0A7I2V5U5;G5E9E7	Tight junction protein ZO-1	TJP1	106	0.110674	-0.0167143	-0.0735644	-0.124274	-0.225962	-0.127366	-0.220609	-0.125967
A0A087X0L7;J3KNA0;Q15070;E7EVY0;C9JC63	A0A087X0L7;J3KNA0;Q15070;E7EVY0;C9JC63	Mitochondrial inner membrane protein OXA1L	OXA1L	107	0.106757	0.013317	0.325017	0.293686	0.189529	0.317992	0.275788	0.254402
A0A8Q3WKX9;A0A087X0M4;A0A8Q3WLG9;Q9BWU0;A0A087WWF4;A0A8Q3WKX1;A0A8Q3WKX3;H7C256	A0A8Q3WKX9;A0A087X0M4;A0A8Q3WLG9;Q9BWU0;A0A087WWF4;A0A8Q3WKX1;A0A8Q3WKX3	Kanadaptin	SLC4A1AP	108	0.150054	-0.0122879	0.167839	0.144839	0.130052	0.152467	0.0796749	0.173724
A0A0D9SGH2;A0A5F9ZH95;A0A087X0N0;A0A0D9SFL5;C9JC32;A0A5F9ZI06;Q9UPV9	A0A0D9SGH2;A0A5F9ZH95;A0A087X0N0;A0A0D9SFL5;C9JC32;A0A5F9ZI06;Q9UPV9	Trafficking kinesin-binding protein 1	TRAK1	109	0.820935	-0.433562	0.22174	1.06455	0.590964	0.212306	0.154991	0.209275
A0A087X0Q1;Q7Z739;A0A024R7W5;A0A087WY31;A0A087X0C3;S4R373	A0A087X0Q1;Q7Z739;A0A024R7W5;A0A087WY31	YTH domain-containing family protein 3	YTHDF3	110	0.299243	0.0807978	0.147102	0.0804723	-0.198055	0.139536	0.0935139	0.0388622
A0A804HLJ3;H0Y6I7;A0A6Q8PHJ0;A0A6Q8PFD0;A0A6Q8PG92;F5H5V6;A0A6Q8PGN0;A0A6Q8PG32;F5H6S1;A0A6Q8PFK0;A0A804HJA2;F8W8R6;A0A6Q8PHB6;A0A087X0R0;O15550	A0A804HLJ3;H0Y6I7;A0A6Q8PHJ0;A0A6Q8PFD0;A0A6Q8PG92;F5H5V6;A0A6Q8PGN0;A0A6Q8PG32;F5H6S1;A0A6Q8PFK0;A0A804HJA2;F8W8R6;A0A6Q8PHB6;A0A087X0R0;O15550	Lysine-specific demethylase 6A	KDM6A	111	NaN	0	-0.722398	-1.51325	-1.25994	-0.915866	-1.2489	-1.08846
A0A087X0R6;Q9UMY4	A0A087X0R6;Q9UMY4	Sorting nexin-12	SNX12	112	0.471681	0.0218878	0.625153	0.596842	0.564194	0.598578	0.631092	0.622183
A0A087X0Z0;A0A9L9PXQ2;A0A9L9PXS4;Q9P227	A0A087X0Z0;A0A9L9PXQ2;A0A9L9PXS4;Q9P227	Rho GTPase-activating protein 23	ARHGAP23	113	NaN	0	-1.22232	-1.58821	-1.12066	-1.136	-1.7029	-1.22868
A0A087X142;A6NMH6;A6NFQ9;F8W8I8;Q92599;C9JV02;C9J4G8;A0A0A0MRP8	A0A087X142;A6NMH6;A6NFQ9;F8W8I8;Q92599	Septin-8	2024-09-08	114	1.77617	-0.0852409	0.908371	0.905632	0.951775	0.853707	0.850667	0.805682
A0A087X159;P81877;D6RAC5;U3KQ46;H0Y9V4;Q9BWG4	A0A087X159;P81877;D6RAC5	Single-stranded DNA-binding protein 2	SSBP2	115	NaN	0	-1.09216	-1.13103	-1.05641	-0.903744	-1.39518	-1.19013
D3DWY0;C9J2V2;A0A087X1B1;A0A8I5KQX1;Q9Y6K9;C9JN51;A0A8I5KQX5;A0A087X0G7;A0A087WUW6	D3DWY0;C9J2V2;A0A087X1B1;A0A8I5KQX1;Q9Y6K9;C9JN51;A0A8I5KQX5;A0A087X0G7;A0A087WUW6	NF-kappa-B essential modulator	IKBKG	116	0.330355	0.0804325	-0.503272	-0.478632	-0.20998	-0.343733	-0.35951	-0.247342
A0A087X1E4;P53365;E9PRV8;E9PPY7	A0A087X1E4;P53365;E9PRV8	Arfaptin-2	ARFIP2	117	0.658985	-0.0751183	-0.407791	-0.439869	-0.432038	-0.601283	-0.468419	-0.43535
A0A7I2V2W4;A0A087X1G1;A0A7I2V3L8;Q16718;H7BYD0;A0A024R772;F8WAS3;A0A087WXR5;C9IZN5	A0A7I2V2W4;A0A087X1G1;A0A7I2V3L8;Q16718;H7BYD0;A0A024R772;F8WAS3;A0A087WXR5;C9IZN5	NADH dehydrogenase [ubiquinone] 1 alpha subcomplex subunit 5	NDUFA5	118	0.882975	0.0566432	0.976405	0.888194	0.899264	0.998545	0.960458	0.974788
A0A087X1S3	A0A087X1S3		HUWE1	120	NaN	0	-1.04418	-1.12871	-1.24797	-1.19954	-1.2676	-1.25975
A0A087X1W8;A0A0A0MTJ8;X5DQS5;Q9BY67;A0A087X0T8;F5H125;H0YG94	A0A087X1W8;A0A0A0MTJ8;X5DQS5;Q9BY67;A0A087X0T8	Cell adhesion molecule 1	CADM1	121	0.0450787	-0.0169571	-0.180973	-0.429611	-0.283561	-0.359228	-0.473115	-0.112673
A0A087X1Z3;Q9UL46;H0YM70;H0YKU2	A0A087X1Z3;Q9UL46;H0YM70	Proteasome activator complex subunit 2	PSME2	122	1.09112	-0.0287255	1.61592	1.59209	1.58739	1.58341	1.57214	1.55366
A0A087X256;Q2M389;F8W1W1;F8VYH7;F8VNZ5	A0A087X256;Q2M389;F8W1W1	WASH complex subunit 7	KIAA1033	123	0.575433	0.0341245	-0.0275449	0.0325641	-0.0239605	0.0537882	0.0359973	-0.00635323
A0A8Q3SIA5;A0A8Q3SI92;A0A8Q3SI47;A0A8V8TM73;A0A8Q3SI70;A0A087X2C4;O60245	A0A8Q3SIA5;A0A8Q3SI92;A0A8Q3SI47;A0A8V8TM73;A0A8Q3SI70;A0A087X2C4;O60245	Protocadherin-7	PCDH7	124	NaN	0	-1.23718	-0.660747	-1.15151	-1.20096	-0.847595	-1.01433
A0A087X2D5;Q9BRJ2;A0A0G2JMS5;A0A087WU62	A0A087X2D5;Q9BRJ2;A0A0G2JMS5;A0A087WU62	39S ribosomal protein L45, mitochondrial	MRPL45	125	0.279659	-0.029367	-0.0113022	-0.0147399	-0.0645574	-0.0187106	-0.0233066	-0.136683
H0YJP0;A0A8I5QJU2;A0A087X2H1;Q9ULT8;A0A8I5KU01;H0YJD4;A0A8I5KUD6;G3V4V5;H0YJ72	H0YJP0;A0A8I5QJU2;A0A087X2H1;Q9ULT8;A0A8I5KU01;H0YJD4;A0A8I5KUD6	E3 ubiquitin-protein ligase HECTD1	HECTD1	126	0.826043	0.175359	-1.02817	-0.948537	-0.980172	-0.773494	-0.666122	-0.991183
A0A087X2I1;P62333;H0YJC0;H0YJS8;H0YJX2;H0YJE9;H0YJT1	A0A087X2I1;P62333	26S protease regulatory subunit 10B	PSMC6	127	0.588396	0.0206492	0.988002	0.993527	0.976512	0.978802	1.0117	1.02949
A0A088AWN2;Q8TBZ3	A0A088AWN2;Q8TBZ3	WD repeat-containing protein 20	WDR20	128	NaN	0	-1.09159	-1.4222	-1.61854	-1.22718	-1.01454	-1.06536
A0A8V8TRI9;A0A8V8TQS9;X6RGR3;A0A8V8TR95;A0A088AWN3;A0A804HIE8;Q9BZ29;H7BZ79;Q5JUD8;H0Y3S1;A0A0D9SFH5;A0A0A0MT38;Q6ZSL5	A0A8V8TRI9;A0A8V8TQS9;X6RGR3;A0A8V8TR95;A0A088AWN3;A0A804HIE8;Q9BZ29;H7BZ79;Q5JUD8;H0Y3S1	Dedicator of cytokinesis protein 9	DOCK9	129	0.205661	-0.0517507	-0.236999	-0.188164	0.0163202	-0.101081	-0.299597	-0.163416
A0A096LNM2;Q969U6	A0A096LNM2;Q969U6	F-box/WD repeat-containing protein 5	FBXW5	130	NaN	0	-0.842006	-1.07947	-1.19021	-0.909491	-1.29037	-1.71231
A0A096LNU0;D6REY2;P23508	A0A096LNU0;D6REY2;P23508	Colorectal mutant cancer protein	MCC	131	NaN	0	-1.05999	-1.00131	-1.03577	-1.36542	-1.26324	-0.741342
A0A096LNV3;A0A096LP02;Q9Y508	A0A096LNV3;A0A096LP02;Q9Y508	E3 ubiquitin-protein ligase RNF114	RNF114	132	1.98063	0.0988716	-0.0800942	-0.109677	-0.101094	-0.018899	-0.0170524	0.0417014
P30566;A0A7P0Z472;A0A7P0T9A7;A0A096LNY6;A0A1B0GTJ7;A0A1B0GWJ0;A0A0A6YY92;A0A7P0T8E4;A0A1B0GTG9;A0A1B0GWF8;A0A096LNY5;A0A096LP92;A0A096LNY4;A0A096LPA2;A0A096LP72;B4DEP1;A0A1W2PRX2;A0A096LP76;A0A096LNT0;V9GY96	P30566;A0A7P0Z472;A0A7P0T9A7;A0A096LNY6;A0A1B0GTJ7;A0A1B0GWJ0;A0A0A6YY92;A0A7P0T8E4;A0A1B0GTG9;A0A1B0GWF8;A0A096LNY5;A0A096LP92	Adenylosuccinate lyase	ADSL	133	0.985554	-0.0539426	1.18174	1.21046	1.2607	1.18377	1.16235	1.14495
A0A096LP25;Q2M2I8;E9PG46;A0A096LNZ0;Q6ZSR9	A0A096LP25;Q2M2I8;E9PG46	AP2-associated protein kinase 1	AAK1	134	NaN	0	-1.39057	-1.31414	-1.25704	-1.45966	-1.00413	-1.06843
A0A0A0MQR2;Q9BY42;A2A2L5;A2A2L6	A0A0A0MQR2;Q9BY42;A2A2L5	Protein RTF2 homolog	RTFDC1	136	0.113432	0.0159824	-0.0732328	-0.109022	-0.124742	-0.106134	-0.159203	0.00628794
A0A0A0MQR4;I3L2J0;A0A7P0T9K5;Q96RK0;I3L373;I3L135;I3L1Q4	A0A0A0MQR4;I3L2J0;A0A7P0T9K5;Q96RK0;I3L373;I3L135;I3L1Q4	Protein capicua homolog	CIC	137	NaN	0	-1.00927	-1.06271	-1.35518	-1.19434	-1.01422	-1.90824
F5H0Q6;A0A0A0MQS2;Q8N2M8;K7EP11	F5H0Q6;A0A0A0MQS2;Q8N2M8	CLK4-associating serine/arginine rich protein	CLASRP	138	NaN	0	-1.46781	-1.88536	-0.816679	-1.16657	-1.00716	-1.17323
U3KQC1;A0A0A0MQU0;Q9BV38;K7EIR0;K7EML4	U3KQC1;A0A0A0MQU0;Q9BV38;K7EIR0	WD repeat-containing protein 18	WDR18	139	0.0101587	-0.00134178	0.133291	0.117274	0.031639	0.10651	0.136351	0.0353184
A0A0A0MQU4;Q96I15;H7C3V9;H7C277;C9JNL5;H7C1N7;H7C4A1;F8WCL3;F8WBU3;H7C2M1;H7C280	A0A0A0MQU4;Q96I15;H7C3V9;H7C277	Selenocysteine lyase	SCLY	140	1.35567	-0.0423131	0.154571	0.158662	0.191513	0.14271	0.121697	0.113399
A0A0A0MQW0;A0A0A0MR39;Q9P2K5;A0A087WUT0;H0YKS1;A0A0C4DGV1;H0YN19	A0A0A0MQW0;A0A0A0MR39;Q9P2K5;A0A087WUT0	Myelin expression factor 2	MYEF2	141	0.444109	0.0361427	0.356375	0.313258	0.432087	0.411229	0.397892	0.401028
A8MY87;A0A2R8Y4X0;A0A0A0MQW1;A0A2R8Y5H9;Q8IVT5;J3QLI1	A8MY87;A0A2R8Y4X0;A0A0A0MQW1;A0A2R8Y5H9;Q8IVT5;J3QLI1	Kinase suppressor of Ras 1	KSR1	142	NaN	0	-0.834322	-0.835948	-0.980721	-1.2534	-1.44546	-1.69718
E9PEW5;A0A0A0MQX1;Q9HD67	E9PEW5;A0A0A0MQX1;Q9HD67	Unconventional myosin-X	MYO10	143	NaN	0	-1.42753	-1.23874	-1.61357	-1.08058	-1.20057	-1.3678
Q9NR56;A0A0A0MQX8;C9JP00;H7C4T5;Q86VM6;Q5VZF2;A0A7P0T9I3;O95205;A0A994J506;A0A994J509;Q9NUK0;A0A8I5KU79;B1AKI6;C9J4T8;C9JCX1;A0A8V8TM16;A0A8V8TNS0;H7C4Y1;B1AKI2	Q9NR56;A0A0A0MQX8;C9JP00;H7C4T5;Q86VM6;Q5VZF2;A0A7P0T9I3;O95205;A0A994J506;A0A994J509	Muscleblind-like protein 1;Muscleblind-like protein 2	MBNL1;MBNL2;MBLL	144	0.223418	0.0311569	0.416325	0.393396	0.28323	0.374265	0.346952	0.465206
A0A0A0MR02;P45880;Q5JSD2;Q5JSD1;A2A3S1	A0A0A0MR02;P45880;Q5JSD2;Q5JSD1	Voltage-dependent anion-selective channel protein 2	VDAC2	145	0.0861459	-0.0111735	1.29853	1.3829	1.39726	1.34904	1.40727	1.28886
Q5T092;A0A0A0MR06;Q5T091;O15258;Q5T093	Q5T092;A0A0A0MR06;Q5T091;O15258;Q5T093	Protein RER1	RER1	146	0.0969973	-0.0103565	0.227259	0.290971	0.22162	0.297353	0.215738	0.19569
A0A0A0MR51;O60427;F5H3P6;F5H3U5;H7C2V0	A0A0A0MR51;O60427;F5H3P6;F5H3U5	Fatty acid desaturase 1	FADS1	147	0.0920203	-0.0102649	0.593467	0.655909	0.53655	0.549148	0.588353	0.61763
A0A8I5KVA6;A0A8I5KXK9;A0A8I5KQY2;A0A0A0MR79;A0A8I5QJW8;A0A8I5KW86;A0A8I5KUR0;Q93074;A0A8I5QKU5;H7C191;A0A8I5QJK7;A0A8I5KSA4	A0A8I5KVA6;A0A8I5KXK9;A0A8I5KQY2;A0A0A0MR79;A0A8I5QJW8;A0A8I5KW86;A0A8I5KUR0;Q93074;A0A8I5QKU5;H7C191;A0A8I5QJK7;A0A8I5KSA4	Mediator of RNA polymerase II transcription subunit 12	MED12	148	NaN	0	-1.1742	-1.06489	-1.35891	-1.29031	-1.14821	-1.57403
A0A0A0MR84;M0R202;Q9NWS9	A0A0A0MR84;M0R202;Q9NWS9	Zinc finger protein 446	ZNF446	149	NaN	0	-1.3005	-1.32402	-1.16541	-1.65014	-0.916759	-1.44499
A0A0A0MRA5;B7Z4B8;Q9BUJ2;M0R3F1;M0QYZ0;M0R0K8;M0R203;M0QZV6;M0QYI8;M0QYM5	A0A0A0MRA5;B7Z4B8;Q9BUJ2;M0R3F1;M0QYZ0	Heterogeneous nuclear ribonucleoprotein U-like protein 1	HNRNPUL1	150	0.548057	0.0347393	0.842182	0.809391	0.757033	0.858333	0.841103	0.813388
A0A0A0MRA8;Q9Y2J2;A0A0A0MSA4;A8K968;A0A1B0GTF8;J3QS55;A0A0J9YW26;J3KT37;J3KS70;J3QR33;J3QKK4;J3KRD1;J3QKY2;A0A0J9YW31;A0A0J9YWN0;A0A0J9YWE1;A0A0J9YWS4;A0A0J9YY18;J3QRQ6	A0A0A0MRA8;Q9Y2J2;A0A0A0MSA4;A8K968;A0A1B0GTF8	Band 4.1-like protein 3;Band 4.1-like protein 3, N-terminally processed	EPB41L3	151	NaN	0	-0.942602	-1.30597	-1.48814	-1.29668	-1.32967	-1.02791
A0A0A0MSK4;A0A0A0MRC4;Q86YR5;A0A087WVF5	A0A0A0MSK4;A0A0A0MRC4;Q86YR5	G-protein-signaling modulator 1	GPSM1	154	0.327619	-0.0320633	-0.596459	-0.699935	-0.570847	-0.645077	-0.670276	-0.648078
H0YBF7;A0A0A0MRE5;Q9ULH1;H0YBM4	H0YBF7;A0A0A0MRE5;Q9ULH1;H0YBM4	Arf-GAP with SH3 domain, ANK repeat and PH domain-containing protein 1	ASAP1	155	NaN	0	-0.675424	-1.3075	-1.19656	-1.25636	-1.41913	-0.95031
Q99996;A0A7P0TAX3;A0A7P0TBH8;A0A7P0TBI4;A0A7P0Z4N5;A0A7P0T928;A0A7P0T9A9;A0A7P0T8N5;A0A7P0Z4Q5;A0A7P0TAD6;A0A7P0T939;A0A7P0TAA2;A0A0A0MRF6;A0A2R8Y590;A0A7P0TAJ1;H7BYL6;A0A7P0T9E2	Q99996;A0A7P0TAX3;A0A7P0TBH8;A0A7P0TBI4;A0A7P0Z4N5;A0A7P0T928;A0A7P0T9A9;A0A7P0T8N5;A0A7P0Z4Q5;A0A7P0TAD6;A0A7P0T939;A0A7P0TAA2;A0A0A0MRF6;A0A2R8Y590	A-kinase anchor protein 9	AKAP9	156	0.555653	-0.124019	-0.521087	-0.559363	-0.250445	-0.582266	-0.589245	-0.531443
A0A0A0MRG9;A0A8I5KRU7;A0A8I5KXG0;A0A8I5QKL1;Q96SN8;A0A8I5KX24;F8WF55;F8WCI3;A0A8I5QJG6;A0A8I5KYS3;A0A8I5KPG9;Q5JTU8;B1AMJ5;A0A8I5KYJ8;A0A8I5KXB5;A0A8I5KTP5	A0A0A0MRG9;A0A8I5KRU7;A0A8I5KXG0;A0A8I5QKL1;Q96SN8;A0A8I5KX24;F8WF55;F8WCI3;A0A8I5QJG6;A0A8I5KYS3;A0A8I5KPG9;Q5JTU8;B1AMJ5;A0A8I5KYJ8;A0A8I5KXB5;A0A8I5KTP5	CDK5 regulatory subunit-associated protein 2	CDK5RAP2	157	0.432478	-0.178965	0.519689	0.560973	1.03757	0.642936	0.503798	0.434608
A0A0A0MRI1;Q8IXQ4	A0A0A0MRI1;Q8IXQ4	GPALPP motifs-containing protein 1	GPALPP1	158	0.0257808	0.0107476	-1.0919	-0.957381	-0.834542	-1.11324	-1.01787	-0.720474
A0A0A0MRI2;Q9UNH7;G3V5X9;H0YJF8;G3V4Z5;G3V5U2	A0A0A0MRI2;Q9UNH7;G3V5X9	Sorting nexin-6;Sorting nexin-6, N-terminally processed	SNX6	159	0.229737	0.014485	0.0533689	0.127484	0.111161	0.116048	0.127075	0.0923455
H0Y5V1;A0A0A0MRJ0;A0A0A0MRJ1;Q5VT25;H0Y7V8	H0Y5V1;A0A0A0MRJ0;A0A0A0MRJ1;Q5VT25;H0Y7V8	Non-specific serine/threonine protein kinase;Serine/threonine-protein kinase MRCK alpha	CDC42BPA	160	0.175283	0.0123218	0.689583	0.697959	0.61793	0.667445	0.679586	0.695406
A0A0A0MRJ3;A0A8I5KSE4;Q8NEY1;H0Y6F6;H7BZD9	A0A0A0MRJ3;A0A8I5KSE4;Q8NEY1	Neuron navigator 1	NAV1	161	NaN	0	-0.926253	-1.26363	-1.07919	-1.04153	-0.767087	-1.06479
A0A0A0MRM8;A0A1Y0BRN3;A0A590UJ40;Q9UM54;A0A590UK71;A0A5F9ZI03;A0A590UJY4;A0A590UK86;A0A590UK22;A0A590UKB0;A0A590UJ75;A0A0D9SGC1	A0A0A0MRM8;A0A1Y0BRN3;A0A590UJ40;Q9UM54;A0A590UK71;A0A5F9ZI03;A0A590UJY4;A0A590UK86;A0A590UK22;A0A590UKB0;A0A590UJ75;A0A0D9SGC1	Unconventional myosin-VI	MYO6	162	0.833533	-0.225737	0.0460346	0.157813	0.0759022	-0.105605	0.0624884	-0.354344
A0A0A0MRM9;Q14978;S4R349;S4R402;S4R341;S4R3C2	A0A0A0MRM9;Q14978	Nucleolar and coiled-body phosphoprotein 1	NOLC1	163	0.616332	0.0951189	0.82893	0.815637	0.704658	0.810727	0.832272	0.991583
A0A0A0MRP9;Q96C92	A0A0A0MRP9;Q96C92	Serologically defined colon cancer antigen 3	SDCCAG3	165	NaN	0	-1.40066	-1.46142	-1.29414	-1.0677	-0.772441	-0.519011
P09234;A0A0A0MRR7;Q5TAL2	P09234;A0A0A0MRR7	U1 small nuclear ribonucleoprotein C	SNRPC	166	0.267824	0.0514566	1.64191	1.59712	1.46319	1.58409	1.54593	1.72656
Q8IZP0;A0A0A0MRT6;B6VEX4	Q8IZP0;A0A0A0MRT6;B6VEX4	Abl interactor 1	ABI1	167	0.0561538	-0.00660814	-0.229868	-0.222913	-0.194519	-0.152722	-0.288268	-0.226135
A0A7I2YQR3;A0A0A0MRU9;E7ETY4;E9PC69;Q7KZI7;A0A7I2YQF3;A0A7I2V3R3;F5H6N2;F5H4F6	A0A7I2YQR3;A0A0A0MRU9;E7ETY4;E9PC69;Q7KZI7;A0A7I2YQF3;A0A7I2V3R3	Serine/threonine-protein kinase MARK2	MARK2	168	NaN	0	-1.19189	-1.06881	-1.19768	-0.992951	-1.00523	-0.956697
A0A0A0MRW1;Q5T586;A0A0A0MRW2;Q5T593;A0A0A0MRW0;A0A0A0MRW3;Q8IW50	A0A0A0MRW1;Q5T586;A0A0A0MRW2;Q5T593;A0A0A0MRW0;A0A0A0MRW3;Q8IW50	Protein FAM219A	FAM219A	169	NaN	0	-1.20398	-0.760968	-0.957255	-0.821025	-1.10901	-0.939179
C9J8U3;A0A0A0MRW7;Q7Z2E3;A0A5F9ZI51;A0A5F9ZGW5;A0A5K1VW64	C9J8U3;A0A0A0MRW7;Q7Z2E3;A0A5F9ZI51;A0A5F9ZGW5	Aprataxin	APTX	170	NaN	0	-0.901183	-1.15316	-0.732251	-1.6042	-1.36757	-1.28448
A0A994J4J2;A0A0A0MRY2;A0A994J4I8;B0QZE2;A0A994J4C0;E7ENI9;A0A0D9SGD6;E7EV75;Q15326;A0A994J6Y5	A0A994J4J2;A0A0A0MRY2;A0A994J4I8;B0QZE2;A0A994J4C0;E7ENI9;A0A0D9SGD6;E7EV75;Q15326;A0A994J6Y5	Zinc finger MYND domain-containing protein 11	ZMYND11	171	NaN	0	-1.39289	-1.53524	-1.02903	-0.823985	-0.881814	-1.53861
H0YC17;E7EMV7;A0A0A0MRZ4;Q15025	H0YC17;E7EMV7;A0A0A0MRZ4;Q15025	TNFAIP3-interacting protein 1	TNIP1	172	NaN	0	-1.55002	-1.2862	-1.30427	-1.15328	-1.31872	-1.28569
K7EPZ6;A0A0A0MS90;A0A994J7H0;Q9UIS9	K7EPZ6;A0A0A0MS90;A0A994J7H0;Q9UIS9	Methyl-CpG-binding domain protein 1	MBD1	175	NaN	0	-1.3021	-1.06626	-1.20346	-1.69401	-1.1623	-0.973327
A0A0A0MS99;A0A7I2V2E0;I3L4X2;P33527	A0A0A0MS99;A0A7I2V2E0;I3L4X2;P33527	Multidrug resistance-associated protein 1	ABCC1	176	NaN	0	-1.42561	-1.15636	-0.899925	-1.26924	-1.20616	-1.22859
A0A0A0MSA7;A0A8I5QJH9;A0A804HJV5;A0A8J9G7U8;A0A8I5KT99;A0A0U1RQK7;A0A8I5KV92;O43432;A0A7P0TBQ8	A0A0A0MSA7;A0A8I5QJH9;A0A804HJV5;A0A8J9G7U8;A0A8I5KT99;A0A0U1RQK7;A0A8I5KV92;O43432	Eukaryotic translation initiation factor 4 gamma 3	EIF4G3	177	0.461892	0.357061	-0.234825	-0.410199	-1.31106	-0.265681	-0.332568	-0.286652
B5MCY9;K7ERQ5;A0A0A0MSB8;Q9UPT5;C9JME6;A0A0A0MRE1;B4DJ07	B5MCY9;K7ERQ5;A0A0A0MSB8;Q9UPT5;C9JME6;A0A0A0MRE1;B4DJ07	Exocyst complex component 7	EXOC7	178	0.10936	-0.0258797	-0.688714	-0.726817	-0.460414	-0.640066	-0.690175	-0.623344
A0A0A0MSE2;E9PF18;Q16836;A0A0D9SFP2;A0A1W2PNM1;A0A804HLB5;A0A1W2PQ78;A0A1W2PQV5;A0A804HKJ2;A0A804HJW7;A0A1W2PQC2;A0A1W2PRT2;A0A1W2PP40;A0A1W2PQ55;A0A804HJK7	A0A0A0MSE2;E9PF18;Q16836;A0A0D9SFP2;A0A1W2PNM1;A0A804HLB5;A0A1W2PQ78;A0A1W2PQV5;A0A804HKJ2;A0A804HJW7	Hydroxyacyl-coenzyme A dehydrogenase, mitochondrial	HADH	179	0.0217291	0.00153871	2.02643	2.00754	2.03399	2.02711	2.06124	1.98422
A0A0A0MSI2;A0A994J5J9;Q8IXK0;A0A8I5KY19	A0A0A0MSI2;A0A994J5J9;Q8IXK0	Polyhomeotic-like protein 2	PHC2	181	0.497885	0.0364684	0.13479	0.178817	0.0840531	0.165097	0.142565	0.199403
O00471;A0A0A0MSI8;F8W9B8	O00471;A0A0A0MSI8;F8W9B8	Exocyst complex component 5	EXOC5	182	0.955696	-0.231002	-0.216372	-0.377395	-0.127927	-0.34678	-0.430374	-0.637547
A0A0A0MSK2;A0A8V8TLP9;P0DJ07	A0A0A0MSK2;A0A8V8TLP9;P0DJ07	Protein PET100 homolog, mitochondrial	PET100	183	2.03574	0.110022	-0.149338	-0.160241	-0.0906652	-0.0219662	-0.0393392	-0.00887204
E7EUI1;A0A0A0MSL2;A0A0A0MT14;B4DWF2;Q9UKS7;E7EPU0	E7EUI1;A0A0A0MSL2;A0A0A0MT14;B4DWF2;Q9UKS7	Zinc finger protein Helios	IKZF2;ZNFN1A2	184	NaN	0	-0.910414	-1.20303	-1.08193	-1.14533	-1.24645	-1.86913
A0A0A0MSQ9;Q86VX9	A0A0A0MSQ9;Q86VX9	Vacuolar fusion protein MON1 homolog A	MON1A	186	NaN	0	-1.15796	-1.08405	-0.966255	-1.34055	-0.960526	-0.95649
C9JUW9;X6RDJ2;X6RGK9;B7Z326;A0A0C4DFN6;A0A994J5K0;A0A0A0MSS3;Q5T6P1;Q8ND83;C9JP03;Q5T6P2;C9JD09	C9JUW9;X6RDJ2;X6RGK9;B7Z326;A0A0C4DFN6;A0A994J5K0;A0A0A0MSS3;Q5T6P1;Q8ND83;C9JP03;Q5T6P2;C9JD09	SLAIN motif-containing protein 1	SLAIN1	187	0.34939	0.155686	-1.09468	-1.64999	-1.54114	-1.33864	-1.35318	-1.12694
E5RH72;A0A0A0MSU1;Q06455	E5RH72;A0A0A0MSU1;Q06455	Protein CBFA2T1	RUNX1T1	188	NaN	0	-1.48813	-1.30205	-0.897929	-0.492158	-1.1659	-1.08986
A0A0G2JKZ1;A0A8V8TQC5;A2AB90;A0A0G2JH37;A0A8V8TP24;A0A0A0MSV9;O15533;Q6P1N7;A0A8V8TPY1;A0A8V8TNS3;A0A8V8TQC1;C9JA35;A0A8V8TP19;A0A0A0MT98	A0A0G2JKZ1;A0A8V8TQC5;A2AB90;A0A0G2JH37;A0A8V8TP24;A0A0A0MSV9;O15533;Q6P1N7;A0A8V8TPY1;A0A8V8TNS3;A0A8V8TQC1;C9JA35	Tapasin	TAPBP	189	0.293504	0.0753856	0.0752177	-0.0833136	-0.263507	-0.0160485	0.0464266	-0.0758243
Q5T6K7;E9PI99;A0A0A0MT00;Q5T6K5;Q13952	Q5T6K7;E9PI99;A0A0A0MT00;Q5T6K5;Q13952	Nuclear transcription factor Y subunit gamma	NFYC	190	0.31006	-0.342462	-1.05577	-1.19783	-0.118532	-1.58593	-1.24126	-0.572326
A0A0A0MT32;P38571;Q5T073	A0A0A0MT32;P38571	Lysosomal acid lipase/cholesteryl ester hydrolase	LIPA	191	0.22697	-0.033114	-0.0498835	-0.048668	-0.155325	-0.0451319	-0.199574	-0.108513
A0A0A0MT33;Q9UPN6	A0A0A0MT33;Q9UPN6	Protein SCAF8	SCAF8	192	0.139725	0.0334334	0.122835	0.191826	-0.0991651	0.101393	0.126827	0.0875751
A0A0A0MT83;P26440;A0A0S2Z4K7;H0YLC3;H7C4G6;H0YKV0;H0YN10;A0A087WVD3	A0A0A0MT83;P26440;A0A0S2Z4K7;H0YLC3;H7C4G6;H0YKV0	Isovaleryl-CoA dehydrogenase, mitochondrial	IVD	193	0.115947	0.0107547	0.858359	0.903816	0.945648	0.956503	0.902188	0.881395
A0A0A0MTB8;Q8NI36	A0A0A0MTB8;Q8NI36	WD repeat-containing protein 36	WDR36	194	0.234637	0.0237306	0.181937	0.190812	0.0883482	0.22235	0.156463	0.153475
A0A0A0MTE0;Q9H553	A0A0A0MTE0;Q9H553	Alpha-1,3/1,6-mannosyltransferase ALG2	ALG2	195	0.179389	-0.231873	-0.755286	-1.3545	-0.138536	-1.62255	-0.445269	-0.876119
A0A0A0MTI1;Q15392	A0A0A0MTI1;Q15392	Delta(24)-sterol reductase	DHCR24	196	1.11459	0.057346	0.640269	0.644439	0.622401	0.725701	0.70535	0.648095
A0A0A0MTI6;Q9NYP7	A0A0A0MTI6;Q9NYP7	Elongation of very long chain fatty acids protein;Elongation of very long chain fatty acids protein 5	ELOVL5	197	0.0534522	0.0101267	0.0109173	0.0280977	-0.142029	0.0427974	-0.0324951	-0.0829363
D6RHY6;A0A7I2V3U1;A0A7I2YQH6;D6RAG5;D6RF40;D6R9R7;A0A7I2V5B8;A0A7I2YQC7;A0A7I2V2J7;A0A7P0S4R7;A0A0A0MTL5;Q13309	D6RHY6;A0A7I2V3U1;A0A7I2YQH6;D6RAG5;D6RF40;D6R9R7;A0A7I2V5B8;A0A7I2YQC7;A0A7I2V2J7;A0A7P0S4R7;A0A0A0MTL5;Q13309	S-phase kinase-associated protein 2	SKP2	198	NaN	0	-1.57509	-1.37941	-1.32984	-1.16281	-1.33162	-1.14458
Q13617;Q5T2B5;A0A0A0MTN0;A0A8I5QJI3;A0A8I5KYP8;A0A8I5KUA9;A0A8I5KQQ5;A0A8I5KU22;A0A0D9SET6;A0A8I5KVR3;A0A8I5KTY5;A0A8I5KYZ8;A0A8I5KXB2;A0A8I5KPX0;A0A8I5KY75;A0A8I5QKN3;A0A8I5KS98;A0A8I5KVE2	Q13617;Q5T2B5;A0A0A0MTN0;A0A8I5QJI3;A0A8I5KYP8;A0A8I5KUA9;A0A8I5KQQ5;A0A8I5KU22;A0A0D9SET6;A0A8I5KVR3	Cullin-2	CUL2	199	0.491918	-0.0384342	-0.503014	-0.477282	-0.491164	-0.565971	-0.462608	-0.558184
A0A0A0MTS7;Q8WZ42;A0A0A0MRA3;A0A0A0MTG2;O14576	A0A0A0MTS7;Q8WZ42;A0A0A0MRA3	Titin	TTN	200	0.19805	-0.0355146	0.310229	0.329142	0.515184	0.31333	0.345594	0.389087
Q9Y3B3;A0A0A6YYA0;G3V2Y2	Q9Y3B3;A0A0A6YYA0	Transmembrane emp24 domain-containing protein 7	TMED7;TMED7-TICAM2	201	0.142706	0.00949333	0.331509	0.413707	0.372067	0.394392	0.371257	0.380114
A0A0A6YYC0;E9PJN1;O75676	A0A0A6YYC0;E9PJN1;O75676	Ribosomal protein S6 kinase;Ribosomal protein S6 kinase alpha-4	RPS6KA4	202	NaN	0	-1.03223	-0.817921	-1.33725	-0.754355	-0.930746	-1.27236
Q96JP5;A0A0A6YYC7;H3BTR0	Q96JP5;A0A0A6YYC7	E3 ubiquitin-protein ligase ZFP91	ZFP91;ZFP91-CNTF	203	0.359261	0.0950076	-0.420328	-0.722296	-0.476975	-0.552347	-0.435936	-0.346292
Q53S48;A0A0A6YYG5;Q9Y6Q2	Q53S48;A0A0A6YYG5;Q9Y6Q2	Stonin-1	ALF;STON1-GTF2A1L;STON1	205	NaN	0	-0.784815	-0.949499	-1.15167	-1.04005	-1.42689	-0.907245
E5RJN3;A0A0A6YYG7;Q6IBW4	E5RJN3;A0A0A6YYG7;Q6IBW4	Condensin-2 complex subunit H2	NCAPH2	206	NaN	0	-1.48484	-1.29669	-1.00616	-1.38762	-1.02428	-0.998211
F8WDD7;F8WCF6;A0A0A6YYG9;P59998;H7C0A3;F8WE39;R4GN08	F8WDD7;F8WCF6;A0A0A6YYG9;P59998;H7C0A3	Actin-related protein 2/3 complex subunit 4	ARPC4;ARPC4-TTLL3	207	0.413664	0.0416594	0.416142	0.496063	0.440719	0.481122	0.559444	0.437335
A0A0A6YYI3;A0A0B4J1V8;Q9NQ55;A8MV53;H7C446;C9J3W3	A0A0A6YYI3;A0A0B4J1V8;Q9NQ55;A8MV53	Suppressor of SWI4 1 homolog	PPAN-P2RY11;PPAN	208	0.689811	0.088253	-0.308285	-0.212474	-0.246028	-0.126651	-0.106633	-0.268745
A0A0A6YYL4;P57737;I3L167;E7EP81;I3L0X9;I3L3T0;Q9Y3D7;I3L1U7;I3L426;I3L359;I3L2Y6;I3L1M1;I3NI06;I3L1G9;I3L442;I3L212	A0A0A6YYL4;P57737	Coronin;Coronin-7	CORO7-PAM16;CORO7	209	0.49435	-0.0382372	0.641992	0.627477	0.608306	0.64627	0.581956	0.534837
F8W860;A0A0B4J1S8;Q9UBF8	F8W860;A0A0B4J1S8;Q9UBF8	Phosphatidylinositol 4-kinase beta	PI4KB	210	NaN	0	-1.52462	-0.933208	-1.03711	-1.18919	-1.195	-1.24691
B1ALG6;A0A0B4J1V9;Q9NRZ9	B1ALG6;A0A0B4J1V9;Q9NRZ9	Lymphoid-specific helicase	HELLS	211	0.0138079	0.00725226	-1.49981	-1.05549	-1.28435	-1.29233	-1.46503	-1.06053
H0YEG1;F5GY88;A0A0B4J1W0;O75448	H0YEG1;F5GY88;A0A0B4J1W0;O75448	Mediator of RNA polymerase II transcription subunit 24	MED24	212	NaN	0	-1.17353	-1.34988	-1.20876	-0.907617	-1.63556	-1.52881
A0A9L9PY96;A0A9L9PXF3;A0A0B4J215;E9PN67;C9J066;Q8N4C6;A0A669KBE5;H7C162;A0A669KBI5	A0A9L9PY96;A0A9L9PXF3;A0A0B4J215;E9PN67;C9J066;Q8N4C6;A0A669KBE5;H7C162;A0A669KBI5	Ninein	NIN	213	NaN	0	-1.04701	-1.28961	-1.36759	-1.3724	-1.41833	-0.985821
H3BPG2;H3BQF2;A0A0B4J287;H3BM91;Q9H0A8	H3BPG2;H3BQF2;A0A0B4J287;H3BM91;Q9H0A8	COMM domain-containing protein 4	COMMD4	214	0.336918	-0.391101	-0.113168	-0.967583	-0.757282	-1.57695	-0.22252	-1.21186
A0A0B4J2A0;Q9UHJ6	A0A0B4J2A0;Q9UHJ6	Sedoheptulokinase	TRPV1;SHPK	215	0.105854	-0.1962	-1.24228	0.346778	0.419018	-1.12874	0.128567	-0.06491
A0A0B4J2A4;P42765;K7EME0;K7EJ68;K7ER88;K7EJB1	A0A0B4J2A4;P42765;K7EME0	3-ketoacyl-CoA thiolase, mitochondrial	ACAA2	216	0.00169996	6.32604e-05	0.684611	0.687873	0.701048	0.683926	0.676826	0.712971
Q5W0H4;A0A0B4J2C3;P13693;J3KPG2;E9PJF7;Q56UQ5;H0YCX0;Q9HAU6	Q5W0H4;A0A0B4J2C3;P13693;J3KPG2;E9PJF7	Translationally-controlled tumor protein	TPT1	217	0.448084	0.0754126	1.12557	1.15451	0.977069	1.10733	1.12102	1.25504
P0DPI2;A0A0B4J2D5;H7C1F6;H7C2G3;F2Z2Q0;A0A096LP12;A0A2R8YDR7;A0A2R8Y6K9	P0DPI2;A0A0B4J2D5;H7C1F6;H7C2G3		C21orf33	218	0.451741	0.0494922	1.49525	1.45241	1.35899	1.47997	1.4451	1.53006
A0A0B4J2F8;E2QRJ6;P52435;A6NFM0;Q9H1A7;Q9GZM3;D6RAG0;E7EP90;A0A0B4J1Z8;F8WF84;E7EWC6;H0Y980	A0A0B4J2F8;E2QRJ6;P52435;A6NFM0;Q9H1A7;Q9GZM3;D6RAG0;E7EP90;A0A0B4J1Z8;F8WF84;E7EWC6	DNA-directed RNA polymerase II subunit RPB11-a;DNA-directed RNA polymerase II subunit RPB11-b2;DNA-directed RNA polymerase II subunit RPB11-b1	POLR2J3;POLR2J;POLR2J2	219	0.561308	0.115672	0.045592	0.0211702	-0.147426	0.0591911	-0.0121207	0.219283
A0A0C3SFZ7;E7EUL6;Q03112	A0A0C3SFZ7;E7EUL6;Q03112	MDS1 and EVI1 complex locus protein EVI1	MECOM	220	0.298625	-0.229298	-0.411902	-0.187644	-0.396031	-0.2186	-0.299046	-1.16582
G3V5T0;A0A0C4DFM0;G3V4T6;A0A0A0MR33;G3V267;O43708;G3V3B9;H0YJN8	G3V5T0;A0A0C4DFM0;G3V4T6;A0A0A0MR33;G3V267;O43708	Maleylacetoacetate isomerase	GSTZ1	221	1.42646	0.0714863	0.322087	0.367349	0.30288	0.38903	0.388759	0.428985
A0A0C4DFM1;Q92544	A0A0C4DFM1;Q92544	Transmembrane 9 superfamily member 4	TM9SF4	222	0.331568	-0.150371	-0.528449	-0.584655	-0.0468794	-0.427098	-0.683041	-0.500957
E9PJN7;E9PQS7;X6R5G7;E9PRG2;E9PKY2;A0A0C4DFM7;Q5TAX3	E9PJN7;E9PQS7;X6R5G7;E9PRG2;E9PKY2;A0A0C4DFM7;Q5TAX3	Terminal uridylyltransferase 4	ZCCHC11	223	NaN	0	-1.16502	-1.03147	-0.825495	-1.1458	-0.865382	-0.917258
A0A0C4DFR1;O75069;G3V207;Q9ULS5	A0A0C4DFR1;O75069;G3V207;Q9ULS5	Transmembrane and coiled-coil domains protein 2;Transmembrane and coiled-coil domains protein 3	TMCC2;TMCC3	224	NaN	0	-1.06644	-1.41186	-1.26737	-0.994983	-1.4947	-0.917117
A0A590UJD9;A0A0C4DFT3;Q12959;A0A590UJR4;A0A590UKA8;A0A590UJ81;A0A590UJ18;A0A590UJ68;A0A590UJS9;A0A590UJR5;A0A590UK48;A0A590UJX2;C9JUA9;A0A590UK70;A0A590UK81;A0A590UJ29;A0A590UK02;A0A590UJ64;E7EQD7;B7Z2T4;A0A994J819;A0A994J7P1;A0A994J822;A0A3B3ISW2;F8W750;E9PIW2;A0A994J7Q5;A0A994J587;E9PN83;A0A994J5T6;F8VYC1;A0A5F9ZH92;B5MCC5;Q15700;A0A3B3ITF1;E9PIJ9;H7C325	A0A590UJD9;A0A0C4DFT3;Q12959;A0A590UJR4;A0A590UKA8;A0A590UJ81;A0A590UJ18;A0A590UJ68;A0A590UJS9;A0A590UJR5;A0A590UK48;A0A590UJX2;C9JUA9;A0A590UK70;A0A590UK81;A0A590UJ29;A0A590UK02	Disks large homolog 1	DLG1	225	0.371801	-0.150044	-0.988091	-1.00974	-1.25382	-1.41832	-1.33773	-0.945735
A0A0C4DFV9;A0A8J8YYJ1;Q01105;A0A8I5KS71;P0DME0	A0A0C4DFV9;A0A8J8YYJ1;Q01105;A0A8I5KS71	Protein SET	SET	226	0.596189	0.0626444	2.90717	2.86808	2.77575	2.86678	2.91437	2.95779
Q6ZRS2;A0A0C4DFX4;A0A087X0E3	Q6ZRS2;A0A0C4DFX4	Helicase SRCAP	SRCAP	227	NaN	0	-1.20341	-0.904319	-1.59131	-1.03724	-1.42396	-1.16318
C9JE56;A0A0C4DFX7;Q9H967	C9JE56;A0A0C4DFX7;Q9H967	WD repeat-containing protein 76	WDR76	228	0.221097	-0.0964465	-0.823072	-0.874255	-0.931022	-0.799437	-1.30695	-0.811302
A0A0C4DFX9;Q9H3P2;H0Y3X6;C9JHL4;H7C2C7;F8W954;F8WF98;C9JEM7;H7C3C2;H7C2M8;H7C0W2	A0A0C4DFX9;Q9H3P2;H0Y3X6;C9JHL4;H7C2C7	Negative elongation factor A	NELFA	229	0.0300994	0.00522367	0.271278	0.297579	0.205605	0.206595	0.217111	0.366427
A0A0C4DFZ1;A8MZ54;Q16623	A0A0C4DFZ1;A8MZ54;Q16623	Syntaxin-1A	STX1A	230	NaN	0	-1.43627	-1.46797	-1.22574	-1.30358	-1.33738	-0.851795
A0A0C4DFZ2;P15289	A0A0C4DFZ2;P15289	Arylsulfatase A;Arylsulfatase A component B;Arylsulfatase A component C	ARSA	231	0.514316	0.160446	-0.493917	-0.570168	-0.294982	-0.142021	-0.505576	-0.230131
A0A8V8TM88;A0A0C4DG07;A0A8V8TMH1;A0A8V8TKW6;A0A8V8TM94;A0A8V8TMH6;A0A8V8TM80;A0A8V8TKY5;O60934	A0A8V8TM88;A0A0C4DG07;A0A8V8TMH1;A0A8V8TKW6;A0A8V8TM94;A0A8V8TMH6;A0A8V8TM80;A0A8V8TKY5;O60934	Nibrin	NBN	232	NaN	0	-1.23841	-1.20495	-1.11686	-1.33293	-1.31648	-1.18106
C9J9K3;A0A8V8TMX1;A0A0C4DG17;A0A8V8TLA4;P08865;A0A8I5KQE6;A0A8V8TMP3;F8WD59;A0A8V8TMZ8	C9J9K3;A0A8V8TMX1;A0A0C4DG17;A0A8V8TLA4;P08865;A0A8I5KQE6;A0A8V8TMP3	40S ribosomal protein SA	RPSA	233	0.840598	-0.0482477	2.28461	2.2799	2.27159	2.23309	2.27474	2.18352
H7C3Q7;E7EW77;E7EP65;A0A0C4DG21;A0A7D9NKC8;F8WAL6;Q9NYB9;H0Y6B5;E9PEZ7	H7C3Q7;E7EW77;E7EP65;A0A0C4DG21;A0A7D9NKC8;F8WAL6;Q9NYB9;H0Y6B5;E9PEZ7	Abl interactor 2	ABI2	234	0.327529	-0.0820184	-0.276135	-0.370546	-0.0578137	-0.323104	-0.391576	-0.23587
A0A0C4DG33;O43933	A0A0C4DG33;O43933	Peroxisome biogenesis factor 1	PEX1	235	NaN	0	-1.14776	-1.24364	-0.907283	-0.752341	-1.29343	-1.23467
A0A0C4DG44;A0A8Q3SIX7;O43464;A0A8Q3SJ36	A0A0C4DG44;A0A8Q3SIX7;O43464;A0A8Q3SJ36	Serine protease HTRA2, mitochondrial	HTRA2	236	0.786461	-0.0457415	0.571657	0.541811	0.610392	0.525215	0.561826	0.499594
A0A0C4DG49;P15151	A0A0C4DG49;P15151	Poliovirus receptor	PVR	237	NaN	0	-0.70897	-1.17876	-0.948426	-0.706849	-1.29235	-0.882809
F5GYV5;H7BZV4;A0A0C4DG62;F8WCT1;A0A8C8KBE9;Q66PJ3	F5GYV5;H7BZV4;A0A0C4DG62;F8WCT1;A0A8C8KBE9;Q66PJ3	ADP-ribosylation factor-like protein 6-interacting protein 4	ARL6IP4	238	0.0800672	-0.0151188	0.12566	0.0453084	-8.87479e-05	0.151501	-0.0287031	0.00272582
Q8TB72;A0A0C4DG68;C9JW01	Q8TB72;A0A0C4DG68;C9JW01	Pumilio homolog 2	PUM2	239	NaN	0	-0.687379	-1.43432	-1.57613	-1.56425	-1.14639	-1.04408
A0A0C4DG89;Q7L014;D6RJA6;H0Y9U3	A0A0C4DG89;Q7L014	Probable ATP-dependent RNA helicase DDX46	DDX46	240	0.0279012	0.00353536	0.2068	0.222423	0.190999	0.275609	0.222146	0.133072
A0A0C4DGA2;O75521;F1LLU7;F8WAW4;C9JB63;F8W6J1	A0A0C4DGA2;O75521	Enoyl-CoA delta isomerase 2, mitochondrial	ECI2	241	0.189419	-0.0259985	0.581482	0.572249	0.733265	0.608869	0.608613	0.59152
A0A0C4DGB0;Q9UIL1	A0A0C4DGB0;Q9UIL1	Short coiled-coil protein	SCOC	242	0.412767	-0.627196	0.632542	0.732233	0.623461	0.614631	-1.25238	0.744393
A0A1W2PPZ7;A0A0C4DGF8;A0A1B0GU48;A0A1B0GV09;Q9H9B1	A0A1W2PPZ7;A0A0C4DGF8;A0A1B0GU48;A0A1B0GV09;Q9H9B1	Histone-lysine N-methyltransferase EHMT1	EHMT1	243	0.223371	0.0271393	-0.485777	-0.410174	-0.44338	-0.501207	-0.395243	-0.361464
A0A0C4DGG1;Q9UKS6;E9PIY1;H0YDM6	A0A0C4DGG1;Q9UKS6;E9PIY1	Protein kinase C and casein kinase substrate in neurons protein 3	PACSIN3	244	0.421943	-0.0714919	-0.308521	-0.500259	-0.503719	-0.471004	-0.573842	-0.482127
A0A0C4DGG3;Q8NHM5	A0A0C4DGG3;Q8NHM5	Lysine-specific demethylase 2B	KDM2B	245	NaN	0	-1.13963	-1.51013	-1.01648	-1.27048	-0.922614	-1.08873
Q14839;A0A0C4DGG9;A0A2R8Y212;A0A2U3TZM0;A0A2R8YFK9;A0A2R8YDJ9;A0A2R8YD40;A0A2R8Y4X2;A0A2R8YDW2;A0A2R8Y5M9;A0A2R8Y7M9;A0A2R8Y7I0;A0A2R8YE38;Q8TDI0;K7EMY3;F5H6N4;F2Z2R5;A0A2R8Y6G9;A0A2R8Y795;I3L229;K7ESA5;A0A2R8Y7X1;K7EPV1;A0A2R8Y512	Q14839;A0A0C4DGG9;A0A2R8Y212;A0A2U3TZM0;A0A2R8YFK9;A0A2R8YDJ9;A0A2R8YD40;A0A2R8Y4X2;A0A2R8YDW2	Chromodomain-helicase-DNA-binding protein 4	CHD4	247	0.0539671	-0.00646305	0.737565	0.787976	0.76884	0.792912	0.800752	0.681329
A0A0C4DGH0;Q5ZPR3;H0YN29;H0YL10	A0A0C4DGH0;Q5ZPR3;H0YN29;H0YL10	CD276 antigen	CD276	248	NaN	0	-0.751649	-0.981304	-1.25544	-1.04785	-1.26797	-1.50757
A0JNW5;A0A0C4DGH6;F8W665	A0JNW5;A0A0C4DGH6	UHRF1-binding protein 1-like	UHRF1BP1L	249	NaN	0	-0.833065	-1.48081	-0.975978	-1.1074	-1.50077	-0.956113
H0YK02;H0YJS2;A0A0C4DGK5;Q86TV6	H0YK02;H0YJS2;A0A0C4DGK5;Q86TV6	Tetratricopeptide repeat protein 7B	TTC7B	250	NaN	0	-1.61268	-1.23435	-1.01621	-1.18908	-1.57064	-1.24868
A0A8V8TQA4;A0A8V8TQX9;A0A8V8TQ84;A0A8V8TR82;A0A8V8TPQ2;A0A8V8TQ98;A0A8V8TPP2;A0A8V8TQ87;A0A8V8TQ65;A0A0C4DGL0;Q9Y6Y1	A0A8V8TQA4;A0A8V8TQX9;A0A8V8TQ84;A0A8V8TR82;A0A8V8TPQ2;A0A8V8TQ98;A0A8V8TPP2;A0A8V8TQ87;A0A8V8TQ65;A0A0C4DGL0;Q9Y6Y1	Calmodulin-binding transcription activator 1	CAMTA1	251	0.742034	-0.207747	1.19371	1.09541	1.51947	1.06563	1.04502	1.07471
K7ELZ9;A0A0C4DGP7;K7EMW4;Q969V3;K7ENM2;K7EQ66;K7EN96	K7ELZ9;A0A0C4DGP7;K7EMW4;Q969V3;K7ENM2	Nicalin	NCLN	255	0.522872	-0.0489073	0.813193	0.819688	0.837137	0.84984	0.762282	0.711175
A0A0C4DGQ5;P04632;A0A075B7C0;K7EKD8;K7ELJ7;U3KQE2;K7EIV0;U3KPR7;K7EM73;Q96L46;K7ES78;K7EMQ1	A0A0C4DGQ5;P04632;A0A075B7C0;K7EKD8;K7ELJ7;U3KQE2;K7EIV0;U3KPR7;K7EM73	Calpain small subunit 1	CAPNS1	256	0.163366	-0.0158263	0.022112	0.0995632	0.10576	0.0667352	0.0144459	0.0987748
P39656;A0A0C4DGS1;U3KQ84	P39656;A0A0C4DGS1;U3KQ84	Dolichyl-diphosphooligosaccharide--protein glycosyltransferase 48 kDa subunit	DDOST	257	0.457789	-0.069356	1.50903	1.63951	1.7052	1.5547	1.59859	1.49238
A0A0C4DGV3;B7Z8V7;Q4G0N4;D6RHI4	A0A0C4DGV3;B7Z8V7;Q4G0N4;D6RHI4	NAD kinase 2, mitochondrial	NADK2	258	0.0617731	0.0900328	-1.42093	-0.407315	-0.949679	-0.642429	-0.237985	-1.62741
A0A0C4DH01;Q9NVU0	A0A0C4DH01;Q9NVU0	DNA-directed RNA polymerase III subunit RPC5	POLR3E	259	NaN	0	-1.35657	-1.16532	-0.751376	-1.04413	-1.37612	-1.63274
A0A0C4DH22;A0A1B0GTW6;Q9H4G0;H7C2K6	A0A0C4DH22;A0A1B0GTW6;Q9H4G0	Band 4.1-like protein 1	EPB41L1	260	NaN	0	-1.16278	-0.782604	-0.985747	-1.34651	-1.00965	-1.2403
A0A0D9SEI0;Q9P0P8	A0A0D9SEI0;Q9P0P8	Uncharacterized protein C6orf203	C6orf203	262	NaN	0	-1.17757	-1.15822	-0.739207	-1.30854	-0.767985	-0.815655
A0A0D9SEI3;A0A0D9SER5;A0A0D9SEN2;P21127;Q5QPR4;Q5QPR3;Q9UQ88;J3KS35;E7ESP2;REV__Q9HB15;Q9UKB5;Q13882	A0A0D9SEI3;A0A0D9SER5;A0A0D9SEN2;P21127;Q5QPR4;Q5QPR3;Q9UQ88	Cyclin-dependent kinase 11B;Cyclin-dependent kinase 11A	CDK11B;CDK11A	263	0.108905	0.00723639	0.183825	0.183533	0.210546	0.2434	0.169806	0.186408
E9PS95;A0A0D9SEI9;A0A0D9SFE1;E9PJH7;Q9H1K4;Q9H936;K4DIB6;K4DIB3;K4DIB8;K4DIA8;A0A0D9SFA8;K4DIB0;K4DIA2;A0A0D9SG84;E9PI74;E9PQ36	E9PS95;A0A0D9SEI9;A0A0D9SFE1;E9PJH7;Q9H1K4;Q9H936;K4DIB6;K4DIB3;K4DIB8;K4DIA8	Mitochondrial glutamate carrier 2;Mitochondrial glutamate carrier 1	SLC25A22;SLC25A18	264	0.701603	-0.583946	-1.22371	-0.173154	-0.131484	-1.08607	-1.31882	-0.875294
A0A0D9SEM9	A0A0D9SEM9		DDX39A	265	0.459507	0.617458	-1.09344	0.650588	0.636828	0.613674	0.707858	0.724816
E7ENQ1;H7C360;E7EN19;A0A0D9SEY1;O95819;E7EX83;H7C0P6;G5E948;H7C3Z6;C9J338;I3L2I2;A0A590UJE1	E7ENQ1;H7C360;E7EN19;A0A0D9SEY1;O95819;E7EX83;H7C0P6;G5E948	Mitogen-activated protein kinase kinase kinase kinase 4	MAP4K4	266	0.106039	0.0208628	-0.771432	-0.683386	-0.744216	-0.65645	-0.636342	-0.843653
A0A0D9SF09;B1APT5;P42568;A0A6Q8PH64	A0A0D9SF09;B1APT5;P42568;A0A6Q8PH64	Protein AF-9	MLLT3	267	NaN	0	-1.44892	-1.31183	-0.743836	-0.86169	-1.02503	-1.14965
A0A2R8YFS5;O00571;A0A0D9SF53;A0A0D9SG12;A0A2R8YF78;A0A0D9SFB3;F6S8Q4;A0A2R8Y4A4;A0A2U3TZJ9;A0A2R8YFR4;A0A2R8YCW1;A0A2R8Y5G6;A0A2R8Y774;A0A2R8Y645;A0A2R8YDH3;A0A2R8YDT5;A0A2R8Y7T2;O15523;A0A0J9YVQ7;A0A2R8Y650;A0A2R8YCU0;A0A087WVZ1;A0A2R8YF89;A0A087WX09;C9J081;C9J8G5;Q9NQI0;A0A2R8Y4D2;D6RCM4;H0Y960;A0A2R8Y770	A0A2R8YFS5;O00571;A0A0D9SF53;A0A0D9SG12;A0A2R8YF78;A0A0D9SFB3;F6S8Q4;A0A2R8Y4A4;A0A2U3TZJ9;A0A2R8YFR4;A0A2R8YCW1;A0A2R8Y5G6;A0A2R8Y774;A0A2R8Y645;A0A2R8YDH3;A0A2R8YDT5;A0A2R8Y7T2;O15523	ATP-dependent RNA helicase DDX3X;ATP-dependent RNA helicase DDX3Y	DDX3X;DDX3Y	268	0.521292	-0.0389847	1.70315	1.74548	1.70868	1.70714	1.7131	1.62011
C9JLJ1;A0A0D9SF63;Q9BZK7;A0A1B0GVH3;A0A804HJZ5;A0A2R8YFW3;Q9BQ87;O60907;C9JCK0;C9JBN1;A0A0D9SF25;A0A1B0GUU2;C9IYU9	C9JLJ1;A0A0D9SF63;Q9BZK7;A0A1B0GVH3	F-box-like/WD repeat-containing protein TBL1XR1	TBL1XR1	269	0.0565364	0.00929509	0.326677	0.41839	0.262987	0.283601	0.402968	0.34937
A0A0D9SF70;G5E9L0;E9PN48;Q8N6H7;E9PQP3;H0YDN9;E9PMU9;E9PIY6;E9PMR9;B0QYV9;E9PM63;E9PNY8;H0YDX1;B0QYV8;E9PJT7;E9PK28	A0A0D9SF70;G5E9L0;E9PN48;Q8N6H7;E9PQP3;H0YDN9	ADP-ribosylation factor GTPase-activating protein 2	ARFGAP2	270	0.79729	-0.106688	-0.00104976	-0.00338441	0.159796	0.00383951	-0.0955634	-0.0729772
A0A0D9SF88;A0A0D9SFW0;D6RD73;Q9HCE5	A0A0D9SF88;A0A0D9SFW0;D6RD73;Q9HCE5	N6-adenosine-methyltransferase subunit METTL14	METTL14	271	0.151459	0.0306802	-0.949917	-0.941994	-0.785813	-0.909276	-0.755203	-0.921204
A0A0D9SFV9;D6RC63;A0A0D9SGF3;A0A9L9PYA3;D8L7E9;D6RJG6;A0A0D9SFD0;A0A0R4J2G5;A0A1B0GV32;A0A0D9SGI5;Q06413	A0A0D9SFV9;D6RC63;A0A0D9SGF3;A0A9L9PYA3;D8L7E9;D6RJG6;A0A0D9SFD0;A0A0R4J2G5;A0A1B0GV32;A0A0D9SGI5;Q06413	Myocyte-specific enhancer factor 2C	MEF2C	273	NaN	0	-1.0338	-1.03453	-1.20295	-0.793758	-1.16135	-0.793337
A0A0D9SFF6;A0A0D9SGF6;A0A0D9SF54;A0A994J6W3;A0A994J4G5;A0A994J498;A0A994J7B0;A0A994J6W6;A0A1B0GV13;A0A1B0GTB7;A0A1B0GUH3;A0A0D9SFH4	A0A0D9SFF6;A0A0D9SGF6;A0A0D9SF54;A0A994J6W3;A0A994J4G5;A0A994J498		SPTAN1	274	0.394139	0.0401744	1.33496	1.30841	1.29908	1.30833	1.31711	1.43754
A0A0D9SFL2;M0QYH2;Q96T60;A0A0D9SEV0;M0R000;M0QYI1;M0R3C8;M0QX49;A0A1B0GU66;A0A0D9SFD6	A0A0D9SFL2;M0QYH2;Q96T60;A0A0D9SEV0;M0R000;M0QYI1;M0R3C8	Bifunctional polynucleotide phosphatase/kinase;Polynucleotide 3-phosphatase;Polynucleotide 5-hydroxyl-kinase	PNKP	275	0.0156643	0.00554834	-0.753622	-0.584493	-0.80427	-0.802892	-0.807844	-0.515004
Q149N8;A0A0D9SFM0;H7C2W2	Q149N8;A0A0D9SFM0;H7C2W2	E3 ubiquitin-protein ligase SHPRH	SHPRH	276	0.984819	-1.14703	0.368722	0.39228	0.578928	0.33015	-0.924871	-1.50643
Q13642;A0A0D9SFZ9;A0A494C0D6;Q5JXI8;Q5JXI2;Q5JXI3;Q5JXH7;Q5JXH8;Q5JXH9;A0A0D9SFB0;A0A0D9SFI6;Q5JXI0;A0A0D9SGB2;A0A0D9SGD1;A0A494C0J3;A0A0D9SEY7;A0A494C1G1;A0A0D9SGC5	Q13642;A0A0D9SFZ9;A0A494C0D6;Q5JXI8;Q5JXI2;Q5JXI3;Q5JXH7;Q5JXH8;Q5JXH9;A0A0D9SFB0;A0A0D9SFI6;Q5JXI0;A0A0D9SGB2;A0A0D9SGD1;A0A494C0J3	Four and a half LIM domains protein 1	FHL1	277	0.0502806	0.0112305	0.314595	0.266872	0.133383	0.304697	0.141031	0.302814
A0A0D9SG04;A0A0X1KG75;Q53SF7	A0A0D9SG04;A0A0X1KG75;Q53SF7	Cordon-bleu protein-like 1	COBLL1	278	NaN	0	-0.635594	-1.18992	-0.940049	-1.41355	-0.732013	-0.548549
A0A1B0GWF2;A0A1B0GVQ5;A0A2R8Y5D4;A0A0D9SG72;A0A1B0GTP9;P61764;A0A994J7L2;A0A1B0GW76;A0A0D9SEP9;A0A0D9SFQ7;A0A0D9SFW6	A0A1B0GWF2;A0A1B0GVQ5;A0A2R8Y5D4;A0A0D9SG72;A0A1B0GTP9;P61764;A0A994J7L2;A0A1B0GW76	Syntaxin-binding protein 1	STXBP1	279	0.585732	0.0915632	-0.241271	-0.305754	-0.4441	-0.279753	-0.167327	-0.269355
A0A0D9SG77;A0A6Q8PHE5;A0A1B0GVL3;Q05086	A0A0D9SG77;A0A6Q8PHE5;A0A1B0GVL3;Q05086	Ubiquitin-protein ligase E3A	UBE3A	280	0.232255	-0.0317899	-0.68177	-0.75006	-0.793674	-0.734384	-0.858968	-0.727523
Q5JRC6;A0A0D9SGE8	Q5JRC6;A0A0D9SGE8		PHF6	281	NaN	0	-0.892543	-1.46228	-1.20549	-1.00647	-1.1056	-1.61728
Q5VVR7;A0A994J711;C6ZRJ7;C6ZRK5;A0A0D9SGH8;Q9NQB0;A0A0A0MTL7	Q5VVR7;A0A994J711;C6ZRJ7;C6ZRK5;A0A0D9SGH8;Q9NQB0;A0A0A0MTL7	Transcription factor 7-like 2	TCF7L2	282	NaN	0	-0.904411	-1.34129	-0.992553	-1.13301	-1.05332	-0.765704
A0A0D9SGJ6;J3KQV8;O43426	A0A0D9SGJ6;J3KQV8;O43426	Synaptojanin-1	SYNJ1	283	NaN	0	-0.945615	-0.78985	-1.19324	-1.14663	-1.33855	-0.861425
Q5SUL5;A0A0G2JIF2;A0A0G2JL56;A0A0G2JI36;A0A1W2PSE7;A0A1W2PQD0	Q5SUL5;A0A0G2JIF2;A0A0G2JL56;A0A0G2JI36;A0A1W2PSE7;A0A1W2PQD0		HLA-A	285	0.449184	0.0707302	0.0252507	-0.00971944	-0.18325	-0.0214125	0.0150348	0.0508494
A0A0G2JIS2;A2ABF8;A0A0G2JIR1;A2ABF9;A0A0G2JK64;Q96KQ7;A0A0G2JRR0;A0A0G2JRN8	A0A0G2JIS2;A2ABF8;A0A0G2JIR1;A2ABF9;A0A0G2JK64;Q96KQ7	Histone-lysine N-methyltransferase EHMT2	EHMT2	286	0.552676	-0.5518	-0.616319	-0.569001	-0.347412	-0.596246	-0.661351	-1.93054
A0A0G2JIW1;P0DMV9;P0DMV8;V9GZ37	A0A0G2JIW1;P0DMV9;P0DMV8;V9GZ37	Heat shock 70 kDa protein 1B;Heat shock 70 kDa protein 1A	HSPA1B;HSPA1A	287	0.311384	-0.0132136	1.51252	1.49116	1.53244	1.48151	1.49169	1.52329
A2ACR0;A0A0G2JJQ0;A2ACR1;A0A0G2JJA7;P28065	A2ACR0;A0A0G2JJQ0;A2ACR1;A0A0G2JJA7;P28065	Proteasome subunit beta type;Proteasome subunit beta type-9	PSMB9	288	0.259837	-0.153574	-0.959011	-1.00222	-0.76202	-1.30246	-1.26671	-0.614808
A0A140T9L0;A0A0G2JJL1	A0A140T9L0;A0A0G2JJL1			289	0.401888	-0.250656	-0.376769	-0.337956	-0.262812	-0.331473	-0.297862	-1.10017
H0Y6K2;A0A140T9E9;A0A0G2JK44;P25440;E9PIQ3;U3KQA6;A0A0G2JHL0;A0A140T9F7;A0A140T9V2;H0YDJ7;U3KPW0;A0A0G2JHN8;A0A140T9I1;H0Y799;A0A140T9X8	H0Y6K2;A0A140T9E9;A0A0G2JK44;P25440;E9PIQ3;U3KQA6;A0A0G2JHL0;A0A140T9F7;A0A140T9V2;H0YDJ7;U3KPW0	Bromodomain-containing protein 2	BRD2	290	0.0615988	-0.0142676	0.0528809	0.198855	-0.0542014	0.05079	0.109012	-0.00506982
V9GYG6;A0A0G2JM70;Q9NV79;V9GZ41;F8W9F3	V9GYG6;A0A0G2JM70;Q9NV79;V9GZ41;F8W9F3	Protein-L-isoaspartate O-methyltransferase domain-containing protein 2	PCMTD2	291	NaN	0	-1.18003	-1.08923	-1.51344	-1.38696	-1.32395	-0.874038
A0A0G2JN29;Q15155;A0A0G2JP90;H3BUC9	A0A0G2JN29;Q15155;A0A0G2JP90	Nodal modulator 1	NOMO1	292	0.196846	0.0134605	0.418466	0.450844	0.446764	0.453781	0.493286	0.409389
A0A1W2PRR3;I3L233;A0A1W2PPV8;A0A1W2PRB5;A0A0J9YVS1;A0A0G2JQF5;A0A3B3IT55;A0A9S7M8F4;A0A0G2JNB1;A0A0G2JQF4;A0A0G2JNT7;Q7Z3B3	A0A1W2PRR3;I3L233;A0A1W2PPV8;A0A1W2PRB5;A0A0J9YVS1;A0A0G2JQF5;A0A3B3IT55;A0A9S7M8F4;A0A0G2JNB1;A0A0G2JQF4;A0A0G2JNT7;Q7Z3B3	KAT8 regulatory NSL complex subunit 1	KANSL1	293	0.0439414	0.059462	-2.11515	-0.963702	-2.14391	-1.70653	-1.23743	-2.10042
H7C5U4;A0A0G2JNU3;A6H8Y1;H0YCV8	H7C5U4;A0A0G2JNU3;A6H8Y1;H0YCV8	Transcription factor TFIIIB component B homolog	BDP1	294	NaN	0	-1.07358	-1.1289	-1.08324	-0.950594	-1.03321	-1.16939
A0A0G2JNZ2;Q14160;A0A0G2JMS7;A0A0G2JPP5;A0A669KB89;H0YCG0;A0A669KAX5;H0YDF9;Q5T0G3	A0A0G2JNZ2;Q14160;A0A0G2JMS7;A0A0G2JPP5;A0A669KB89	Protein scribble homolog	SCRIB	295	0.335687	-0.0216293	0.255319	0.252294	0.262129	0.209941	0.207121	0.287792
Q8MH48;Q5RJ85;A0A0G2JPQ3;P17693	Q8MH48;Q5RJ85;A0A0G2JPQ3;P17693	HLA class I histocompatibility antigen, alpha chain G	HLA-G	296	0.401564	-0.406471	-0.0963733	0.00082018	0.0793825	-1.25437	-0.0957595	0.114549
A0A0G2JRI7;A0A0G2JQ62;Q8NF37	A0A0G2JRI7;A0A0G2JQ62;Q8NF37	Lysophosphatidylcholine acyltransferase 1	LPCAT1	297	0.154621	0.0223885	-0.208144	-0.11629	-0.0310868	-0.125204	-0.0636988	-0.0994521
H0Y6V4;A0A0G2JQF6;H0Y6P5;Q5TG12;E9PGC5;Q15262	H0Y6V4;A0A0G2JQF6;H0Y6P5;Q5TG12;E9PGC5;Q15262	Protein-tyrosine-phosphatase;Receptor-type tyrosine-protein phosphatase kappa	PTPRK	298	NaN	0	-1.45754	-1.38911	-0.808131	-1.14522	-1.28329	-0.762884
Q2KJY2;A0A0G2JR66;B7WPD9	Q2KJY2;A0A0G2JR66;B7WPD9	Kinesin-like protein KIF26B;Kinesin-like protein	KIF26B	299	NaN	0	-1.39692	-0.958754	-1.22332	-0.587401	-0.710471	-1.11005
A0A0J9YVP6;E9PQ56;A0A0J9YXX5;H0YEM1;A0A994J6L7;E9PL19;Q9UHX1;A0A0J9YYL3;A0A0J9YXJ8;A0A0J9YVR6;A0A0J9YWM1;E9PN18;E9PMU7;A0A0J9YXC6;H0YCP8;A0A994J6K6	A0A0J9YVP6;E9PQ56;A0A0J9YXX5;H0YEM1;A0A994J6L7;E9PL19;Q9UHX1;A0A0J9YYL3;A0A0J9YXJ8;A0A0J9YVR6;A0A0J9YWM1;E9PN18	Poly(U)-binding-splicing factor PUF60	PUF60	300	0.282479	-0.0282129	0.880876	0.933436	0.937912	0.932001	0.917554	0.81803
A0A0J9YX88;E9PJ24;B7ZM65;F8WEF5;A0A0J9YYB5;A0A0J9YWD5;Q9P1Y6	A0A0J9YX88;E9PJ24;B7ZM65;F8WEF5;A0A0J9YYB5;A0A0J9YWD5;Q9P1Y6	PHD and RING finger domain-containing protein 1	PHRF1	301	NaN	0	-0.900998	-1.6839	-1.14712	-1.47272	-1.24561	-1.13538
Q9C040;A0A0J9YX34;A0A6Q8PF18;A0A6Q8PFX3;A0A6Q8PEY7;A0A6Q8PF74;A0A6Q8PGG4;A0A6Q8PF63;A0A6Q8PFB0;A0A6Q8PG16;A0A6Q8PGE9;A0A6Q8PGL5;A0A6Q8PFV0;A0A6Q8PH06;A0A6Q8PFI4;A0A6Q8PHP4;A0A6Q8PFM2;A0A6Q8PHR6;A0A6Q8PHE9;A0A6Q8PFS5;C9J084;A0A6Q8PHG4;A0A6Q8PGR7;A0A6Q8PF82;A0A6Q8PG79;A0A6Q8PHG3;A0A6Q8PFE3;A0A6Q8PFL9;A0A6Q8PH39;A0A6Q8PGS7;A0A6Q8PEY9	Q9C040;A0A0J9YX34;A0A6Q8PF18;A0A6Q8PFX3;A0A6Q8PEY7;A0A6Q8PF74;A0A6Q8PGG4;A0A6Q8PF63;A0A6Q8PFB0;A0A6Q8PG16;A0A6Q8PGE9;A0A6Q8PGL5;A0A6Q8PFV0;A0A6Q8PH06;A0A6Q8PFI4;A0A6Q8PHP4;A0A6Q8PFM2;A0A6Q8PHR6;A0A6Q8PHE9;A0A6Q8PFS5;C9J084;A0A6Q8PHG4;A0A6Q8PGR7;A0A6Q8PF82;A0A6Q8PG79;A0A6Q8PHG3;A0A6Q8PFE3;A0A6Q8PFL9	Tripartite motif-containing protein 2	TRIM2	302	0.679671	-0.0680244	-0.0254737	-0.0915833	-0.0548372	-0.0975817	-0.0718734	-0.206512
E9PH18;A0A0J9YX62;O75190;C9JB42;C9JDR7;C9JDX6;F8WCZ4;C9J2P2;C9J2C4;C9JN01;Q8WWF6	E9PH18;A0A0J9YX62;O75190;C9JB42;C9JDR7;C9JDX6;F8WCZ4;C9J2P2;C9J2C4;C9JN01	DnaJ homolog subfamily B member 6	DNAJB6	303	0.708336	0.0748023	-1.18104	-1.03407	-1.09998	-1.07571	-1.00564	-1.00934
Q5VZZ6;A0A0J9YX66;A0A1B0GU44;E9PC62;A0A1B0GUN8;A0A0J9YXJ0;O95319;V9GYD9;V9GY47;A0A0J9YXK1	Q5VZZ6;A0A0J9YX66;A0A1B0GU44;E9PC62;A0A1B0GUN8;A0A0J9YXJ0;O95319;V9GYD9	CUGBP Elav-like family member 2	CELF2	304	0.396257	-0.0542537	0.249671	0.220916	0.261766	0.303023	0.131939	0.13463
A0A0J9YXF2;Q15165;G3XAK4;A0A0J9YXU7;A0A0J9YYJ1;A0A2Q2SAK4;A0A0J9YYF0;A0A0J9YYF3;A0A0J9YXM1	A0A0J9YXF2;Q15165;G3XAK4	Serum paraoxonase/arylesterase 2	PON2	305	0.865842	0.0616388	0.431067	0.455775	0.447591	0.443443	0.525539	0.550368
A0A0J9YXL1;O15063	A0A0J9YXL1;O15063	Uncharacterized protein KIAA0355	KIAA0355	306	NaN	0	-1.18895	-0.890149	-1.08776	-1.35101	-1.28933	-1.35972
A0A0R4J2F3;P0DPB6	A0A0R4J2F3;P0DPB6			308	0.325834	0.0952036	-0.370652	-0.299421	-0.136616	-0.295814	-0.245599	0.020333
A0A0S2Z377;E5RK69;E5RJF5;E5RK63;E5RI05;E5RFF0;E5RJR0;E5RIU8;H0YC77	A0A0S2Z377;E5RK69	Annexin	ANXA6	309	0.575538	0.087391	-0.314808	-0.434449	-0.463023	-0.249992	-0.28532	-0.414794
P04049;A0A8I5KSV6;A0A0S2Z4L5;A0A8I5KQV4;A0A8I5KTA5;A0A8I5QKZ6;A0A8I5KSB0;H7C155;A0A8I5KS16;A0A8I5QKU8;A0A8I5QJG5;A0A8I5KSI1;A0A8I5KYP5;A0A8I5KTK4;A0A8I5KQ33;A0A8I5KT32;A0A8I5KW44;A0A8I5KWF7;A0A8I5KYC4	P04049;A0A8I5KSV6;A0A0S2Z4L5;A0A8I5KQV4;A0A8I5KTA5;A0A8I5QKZ6;A0A8I5KSB0;H7C155;A0A8I5KS16;A0A8I5QKU8;A0A8I5QJG5;A0A8I5KSI1;A0A8I5KYP5;A0A8I5KTK4;A0A8I5KQ33;A0A8I5KT32;A0A8I5KW44;A0A8I5KWF7;A0A8I5KYC4	RAF proto-oncogene serine/threonine-protein kinase	RAF1	310	NaN	0	-0.920364	-1.51259	-1.41222	-1.41312	-1.1756	-1.34911
A0A0S2Z4Z6;Q8IYB3;A9Z1X7;M0R1E7;M0QXG5;X6R7H2;REV__A0A3B3ITZ9;REV__Q9Y2W1;E7EVG6;Q5VV67	A0A0S2Z4Z6;Q8IYB3;A9Z1X7	Serine/arginine repetitive matrix protein 1	SRRM1	311	NaN	0	-1.20189	-1.26443	-0.77867	-1.38168	-1.49873	-1.41289
A0A0U1RQE4;A0A494C1M0;Q5HYK7;A0A0U1RQN2	A0A0U1RQE4;A0A494C1M0;Q5HYK7	SH3 domain-containing protein 19	SH3D19	312	0.313944	0.0279904	1.4484	1.44099	1.36596	1.41242	1.43124	1.49566
A0A0U1RQI9;Q9UPU5	A0A0U1RQI9;Q9UPU5	Ubiquitin carboxyl-terminal hydrolase 24	USP24	313	0.158975	-0.058598	-0.470578	-0.250318	-0.357706	-0.43262	-0.198642	-0.623135
F8VSC5;A0A0U1RQQ9;Q6P3W7	F8VSC5;A0A0U1RQQ9;Q6P3W7	SCY1-like protein 2	SCYL2	314	0.935637	0.0406747	-0.546464	-0.546073	-0.569246	-0.493203	-0.495674	-0.550882
A0A0U1RR39;A0A1B0GW38;A0A0U1RQX8;P22681	A0A0U1RR39;A0A1B0GW38;A0A0U1RQX8;P22681	E3 ubiquitin-protein ligase CBL	CBL	315	0.24725	0.245431	-0.557081	-1.28629	-1.63112	-0.532336	-1.3343	-0.871556
A0A0U1RR27;A0A7I2RAZ6;Q7Z401	A0A0U1RR27;A0A7I2RAZ6;Q7Z401	C-myc promoter-binding protein	DENND4A	316	NaN	0	-1.42103	-1.23123	-0.74002	-1.1076	-1.20351	-1.28362
A0A0U1RR71;A0A8C8NWT4;A1L390;G3V311;G3V3I3;G3V278	A0A0U1RR71;A0A8C8NWT4;A1L390;G3V311	Pleckstrin homology domain-containing family G member 3	PLEKHG3	317	NaN	0	-0.98015	-0.967637	-1.11018	-1.19511	-0.932597	-1.37895
A0A0U1RR89;C9JYK5;J3QTA2;Q99933	A0A0U1RR89;C9JYK5;J3QTA2;Q99933	BAG family molecular chaperone regulator 1	BAG1	318	0.569687	0.255674	-0.540052	-0.61537	-1.13811	-0.560735	-0.589402	-0.37637
A0A0U1RRM1;Q8WXI9;A0A0U1RRK3;A0A0U1RR34;A0A0U1RR30;A0A994J4D5;A0A1B0GW07	A0A0U1RRM1;Q8WXI9	Transcriptional repressor p66-beta	GATAD2B	321	0.665207	0.101452	0.0306302	-0.0551209	-0.194258	0.0182052	-0.00342808	0.0708305
A0A0U1RRM6;A0A075B6E5;A0A8Q3WLE0	A0A0U1RRM6;A0A075B6E5;A0A8Q3WLE0		ENAH	322	0.017299	-0.0029507	0.495951	0.319789	0.350967	0.382115	0.360018	0.415721
A0A140LJL2;Q8N350	A0A140LJL2;Q8N350	Protein Dos	DOS	323	NaN	0	-1.25488	-1.26308	-1.03625	-1.13605	-1.18619	-1.04178
A0A140T8Y6;Q99466	A0A140T8Y6;Q99466	Neurogenic locus notch homolog protein 4;Notch 4 extracellular truncation;Notch 4 intracellular domain	NOTCH4	325	0.319795	0.0580658	-0.65836	-0.712677	-0.59347	-0.621821	-0.696423	-0.472066
Q53Z42;A0A140T9I0;A0A140T9X5;A0A140T913;A0A140T955;A0A140T933;A0A1W2PRT9;A0A1W2PPQ2;A0A1W2PP67;A0A1W2PQZ3;A0A1W2PQE2;A0A140TA19;A0A140T9S7;A0A140T9Q4	Q53Z42;A0A140T9I0;A0A140T9X5;A0A140T913;A0A140T955;A0A140T933;A0A1W2PRT9;A0A1W2PPQ2		HLA-A	326	0.621682	0.0654278	1.53304	1.50594	1.40582	1.50434	1.53904	1.5977
A0A140T947;O60231;A0A140T9T4;Q5SQH5;A0A140T8Y5;A2AB15	A0A140T947;O60231;A0A140T9T4;Q5SQH5	Putative pre-mRNA-splicing factor ATP-dependent RNA helicase DHX16	DHX16	327	0.201296	0.0216392	-0.402002	-0.428228	-0.298734	-0.347064	-0.338	-0.378983
A0A1W2PR11;Q5QT33;A0A140T962;A0A140T9J9;A0A140T9B3;A0A1W2PRX1;A0A1W2PS56;A0A140T9W2;Q53YP1;Q5RIP0;A0A140T9U0;A0A0G2JIF0;A0A140T9M0;A0A0G2JH50;A2BF26;A0A1W2PNZ7	A0A1W2PR11;Q5QT33;A0A140T962;A0A140T9J9;A0A140T9B3;A0A1W2PRX1		HLA-C	328	0.519333	0.0813525	0.0828293	0.0148888	-0.0314455	0.0674879	0.0218044	0.221038
Q5JNW7;A0A140T998;X5D2R7;P28062	Q5JNW7;A0A140T998;X5D2R7;P28062	Proteasome subunit beta type;Proteasome subunit beta type-8	PSMB8;PSM8	329	0.615995	-0.187855	0.0401138	0.0656128	0.0143631	0.121289	-0.318503	-0.246261
A0A8V8TN61;A0A8V8TNH0;A0A140T9T7;A0A8V8TM76;Q03518;A0A2R8Y4Y0	A0A8V8TN61;A0A8V8TNH0;A0A140T9T7;A0A8V8TM76;Q03518;A0A2R8Y4Y0	Antigen peptide transporter 1	TAP1	330	0.103802	-0.027001	0.288562	0.0908216	-0.0143094	0.0380074	0.13879	0.107273
A0A140TA09;Q99942	A0A140TA09;Q99942	E3 ubiquitin-protein ligase RNF5	RNF5	331	0.0616125	-0.0175782	-0.676415	-0.750802	-0.556243	-0.824394	-0.543706	-0.668094
A0A140TA73;Q13425	A0A140TA73;Q13425	Beta-2-syntrophin	SNTB2	332	0.507599	-0.0368783	-0.695501	-0.700241	-0.735518	-0.773628	-0.689005	-0.779263
A0A140TA86;Q5XKP0;K7EIR2;A0A140TA84	A0A140TA86;Q5XKP0;K7EIR2;A0A140TA84	Protein QIL1	QIL1;C19orf70	333	0.631172	0.0774737	0.284688	0.288166	0.194297	0.312977	0.420973	0.265621
A0A182DWF2;D3YTF8;A0A182DWF3;Q9NNW7;A0A096LPK7;A0A096LPD9;E7EWK1;A0A0U1RQX0;A0A096LPH4;A0A096LPB7;A0A096LP96	A0A182DWF2;D3YTF8;A0A182DWF3;Q9NNW7;A0A096LPK7;A0A096LPD9;E7EWK1	Thioredoxin reductase 2, mitochondrial	TXNRD2	334	0.116838	-0.0133271	0.154828	0.22021	0.100104	0.146707	0.183544	0.104911
O75787;A0A1B0GTB0;A0A1B0GVW0;A0A1B0GTU8;B7Z1I9;A0A1B0GVC7;A0A1B0GWJ8;H7C3E1;B7Z413;A0A1B0GVI9;A0A1B0GWD6;A0A1B0GVB9;A0A1B0GUT7;A0A1C7CYW4;A0A1B0GU12;A0A1B0GV60;A0A1B0GV24;A0A1B0GW13;H7C240	O75787;A0A1B0GTB0;A0A1B0GVW0;A0A1B0GTU8;B7Z1I9;A0A1B0GVC7;A0A1B0GWJ8;H7C3E1;B7Z413;A0A1B0GVI9;A0A1B0GWD6;A0A1B0GVB9;A0A1B0GUT7;A0A1C7CYW4;A0A1B0GU12	Renin receptor	ATP6AP2	336	1.16568	0.0507612	0.106398	0.117434	0.0767302	0.124983	0.146351	0.181512
A0A1B0GTY1;A0A1B0GUC3;A0A1B0GV98;A0A1B0GTC5;A0A1B0GU26;A0A1B0GTC3;A0A1B0GVH5;Q9C0B1;F8WCB8;A0A1B0GUY7;A0A1B0GTI3	A0A1B0GTY1;A0A1B0GUC3;A0A1B0GV98;A0A1B0GTC5;A0A1B0GU26;A0A1B0GTC3;A0A1B0GVH5;Q9C0B1	Alpha-ketoglutarate-dependent dioxygenase FTO	FTO	337	0.72768	0.0644069	0.152123	0.137376	0.0742426	0.19736	0.124006	0.235595
A0A1B0GTG2;A0A1B0GW77;P49419;A0A1B0GTY9;A0A1B0GUA1;A0A1B0GW82;A0A1B0GTJ4;A0A1B0GV49;A0A0J9YWF7;A0A1B0GUY0;H0YHM6;F8WDY6;F8VVF2;A0A1B0GVU0	A0A1B0GTG2;A0A1B0GW77;P49419;A0A1B0GTY9;A0A1B0GUA1;A0A1B0GW82;A0A1B0GTJ4;A0A1B0GV49;A0A0J9YWF7	Alpha-aminoadipic semialdehyde dehydrogenase	ALDH7A1	338	0.107858	-0.0086141	0.921432	0.942388	1.00071	0.94856	0.973425	0.916701
A0A3F2YNW7;A0A6Q8NVI4;A0A1B0GTJ8;Q8NFD5;A0A1B0GV63;A0A1B0GWJ2;A0A8J9GB59;A0A1B0GVK1;H0Y7H8;H0Y2R3;REV__Q8NFD5;REV__A0A3F2YNW7;REV__A0A6Q8NVI4;REV__A0A1B0GTJ8	A0A3F2YNW7;A0A6Q8NVI4;A0A1B0GTJ8;Q8NFD5;A0A1B0GV63;A0A1B0GWJ2;A0A8J9GB59;A0A1B0GVK1;H0Y7H8	AT-rich interactive domain-containing protein 1B	ARID1B	339	0.428596	0.292929	-1.21025	-0.936435	-1.89816	-1.17364	-1.00045	-0.991973
Q13510;A0A1B0GTM3;A0A1B0GUA4;A0A1B0GW68;A0A1B0GUH5;A0A1B0GTZ5;E7EMM4;A0A1B0GUW4;A0A1B0GUE3;A0A1B0GTP7;A0A1B0GUG1;A0A1B0GVG2;A0A1B0GU62;A0A1B0GUB3;A0A1B0GV06;A0A1B0GVE7;A0A1B0GU06;A0A1B0GVJ1;A0A1B0GW48;A0A1B0GUJ3;A0A1B0GV95;A0A1B0GW66;A0A1B0GVA3;A0A1B0GVC9;A0A1B0GV88	Q13510;A0A1B0GTM3;A0A1B0GUA4;A0A1B0GW68;A0A1B0GUH5;A0A1B0GTZ5;E7EMM4;A0A1B0GUW4;A0A1B0GUE3;A0A1B0GTP7;A0A1B0GUG1;A0A1B0GVG2;A0A1B0GU62	Acid ceramidase;Acid ceramidase subunit alpha;Acid ceramidase subunit beta	ASAH1	340	0.396481	0.013906	0.613615	0.629032	0.632795	0.617102	0.636077	0.663981
F5GZ78;A0A1B0GTU4;P49023;A0A1B0GV30;A0A1B0GU60	F5GZ78;A0A1B0GTU4;P49023;A0A1B0GV30;A0A1B0GU60	Paxillin	PXN	341	NaN	0	-1.2425	-1.40983	-0.854234	-1.06303	-0.513162	-0.976046
A0A3B3IRI3;A0A3B3ITE1;A0A1B0GTW1;A0A2R8YDH4;Q9UDY2;A0A3B3ISF1;A0A3B3IU51;A0A3B3ISZ5;A0A3B3IRV6;A0A3B3IT83;U3KQJ2;A0A3B3IU26;B1AN86;A0A3B3IS03	A0A3B3IRI3;A0A3B3ITE1;A0A1B0GTW1;A0A2R8YDH4;Q9UDY2;A0A3B3ISF1;A0A3B3IU51;A0A3B3ISZ5;A0A3B3IRV6;A0A3B3IT83	Tight junction protein ZO-2	TJP2	342	NaN	0	-1.06161	-1.12009	-0.828007	-1.37892	-1.21064	-0.692617
A0A1B0GU86;Q03154;A0A1B0GW23;C9JMV9;A0A1B0GVA5;A0A1B0GV31;C9JYZ0;F8WC59;A0A1B0GTG3;A0A1B0GVZ3;A0A1B0GVG0;A0A1B0GU36;A0A1B0GUT4	A0A1B0GU86;Q03154;A0A1B0GW23;C9JMV9;A0A1B0GVA5;A0A1B0GV31;C9JYZ0	Aminoacylase-1	ACY1;ABHD14A-ACY1	344	0.327157	-0.0456969	0.251435	0.126269	0.276378	0.214693	0.196764	0.105533
A0A1B0GW37;A0A1B0GU97;U3KQE8;A0A1B0GWJ4;A0A0A0MRX8;A0A1B0GWI9;Q5VW27;Q5VW30;A0A2R8Y7V8;Q5VW26;O00712;A0A1B0GWB8;A0A1B0GVN4;Q5VW31;A0A1B0GTC1	A0A1B0GW37;A0A1B0GU97;U3KQE8;A0A1B0GWJ4;A0A0A0MRX8;A0A1B0GWI9;Q5VW27;Q5VW30;A0A2R8Y7V8;Q5VW26;O00712;A0A1B0GWB8;A0A1B0GVN4;Q5VW31	Nuclear factor 1;Nuclear factor 1 B-type	NFIB	345	1.83894	-0.519747	-0.728622	-0.445023	-0.511986	-0.967379	-1.26421	-1.01328
A0A6Q8PGG2;A0A6Q8PHL8;A0A6Q8PH45;A0A1B0GUA3;Q96EK5;A0A1B0GUH6;A0A1B0GTE6;A0A1B0GW21;A0A0D9SFK7;A0A1B0GTX3	A0A6Q8PGG2;A0A6Q8PHL8;A0A6Q8PH45;A0A1B0GUA3;Q96EK5	KIF1-binding protein	KIAA1279	346	0.151667	-0.0227019	-0.0482666	-0.0155451	-0.159403	-0.101836	-0.0342682	-0.155217
A0A1B0GUA8;Q9H1H9;H0Y9Z7;H0Y307	A0A1B0GUA8;Q9H1H9	Kinesin-like protein KIF13A	KIF13A	347	0.0278048	-0.00906761	0.000860456	0.0316964	0.243133	0.052473	0.23176	-0.035746
A0A1B0GUI1;A0A7P0TAR5;Q6GYQ0;H0YJB5	A0A1B0GUI1;A0A7P0TAR5;Q6GYQ0;H0YJB5	Ral GTPase-activating protein subunit alpha-1	RALGAPA1	348	NaN	0	-1.13347	-1.38045	-1.0117	-1.11591	-0.99597	-0.963898
O60315;A0A1B0GV02;A0JP08;A0A1B0GW50;A0A1B0GVV8;U3KQ51;E7EUW9;A0A1X7SC99;E7ESP8;U3KPV5;C9JU62;A0A6Q8PH34;H7C0G0;A0A0D9SGG5;A0A1B0GUM8;E7EVG9;C9JUQ1	O60315;A0A1B0GV02;A0JP08;A0A1B0GW50;A0A1B0GVV8;U3KQ51;E7EUW9	Zinc finger E-box-binding homeobox 2	ZEB2	349	0.517242	0.104504	-0.670256	-0.534325	-0.515553	-0.468984	-0.597128	-0.340511
A0A1B0GV57;A0A8V8TQR7;Q9NYJ8	A0A1B0GV57;A0A8V8TQR7;Q9NYJ8	TGF-beta-activated kinase 1 and MAP3K7-binding protein 2	TAB2	352	NaN	0	-1.14184	-0.826256	-1.10809	-1.98153	-0.788523	-1.18974
Q13286;H3BR00;A0A1B0GWD3;A0A1B0GV71;A0A1B0GW34;Q9UBD8;O95090;H3BR84;H3BQ48;H3BPL0;A0A1B0GV41;Q9UP10;Q9UBH5;A0A0D9SF04;A0A1B0GWH8;H3BNK7;O95086;Q2TA70;B4DFF3	Q13286;H3BR00;A0A1B0GWD3;A0A1B0GV71;A0A1B0GW34;Q9UBD8;O95090;H3BR84;H3BQ48;H3BPL0;A0A1B0GV41;Q9UP10;Q9UBH5;A0A0D9SF04;A0A1B0GWH8	Battenin	CLN3	353	0.306693	0.174314	-1.03649	-0.434423	-0.361233	-0.501505	-0.260916	-0.546781
F8W787;A0A1B0GW44;A0A1B0GVD5;A0A1B0GWE8;P07339;A0A1B0GV23;C9JH19;A0A1B0GVP3;H7C469;A0A1B0GU92;A0A1B0GU03;F8WD96;A0A1B0GVF1	F8W787;A0A1B0GW44;A0A1B0GVD5;A0A1B0GWE8;P07339;A0A1B0GV23;C9JH19;A0A1B0GVP3;H7C469;A0A1B0GU92;A0A1B0GU03;F8WD96	Cathepsin D;Cathepsin D light chain;Cathepsin D heavy chain	CTSD	355	0.0372129	0.00181774	1.33673	1.29774	1.35209	1.33284	1.33544	1.32373
A0A1B0GVI7;A0A2R8Y7G1;P35869	A0A1B0GVI7;A0A2R8Y7G1;P35869	Aryl hydrocarbon receptor	AHR	357	0.63605	-0.129165	-0.339261	-0.31491	-0.0773195	-0.356485	-0.317957	-0.444545
E7EUR8;A0A1B0GVL4;P78312;D6RFZ4	E7EUR8;A0A1B0GVL4;P78312;D6RFZ4	Protein FAM193A	FAM193A	358	NaN	0	-1.03647	-0.999514	-0.803839	-1.00162	-0.970937	-1.25752
A0A1B0GW91;A0A1B0GWD5;H3BTP3;A0A1B0GVR6;E9PH57;H3BPJ7;P15884;A0A1B0GVB8;A0A0D9SG78;K7ESI6;A0A0D9SFU5;A0A0D9SEK1;A0A0D9SEZ3	A0A1B0GW91;A0A1B0GWD5;H3BTP3;A0A1B0GVR6;E9PH57;H3BPJ7;P15884;A0A1B0GVB8	Transcription factor 4	TCF4	359	NaN	0	-1.32209	-1.46806	-0.801569	-0.849048	-0.736565	-1.2903
A0A1B0GVU9;B4DDN1;H7C0R3;A0A0U1RR66;A0A0U1RQQ5;A0A1B0GTT3;A0A0U1RQX5;A0A0U1RQX9;A0A0U1RRC8;A0A0U1RQJ6;A0A0U1RRJ7;A0A0U1RR79	A0A1B0GVU9;B4DDN1		QARS	360	0.84314	2.44258	2.87341	-1.08135	-1.20747	2.80518	2.41262	2.69452
E9PEN0;A0A1B0GW41;Q8WYH8	E9PEN0;A0A1B0GW41;Q8WYH8	Inhibitor of growth protein 5	ING5	361	NaN	0	-1.18149	-1.33096	-0.695423	-1.0782	-1.36619	-0.953072
Q96ST2;A0A1B0GW95;B8ZZB6	Q96ST2;A0A1B0GW95	Protein IWS1 homolog	IWS1	362	1.40651	0.199099	-0.331698	-0.400158	-0.3679	-0.172295	-0.273991	-0.0561732
A0A1B0GWD1;A8K340;A0A9S7JGE9;A0A9S7N7F7;O43602;E7EU50;A0A804CF28;A0A7P0T9C5;G5E9L9;A0A0U1RR70;Q8N568	A0A1B0GWD1;A8K340;A0A9S7JGE9;A0A9S7N7F7;O43602	Neuronal migration protein doublecortin	DCX	363	0.709408	0.238122	-1.10131	-0.886443	-1.15975	-0.915118	-0.554946	-0.963075
R4GND1;A0A1B0GX65;Q969T4;R4GN77;R4GMM6;R4GNG6	R4GND1;A0A1B0GX65;Q969T4;R4GN77;R4GMM6;R4GNG6	Ubiquitin-conjugating enzyme E2 E3	UBE2E3	364	NaN	0	-1.08047	-1.28505	-1.21352	-1.16128	-1.20533	-1.43532
F6WST4;A0A1B0GXE7;Q9P0S3;Q53FV1;J3KTF9;F8VXD5;J3QRM9;Q8N138	F6WST4;A0A1B0GXE7;Q9P0S3;Q53FV1;J3KTF9;F8VXD5;J3QRM9;Q8N138	ORM1-like protein 1;ORM1-like protein 2;ORM1-like protein 3	ORMDL1;ORMDL2;ORMDL3	365	0.507467	-0.159365	-0.85337	-0.898599	-0.500658	-0.844514	-0.86573	-1.02048
Q9NRW7;A0A8V8TMG7;A0A8V8TMH2;A0A8V8TNR0;A0A8V8TM05;A0A8V8TMD1;A0A1B0GXI6;A0A8V8TNG0;A0A2R8YE10;A0A8V8TLX3;A0A8V8TNB6;A0A8V8TNM6;A0A8V8TLX8;A0A8V8TLU0;A0A8V8TMC6;A0A8V8TMG3;A0A8V8TLW3;A0A8V8TM10;A0A8V8TMF8;A0A2R8YF01;A0A8V8TM00;A0A8V8TNQ5;A0A8V8TNE7;A0A2R8YD95;A0A2R8YEX8;A0A8V8TNF0;A0A8V8TLZ5	Q9NRW7;A0A8V8TMG7;A0A8V8TMH2;A0A8V8TNR0;A0A8V8TM05;A0A8V8TMD1;A0A1B0GXI6;A0A8V8TNG0;A0A2R8YE10;A0A8V8TLX3;A0A8V8TNB6;A0A8V8TNM6;A0A8V8TLX8;A0A8V8TLU0;A0A8V8TMC6;A0A8V8TMG3;A0A8V8TLW3;A0A8V8TM10;A0A8V8TMF8;A0A2R8YF01;A0A8V8TM00;A0A8V8TNQ5;A0A8V8TNE7;A0A2R8YD95	Vacuolar protein sorting-associated protein 45	VPS45	366	0.978294	-0.155102	0.277681	0.163392	0.33587	0.197287	0.105322	0.00902938
B1AKB1;B1AKB2;A0A1B0GXL9;B1AKB4;A0A7I2YQR9;B0QYS6;B0QYS7;P19484	B1AKB1;B1AKB2;A0A1B0GXL9;B1AKB4;A0A7I2YQR9;B0QYS6;B0QYS7;P19484	Transcription factor EB	TFEB	367	NaN	0	-1.46771	-1.2465	-0.989465	-1.1789	-0.684994	-1.33668
Q6PJG2;A0A1C7CYX1;H7C1L3	Q6PJG2;A0A1C7CYX1	ELM2 and SANT domain-containing protein 1	ELMSAN1	368	NaN	0	-1.34764	-1.05968	-1.13138	-1.05285	-1.18993	-1.00364
A0A1C7CYX9;Q16555	A0A1C7CYX9;Q16555	Dihydropyrimidinase-related protein 2	DPYSL2	369	0.648618	-0.0179106	2.67434	2.69832	2.68029	2.6599	2.68638	2.65293
A0A8I5KTB5;A0A8I5KQB8;A0A8I5KX93;A0A8I5QKJ2;A0A8I5KTX0;A0A8I5KQI3;A0A2R8Y6K6;A0A1C7CYY3;A0A2R8YD64;A0A2R8Y5P1;Q9H902	A0A8I5KTB5;A0A8I5KQB8;A0A8I5KX93;A0A8I5QKJ2;A0A8I5KTX0;A0A8I5KQI3;A0A2R8Y6K6;A0A1C7CYY3;A0A2R8YD64;A0A2R8Y5P1;Q9H902	Receptor expression-enhancing protein 1	REEP1	370	NaN	0	-1.10553	-0.940404	-1.22955	-1.19589	-1.27699	-0.995082
Q969N2;A0A1W2PP13;A0A1W2PNP0;A0A1W2PR73;A0A1W2PPS0;A0A1W2PPC3;A0A1W2PP57;A0A1W2PP53;A0A1W2PRZ8;A0A1W2PPQ7;A0A1W2PQ52;A0A1W2PPR6;A0A1W2PQY1;A0A1W2PSC5;A0A1W2PR92;A0A1W2PRH2;H7C2Y2;A0A1W2PPK4;A0A1W2PPI8;A0A1W2PQ29	Q969N2;A0A1W2PP13;A0A1W2PNP0;A0A1W2PR73;A0A1W2PPS0;A0A1W2PPC3;A0A1W2PP57;A0A1W2PP53;A0A1W2PRZ8;A0A1W2PPQ7;A0A1W2PQ52;A0A1W2PPR6;A0A1W2PQY1;A0A1W2PSC5;A0A1W2PR92;A0A1W2PRH2;H7C2Y2	GPI transamidase component PIG-T	PIGT	371	0.275528	-0.0760919	-0.145576	-0.0331293	-0.0947611	-0.121644	-0.0107503	-0.369348
A0A1W2PNR9;Q9Y5U9	A0A1W2PNR9;Q9Y5U9	Immediate early response 3-interacting protein 1	IER3IP1	372	0.790537	-0.162651	-0.257106	-0.364721	-0.226243	-0.284093	-0.478217	-0.573711
A0A1W2PP95;A0A1W2PRF8;A0A1W2PRG0;A0A1W2PR19;A0A1W2PQM5	A0A1W2PP95;A0A1W2PRF8;A0A1W2PRG0;A0A1W2PR19;A0A1W2PQM5			373	NaN	0	-1.19845	-0.627204	-1.25484	-1.30838	-1.26841	-1.27872
O14653;A0A1W2PRV0;E7EQ34;A0A1W2PS81;A0A1W2PQM3;A0A1W2PRC2;A0A1W2PPG1;I3L4Z6;A0A1W2PPP5;A0A1W2PPG5;A0A1X7SBU8;I3NI02;A0A1W2PR02;I3L0K1;A0A1W2PQ06;I3L1K7;A0A1W2PR23;A0A1W2PPW8;A0A1W2PPJ0;A0A1W2PRP7;A0A1W2PQ77;A0A1W2PRE6;A0A1W2PNV3;A0A1W2PQS3;A0A1W2PQP2;A0A1W2PRL0;A0A1W2PQQ4;A0A1W2PS12;A0A1W2PP28	O14653;A0A1W2PRV0;E7EQ34;A0A1W2PS81;A0A1W2PQM3;A0A1W2PRC2;A0A1W2PPG1;I3L4Z6;A0A1W2PPP5;A0A1W2PPG5;A0A1X7SBU8;I3NI02;A0A1W2PR02;I3L0K1;A0A1W2PQ06;I3L1K7;A0A1W2PR23;A0A1W2PPW8;A0A1W2PPJ0;A0A1W2PRP7;A0A1W2PQ77	Golgi SNAP receptor complex member 2	GOSR2	374	1.44566	-0.103396	-0.609679	-0.597089	-0.660769	-0.741265	-0.762947	-0.673512
A0A1W2PPH1;P23368;A0A1W2PQT3;A0A1W2PQH3;A0A1W2PQY8;A0A1W2PQF8;A0A1W2PQ37;A0A1W2PR68;A0A1W2PRS2;A0A1W2PRY9;A0A1W2PQH4;A0A1W2PRH1;A0A1W2PPY2;Q6TCH8	A0A1W2PPH1;P23368;A0A1W2PQT3;A0A1W2PQH3;A0A1W2PQY8;A0A1W2PQF8;A0A1W2PQ37;A0A1W2PR68	NAD-dependent malic enzyme, mitochondrial	ME2	375	0.1746	-0.0156549	0.710527	0.715902	0.803594	0.743286	0.743375	0.696397
A0A8I5KV15;A0A1W2PPX9;Q9BYW2;H7BZ93;H7BXT4;H7C3H4;A0A8I5KW81;C9JG86;A0A8I5KNR2;A0A8I5KQS3;A0A8I5KWD0;A0A8I5KSB8;A0A8I5KYR1;A0A8I5KPS6;A0A8I5QJW6	A0A8I5KV15;A0A1W2PPX9;Q9BYW2;H7BZ93;H7BXT4;H7C3H4;A0A8I5KW81;C9JG86	Histone-lysine N-methyltransferase SETD2	SETD2	377	NaN	0	-0.846385	-1.19945	-1.16505	-1.23083	-0.98082	-0.527306
A0A1W2PPZ5;P23193;A0A1W2PRL9;E5RIS7;E5RJ93;B7Z4S1;E5RK46;A0A1W2PS15;E5RFI1;Q5JRI7	A0A1W2PPZ5;P23193;A0A1W2PRL9	Transcription elongation factor A protein 1	TCEA1	378	0.438214	0.0649912	0.904713	0.906486	0.7711	0.891643	0.870503	1.01513
A0A1W2PQ90;Q92878;A0A494C1B7;E7EN38;A0A494BZX8;A0A494C0Y7;E7ESD9;A0A494BZX5;A0A494C122;H7C0V2	A0A1W2PQ90;Q92878;A0A494C1B7	DNA repair protein RAD50	RAD50	379	0.166056	0.060901	-0.138582	-0.378488	-0.451239	-0.149172	-0.173243	-0.463191
A0A1W2PQS6;F6U211;A0A2R8Y7H1;A0A2R8YFH6;S4R435;A0A2R8Y6L3;O95989	A0A1W2PQS6;F6U211;A0A2R8Y7H1;A0A2R8YFH6;S4R435;A0A2R8Y6L3		RPS10;RPS10-NUDT3	380	0.109334	-0.0194941	2.28474	2.31828	2.12214	2.24603	2.24256	2.17809
A0A1W2PQV2;P23434;H3BUH9;H3BNV1;A0A1W2PRH4;A0A1W2PPE4;A0A1W2PNX3;A0A1W2PPQ1;A0A1W2PS29	A0A1W2PQV2;P23434;H3BUH9	Glycine cleavage system H protein, mitochondrial	GCSH	381	0.0250698	0.00654402	0.53734	0.398665	0.585116	0.452679	0.440334	0.64774
A0A494C0M9;D3DVG2;A0A1W2PRF9;A0A494C146;P50336;A0A494C134	A0A494C0M9;D3DVG2;A0A1W2PRF9;A0A494C146;P50336;A0A494C134	Protoporphyrinogen oxidase	PPOX	383	0.0291194	0.0062911	-0.222661	-0.0705613	-0.27113	-0.18255	-0.111619	-0.25131
A0A1W2PRV5;E7EQZ4;Q16637;B4DP61;H0YBZ9;A0A0G2JRX5;A0A0G2JRY6	A0A1W2PRV5;E7EQZ4;Q16637;B4DP61	Survival motor neuron protein	SMN1;SMN2	384	0.470051	0.079773	0.602373	0.615236	0.48705	0.770166	0.592314	0.581498
A0A1W2PS43;Q14108;A0A1W2PRS1;A0A1W2PPX5;A0A1W2PPU6;A0A1W2PQR6;A0A1W2PQB7;A0A1W2PRF6;A0A1W2PSE4;A0A1W2PQL5;D6RDG0;A0A1W2PS70;A0A1W2PNX7	A0A1W2PS43;Q14108;A0A1W2PRS1;A0A1W2PPX5;A0A1W2PPU6;A0A1W2PQR6;A0A1W2PQB7;A0A1W2PRF6	Lysosome membrane protein 2	SCARB2	385	0.901201	0.0643123	1.60491	1.51721	1.51521	1.60474	1.58669	1.63884
A0A494C0S2;A0A1W2PS85;R4GMW8;P28715;A0A090HNM7	A0A494C0S2;A0A1W2PS85;R4GMW8;P28715;A0A090HNM7	DNA repair protein complementing XP-G cells	BIVM-ERCC5;ERCC5;ERCC5-201	386	NaN	0	-1.29119	-1.34164	-1.39488	-1.64303	-1.07442	-1.12679
A0A1X7SBY3;H0Y860;A0A8V8TMC8;Q9P246;H7C5K2;H7C5C6;H7C5A5	A0A1X7SBY3;H0Y860;A0A8V8TMC8;Q9P246	Stromal interaction molecule 2	STIM2	387	0.605447	-0.133937	-1.14369	-1.24332	-0.917565	-1.21081	-1.21363	-1.28195
A0A1X7SBZ2;A0A5H1ZRQ2;Q92841;A0A0U1RQJ0	A0A1X7SBZ2;A0A5H1ZRQ2;Q92841	Probable ATP-dependent RNA helicase DDX17	DDX17	388	0.363565	0.0182777	1.23343	1.18673	1.17848	1.21633	1.19756	1.23958
A0A286YEU2;A0A8Q3SI75;A0A0G2JRA5;A0A994J531;A0A804HJM2;A0A087X2B1;A0A6Q8PH77;I3L1D4;B0QYY4;F8VZY7;B0QYV1;O43251;A0A6Q8PFM4;Q9NWB1;A0A6Q8PGE0;A0A6Q8PHA3;A0A804HKG7;A0A8Q3SI58;B7Z1U7;F8VR27;S4R469;S4R3K7;A0A0G2JRD1;A0A8Q3WKT3;F8VZG9;A0A8Q3SI19;F8VRS4;A0A0G2JSB3;J3QRF4;A0A8I5KWJ3;A0A3B3ITL7;A0A286YFF2;B0QYY7;A6NFN3	A0A286YEU2;A0A8Q3SI75;A0A0G2JRA5;A0A994J531;A0A804HJM2;A0A087X2B1;A0A6Q8PH77;I3L1D4;B0QYY4;F8VZY7;B0QYV1;O43251;A0A6Q8PFM4;Q9NWB1;A0A6Q8PGE0;A0A6Q8PHA3;A0A804HKG7;A0A8Q3SI58;B7Z1U7;F8VR27;S4R469;S4R3K7;A0A0G2JRD1;A0A8Q3WKT3;F8VZG9;A0A8Q3SI19;F8VRS4	RNA binding protein fox-1 homolog;RNA binding protein fox-1 homolog 2;RNA binding protein fox-1 homolog 1	RBFOX1;RBFOX2	389	0.427241	0.124289	-0.272164	-0.494477	-0.688041	-0.385597	-0.297435	-0.398784
A0A286YEX4;P08651;S4R308;K7ESG9;K7EKH0;U3KPY9;K7EJB0;S4R3K4;A0A590UJ82;Q5W0Y9	A0A286YEX4;P08651	Nuclear factor 1 C-type	NFIC	390	1.39134	0.0885621	-0.00167376	-0.00568107	-0.0155085	0.134828	0.033613	0.0743821
A0A286YF22;O43175;A0A2C9F2M7;A0A286YFA2;A0A286YFL2;A0A286YFM8;A0A286YF78;A0A286YFC8;A0A286YFB2;A0A286YER3;A0A286YF34;A0A286YFE1;A0A286YFF3;A0A286YFK5	A0A286YF22;O43175;A0A2C9F2M7;A0A286YFA2;A0A286YFL2	D-3-phosphoglycerate dehydrogenase	PHGDH	391	0.452221	-0.0175411	1.97248	1.99876	2.02746	1.98278	1.99063	1.97266
P31350;A0A286YFD6;A0A7P0SBL1	P31350;A0A286YFD6;A0A7P0SBL1	Ribonucleoside-diphosphate reductase subunit M2	RRM2	392	0.898638	-0.0564794	0.399287	0.417072	0.354602	0.330812	0.374535	0.296176
A0A2C9F2P4;A0A286YFF7;P50897;Q5T0S4;A0A286YFE3;A0A286YFL8;A0A286YFL6;E9PK48;E9PIA8;E9PSE5	A0A2C9F2P4;A0A286YFF7;P50897;Q5T0S4;A0A286YFE3;A0A286YFL8	Palmitoyl-protein thioesterase 1	PPT1	393	0.579212	0.0302343	1.09926	1.06128	1.03266	1.07205	1.09478	1.11708
Q7Z3U7;A0A286YFF8;F8VZV1	Q7Z3U7;A0A286YFF8	Protein MON2 homolog	MON2	394	0.0513501	0.00995205	-0.571123	-0.453624	-0.369704	-0.392734	-0.472348	-0.499514
A0A2C9F2R7;O94915;H0Y9X0;A0A286YEZ9;F2Z2S2;A0A6E1XQM6	A0A2C9F2R7;O94915;H0Y9X0;A0A286YEZ9	Protein furry homolog-like	FRYL	395	0.362054	-0.0734933	-0.210011	-0.181345	-0.137036	-0.169492	-0.165801	-0.413578
A0A2R8Y3N3;A0A2R8Y5P7;P49590;A0A2R8Y6I1;D6RJE6;D6RB22;B4DQ67;A0A2R8Y5E8;A0A2R8Y4X6	A0A2R8Y3N3;A0A2R8Y5P7;P49590;A0A2R8Y6I1;D6RJE6;D6RB22;B4DQ67	Probable histidine--tRNA ligase, mitochondrial	HARS2	397	NaN	0	-0.893081	-1.42644	-1.36202	-0.918691	-1.42675	-0.89975
A0A2R8Y425;A0A2R8Y5J0;F5GWX5;A0A2R8Y521;A0A2R8YFD8;A0A2R8YER1;A0A2R8Y8C1;A0A2R8Y445;A0A2R8Y8B3;F5H596	A0A2R8Y425;A0A2R8Y5J0;F5GWX5;A0A2R8Y521;A0A2R8YFD8;A0A2R8YER1;A0A2R8Y8C1;A0A2R8Y445		CHD4	398	NaN	0	-0.928719	-0.852817	-1.09646	-1.46473	-1.12375	-0.540493
A0A2R8Y430;P48637;A0A2R8Y5T7;A0A2R8Y7I7;A0A2R8Y6Q7;A0A2R8YF34;A0A2R8Y790;A0A2R8Y446;A0A0S2Z4J7;A0A2R8Y2X9;A0A2R8Y6Y6;A0A2R8Y4V9;A0A2R8Y2F2	A0A2R8Y430;P48637;A0A2R8Y5T7	Glutathione synthetase	GSS	399	0.124553	0.00928724	0.58376	0.607541	0.66843	0.645894	0.631653	0.610045
A0A2R8Y589;A0A2R8Y4C1;A0A2R8Y7U5;A8MST6;A0A2U3TZI9;A0A2R8Y5W6;A0A2R8Y432;A0A2R8YCP0;A0A2R8Y7A4;Q5JTW2	A0A2R8Y589;A0A2R8Y4C1;A0A2R8Y7U5;A8MST6;A0A2U3TZI9;A0A2R8Y5W6;A0A2R8Y432;A0A2R8YCP0;A0A2R8Y7A4;Q5JTW2	Centrosomal protein of 78 kDa	CEP78	400	NaN	0	-0.978065	-1.68119	-1.5827	-0.714654	-1.14339	-1.02196
A0A2R8Y7K2;A0A2R8Y5N9;A0A2R8Y481;A0A2R8YFW8;A0A2R8YGN6;A0A2R8YCL5;A0A2R8Y4I8;A0A2U3TZR0;Q9UBP0	A0A2R8Y7K2;A0A2R8Y5N9;A0A2R8Y481;A0A2R8YFW8;A0A2R8YGN6;A0A2R8YCL5;A0A2R8Y4I8;A0A2U3TZR0;Q9UBP0	Spastin	SPAST	401	NaN	0	-0.664247	-1.10143	-1.22046	-1.16919	-1.05171	-0.878455
B1AHR1;A0A2R8Y4H2;Q9UH03;B1AHR2	B1AHR1;A0A2R8Y4H2;Q9UH03	Neuronal-specific septin-3	2024-09-03	402	0.801313	0.0315256	0.249017	0.275176	0.265128	0.271225	0.32651	0.286162
F5H777;A0A2R8Y4L3;A0A7P0TAG3;A0A2R8YE98;A0A7P0TBN6;A0A7P0T881;A0A7P0T8E7;A0A2R8Y7C3;Q8N4S0	F5H777;A0A2R8Y4L3;A0A7P0TAG3;A0A2R8YE98;A0A7P0TBN6;A0A7P0T881;A0A7P0T8E7;A0A2R8Y7C3;Q8N4S0	Coiled-coil domain-containing protein 82	CCDC82	403	NaN	0	-0.921775	-1.12256	-1.01963	-0.993146	-1.25711	-1.42999
A0A2R8Y534;A0A2R8Y4N5;A0A2R8Y4Q0;Q5F1R6;A0A8V8TNV5	A0A2R8Y534;A0A2R8Y4N5;A0A2R8Y4Q0;Q5F1R6;A0A8V8TNV5	DnaJ homolog subfamily C member 21	DNAJC21	404	1.20469	0.201271	-1.06177	-1.29871	-1.26803	-1.05113	-1.0094	-0.964181
P51532;A0A2R8Y4P4;A0A2R8Y7S2;Q9HBD4;A0A994J6Y9;A0A2R8YGG3;A0A2R8YG32;A0A2R8Y440;A0A2R8Y7F3;A0A2R8Y6N0;A0A2R8Y526;A0A2R8Y4C5;A0A2R8YF58;A0A2R8Y6V2;A0A2R8Y7Y7;A0A2R8YF80;A0A2R8YDA1;A0A994J4Z2;A0A2R8YGP5;A0A2R8Y523;A0A2R8YFK5;A0A2R8Y5K3;K7EQF0;K7EP28;A0A2R8Y7R0;A0A2R8YCY3;A0A0U1RRG6;A0A2R8YFV8;A0A2R8YF38;A0A0U1RQE1;A0A0A0MSS5;A0A0U1RRD6;A0A0U1RRF8;A0A0U1RRN2;A0A0U1RQU0;A0A2R8Y583;A0A2R8Y4R6;A0A0U1RR…	P51532;A0A2R8Y4P4;A0A2R8Y7S2;Q9HBD4;A0A994J6Y9;A0A2R8YGG3;A0A2R8YG32;A0A2R8Y440;A0A2R8Y7F3;A0A2R8Y6N0;A0A2R8Y526;A0A2R8Y4C5;A0A2R8YF58;A0A2R8Y6V2;A0A2R8Y7Y7;A0A2R8YF80;A0A2R8YDA1;A0A994J4Z2;A0A2R8YGP5;A0A2R8Y523	Transcription activator BRG1	SMARCA4	405	0.147962	0.0121988	0.265553	0.29539	0.237194	0.299068	0.308488	0.227177
A0A2R8Y4W2;A0A2R8YE63;Q12929;F5H0R8;F5H3Q6;F5GYM8;F5H1B5;F5H2B8;H0YFG1	A0A2R8Y4W2;A0A2R8YE63;Q12929	Epidermal growth factor receptor kinase substrate 8	EPS8	406	0.104642	0.00936311	-0.0652302	-0.0679429	-0.0250755	-0.0534631	-0.0879911	0.011295
A0A2R8Y4Z0;Q14004;A0A2R8Y7W5;A0A2R8YFE7;A0A2R8YF61;A0A2R8YEB7;A0A2R8Y644;A0A2R8YCQ1;A0A2R8YD28	A0A2R8Y4Z0;Q14004;A0A2R8Y7W5;A0A2R8YFE7	Cyclin-dependent kinase 13	CDK13	407	NaN	0	-1.21589	-1.18686	-1.0241	-1.16734	-0.913164	-1.34159
A0A2R8Y4Z8;Q9Y3X0	A0A2R8Y4Z8;Q9Y3X0	Coiled-coil domain-containing protein 9	CCDC9	408	NaN	0	-1.80394	-1.75346	-0.678912	-1.35546	-1.27474	-1.02877
A0A2R8Y804;A0A2R8Y543;B4DGU4;A0A2R8YCH5;A0A2R8Y5A3;P35222;A0A2R8Y5C3;A0A2R8Y750;A0A2R8Y5Z1;A0A2R8Y7Z0;A0A2R8Y6G0;A0A2R8Y815;P14923	A0A2R8Y804;A0A2R8Y543;B4DGU4;A0A2R8YCH5;A0A2R8Y5A3;P35222;A0A2R8Y5C3;A0A2R8Y750;A0A2R8Y5Z1;A0A2R8Y7Z0;A0A2R8Y6G0	Catenin beta-1	CTNNB1	409	1.20866	-0.083646	-0.119998	-0.0209865	-0.0656883	-0.121678	-0.168536	-0.167397
A0A2R8YCS4;A0A8V8TMA5;A0A8V8TL08;A0A2R8Y559;A0A8V8TKY7;Q9UBN7;C9J172;Q9BRX7;E7EP63;E7ER52;A6NDI8;A0A2R8Y758;A0A2R8Y6Z9;A0A8V8TLA9;A0A8V8TM63;A0A2R8YDE6	A0A2R8YCS4;A0A8V8TMA5;A0A8V8TL08;A0A2R8Y559;A0A8V8TKY7;Q9UBN7;C9J172;Q9BRX7;E7EP63;E7ER52;A6NDI8;A0A2R8Y758;A0A2R8Y6Z9;A0A8V8TLA9;A0A8V8TM63;A0A2R8YDE6	Histone deacetylase 6	HDAC6	411	0.653203	0.173604	-1.05666	-1.01005	-0.897229	-0.926565	-0.92321	-0.593359
A0A2R8Y595;A0A2R8YFL0;P49711;V9GY73;Q8NI51	A0A2R8Y595;A0A2R8YFL0;P49711	Transcriptional repressor CTCF	CTCF	412	0.355123	0.136483	-0.0381413	-0.0566249	-0.501918	-0.00788263	-0.163962	-0.0153913
C9JAX1;A0A2R8Y5A1;Q16595;A0A2R8Y4G3;A0A2R8Y577	C9JAX1;A0A2R8Y5A1;Q16595;A0A2R8Y4G3;A0A2R8Y577	Frataxin, mitochondrial;Frataxin intermediate form;Frataxin(56-210);Frataxin(78-210);Frataxin mature form	FXN	413	0.298569	0.0777987	-0.166243	-0.441224	-0.435875	-0.320163	-0.328287	-0.161495
Q99700;V9GY86;A0A5F9ZHW5;A0A5F9ZHX3;A0A2R8Y5A6;A0A2R8Y7E6;A0A5F9ZI57;F8VQP2;A0A5F9ZHH4;A0A2R8YDM9;A0A2R8Y7P6;H0YH87;F8WB06;F8W0B5;A0A5F9ZH85;F8VRK6;F8WB05	Q99700;V9GY86;A0A5F9ZHW5;A0A5F9ZHX3;A0A2R8Y5A6;A0A2R8Y7E6;A0A5F9ZI57;F8VQP2;A0A5F9ZHH4;A0A2R8YDM9;A0A2R8Y7P6;H0YH87;F8WB06;F8W0B5	Ataxin-2	ATXN2	414	0.36711	0.0348422	-0.288711	-0.347835	-0.304719	-0.349151	-0.253128	-0.234459
A0A2R8YEZ4;A0A2R8Y5D3;O15160;A0A2R8YEY5;E7EQB9;D6RDJ3;A0A2R8Y8D6;H0Y723	A0A2R8YEZ4;A0A2R8Y5D3;O15160;A0A2R8YEY5;E7EQB9;D6RDJ3;A0A2R8Y8D6	DNA-directed RNA polymerases I and III subunit RPAC1	POLR1C	415	0.00351857	-0.000552962	0.356455	0.382248	0.48705	0.372378	0.379092	0.472624
A0A2R8Y8D8;A0A2R8Y5E1;A0A2R8YFD4;Q13191	A0A2R8Y8D8;A0A2R8Y5E1;A0A2R8YFD4;Q13191	E3 ubiquitin-protein ligase CBL-B	CBLB	416	NaN	0	-1.16085	-1.3572	-1.30346	-0.854501	-1.57405	-0.772896
A0A2R8Y5H0;A0A2R8YFS3;A0A2R8YES7;A0A2R8Y5L2;A0A2R8Y6W8;P19447	A0A2R8Y5H0;A0A2R8YFS3;A0A2R8YES7;A0A2R8Y5L2;A0A2R8Y6W8;P19447	TFIIH basal transcription factor complex helicase XPB subunit	ERCC3	417	0.325216	0.368473	0.020656	-0.163261	-1.44508	-0.0370518	-0.189872	-0.255342
A0A2R8YEM0;A0A2R8Y5L0;F2Z3M0;A0A2R8Y6M5;E9PPN1;H0YCV5;A0A2R8YHG0;A0A2R8YG40;A0A2R8YDU8;A0A2U3TZM3;A0A2R8Y6A4;A0A2R8Y6B3;Q8WW01	A0A2R8YEM0;A0A2R8Y5L0;F2Z3M0;A0A2R8Y6M5;E9PPN1;H0YCV5;A0A2R8YHG0;A0A2R8YG40;A0A2R8YDU8;A0A2U3TZM3;A0A2R8Y6A4;A0A2R8Y6B3;Q8WW01	tRNA-splicing endonuclease subunit Sen15	TSEN15	418	0.0309235	-0.0126723	-0.281734	-0.304644	-0.684788	-0.523738	-0.406846	-0.378599
A0A2R8YFV7;A0A2R8Y5N2;A0A2R8Y5S3;Q92574;A0A2R8Y5M3;A0A2R8YGX7;A0A2R8YD74;Q86WV8;A0A2R8Y7E9;A0A2R8Y6W1;Q59IT9;A0A2R8Y6S1	A0A2R8YFV7;A0A2R8Y5N2;A0A2R8Y5S3;Q92574;A0A2R8Y5M3;A0A2R8YGX7;A0A2R8YD74;Q86WV8;A0A2R8Y7E9;A0A2R8Y6W1;Q59IT9;A0A2R8Y6S1	Hamartin	TSC1	419	0.559776	0.366168	-1.31374	-2.01035	-1.12508	-1.04521	-1.32975	-0.975719
A0A2R8Y5S7;P35241;A0A2R8Y7M3;E9PNV3;E9PQ82;A0A2R8Y5P0;A0A2R8Y4H6	A0A2R8Y5S7;P35241;A0A2R8Y7M3	Radixin	RDX	420	0.257612	-0.0277834	0.421584	0.40511	0.385993	0.423302	0.412674	0.293361
A0A2R8Y602;A0A2R8YDH5;F5H7A5;F5H392	A0A2R8Y602			422	0.857279	-0.123795	0.261489	0.121339	0.328133	0.151827	0.129312	0.0584364
A0A2R8Y653;Q9BZX2	A0A2R8Y653;Q9BZX2	Uridine-cytidine kinase 2	UCK2	423	0.19494	0.0115122	0.202514	0.177063	0.163174	0.223068	0.198089	0.15613
A0A2R8Y6C9;X5D2U8;H3BMQ0;A0A2R8YDZ2;A0A2R8Y7X5;A0A2R8YDR3;P49815;A0A2R8Y5F1;A0A2R8YGU4;A0A2R8Y7C8;A0A2R8YGD6;H3BQK4;A0A2R8Y670	A0A2R8Y6C9;X5D2U8;H3BMQ0;A0A2R8YDZ2;A0A2R8Y7X5;A0A2R8YDR3;P49815;A0A2R8Y5F1;A0A2R8YGU4;A0A2R8Y7C8;A0A2R8YGD6	Tuberin	TSC2	424	0.350657	-0.128527	-0.548329	-0.635167	-0.913348	-0.814557	-1.01566	-0.652207
A0A2R8Y6I6;Q13627;A0A2R8YDF3;A0A2R8Y6L5;A0A2R8Y443;A0A9H4CVU7;Q9Y463	A0A2R8Y6I6;Q13627;A0A2R8YDF3;A0A2R8Y6L5	Dual specificity tyrosine-phosphorylation-regulated kinase 1A	DYRK1A	425	NaN	0	-0.990829	-1.00511	-1.00292	-1.37397	-1.03671	-0.817337
F5H1N7;A0A2R8Y6P1;Q6ZU35	F5H1N7;A0A2R8Y6P1;Q6ZU35	Uncharacterized protein KIAA1211	KIAA1211	426	0.455013	0.129009	0.963893	0.955069	0.593446	0.968872	0.953642	0.97692
A0A8V8TQS5;A0A8V8TP84;A0A8V8TP61;A0A2R8Y6S3;A0A8V8TQ92;C9J167;A0A8V8TP89;A0A8V8TNY8;A0A8V8TPE1;A0A8V8TQG9;A0A8V8TQI1;A0A8V8TQ50;A0A8V8TNX6;P54278;A0A8V8TNR7;Q68D20	A0A8V8TQS5;A0A8V8TP84;A0A8V8TP61;A0A2R8Y6S3;A0A8V8TQ92;C9J167;A0A8V8TP89;A0A8V8TNY8;A0A8V8TPE1;A0A8V8TQG9;A0A8V8TQI1;A0A8V8TQ50;A0A8V8TNX6;P54278;A0A8V8TNR7;Q68D20	Mismatch repair endonuclease PMS2;Protein PMS2CL	PMS2;PMS2CL	427	NaN	0	-1.11304	-1.00734	-1.18011	-1.29786	-1.12556	-1.36957
A0A2R8YDC1;A0A2R8Y6V8;O15439	A0A2R8YDC1;A0A2R8Y6V8;O15439	Multidrug resistance-associated protein 4	ABCC4	429	NaN	0	-0.876534	-1.19952	-1.11307	-1.04586	-1.27852	-0.920934
A0A2R8YDQ9;A0A2R8Y6Y7;Q9P2R7;Q5T9Q5;A0A0U1RQF8;A0A2R8Y5P6;A0A2R8Y6E6;A0A0U1RQL1;Q5T9Q8;A0A0U1RRI1	A0A2R8YDQ9;A0A2R8Y6Y7;Q9P2R7;Q5T9Q5	Succinyl-CoA ligase [ADP-forming] subunit beta, mitochondrial	SUCLA2	430	1.33631	0.0477095	0.302344	0.317059	0.355493	0.375191	0.362521	0.380312
F5H029;A0A2R8Y7B3;B7Z6U4;A0A2R8YF77;F5GX51;A0A2R8YEE0;Q9Y4F9;A0A2R8Y4B9	F5H029;A0A2R8Y7B3;B7Z6U4;A0A2R8YF77;F5GX51;A0A2R8YEE0;Q9Y4F9;A0A2R8Y4B9	Protein FAM65B	FAM65B	431	NaN	0	-1.18559	-1.22964	-1.67647	-1.36215	-1.10147	-1.31685
F8WF45;A0A2R8Y7M0;P82094	F8WF45;A0A2R8Y7M0;P82094	TATA element modulatory factor	TMF1	432	NaN	0	-0.585065	-1.20505	-0.849447	-0.877716	-1.58284	-1.27765
E7ETD6;E9PE19;A0A2R8Y7Q1;J3QQK4;Q12830;F5GXF5;J3KSK9;F5H176;J3QQQ8	E7ETD6;E9PE19;A0A2R8Y7Q1;J3QQK4;Q12830;F5GXF5	Nucleosome-remodeling factor subunit BPTF	BPTF	433	1.08248	-0.143122	-0.46566	-0.472702	-0.294376	-0.535813	-0.529332	-0.596958
A0A2R8Y7R9;Q13136;H0YDW2;H0YD72;H0YEF9;M0QZB5;B1APN9;A0A8J8YUZ5;A0A8I5QJ45;O75335	A0A2R8Y7R9;Q13136;H0YDW2;H0YD72	Liprin-alpha-1	PPFIA1	434	NaN	0	-1.17361	-1.48988	-0.634042	-1.14018	-0.727052	-1.37793
A0A2R8Y7W8;A0A2R8Y6W5;Q16626	A0A2R8Y7W8;A0A2R8Y6W5;Q16626	Male-enhanced antigen 1	MEA1	435	0.489755	0.602141	-0.774708	-1.12149	-1.3384	0.0255592	-1.49556	0.0418289
H7C209;A0A2R8Y7Y4;Q8N8A2	H7C209;A0A2R8Y7Y4;Q8N8A2	Serine/threonine-protein phosphatase 6 regulatory ankyrin repeat subunit B	ANKRD44	436	0.647589	-0.193183	-1.20466	-1.12254	-0.770574	-1.18354	-1.246	-1.24778
P62263;A0A2R8Y811;E5RH77	P62263;A0A2R8Y811;E5RH77	40S ribosomal protein S14	RPS14	437	0.88343	-0.0855811	1.90511	1.89376	1.8846	1.79065	1.8939	1.74218
E7ETK0;A0A2R8Y849;A0A2R8YD14;P62847;A0A2R8Y8A0	E7ETK0;A0A2R8Y849;A0A2R8YD14;P62847;A0A2R8Y8A0	40S ribosomal protein S24	RPS24	438	0.223777	-0.0279488	1.28048	1.20411	1.27296	1.28095	1.25098	1.14176
A0A2R8Y851;P62273;A0A2R8Y6P7;A0A087WTT6	A0A2R8Y851;P62273;A0A2R8Y6P7;A0A087WTT6	40S ribosomal protein S29	RPS29	439	0.728032	0.0646442	1.60922	1.50961	1.54101	1.65724	1.56354	1.633
A0A2R8YDI1;A0A2R8Y852;P39880;Q13948;A0A2R8Y8D0	A0A2R8YDI1;A0A2R8Y852;P39880	Homeobox protein cut-like 1	CUX1	440	0.586149	-0.485945	0.464944	-0.225581	-0.254682	-0.250648	-0.162444	-1.06006
A0A2R8Y891;P08237;F8VZI0;F8VZQ1;F8VX13;F8VW30;F8VP00;H0YHB8;F8VSF7;F8VTQ3;F8VUB8;F8VYK8;F8VVE3	A0A2R8Y891;P08237;F8VZI0	ATP-dependent 6-phosphofructokinase, muscle type	PFKM	441	0.577264	-0.048935	1.92166	1.9527	1.96405	1.93175	1.93378	1.82607
H7C560;A0A2U3TZI2;A0A2R8Y8E0;P15056;A0A2R8YDP5;A0A2R8Y679;A0A2R8Y492;A0A2R8YES9;H7C5K3;A0A2R8Y467	H7C560;A0A2U3TZI2;A0A2R8Y8E0;P15056;A0A2R8YDP5;A0A2R8Y679;A0A2R8Y492	Serine/threonine-protein kinase B-raf	BRAF	442	NaN	0	-1.37966	-1.38881	-1.33544	-1.29327	-0.937577	-0.894857
P51659;E7EPL9;A0A2R8YD50;A0A804HK65;A0A804HKU2;E7ER27;E7ET17;A0A2R8Y7L2;A0A804HIR1;A0A2R8YDT8;A0A2R8YF45;A0A804HIG8;A0A804HK88;A0A2R8Y7W2;A0A2R8YEG2;A0A804HKB5;A0A804HKT2;A0A804HLJ0	P51659;E7EPL9;A0A2R8YD50;A0A804HK65;A0A804HKU2;E7ER27;E7ET17;A0A2R8Y7L2	Peroxisomal multifunctional enzyme type 2;(3R)-hydroxyacyl-CoA dehydrogenase;Enoyl-CoA hydratase 2	HSD17B4	443	0.219664	-0.0149403	0.775673	0.824197	0.820669	0.802367	0.822633	0.750719
P68400;E7EU96;A0A2R8YD58;A0A2R8YF43;A0A2R8Y5A0;A0A2R8YFU2;A0A2R8YDP2;Q8NEV1;A0A2R8Y4D6;A0A2R8Y4H0;V9GYA2;A0A2R8YEW1;A0A2R8YDY7;A0A087WY74;A0A2R8YCK2;A0A2R8Y3W6;A0A2R8Y7T1;A0A2R8YF47;V9GY80;A0A2R8YEL7;A0A2R8Y797;A0A2R8YCC9	P68400;E7EU96;A0A2R8YD58;A0A2R8YF43;A0A2R8Y5A0;A0A2R8YFU2;A0A2R8YDP2;Q8NEV1;A0A2R8Y4D6;A0A2R8Y4H0	Casein kinase II subunit alpha;Casein kinase II subunit alpha 3	CSNK2A1;CSNK2A3	444	0.375547	-0.0433383	0.968688	0.929258	0.947455	0.95183	0.952504	0.811053
A0A2R8YD63;Q92547	A0A2R8YD63;Q92547	DNA topoisomerase 2-binding protein 1	TOPBP1	445	NaN	0	-0.809564	-1.46301	-1.12773	-1.13825	-0.637102	-1.16029
A0A2R8YD85;Q96BY6;A0A8V8TLW2;H7C0I3;A0A8V8TLG2;A0A2R8Y5U0	A0A2R8YD85;Q96BY6;A0A8V8TLW2	Dedicator of cytokinesis protein 10	DOCK10	446	0.223045	0.224856	-1.34132	-0.479073	-1.46125	-0.539751	-0.72336	-1.34396
A0A2R8YDB8;H7BXF5;Q9H0E3	A0A2R8YDB8;H7BXF5;Q9H0E3	Histone deacetylase complex subunit SAP130	SAP130	447	NaN	0	-1.01411	-1.74879	-1.09819	-0.94341	-1.08293	-1.22705
F5H008;A0A2R8YDQ0;Q9H267;G3V3F9	F5H008;A0A2R8YDQ0;Q9H267;G3V3F9	Vacuolar protein sorting-associated protein 33B	VPS33B	448	0.354066	0.0310578	-0.492309	-0.504915	-0.578833	-0.456205	-0.540156	-0.486523
A0A2R8YE82;C9J6G3;C9J7M1;O95749;A0A2R8Y4N4	A0A2R8YE82;C9J6G3;C9J7M1;O95749;A0A2R8Y4N4	Geranylgeranyl pyrophosphate synthase	GGPS1	449	0.440013	0.636541	0.265088	0.295477	-1.58004	0.259985	0.28542	0.344746
A0A2R8YEX5	A0A2R8YEX5			450	0.134133	-0.221565	-1.43306	-0.0334573	0.0492524	-0.0472616	-1.33993	-0.69477
A0A2R8YF65;Q86TI2;A0A8V8TR99;M0R2A8	A0A2R8YF65;Q86TI2;A0A8V8TR99	Dipeptidyl peptidase 9	DPP9	451	2.47745	0.0806068	-0.548941	-0.56176	-0.549085	-0.471547	-0.45216	-0.494259
F5H6Y0;H3BMM5;A0A2R8YF87;Q96AX1	F5H6Y0;H3BMM5;A0A2R8YF87;Q96AX1	Vacuolar protein sorting-associated protein 33A	VPS33A	452	0.369344	0.050408	-0.695692	-0.549249	-0.709617	-0.5907	-0.563797	-0.648836
A0A2R8YFC5;A0A2R8YHG5;Q9BZV2	A0A2R8YFC5;A0A2R8YHG5;Q9BZV2	Thiamine transporter 2	SLC19A3	453	NaN	0	-1.05466	-1.70356	-1.37839	-1.46982	-1.17768	-1.2854
A0A2R8YFH5;Q15437;Q5QPE2;A0A2R8Y633;A0A2R8Y7S7;Q5QPE1;A0A2R8YF30	A0A2R8YFH5;Q15437;Q5QPE2	Protein transport protein Sec23B	SEC23B	454	0.331521	-0.0512121	0.0894195	0.171185	0.045246	0.105789	0.0993362	-0.0529105
A0A2R8YFI4;V9GYZ0;Q9BZ23	A0A2R8YFI4;V9GYZ0;Q9BZ23	Pantothenate kinase 2, mitochondrial	PANK2	455	NaN	0	-0.931205	-1.49165	-1.56237	-1.11758	-1.28557	-1.31282
Q92728;A0A2R8YFL6;A0A3B3IS71;P06400	Q92728;A0A2R8YFL6;A0A3B3IS71;P06400	Retinoblastoma-associated protein	RB1	456	NaN	0	-0.961314	-1.03466	-1.29628	-1.34514	-1.68788	-1.58132
A0A2U3TZM4;A0A7I2RJN6;A0A2R8YFN5;A0A2R8Y6F8;A0A2U3TZN6;A0A2U3TZM1;A0A2R8YE77;Q5JS79;A0A2R8YEK3;O14936;A0A2R8Y3B3;A0A2R8Y6D8;A0A2R8YEJ7	A0A2U3TZM4;A0A7I2RJN6;A0A2R8YFN5;A0A2R8Y6F8;A0A2U3TZN6;A0A2U3TZM1;A0A2R8YE77;Q5JS79;A0A2R8YEK3;O14936;A0A2R8Y3B3	Peripheral plasma membrane protein CASK	CASK	457	0.584693	-0.0368944	-0.0111226	-0.0249212	-0.0299107	-0.00499322	-0.0755669	-0.0960777
B9EGQ5;A0A669KBG4;M0QXA7;A0A669KBH9;A0A2R8YFV2;A0A669KAV7;O95785	B9EGQ5;A0A669KBG4;M0QXA7;A0A669KBH9;A0A2R8YFV2;A0A669KAV7;O95785	Protein Wiz	WIZ	458	0.0647579	0.0202017	-0.462661	-0.72107	-0.757434	-0.735526	-0.546269	-0.598765
A0A8V8TQ72;A0A2R8YG42;B1ALK7;Q14155;E9PDQ5;E7EUY6;F6SJA5;Q15052;E7ENL8	A0A8V8TQ72;A0A2R8YG42;B1ALK7;Q14155;E9PDQ5;E7EUY6	Rho guanine nucleotide exchange factor 7	ARHGEF7	459	0.000326366	-2.97427e-05	-0.0562604	-0.0692959	0.0196022	-0.0558183	-0.0199697	-0.0302553
H7C3P8;H7C1J1;H0Y835;H0Y4P9;A0A2R8YGB3;Q9UNA1	H7C3P8;H7C1J1;H0Y835;H0Y4P9;A0A2R8YGB3;Q9UNA1	Rho GTPase-activating protein 26	ARHGAP26	460	NaN	0	-1.1166	-1.36732	-1.0196	-1.38429	-1.03089	-0.798688
A0A2R8YGD1;A0A804HJ17;O14773;A0A2R8YD45;A0A2R8Y7U1;A0A2R8Y7I4;A0A2R8YDY1;A0A2R8YD72	A0A2R8YGD1;A0A804HJ17;O14773;A0A2R8YD45;A0A2R8Y7U1	Tripeptidyl-peptidase 1	TPP1	461	0.162817	-0.0394092	1.11459	1.03639	1.32781	1.07635	1.11635	1.16785
A0A994J7S7;A0A8I5KZ40;A0A2R8YGD3;Q9Y4G8;A0A2R8Y661	A0A994J7S7;A0A8I5KZ40;A0A2R8YGD3;Q9Y4G8;A0A2R8Y661	Rap guanine nucleotide exchange factor 2	RAPGEF2	462	0.202901	-0.0598615	-0.909955	-1.19129	-0.880566	-1.1416	-1.07039	-0.949406
A0A2R8YGH5;H7C1E4;P61966	A0A2R8YGH5;H7C1E4;P61966	AP-1 complex subunit sigma-1A	AP1S1	463	0.0422494	0.0119961	-0.121668	-0.237827	-0.377273	-0.111392	-0.27232	-0.317067
A0A2R8YGX0;A0A7I2V4X9;P10071	A0A2R8YGX0;A0A7I2V4X9;P10071	Transcriptional activator GLI3;Transcriptional repressor GLI3R	GLI3	464	NaN	0	-0.878276	-1.10752	-0.592607	-1.02359	-1.05479	-1.16789
A0A8Q3SI84;A0A8Q3SI68;A0A2R8YH03;A0A8V8TMM4;A0A8V8TMN1;Q5VWN6;A0A8Q3SI29	A0A8Q3SI84;A0A8Q3SI68;A0A2R8YH03;A0A8V8TMM4;A0A8V8TMN1;Q5VWN6;A0A8Q3SI29	Protein FAM208B	FAM208B	465	0.6567	-0.258886	-0.586534	-0.50274	-0.0516642	-0.517598	-0.659146	-0.740851
Q15813;A0A2R8YHI9;A0A2R8Y5Q8;A0A2R8YFL4;A0A2R8Y7E7;A0A2U3TZJ6;A0A2R8Y6Q1;A0A2R8YER9;A0A2R8Y4V6;A0A2R8Y809;A0A2R8Y784;A0A2R8Y6L2;A0A2R8Y787;A0A2R8Y6G3;A0A2R8Y4P2;A0A2R8Y5H6;A0A2R8YFM3;A0A2R8Y4E7;A0A2R8Y7H8;A0A2R8Y897;A0A2R8YF12;A0A2R8YH53;A0A2R8Y597;A0A2R8Y3S1	Q15813;A0A2R8YHI9;A0A2R8Y5Q8;A0A2R8YFL4;A0A2R8Y7E7;A0A2U3TZJ6;A0A2R8Y6Q1;A0A2R8YER9;A0A2R8Y4V6;A0A2R8Y809;A0A2R8Y784	Tubulin-specific chaperone E	TBCE	467	0.212568	-0.00815959	0.48544	0.501388	0.515501	0.486668	0.51591	0.475272
A0A2U3TZJ5;Q9H165;A0A2R8Y7B0;A0A2R8Y2E8;A0A0J9YXG2;A0A2R8YDW6	A0A2U3TZJ5;Q9H165	B-cell lymphoma/leukemia 11A	BCL11A	468	NaN	0	-1.22236	-1.30155	-1.07781	-1.58011	-1.38095	-1.00956
E9PNW4;A0A2U3TZL5;P13987;H0YET2	E9PNW4;A0A2U3TZL5;P13987	CD59 glycoprotein	CD59	469	0.0887667	-0.0136988	0.781883	0.693592	0.712832	0.663849	0.671991	0.811371
A0A2U3TZL8;H7BYN4;A0A7I2V5Y5;Q02241;A0A2R8Y531;H0YME6;H0YMJ4	A0A2U3TZL8;H7BYN4;A0A7I2V5Y5;Q02241	Kinesin-like protein;Kinesin-like protein KIF23	KIF23	470	0.831999	-0.104738	-0.228515	-0.111692	-0.100072	-0.328173	-0.18546	-0.24086
A0A2U3TZU2;P06744;K7EQ48;A0A2R8Y6C7;A0A0J9YYH3;A0A0J9YXP8;A0A0J9YX90;K7EPY4;K7ERC6;K7EP41;K7ENA0;A0A0J9YXM3;K7ELR7;A0A2R8YF08;K7ERK8;K7EIL4;A0A0J9YXH9;K7ESF4;A0A0J9YYI8;Q8N196	A0A2U3TZU2;P06744;K7EQ48;A0A2R8Y6C7;A0A0J9YYH3;A0A0J9YXP8;A0A0J9YX90	Glucose-6-phosphate isomerase	GPI	471	0.836782	-0.0424835	1.82565	1.85797	1.87391	1.82369	1.83353	1.77287
A0A2U3TZV8;Q4KWH8	A0A2U3TZV8;Q4KWH8	1-phosphatidylinositol 4,5-bisphosphate phosphodiesterase eta-1	PLCH1	472	0.148465	-0.0566523	-0.0711662	-0.243528	0.240306	-0.0975321	-0.0884834	-0.0583288
Q3V6T2;A0A2U3TZV9;A0A2R8YCU9;A0A2R8Y7B1;H7C2C6;A0A2R8Y885;A0A2R8YDS8;A0A2R8Y820;H0Y7U8;H0Y470;A0A2R8Y7D4;A0A2R8Y5D7;A0A2R8YG73;A0A2R8Y4X4;A0A2R8Y4C6;A0A2R8Y4Z5;A0A2R8Y4W8;H0Y7K3;A0A2R8YGU1;A0A2R8Y802;A0A2R8YG52;A0A2R8Y6B2;A0A2R8YD81;A0A2R8Y7D9;A0A2R8Y846	Q3V6T2;A0A2U3TZV9;A0A2R8YCU9;A0A2R8Y7B1;H7C2C6;A0A2R8Y885;A0A2R8YDS8;A0A2R8Y820;H0Y7U8;H0Y470;A0A2R8Y7D4;A0A2R8Y5D7	Girdin	CCDC88A	473	0.148976	-0.0476819	-0.426865	-0.815271	-0.60932	-0.594255	-0.666381	-0.733866
R4GN43;A0A2Y9D025;P56556	R4GN43;A0A2Y9D025;P56556	NADH dehydrogenase [ubiquinone] 1 alpha subcomplex subunit 6	NDUFA6	474	1.03345	0.106266	0.322078	0.428147	0.453624	0.522056	0.544683	0.455908
A0A3B3IRL2;O75629	A0A3B3IRL2;O75629	Protein CREG1	CREG1	475	0.0722899	0.0982262	-0.998594	0.154654	0.521696	-0.11011	0.249629	-0.167084
A0A3B3IRN2;A0A3F2YNX2;A0A3B3ITF3;A0A3B3ITL5;A0A3B3IT59;Q8N5Y2	A0A3B3IRN2;A0A3F2YNX2;A0A3B3ITF3;A0A3B3ITL5;A0A3B3IT59;Q8N5Y2	Male-specific lethal 3 homolog	MSL3	476	NaN	0	-1.26778	-0.86494	-0.909501	-1.44494	-1.08649	-1.5123
A0A3B3IRP5;Q6P1J9;A0A1B0GUB2;A0A2R8YHB3;A0A2R8Y640;A0A3B3ISN2	A0A3B3IRP5;Q6P1J9;A0A1B0GUB2;A0A2R8YHB3	Parafibromin	CDC73	477	0.142473	0.0146288	0.0785768	0.127574	0.0371146	0.0991122	0.141856	0.0461837
F5H345;A0A3B3IRR1;A0A3F2YNY7;P08397;A0A8I5KXV4;A0A3B3IU56;F5GY90;A0A1W2PNU5;A0A3B3IU34;F5H0P4;F5H226;F5H4W5;F5H4X2	F5H345;A0A3B3IRR1;A0A3F2YNY7;P08397;A0A8I5KXV4;A0A3B3IU56;F5GY90;A0A1W2PNU5;A0A3B3IU34;F5H0P4	Porphobilinogen deaminase	HMBS	478	0.884545	0.0279646	0.483925	0.448422	0.471307	0.475729	0.501077	0.510741
A0A7P0Z485;A0A3B3IRR3;Q9HCM7	A0A7P0Z485;A0A3B3IRR3;Q9HCM7	Fibrosin-1-like protein	FBRSL1	479	NaN	0	-1.20995	-1.22968	-1.3107	-0.705967	-1.28322	-0.950876
A0A3B3IRR6;A0A3B3IT54;A0A3B3ITA3;Q9H7E9	A0A3B3IRR6;A0A3B3IT54;A0A3B3ITA3;Q9H7E9	UPF0488 protein C8orf33	C8orf33	480	0.693819	0.374	-0.0727795	-0.815044	-0.25235	-0.209032	0.0969981	0.0938621
A0A3B3IRT3;Q5JU47;O60343	A0A3B3IRT3;Q5JU47;O60343	TBC1 domain family member 4	TBC1D4	481	NaN	0	-1.2939	-0.989635	-1.38345	-1.02381	-0.974059	-1.08247
A0A3B3IRT8;P43307;C9J3L8;C9J5W0;E9PAL7;C9IZQ1;C9JBX5	A0A3B3IRT8;P43307;C9J3L8;C9J5W0;E9PAL7;C9IZQ1	Translocon-associated protein subunit alpha	SSR1	482	0.426666	0.0855127	0.952887	1.07852	1.24442	1.15408	1.1752	1.2031
A0A3B3IRW4;Q02446	A0A3B3IRW4;Q02446	Transcription factor Sp4	SP4	483	NaN	0	-0.767002	-1.35946	-1.20132	-1.31512	-0.92832	-0.786669
Q2KHR3;A0A3B3IRW6;H0YCQ7	Q2KHR3;A0A3B3IRW6;H0YCQ7	Glutamine and serine-rich protein 1	QSER1	484	NaN	0	-1.08308	-1.12258	-1.20688	-1.34216	-1.58419	-0.967577
F8VRB8;H0YHC1;A0A3B3IS46;A0A3B3IRX3;Q71F56	F8VRB8;H0YHC1;A0A3B3IS46;A0A3B3IRX3;Q71F56	Mediator of RNA polymerase II transcription subunit 13-like	MED13L	485	NaN	0	-1.38631	-1.00281	-0.947145	-1.04615	-1.03396	-1.3038
A0A3B3IRZ4;A0A3B3IU98;A0A0C4DGT3;A0A2R8Y7T6;Q6DN90;A0A2R8Y695;A0A1W2PRJ5	A0A3B3IRZ4;A0A3B3IU98;A0A0C4DGT3;A0A2R8Y7T6;Q6DN90;A0A2R8Y695	IQ motif and SEC7 domain-containing protein 1	IQSEC1	486	0.73732	-0.243244	0.870046	0.69218	1.20226	0.632283	0.706172	0.696303
E5RIL0;H0YBC1;C9JVM4;E5RJS9;A0A3B3IS19;E5RHU8;O95214	E5RIL0;H0YBC1;C9JVM4;E5RJS9;A0A3B3IS19;E5RHU8;O95214	Leptin receptor overlapping transcript-like 1	LEPROTL1	487	0.773949	-0.1684	-1.22661	-1.39793	-1.16131	-1.34394	-1.57161	-1.3755
A0A3B3ITI3;A0A3B3IS53;A0A3F2YNX6;Q92794	A0A3B3ITI3;A0A3B3IS53;A0A3F2YNX6;Q92794	Histone acetyltransferase KAT6A	KAT6A	489	NaN	0	-1.08929	-0.79618	-1.39518	-1.10712	-1.56869	-1.63372
A0A3B3IS62;A0A3B3ITD6;A0A3B3ITI5;S4R350;Q9Y672	A0A3B3IS62;A0A3B3ITD6;A0A3B3ITI5;S4R350;Q9Y672	Dolichyl pyrophosphate Man9GlcNAc2 alpha-1,3-glucosyltransferase	ALG6	490	0.171313	-0.0190805	-0.197376	-0.195705	-0.136137	-0.219382	-0.122896	-0.244182
A0A3B3IS79;F5H527;Q76I76;K7EKN7	A0A3B3IS79;F5H527;Q76I76	Protein phosphatase Slingshot homolog 2	SSH2	491	0.422186	0.568038	-1.67466	-0.293483	-1.66094	-0.294039	-1.33286	-0.298072
A0A499FJD3;A0A3B3ISA1;Q96S15	A0A499FJD3;A0A3B3ISA1;Q96S15	WD repeat-containing protein 24	WDR24	492	NaN	0	-1.08433	-0.743005	-1.23247	-0.810187	-1.09542	-1.46559
A0A994J4X5;A0A3B3ISF0;Q659C4;A0A994J4H9;H0Y9K3;D6R9W6;D6RJB0;G3V0E9;A0A3B3IT29	A0A994J4X5;A0A3B3ISF0;Q659C4;A0A994J4H9	La-related protein 1B	LARP1B	493	NaN	0	-1.012	-0.959915	-1.09599	-0.975378	-1.14172	-1.54798
A0A7I2V3E3;A0A7I2V2P6;A0A7I2YQV5;A0A3B3ISG5;P14735;A0A7I2V2S1;A0A7I2V4Q3;A0A7I2V610;A0A7I2V3K9;B3KSB8;A0A7I2YQS6;A0A7I2V612;A0A7I2V373;A0A7I2V4A4;A0A7I2V634	A0A7I2V3E3;A0A7I2V2P6;A0A7I2YQV5;A0A3B3ISG5;P14735;A0A7I2V2S1;A0A7I2V4Q3;A0A7I2V610;A0A7I2V3K9;B3KSB8;A0A7I2YQS6;A0A7I2V612;A0A7I2V373	Insulin-degrading enzyme	IDE	494	0.560622	0.0496809	0.111547	0.102441	0.105467	0.200857	0.189665	0.0779757
A0A3B3ISH6;Q86U38	A0A3B3ISH6;Q86U38	Nucleolar protein 9	NOP9	495	0.386297	-0.389929	-0.378026	-0.292875	-0.276483	-0.271135	-1.55343	-0.292612
Q92625;A0A3B3ISP1;A0A3B3ITU5	Q92625;A0A3B3ISP1	Ankyrin repeat and SAM domain-containing protein 1A	ANKS1A	496	0.479363	-0.226678	-0.188299	-0.0645131	-0.390451	-0.170073	-0.78723	-0.365994
Q14956;A0A3B3ISS6;Q96F58	Q14956;A0A3B3ISS6	Transmembrane glycoprotein NMB	GPNMB	497	0.392818	-0.0122507	2.14984	2.13929	2.11264	2.12124	2.13423	2.10955
A0A3B3ISV4;Q8N0U8	A0A3B3ISV4;Q8N0U8	Vitamin K epoxide reductase complex subunit 1-like protein 1	VKORC1L1	498	0.377194	0.0470443	-0.16548	-0.0134361	-0.122451	-0.0909759	-0.00271848	-0.0665392
H3BSW0;A0A3B3ISV5;Q8N9N7	H3BSW0;A0A3B3ISV5;Q8N9N7	Leucine-rich repeat-containing protein 57	LRRC57	499	0.305301	0.0348897	-0.493917	-0.382686	-0.373952	-0.418532	-0.331731	-0.395623
A0A3B3IU40;A0A3B3ITF7;Q12756;A0A3F2YNW9;A0A3B3IUA1;A0A3B3ITW6;A0A3B3IT28;A0A3B3ITE5;A0A3B3ITK3;H7C0K6;Q4R9M9;A0A087WWA3;A0A8Q3WLB3;O60333;H7C3Y8;A0A8Q3WLB2;A0A8Q3WM94;A0A6Q8PGE4;A0A6Q8PFJ8;A0A0U1RQL3	A0A3B3IU40;A0A3B3ITF7;Q12756;A0A3F2YNW9;A0A3B3IUA1;A0A3B3ITW6;A0A3B3IT28;A0A3B3ITE5;A0A3B3ITK3	Kinesin-like protein KIF1A	KIF1A	501	0.0432578	-0.0204103	-0.116639	0.0869164	-0.318126	-0.0518154	-0.00166916	-0.355595
A0A3B3IT67;A0A3B3IU67;Q6NT16	A0A3B3IT67;A0A3B3IU67;Q6NT16	MFS-type transporter SLC18B1	SLC18B1	502	NaN	0	-1.17185	-0.995737	-1.24585	-1.19425	-1.21657	-1.59877
A0A3B3ITD2;Q8N5G2	A0A3B3ITD2;Q8N5G2	Macoilin	TMEM57	503	NaN	0	-1.22744	-1.71122	-1.34709	-1.09097	-1.14234	-1.17317
A0A3B3ITG3;Q5VWQ8	A0A3B3ITG3;Q5VWQ8	Disabled homolog 2-interacting protein	DAB2IP	504	NaN	0	-1.6694	-1.32426	-0.952845	-1.14804	-0.884067	-1.43277
A0A9L9PY44;A0A9L9PX14;A0A3B3ITS5;H0YDR7;Q14181;E9PIQ6;A0A9L9PXL3	A0A9L9PY44;A0A9L9PX14;A0A3B3ITS5;H0YDR7;Q14181;E9PIQ6	DNA polymerase alpha subunit B	POLA2	505	0.00148545	0.000273546	0.714329	0.662822	0.550891	0.603972	0.610405	0.714485
A0A3B3ITT1;Q6IQ22	A0A3B3ITT1;Q6IQ22	Ras-related protein Rab-12	RAB12	506	0.0681222	0.0408008	-0.674824	-1.19947	-1.05426	-0.970832	-1.15615	-0.679165
A0A3B3ITT5;P47914;F8WF43;C9IYI4	A0A3B3ITT5;P47914	60S ribosomal protein L29	RPL29	507	0.882492	0.118052	1.92161	1.9048	1.77091	2.00501	1.9062	2.04025
A0A8Q3SIL2;A0A8Q3WMB8;A0A8Q3WL50;A0A3B3ITU7;Q9HB96	A0A8Q3SIL2;A0A8Q3WMB8;A0A8Q3WL50;A0A3B3ITU7;Q9HB96	Fanconi anemia group E protein	FANCE	508	NaN	0	-1.5039	-0.888046	-0.892278	-1.30167	-1.03997	-1.48419
A0A3B3ITW3;P28288	A0A3B3ITW3;P28288	ATP-binding cassette sub-family D member 3	ABCD3	509	0.397502	-0.0763466	0.422358	0.436751	0.402186	0.420871	0.428424	0.18296
A0A8I5KT86;A0A8I5KSQ4;A0A3B3ITX4;O75964;A0A8I5KSW3;A0A3B3IRW3	A0A8I5KT86;A0A8I5KSQ4;A0A3B3ITX4;O75964;A0A8I5KSW3	ATP synthase subunit g, mitochondrial	ATP5L	510	0.499575	0.0431514	0.73928	0.718394	0.822818	0.76905	0.802098	0.838797
C9JJT2;C9JX40;H7C2G0;A0A804CBI3;A0A3B3ITX9;P55822	C9JJT2;C9JX40;H7C2G0;A0A804CBI3;A0A3B3ITX9;P55822	SH3 domain-binding glutamic acid-rich protein	SH3BGR	511	1.70003	0.59837	-1.00147	-1.52938	-1.31679	-0.761022	-0.683367	-0.608147
H3BQ15;A0A3B3IU33;Q9Y303	H3BQ15;A0A3B3IU33;Q9Y303	Putative N-acetylglucosamine-6-phosphate deacetylase	AMDHD2	513	0.390518	-0.153046	-0.83469	-0.848275	-0.349211	-0.848712	-0.791478	-0.851124
H0YEL0;A0A8J9FN78;A0A8J9FJK1;A0A3B3IU42;O14893;H0YDP6	H0YEL0;A0A8J9FN78;A0A8J9FJK1;A0A3B3IU42;O14893;H0YDP6	Gem-associated protein 2	GEMIN2	514	0.556075	0.104392	-0.0646035	-0.123881	-0.030729	0.00305414	-0.0885136	0.179422
A0A3B3IU55;H0YJ05;Q8WXE9	A0A3B3IU55;H0YJ05;Q8WXE9	Stonin-2	STON2	515	0.296272	-0.0879138	0.162382	0.324267	0.438134	0.354786	0.256473	0.0497834
A0A3B3IUA2;B1AHD1;A0A3B3IRU2;A0A3B3ISH1;A0A3B3ISK4	A0A3B3IUA2;B1AHD1		NHP2L1	516	0.265506	0.0323822	1.67748	1.68085	1.79011	1.6964	1.74334	1.80585
A0A3B3IUB1;Q13144;A0A3B3ITG6;A0A3B3IUF2;A0A3B3ISM8;A0A3B3ISX3;A0A3B3IS56;A0A3B3ISV1;A0A3B3IRP4;A0A3B3ITQ2;C9JRD9;A0A3B3IT53;A0A3B3ITK8;A0A3B3IST9;A0A3B3ISI2;A0A3B3ISS1	A0A3B3IUB1;Q13144;A0A3B3ITG6	Translation initiation factor eIF-2B subunit epsilon	EIF2B5	517	0.620627	-0.087373	-0.233731	-0.143175	-0.111571	-0.147219	-0.295217	-0.308159
A0A3B3IUB5;Q8TCT9;A0A0S2Z6F0;A0A075B6F6;A0A3B3IT72;A0A0C4DGU3	A0A3B3IUB5;Q8TCT9;A0A0S2Z6F0;A0A075B6F6;A0A3B3IT72	Minor histocompatibility antigen H13	HM13	518	0.148074	-0.0201276	0.483463	0.490695	0.622246	0.514195	0.550581	0.471246
A0A6Q8PHM8;A0A6Q8PHD1;A0A6Q8PGG0;A0A6Q8PFA9;A0A3B3IUC4;P06280	A0A6Q8PHM8;A0A6Q8PHD1;A0A6Q8PGG0;A0A6Q8PFA9;A0A3B3IUC4;P06280	Alpha-galactosidase A	GLA	519	0.647669	0.315423	-0.285907	-1.03985	-0.688547	-0.306472	-0.414444	-0.347117
A0A3B3IUD7;Q14690	A0A3B3IUD7;Q14690	Protein RRP5 homolog	PDCD11	520	0.0896558	0.0126544	0.139738	0.167581	0.130052	0.225286	0.186958	0.0630898
A0A494BYR6;Q86Y91	A0A494BYR6;Q86Y91	Kinesin-like protein KIF18B	KIF18B	521	NaN	0	-1.56704	-0.760813	-1.18502	-0.89064	-1.12708	-1.05101
J3KSW8;A0A494BZV2;Q6WCQ1;A0A1W2PPU9;J3QL44;K7EL39;J3QRL2;H7C3G6;H0Y7E2;H0Y2S9	J3KSW8;A0A494BZV2;Q6WCQ1;A0A1W2PPU9	Myosin phosphatase Rho-interacting protein	MPRIP	522	NaN	0	-0.843723	-1.17055	-0.947756	-0.976302	-1.10728	-1.32217
E9PEM5;A0A494C1L5;A0A494BZW2;P50851;A0A494C0R9;H0Y9N9;A0A8V8TM79;A0A0D9SF28;A0A8I5KSX3;A0A8I5QKR1;Q5T321;Q8NFP9	E9PEM5;A0A494C1L5;A0A494BZW2;P50851;A0A494C0R9	Lipopolysaccharide-responsive and beige-like anchor protein	LRBA	523	0.180986	-0.0256795	-0.28919	-0.368693	-0.185051	-0.314003	-0.317999	-0.28797
A0A494C001;A0A499FJY3;A0A087WWP4;Q96T37	A0A494C001;A0A499FJY3;A0A087WWP4;Q96T37	Putative RNA-binding protein 15	RBM15	524	0.218825	0.0148886	0.269792	0.287776	0.226968	0.27115	0.312342	0.24571
A0A494C1R4;A0A494C1H9;A0A494C036;A0A494C1B4;A0A494C0U4;A0A494C055;A0A494C087;P23471;A0A494C1F0;A0A494C1J5	A0A494C1R4;A0A494C1H9;A0A494C036;A0A494C1B4;A0A494C0U4;A0A494C055;A0A494C087;P23471;A0A494C1F0;A0A494C1J5	Receptor-type tyrosine-protein phosphatase zeta	PTPRZ1	525	1.60071	-0.0424174	0.621131	0.629675	0.65563	0.604829	0.591177	0.583178
A0A494C0G5;A0A087X208;A0A494C1I6;O00468	A0A494C0G5;A0A087X208;A0A494C1I6;O00468	Agrin;Agrin N-terminal 110 kDa subunit;Agrin C-terminal 110 kDa subunit;Agrin C-terminal 90 kDa fragment;Agrin C-terminal 22 kDa fragment	AGRN	527	0.00694304	0.00238072	-0.442769	-0.493489	-0.759783	-0.47538	-0.663914	-0.549605
A0A494C0H3;E9PSD7;Q96BW1	A0A494C0H3;E9PSD7;Q96BW1	Uracil phosphoribosyltransferase homolog	UPRT	528	0.617211	0.104321	-0.62656	-0.851906	-0.631145	-0.57357	-0.626555	-0.596524
A0A5F9ZGT0;H0Y9K9;G5E9Z1;A0A590UJE4;A0A494C0H4;H0Y9M2;Q17R98	A0A5F9ZGT0;H0Y9K9;G5E9Z1;A0A590UJE4;A0A494C0H4;H0Y9M2;Q17R98	Zinc finger protein 827	ZNF827	529	NaN	0	-0.838585	-1.21472	-0.917802	-1.22716	-1.15068	-1.14503
A0A494C0I2;Q9H7Z6	A0A494C0I2;Q9H7Z6	Histone acetyltransferase KAT8	KAT8	530	NaN	0	-1.43358	-1.52672	-1.31898	-1.37742	-1.12551	-1.17819
A0A494C0Q6;A0A494C0K5;A0A494C0W0;O95453;A0A8V8TMN8	A0A494C0Q6;A0A494C0K5;A0A494C0W0;O95453;A0A8V8TMN8	Poly(A)-specific ribonuclease PARN	PARN	531	NaN	0	-1.21086	-1.10931	-1.54969	-1.27048	-0.836501	-1.43038
H0Y5D5;A0A494C0L7;Q5SYW2;F5H2X7;Q9ULV3;A0A0U1RQR2	H0Y5D5;A0A494C0L7;Q5SYW2;F5H2X7;Q9ULV3;A0A0U1RQR2	Cip1-interacting zinc finger protein	CIZ1	532	NaN	0	-1.28131	-1.13049	-1.33821	-1.32386	-0.85085	-1.2404
A0A494C0R8;K7EIG1;I3L2B0;O75153;I3L4B5;I3L318	A0A494C0R8;K7EIG1;I3L2B0;O75153	Clustered mitochondria protein homolog	CLUH	533	0.860124	-0.0685243	0.505535	0.521337	0.566043	0.499726	0.489513	0.398102
A0A494C0S0;Q9H3E2	A0A494C0S0;Q9H3E2	Sorting nexin-25	SNX25	534	NaN	0	-1.20648	-1.24198	-1.41943	-0.936914	-1.35095	-1.49294
A0A494C0X0;Q99426;K7EP07;K7EK42;K7EL99;K7EQH0;K7ER04	A0A494C0X0;Q99426;K7EP07;K7EK42	Tubulin-folding cofactor B	TBCB	535	0.207104	0.0276688	0.419185	0.520142	0.352296	0.460543	0.486481	0.427605
H3BUV2;H3BRL9;A0A494C106;H3BPD5;P78549	H3BUV2;H3BRL9;A0A494C106;H3BPD5;P78549	Endonuclease III-like protein 1	NTHL1	536	NaN	0	-1.16385	-1.3428	-0.969929	-0.867418	-1.0979	-1.26785
A0A494C108;Q8N9T8;H0YFD2;F8WFC1;H0YH26;H0YG91	A0A494C108;Q8N9T8	Protein KRI1 homolog	KRI1	537	1.13813	0.117274	-0.362637	-0.342652	-0.425828	-0.328726	-0.265194	-0.185374
A0A494C117;A0A494BZT8;Q9Y6A5;H0Y8F2;A0A087WUE2	A0A494C117;A0A494BZT8;Q9Y6A5;H0Y8F2	Transforming acidic coiled-coil-containing protein 3	TACC3	538	1.04473	0.0970136	-0.389315	-0.464147	-0.4275	-0.351651	-0.382032	-0.256239
B4DLC8;A0A8V8TLJ4;A0A8V8TLG8;A0A494C164;P52630;A0A494C0B5;B4DHE0;A0A494C1L3	B4DLC8;A0A8V8TLJ4;A0A8V8TLG8;A0A494C164;P52630;A0A494C0B5;B4DHE0;A0A494C1L3	Signal transducer and activator of transcription 2	STAT2	539	0.702302	-0.392022	-0.401338	-0.339929	-0.389401	-0.503028	-1.27655	-0.527159
P12955;A0A494C165;A0A8V8TLL9;K7ES25;A0A8V8TLR1;A0A8V8TNF2;A0A8V8TLN7;A0A8V8TLP4;A0A8V8TLP2;A0A8V8TN48;A0A494C194;A0A8V8TLR6;A0A8V8TM86;A0A8V8TN70;A0A8V8TNH5;V9GYE4;V9GYL0;A0A8V8TM81	P12955;A0A494C165;A0A8V8TLL9;K7ES25;A0A8V8TLR1;A0A8V8TNF2;A0A8V8TLN7;A0A8V8TLP4;A0A8V8TLP2;A0A8V8TN48;A0A494C194	Xaa-Pro dipeptidase	PEPD	540	0.434464	-0.0123105	1.79062	1.77741	1.77423	1.77384	1.78431	1.74719
A0A494C1B8;Q5VZU9;P29144;A0A494C0U1;A0A494C0A3;A0A494C0X4;A0A494C1S6;A0A494C1S4;A0A494C1L2	A0A494C1B8;Q5VZU9;P29144;A0A494C0U1	Tripeptidyl-peptidase 2	TPP2	541	1.02081	-0.0420629	0.44548	0.415876	0.433827	0.418757	0.391407	0.358831
A0A494C1F2;P35658;A0A8Q3SHZ4;A0A8Q3WLX1;A0A494BZU9;B7ZAV2;H0Y837;E9PKD2;H0YF36;H0YDS4;A0A494C104;A0A494C0Y1	A0A494C1F2;P35658;A0A8Q3SHZ4;A0A8Q3WLX1	Nuclear pore complex protein Nup214	NUP214	542	0.198095	-0.0164371	0.163052	0.167983	0.180635	0.190429	0.0914064	0.180524
C9J8U1;F8WAN1;A0A494C1J1;Q69YQ0;C9JLY8	C9J8U1;F8WAN1;A0A494C1J1;Q69YQ0;C9JLY8	Cytospin-A	SPECC1L;SPECC1L-ADORA2A	543	0.767164	0.267161	-0.568026	-0.966935	-1.09129	-0.552314	-0.632135	-0.640324
Q3SY69;A0A494C1M4;H0YHN9	Q3SY69;A0A494C1M4	Mitochondrial 10-formyltetrahydrofolate dehydrogenase	ALDH1L2	544	0.663369	0.0434415	0.202804	0.226311	0.268113	0.301992	0.294959	0.230603
P26885;A0A494C1N0;F5H0N4	P26885;A0A494C1N0;F5H0N4	Peptidyl-prolyl cis-trans isomerase FKBP2;Peptidyl-prolyl cis-trans isomerase	FKBP2	545	0.678797	-0.0495092	1.09054	1.01655	1.12949	1.02753	1.02902	1.03151
A0A494C1Q4;O95394;A0A8V8TNH4;H0Y987;A0A8V8TMH7;A0A8V8TLT8;A0A494C0G1;A0A8V8TMI1;A0A8V8TM25;A0A494C1E2;A0A087WT27;J3KN95;A0A494C163;H0Y8I3;A0A494C099;A0A8V8TNM1;D6RF77;D6RCQ8;A0A8V8TNG4;D6RIS6;D6RC77;D6RCD1;A0A8V8TNT6	A0A494C1Q4;O95394;A0A8V8TNH4;H0Y987;A0A8V8TMH7;A0A8V8TLT8;A0A494C0G1;A0A8V8TMI1;A0A8V8TM25;A0A494C1E2;A0A087WT27;J3KN95;A0A494C163;H0Y8I3;A0A494C099	Phosphoacetylglucosamine mutase	PGM3	546	0.242945	0.0204953	0.693457	0.70842	0.648117	0.701247	0.656785	0.753449
Q9Y5Q9;A0A494C1S7;H7C0C0	Q9Y5Q9;A0A494C1S7	General transcription factor 3C polypeptide 3	GTF3C3	547	0.406973	0.117233	-0.294227	-0.17982	-0.466003	-0.11046	-0.10272	-0.375174
A0A499FI31;Q15020;A0A494C0L2;F8W667;H0YHU8;F8VVK9;F8VZM2	A0A499FI31;Q15020	Squamous cell carcinoma antigen recognized by T-cells 3	SART3	548	0.187605	-0.0151205	0.251351	0.272831	0.247536	0.262722	0.280212	0.183422
A0A499FI48;C9JMN9	A0A499FI48;C9JMN9		PDIA4	549	0.832157	-0.114411	-0.427452	-0.48015	-0.37801	-0.435696	-0.565618	-0.627531
A0A499FIX8;H7BXI1;A0FGR8	A0A499FIX8;H7BXI1;A0FGR8	Extended synaptotagmin-2	ESYT2	550	0.268454	-0.215425	-1.34057	-0.870698	-0.446199	-0.807402	-1.45857	-1.03777
H0Y9R3;A0A7I2YQL3;A0A7P0SXD0;A0A7I2YQQ9;A0A499FIZ0;Q9H7D7	H0Y9R3;A0A7I2YQL3;A0A7P0SXD0;A0A7I2YQQ9;A0A499FIZ0;Q9H7D7	WD repeat-containing protein 26	WDR26	551	0.351306	-0.0390022	-0.291861	-0.180865	-0.301586	-0.252085	-0.300579	-0.338655
A0A8Q3SHQ6;A0A8Q3SHQ2;A0A804HJ25;A0A8Q3SHK7;A0A804HIR9;A0A499FJI4;A0A804HKQ1;A0A804HL12;O75592;H7C3U4	A0A8Q3SHQ6;A0A8Q3SHQ2;A0A804HJ25;A0A8Q3SHK7;A0A804HIR9;A0A499FJI4;A0A804HKQ1;A0A804HL12;O75592	E3 ubiquitin-protein ligase MYCBP2	MYCBP2	552	NaN	0	-0.95736	-0.835876	-1.39186	-0.798767	-0.960741	-1.41775
A0A499FJS7;O14920;E5RGW5;A0A7P0SVL5;G3V105;A0A7I2V4L0;A0A7P0NCV2	A0A499FJS7;O14920;E5RGW5;A0A7P0SVL5;G3V105	Inhibitor of nuclear factor kappa-B kinase subunit beta	IKBKB	553	0.297252	0.0454671	-0.456089	-0.601341	-0.661738	-0.507258	-0.546092	-0.529418
A0A590UJ01;Q13535	A0A590UJ01;Q13535	Serine/threonine-protein kinase ATR	ATR	554	NaN	0	-1.35576	-1.76424	-0.810702	-1.15404	-1.04799	-1.02994
A0A590UJ21;Q13616;A0A590UJC4;A0A590UK34;A0A590UJR3;A0A590UJ50;A0A590UJ56;A0A590UJM8;A0A590UJA0;A0A590UJ97;A0A590UJ59	A0A590UJ21;Q13616;A0A590UJC4;A0A590UK34;A0A590UJR3;A0A590UJ50;A0A590UJ56	Cullin-1	CUL1	556	0.543815	-0.0463482	0.101431	0.0655887	0.127957	0.0785971	0.0910525	-0.0137176
A0A590UJ39;A0A590UJH5;A0A590UK53;A0A590UJT0;A0A590UJJ8;A0A590UK84;A0A590UK97;A0A590UKB1;A0A590UJ98;E9PP15;A0A590UK45;A0A590UJ57;A0A590UJF9;Q14114	A0A590UJ39;A0A590UJH5;A0A590UK53;A0A590UJT0;A0A590UJJ8;A0A590UK84;A0A590UK97;A0A590UKB1;A0A590UJ98;E9PP15;A0A590UK45;A0A590UJ57;A0A590UJF9;Q14114	Low-density lipoprotein receptor-related protein 8	LRP8	557	0.0607767	-0.0980117	0.424393	-1.08024	-0.230137	-0.207435	0.0997203	-1.0723
U3KPX3;A0A590UJ43;P48729;H0Y9X2;U3KQK7;D6REM4;Q8N752;U3KQ83;E7ETM0;A0A5F9W493	U3KPX3;A0A590UJ43;P48729;H0Y9X2;U3KQK7;D6REM4;Q8N752	Casein kinase I isoform alpha;Casein kinase I isoform alpha-like	CSNK1A1;CSNK1A1L	558	0.320532	-0.0837336	-0.506371	-0.246651	-0.281974	-0.345951	-0.372987	-0.567259
A0A590UJ53;Q9P2N6	A0A590UJ53;Q9P2N6	KAT8 regulatory NSL complex subunit 3	KANSL3	559	NaN	0	-1.40156	-1.18532	-1.33969	-1.09257	-1.15141	-1.16427
A0A590UJ99;O43683	A0A590UJ99;O43683	Mitotic checkpoint serine/threonine-protein kinase BUB1	BUB1	560	NaN	0	-1.29563	-1.54175	-1.42213	-1.20469	-1.56907	-0.974281
A0A590UJA9;C9JE12;C9JCW7;Q9BVT8	A0A590UJA9;C9JE12;C9JCW7;Q9BVT8	Transmembrane and ubiquitin-like domain-containing protein 1	TMUB1	561	0.098685	0.0124813	-0.179061	-0.21864	-0.227422	-0.281554	-0.153556	-0.152569
A0A590UKC9;A0A590UJN8;A0A590UJW0;P20585	A0A590UKC9;A0A590UJN8;A0A590UJW0;P20585	DNA mismatch repair protein Msh3	MSH3	562	0.722598	0.0999593	-0.134947	-0.117938	-0.123448	-0.131695	0.0866299	-0.0313894
A0A590UJS4;H0Y8M3	A0A590UJS4			563	NaN	0	-1.16141	-0.993412	-1.27244	-1.17828	-1.37642	-0.735436
A0A590UK85;A0A7P0Z4H6;A0A804CCZ3;H0Y360;Q01433;A0A7P0TB79;A0A590UJX5;H0YF16;E9PIJ1;E9PJF6;A0A7P0T999;A0A804H2H4	A0A590UK85;A0A7P0Z4H6;A0A804CCZ3;H0Y360;Q01433;A0A7P0TB79;A0A590UJX5;H0YF16;E9PIJ1	AMP deaminase 2	AMPD2	564	0.172111	-0.0377464	-0.982987	-0.965945	-0.741285	-0.879908	-0.946657	-0.976891
A0A5E8;Q99501	A0A5E8;Q99501	GAS2-like protein 1	GAS2L1	565	NaN	0	-1.20667	-1.1604	-1.00767	-0.91993	-1.76088	-0.714132
A0A5F9UP49;Q9BRK5;A0A5F9UJX7;G3V1E2;H0Y3T6	A0A5F9UP49;Q9BRK5;A0A5F9UJX7;G3V1E2;H0Y3T6	45 kDa calcium-binding protein	SDF4	566	0.489729	0.0661808	0.181151	0.202256	0.147445	0.156016	0.223928	0.349451
A0A5F9UY30;O43493	A0A5F9UY30;O43493	Trans-Golgi network integral membrane protein 2	TGOLN2	567	0.392559	0.078329	-0.894869	-1.06283	-1.17193	-0.995498	-0.982675	-0.916471
A0A5F9YFS9	A0A5F9YFS9			568	0.170308	0.0508428	0.565025	0.587454	0.302724	0.599442	0.604641	0.403648
A0A5F9ZGS6	A0A5F9ZGS6			569	NaN	0	-1.1239	-1.3323	-0.882527	-0.972861	-1.22495	-0.649129
Q01484;A0A5F9ZI40;H0Y933;A0A5F9ZI30;A0A5F9ZGY4;A0A5F9ZGZ5;A0A5F9ZI65;A0A5F9ZI46;A0A5F9ZHT8;A0A5F9ZH19;A0A5F9ZHN5;A0A5F9ZHT4;I6L894;A0A5F9ZHE4;A0A5F9ZHF7;A0A5F9ZH30;A0A5F9ZHS1;A0A5F9ZGX3;D6RHE1;A0A5F9ZHR8;A0A5F9ZHD2;A0A5F9ZGY3;A0A5F9ZGS5;A0A5F9ZH39;A0A5F9ZHL5;A0A5F9ZI18;A0A5F9ZH17;A0A5F9ZI56;A0A5F9ZGY1;A0A5F9ZI81;A0A5F9ZHG3;A0A5F9ZHQ5;A0A994J7V8;A0A5F9ZHC9;A0A5F9ZH70;A0A5F9ZGZ1;A0A5F9ZHJ6;A0A5F9ZH…	Q01484;A0A5F9ZI40;H0Y933;A0A5F9ZI30;A0A5F9ZGY4;A0A5F9ZGZ5;A0A5F9ZI65;A0A5F9ZI46;A0A5F9ZHT8;A0A5F9ZH19;A0A5F9ZHN5;A0A5F9ZHT4;I6L894;A0A5F9ZHE4;A0A5F9ZHF7;A0A5F9ZH30;A0A5F9ZHS1;A0A5F9ZGX3;D6RHE1;A0A5F9ZHR8;A0A5F9ZHD2;A0A5F9ZGY3;A0A5F9ZGS5;A0A5F9ZH39;A0A5F9ZHL5;A0A5F9ZI18;A0A5F9ZH17;A0A5F9ZI56;A0A5F9ZGY1;A0A5F9ZI81;A0A5F9ZHG3;A0A5F9ZHQ5;A0A994J7V8;A0A5F9ZHC9;A0A5F9ZH70;A0A5F9ZGZ1;A0A5F9ZHJ6;A0A5F9ZH…	Ankyrin-2	ANK2	570	NaN	0	-1.17747	-0.875193	-0.766882	-1.01713	-0.780189	-1.19498
A0A5F9ZGY0;A0A5F9ZHU3;A0A7P0T8T9;A0A5K1VW74;Q9Y243	A0A5F9ZGY0;A0A5F9ZHU3;A0A7P0T8T9;A0A5K1VW74;Q9Y243	RAC-gamma serine/threonine-protein kinase	AKT3	571	NaN	0	-1.34854	-0.672515	-1.20223	-1.4481	-1.24308	-1.3153
A0A804HIN1;A0A804HL48;A0A8C8L8G4;A0A8C8KWW5;A0A804HKY8;A0A804HI52;A0A5F9ZH11;P55201;A0A804HHW3;C9JHC0;A0A5F9ZHX4;A0A804HKK9;A0A5F9ZHW9;A0A804HJV3;A0A804HL99	A0A804HIN1;A0A804HL48;A0A8C8L8G4;A0A8C8KWW5;A0A804HKY8;A0A804HI52;A0A5F9ZH11;P55201;A0A804HHW3;C9JHC0;A0A5F9ZHX4;A0A804HKK9;A0A5F9ZHW9;A0A804HJV3	Peregrin	BRPF1	572	0.0114737	-0.0103882	-0.605432	-1.42258	-1.11774	-0.742718	-1.36613	-1.06807
A0A5F9ZH29;O75419;A0A5F9ZI22;A0A5K1VW85;H7BZ91	A0A5F9ZH29;O75419;A0A5F9ZI22;A0A5K1VW85	Cell division control protein 45 homolog	CDC45	573	0.380017	-0.290897	-0.327056	-0.289782	0.197979	-0.264843	-0.0618601	-0.964847
A0A9L9PXM3;A0A5F9ZHB6;P49642;A0A3B3ITS8;H0YIP2;F8VNY2;F8VSB2	A0A9L9PXM3;A0A5F9ZHB6;P49642;A0A3B3ITS8;H0YIP2	DNA primase small subunit	PRIM1	574	1.96838	-0.0750176	0.0615386	0.0700596	0.0652185	0.0234118	-0.0237262	-0.0279215
A0A5F9ZHC6;A0A5F9ZHM8;F8W943;P04424	A0A5F9ZHC6;A0A5F9ZHM8;F8W943;P04424	Argininosuccinate lyase	ASL	575	0.0141079	-0.00575505	-0.703321	-0.809219	-1.04255	-0.991949	-0.685434	-0.894977
A0A9L9PXW9;A0A9L9PXB9;A0A9L9PYD2;A0A5F9ZHN7;Q9NTJ5;E9PGZ4;A0A9L9PXK1;A0A9L9PXJ6;A0A9L9PXW5;F8WCQ2;A0A9L9PXY7;A0A9L9PXZ2;A0A9L9PXW1;A0A9L9PXJ1;A0A9L9PXC7;F8WDN7	A0A9L9PXW9;A0A9L9PXB9;A0A9L9PYD2;A0A5F9ZHN7;Q9NTJ5;E9PGZ4;A0A9L9PXK1	Phosphatidylinositide phosphatase SAC1	SACM1L	576	1.08956	0.088883	0.0756906	0.0537765	0.00312857	0.147601	0.179393	0.072251
P51648;A0A5F9ZHN9;A0A5F9ZHI5;J3QRD1;A0A5F9ZGX4;A0A5F9ZI12;A0A5K1VW72;I3L1M4;A0A5F9ZHZ9;A0A5F9ZHP6;J3QS00;J3KTG1;I3L0X1;J3QKK9;C9JKT2;K7EN73;C9JMC5;I3L2W1;E9PJV0;I3L3I9;A8MYB8;J3KTD9;P48448;E9PNN6;P30838;P43353;A0A0D9SGC3	P51648;A0A5F9ZHN9;A0A5F9ZHI5;J3QRD1;A0A5F9ZGX4;A0A5F9ZI12;A0A5K1VW72	Fatty aldehyde dehydrogenase	ALDH3A2	577	0.271289	0.0271396	0.387859	0.399418	0.463087	0.50445	0.434413	0.39292
E9PHY0;B7Z7D2;E9PQY3;A0A5F9ZHR7;P11117	E9PHY0;B7Z7D2;E9PQY3;A0A5F9ZHR7;P11117	Lysosomal acid phosphatase	ACP2	578	NaN	0	-1.23458	-0.886527	-1.04947	-1.01794	-0.900832	-1.16289
A0A5F9ZHU7;P49643;A0A096LP51;A0A5F9ZHR0	A0A5F9ZHU7;P49643	DNA primase large subunit	PRIM2	579	0.240424	0.0369577	0.14597	0.206563	0.0337325	0.16961	0.221338	0.106191
A0A5F9ZHY7;Q8WY22	A0A5F9ZHY7;Q8WY22	BRI3-binding protein	BRI3BP	580	0.273233	0.0927362	-0.217794	-0.14331	-0.572579	-0.26048	-0.157051	-0.237943
A0A8Q3SIN5;V9GYM8;A0A5F9ZI21;Q92974;V9GZ14;V9GYF5;V9GYG5;V9GYF0;V9GZ58	A0A8Q3SIN5;V9GYM8;A0A5F9ZI21;Q92974	Rho guanine nucleotide exchange factor 2	ARHGEF2	581	0.285861	0.0162622	-0.00895109	-0.00647552	-0.039584	0.0373945	-0.0133066	-0.030312
E9PJK2;A0A5F9ZI63;O75530;A0A9L9PY60	E9PJK2;A0A5F9ZI63;O75530;A0A9L9PY60	Polycomb protein EED	EED	582	0.572034	-0.173681	-0.759799	-0.832037	-0.402807	-0.878282	-0.845829	-0.791576
A0A5H1ZRP4;Q8WX92	A0A5H1ZRP4;Q8WX92	Negative elongation factor B	NELFB	583	0.319658	0.0253353	-0.28539	-0.196721	-0.252877	-0.199771	-0.200332	-0.258878
A0A5H1ZRS1;H0YBA1;A0A4W8VX11;Q15154;E7EV93;E9PGW9;E5RGQ4	A0A5H1ZRS1;H0YBA1;A0A4W8VX11;Q15154	Pericentriolar material 1 protein	PCM1	584	1.01721	0.096245	0.182742	0.166371	0.102875	0.178261	0.256678	0.305785
A0A5K1VW54;A0A5K1VW94;P55263;A0A5F9ZH72;A0A5F9ZH31;A0A5F9ZGZ8;A0A5F9ZHJ1;A0A5F9ZH83;A0A5F9ZH76	A0A5K1VW54;A0A5K1VW94;P55263;A0A5F9ZH72;A0A5F9ZH31;A0A5F9ZGZ8;A0A5F9ZHJ1	Adenosine kinase	ADK	585	0.0318961	-0.00603003	-0.132864	0.0307241	-0.0199223	-0.0736934	-0.101289	0.0348303
A0A5K1VW61;A0A5K1VW79;A0A5K1VW71;A0A5K1VW93;Q7Z5Q1	A0A5K1VW61;A0A5K1VW79;A0A5K1VW71;A0A5K1VW93;Q7Z5Q1	Cytoplasmic polyadenylation element-binding protein 2	CPEB2	586	NaN	0	-1.49687	-0.721033	-1.21986	-1.5517	-1.27519	-1.10826
Q6I9Y2;A0A5S6STF9;F8WF22	Q6I9Y2;A0A5S6STF9;F8WF22	THO complex subunit 7 homolog	THOC7	587	0.455072	0.063694	-0.335815	-0.481699	-0.469854	-0.386073	-0.418653	-0.291559
F5H562;A0A669KA36;E7ET55;A0A669KB88;F5H748;B7ZLR4;P35670	F5H562;A0A669KA36;E7ET55;A0A669KB88;F5H748;B7ZLR4;P35670	Copper-transporting ATPase 2;WND/140 kDa	ATP7B	588	NaN	0	-0.742578	-0.964514	-1.4424	-0.95915	-1.29282	-0.920317
H0Y818;A0A669KAW3;P40692;A0A087WX20;A0A669KBB4;A0A669KBK2;E7EUC9;A0A669KB03;H0Y4N0;H0Y806;H0Y5L7	H0Y818;A0A669KAW3;P40692;A0A087WX20;A0A669KBB4;A0A669KBK2;E7EUC9;A0A669KB03	DNA mismatch repair protein Mlh1	MLH1	589	0.312789	0.0860451	-0.504332	-0.538169	-0.842818	-0.574867	-0.477603	-0.574713
Q13620;K4DI93;A0A669KAX4;A0A7P0T954;A0A7P0TAQ3;A0A804CL36;A0A7P0T9L3;A0A7P0T9C8;A0A7P0T8P8;A0A7P0T9D0;A0A669KBG9;A0A7P0T9P5;A0A7P0TAF9;A0A7P0T9R8;A0A7P0T8W4;A0A7P0Z4G9;A0A669KAU9;A0A7P0Z4E4	Q13620;K4DI93;A0A669KAX4;A0A7P0T954;A0A7P0TAQ3;A0A804CL36;A0A7P0T9L3;A0A7P0T9C8;A0A7P0T8P8;A0A7P0T9D0;A0A669KBG9;A0A7P0T9P5;A0A7P0TAF9	Cullin-4B	CUL4B	590	0.48637	-0.0167659	-0.200362	-0.195251	-0.234491	-0.209939	-0.232636	-0.237827
C9IY40;A0A669KAX9;Q5T653;C9JZW2;C9JZG7	C9IY40;A0A669KAX9;Q5T653;C9JZW2;C9JZG7	39S ribosomal protein L2, mitochondrial	MRPL2	591	0.063414	0.0122006	0.112556	0.0763607	0.0695915	0.208735	0.10446	-0.0180847
Q92538;A0A669KBG8;A0A669KB10;A0A7I2V2L5;A0A7P0RGV0;A0A7I2V514;A0A7I2V529;A0A7I2V3Y5;A0A7I2V2L4;A0A7I2V3Q4;A0A7I2V3R2;A0A7I2V4N5;A0A7I2V3S0;A0A7I2V350;A0A7I2V6G3;A0A7I2V5V9;A0A7I2V3H2;A0A7I2YQ79;A0A7I2YQJ5;A0A7I2YQE0;A0A7I2V3E5	Q92538;A0A669KBG8;A0A669KB10;A0A7I2V2L5;A0A7P0RGV0;A0A7I2V514;A0A7I2V529;A0A7I2V3Y5;A0A7I2V2L4	Golgi-specific brefeldin A-resistance guanine nucleotide exchange factor 1	GBF1	592	NaN	0	-0.853708	-1.74399	-1.02291	-1.32043	-1.52697	-1.37311
A0A669KB12;Q09472;A0A994J3N7;A0A994J6T4	A0A669KB12;Q09472	Histone acetyltransferase p300	EP300	593	0.530962	-0.133871	-0.785749	-0.773618	-0.464252	-0.758739	-0.87738	-0.789113
A0A669KBH7;A0A669KB27;Q9UHQ4;C9JP06;F8WDG1;C9JGJ9;B7Z2L0;F8WB99;C9IYK6;C9JTE9;A0A669KAY5	A0A669KBH7;A0A669KB27;Q9UHQ4;C9JP06;F8WDG1;C9JGJ9;B7Z2L0;F8WB99;C9IYK6;C9JTE9;A0A669KAY5	B-cell receptor-associated protein 29	BCAP29	594	0.221746	-0.16372	-1.17075	-0.746724	-1.48107	-1.18199	-1.0327	-1.67501
P42224;A0A669KB53;A0A669KBA4;A0A669KB56;A0A669KB68;A0A8V8TN81;A0A669KBI6;J3KPM9;A0A669KB52;A0A669KB75;E7EPD2;A0A669KB17;A0A8V8TLI6;D2KFR9;E7ENM1;A0A8V8TMY9;E9PH66;Q67C41	P42224;A0A669KB53;A0A669KBA4;A0A669KB56;A0A669KB68;A0A8V8TN81;A0A669KBI6;J3KPM9;A0A669KB52;A0A669KB75;E7EPD2;A0A669KB17;A0A8V8TLI6;D2KFR9	Signal transducer and activator of transcription 1-alpha/beta;Signal transducer and activator of transcription	STAT1	595	0.204024	-0.00835795	0.281006	0.260583	0.265916	0.278201	0.272398	0.231833
A0A669KBA0;A0A669KB92;A0A669KBF5;A0A669KBE6;Q9NV96	A0A669KBA0;A0A669KB92;A0A669KBF5;A0A669KBE6;Q9NV96	Cell cycle control protein 50A	TMEM30A	596	0.474229	0.155386	-0.782879	-0.720085	-1.04709	-0.518577	-0.69779	-0.867527
A0A669KBI3;F5GXF9;P51825;E7ETI4;E7EMC5	A0A669KBI3;F5GXF9;P51825	AF4/FMR2 family member 1	AFF1	597	NaN	0	-1.24774	-1.33976	-1.23861	-0.966701	-1.25731	-1.39796
A0A8I5KU66;A0A8I5KPK0;A0A669KBI7;Q9UMN6	A0A8I5KU66;A0A8I5KPK0;A0A669KBI7;Q9UMN6	Histone-lysine N-methyltransferase 2B	KMT2B	598	NaN	0	-1.47274	-0.914194	-1.45748	-0.754421	-0.938923	-1.27474
A0A669KBJ7;Q9H2P0;A0A2R8Y6X0;A0A2R8YCL6	A0A669KBJ7;Q9H2P0;A0A2R8Y6X0	Activity-dependent neuroprotector homeobox protein	ADNP	599	0.0424569	-0.00572608	0.520315	0.526716	0.472346	0.513802	0.567183	0.421214
A0A6E1VY70;Q9NZU1;Q9NZU0	A0A6E1VY70;Q9NZU1;Q9NZU0	Leucine-rich repeat transmembrane protein FLRT1;Leucine-rich repeat transmembrane protein FLRT3	FLRT1;FLRT3	600	NaN	0	-1.20348	-1.05431	-1.00702	-1.23842	-1.0814	-1.17323
A0A6E1W127;A7E2Y1	A0A6E1W127;A7E2Y1	Myosin-7B	MYH7B	601	0.0688608	-0.0734616	-0.289336	0.353251	0.708995	-0.27355	0.352466	0.473609
F5GWT5;A0A6E1WCP9;P11474	F5GWT5;A0A6E1WCP9;P11474	Steroid hormone receptor ERR1	ESRRA	602	NaN	0	-0.93692	-1.41205	-1.24981	-1.34958	-1.11804	-1.09452
A0A6I8PIV1;Q9P2J5;B4DER1;A0A6I8PIT3;A0A6I8PRS0;A0A6I8PL42;A0A6I8PLB8;A0A6I8PS05;A0A6I8PLB3;A0A6I8PIP7;A0A6I8PTV8;A0A6I8PRU9;A0A6I8PRP1	A0A6I8PIV1;Q9P2J5;B4DER1;A0A6I8PIT3;A0A6I8PRS0;A0A6I8PL42;A0A6I8PLB8;A0A6I8PS05;A0A6I8PLB3;A0A6I8PIP7;A0A6I8PTV8	Leucine--tRNA ligase, cytoplasmic	LARS	603	0.502108	-0.0617031	0.938552	1.02436	1.00346	0.987169	0.959864	0.834222
A0A6I8PIX7;O95425	A0A6I8PIX7;O95425	Supervillin	SVIL	604	NaN	0	-1.36003	-0.811168	-1.15	-1.31842	-0.985463	-0.935297
A0A6I8PS19;A0A6I8PL80;Q9NVN8	A0A6I8PS19;A0A6I8PL80;Q9NVN8	Guanine nucleotide-binding protein-like 3-like protein	GNL3L	605	0.0151756	-0.0078417	0.0609822	-0.313245	-0.103541	0.133813	-0.212536	-0.300606
A0A6I8PRU6;A0A6I8PLD9;Q8N6L1	A0A6I8PRU6;A0A6I8PLD9;Q8N6L1	Keratinocyte-associated protein 2	KRTCAP2	606	0.035726	0.0129104	-0.468019	-0.325686	-0.309169	-0.32981	-0.17533	-0.559004
Q8N954;A0A6I8PRS5;A0A6Q8JGY2	Q8N954;A0A6I8PRS5;A0A6Q8JGY2	G patch domain-containing protein 11	GPATCH11	607	0.757739	0.159291	-0.949583	-0.896396	-1.11147	-0.865412	-0.926844	-0.687315
Q99615;A0A6I8PU73;A0A6I8PUD4;A0A6I8PS32;A0A6I8PRZ0;A0A6I8PIK4;A0A6I8PR89;K7ER44;A0A6I8PLE7;A0A6I8PU89;A0A6I8PUC2;K7EIH8;K7EPP7;K7EK03;K7ESP1;K7EJV7;K7EN19;K7EJL5;K7ELJ8;K7EJE9;A0A6I8PR93;K7EQ73	Q99615;A0A6I8PU73;A0A6I8PUD4;A0A6I8PS32;A0A6I8PRZ0;A0A6I8PIK4;A0A6I8PR89;K7ER44;A0A6I8PLE7;A0A6I8PU89;A0A6I8PUC2;K7EIH8;K7EPP7;K7EK03	DnaJ homolog subfamily C member 7	DNAJC7	608	0.646028	0.0231397	0.379238	0.367917	0.341205	0.366364	0.384887	0.406528
Q5TA58;A0A6I8PTZ8;Q9UL18;Q9UKV8;A0A8V8TQA7;A0A8V8TNY0;Q9H9G7;Q9HCK5	Q5TA58;A0A6I8PTZ8;Q9UL18;Q9UKV8;A0A8V8TQA7;A0A8V8TNY0;Q9H9G7;Q9HCK5	Protein argonaute;Protein argonaute-1;Protein argonaute-2;Protein argonaute-3;Protein argonaute-4	AGO1;AGO2;AGO3;AGO4	609	0.513454	-0.10949	-0.436802	-0.512554	-0.285144	-0.553345	-0.395126	-0.614499
A0A6Q8PGR4;A0A6Q8PEV5;A0A6Q8PH03;A0A7I2SYM4;A0A6Q8PFB5;A0A6Q8PFB1;A0A6Q8PF12;Q9BYV8;A0A6Q8PGX0;A0A7I2PK71;C9J6R3;A0A6Q8PG60;F8WAV3;A0A6Q8PH12;A0A6Q8PHU1;C9JCX6	A0A6Q8PGR4;A0A6Q8PEV5;A0A6Q8PH03;A0A7I2SYM4;A0A6Q8PFB5;A0A6Q8PFB1;A0A6Q8PF12;Q9BYV8;A0A6Q8PGX0;A0A7I2PK71	Centrosomal protein of 41 kDa	CEP41	610	0.203366	-0.0142976	-0.181611	-0.203203	-0.228334	-0.25598	-0.224893	-0.175168
O95163;A0A6Q8PHC9;A0A6Q8PHF4;A0A6Q8PFH9;A0A6Q8PG86;A0A6Q8PEX6;A0A6Q8PFB7;A0A6Q8PF66;A0A6Q8PGW3;A0A6Q8PHI5;F5H2T0;A0A6Q8PFN8;A0A6Q8PHA0;A0A6Q8PGR0;A0A6Q8PF69;H0YDF3;A0A6Q8PGA6;A0A6Q8PGC4;A0A6Q8PH36;A0A6Q8PFC8	O95163;A0A6Q8PHC9;A0A6Q8PHF4;A0A6Q8PFH9;A0A6Q8PG86;A0A6Q8PEX6;A0A6Q8PFB7;A0A6Q8PF66;A0A6Q8PGW3;A0A6Q8PHI5;F5H2T0;A0A6Q8PFN8;A0A6Q8PHA0;A0A6Q8PGR0;A0A6Q8PF69	Elongator complex protein 1	IKBKAP	611	0.339688	-0.0637821	0.10941	0.192521	0.223268	0.24793	0.0675213	0.0184009
Q8TB36;A0A6Q8PGS2;A0A6Q8PGL3;A0A6Q8PH79;A0A6Q8PFG4;A0A7I2RYU0;A0A6Q8PHN7;A0A6Q8PH88;A0A6Q8PEX8;A0A6Q8PHC1;A0A6Q8PH97;A0A6Q8PGU0;A0A6Q8PEZ4;B4DIH2;A0A6Q8PFF4;A0A6Q8PGQ9;A0A6Q8PFZ0;A0A6Q8PGB8;A0A6Q8PFX7;A0A6Q8PG78;A0A6Q8PF20;E5RGI2;A0A6Q8PFU1;A0A6Q8PFP5	Q8TB36;A0A6Q8PGS2;A0A6Q8PGL3;A0A6Q8PH79;A0A6Q8PFG4;A0A7I2RYU0;A0A6Q8PHN7;A0A6Q8PH88;A0A6Q8PEX8;A0A6Q8PHC1;A0A6Q8PH97;A0A6Q8PGU0;A0A6Q8PEZ4;B4DIH2;A0A6Q8PFF4;A0A6Q8PGQ9	Ganglioside-induced differentiation-associated protein 1	GDAP1	612	0.298993	0.0745563	-0.322554	-0.330009	-0.571649	-0.276953	-0.27085	-0.452741
Q96S66;A0A6Q8PG75;A0A6Q8PEZ7;A0A6Q8PHQ1;A0A6Q8PG30;A0A6Q8PGA4;A0A8I5KRC0;A0A6Q8PG14;A0A6Q8PFF7;Q5T1P5;A0A6Q8PG68;A0A6Q8PFT6;A0A6Q8PF11;A0A8I5KXB0;A0A6Q8PFH1;A0A6Q8PF97;A0A8I5KPC2	Q96S66;A0A6Q8PG75;A0A6Q8PEZ7;A0A6Q8PHQ1;A0A6Q8PG30;A0A6Q8PGA4;A0A8I5KRC0;A0A6Q8PG14;A0A6Q8PFF7;Q5T1P5	Chloride channel CLIC-like protein 1	CLCC1	613	0.0581528	0.00905154	-0.426762	-0.328683	-0.299207	-0.279132	-0.339127	-0.409238
B4DHE8;A0A6Q8PF05;Q96DH6;J3KTC1;A0A6Q8PHT3;J3QKT5;A0A6Q8PFU8;B4DM51	B4DHE8;A0A6Q8PF05;Q96DH6;J3KTC1;A0A6Q8PHT3;J3QKT5;A0A6Q8PFU8;B4DM51	RNA-binding protein Musashi homolog 2	MSI2	615	0.63673	0.0313259	0.372523	0.31778	0.363576	0.378906	0.409052	0.359899
A0A6Q8PHK2;A0A6Q8PF30;E7ESJ3;Q9UPS8	A0A6Q8PHK2;A0A6Q8PF30;E7ESJ3;Q9UPS8	Ankyrin repeat domain-containing protein 26	ANKRD26	616	NaN	0	-1.18096	-0.9738	-1.00041	-0.831869	-0.918694	-1.2151
A0A6Q8PF35;F8VUA2;F5H875;Q9HD42;A0A6Q8PGM8;F8VVT7;A0A6Q8PG85;A0A6Q8PFF9;A0A6Q8PFX8;A0A6Q8PHU0;A0A6Q8PGI9;A0A6Q8PF26;A0A6Q8PFF8	A0A6Q8PF35;F8VUA2;F5H875;Q9HD42;A0A6Q8PGM8;F8VVT7;A0A6Q8PG85;A0A6Q8PFF9	Charged multivesicular body protein 1a	CHMP1A	617	0.0736982	0.0149985	-0.278119	-0.127333	-0.188991	-0.274463	-0.194941	-0.0800429
A0A6Q8PFC4;A0A6Q8PH89;A0A6Q8PH27;A0A6Q8PG00;A0A6Q8PG04;A0A6Q8PGS4;A0A6Q8PF40;A0A6Q8PFY7;Q92734;C9JJP5;C9JUE0;C9JTY3;A0A6Q8PF51	A0A6Q8PFC4;A0A6Q8PH89;A0A6Q8PH27;A0A6Q8PG00;A0A6Q8PG04;A0A6Q8PGS4;A0A6Q8PF40;A0A6Q8PFY7;Q92734;C9JJP5;C9JUE0;C9JTY3;A0A6Q8PF51	Protein TFG	TFG	618	2.00039	-0.0587337	0.632225	0.636011	0.606274	0.550759	0.580802	0.566748
A0A6Q8PGI0;A0A7I2V4M7;A0A7I2V3V5;A0A7I2PHE7;A0A7I2V5W3;A0A7I2V372;A0A7I2V5N5;A0A6Q8PF61;A0A6Q8PF96;A0A7I2V5L8;A0A7I2V4L2;A0A6Q8PHN8;A0A7I2V3Z9;A0A6Q8PGS3;A0A7I2V3M9;A0A7I2YQH9;A0A7I2V398;A0A7I2V3F0;A0A7I2V5G7;A0A7I2V5J9;A0A7I2V5P5;A0A7I2V5U6;A0A7I2V2X5;A0A7I2V5F2;A0A7I2V4I1;A0A7I2V4R5;Q1MSJ5	A0A6Q8PGI0;A0A7I2V4M7;A0A7I2V3V5;A0A7I2PHE7;A0A7I2V5W3;A0A7I2V372;A0A7I2V5N5;A0A6Q8PF61;A0A6Q8PF96;A0A7I2V5L8;A0A7I2V4L2;A0A6Q8PHN8;A0A7I2V3Z9;A0A6Q8PGS3;A0A7I2V3M9;A0A7I2YQH9;A0A7I2V398;A0A7I2V3F0;A0A7I2V5G7;A0A7I2V5J9;A0A7I2V5P5;A0A7I2V5U6;A0A7I2V2X5;A0A7I2V5F2;A0A7I2V4I1;A0A7I2V4R5;Q1MSJ5	Centrosome and spindle pole-associated protein 1	CSPP1	619	NaN	0	-1.05306	-1.63906	-1.06509	-1.1518	-1.12139	-1.13904
A0A6Q8PGH7;A0A6Q8PFA6;A0A6Q8PG37;A0A6Q8PH57;O00139;D6R9M0;A0A6Q8PGG1;H0Y8H2;D6RD93;H0Y5Z9	A0A6Q8PGH7;A0A6Q8PFA6;A0A6Q8PG37;A0A6Q8PH57;O00139;D6R9M0;A0A6Q8PGG1	Kinesin-like protein KIF2A	KIF2A	620	0.175386	0.0241656	0.392612	0.369727	0.328791	0.410183	0.459008	0.294437
Q9UNW9;A0A6Q8PFC2;M0R1A0	Q9UNW9;A0A6Q8PFC2	RNA-binding protein Nova-2	NOVA2	621	0.319474	0.0284463	0.893331	0.96498	0.877596	0.955659	0.892161	0.973426
A0A6Q8PFG8;A0A6Q8PFH3;Q9H5K3	A0A6Q8PFG8;A0A6Q8PFH3;Q9H5K3	Protein O-mannose kinase	POMK	622	0.515233	0.0489071	-0.366481	-0.380059	-0.262111	-0.26476	-0.324183	-0.272987
A0A6Q8PHJ5;A0A6Q8PGP5;A0A6Q8PFI7;Q96PU5;A0A7P0Z498;A0A1B0GVY1;A0A6Q8PG51;H0Y8H4;K7ENS6;K7ERN1	A0A6Q8PHJ5;A0A6Q8PGP5;A0A6Q8PFI7;Q96PU5;A0A7P0Z498;A0A1B0GVY1;A0A6Q8PG51	E3 ubiquitin-protein ligase NEDD4-like	NEDD4L	623	0.535239	-0.409086	-0.276074	-0.410423	-1.24161	-0.831647	-0.986148	-1.33757
A0A6Q8PFJ0;P02545;A0A804HL68;A0A6Q8PHQ9;A0A6Q8PF80;A0A6Q8PGH0;A0A6Q8PFM1;A0A6Q8PF59;A0A6Q8PFF5;REV__A0A8V8TNC2;REV__Q5VX52	A0A6Q8PFJ0;P02545;A0A804HL68;A0A6Q8PHQ9;A0A6Q8PF80	Prelamin-A/C;Lamin-A/C	LMNA	624	1.46651	0.0867776	1.06874	1.08212	1.04612	1.11756	1.13797	1.20178
A0A6Q8PH54;A0A6Q8PFQ0;Q9P2F8;A0A6Q8PGD5	A0A6Q8PH54;A0A6Q8PFQ0;Q9P2F8;A0A6Q8PGD5	Signal-induced proliferation-associated 1-like protein 2	SIPA1L2	626	NaN	0	-1.34073	-1.20124	-1.21642	-1.30107	-1.3319	-1.38105
A0A6Q8PFY3;Q9BXW9;F8WE37;H7BZJ7	A0A6Q8PFY3;Q9BXW9	Fanconi anemia group D2 protein	FANCD2	627	0.879575	0.138634	-0.723477	-0.58208	-0.772123	-0.484479	-0.535724	-0.641574
P41250;A0A6Q8PGA8;A0A6Q8PGI6;A0A6Q8PGZ8;A0A6Q8PHH9;A0A6Q8PGW4;A0A6Q8PHI7;H7C443;A0A6Q8PFZ6;A0A6Q8PF45;A0A6Q8PH49;A0A6Q8PGN7;F8WCK4;A0A6Q8PGZ9;A0A6Q8PFV5;A0A6Q8PFU7;A0A6Q8PGT3	P41250;A0A6Q8PGA8;A0A6Q8PGI6;A0A6Q8PGZ8;A0A6Q8PHH9;A0A6Q8PGW4;A0A6Q8PHI7;H7C443;A0A6Q8PFZ6	Glycine--tRNA ligase	GARS	628	0.843398	-0.0393055	1.0376	1.03375	1.03302	1.02281	1.01077	0.952873
A0A6Q8PGB0;P24928	A0A6Q8PGB0;P24928	DNA-directed RNA polymerase II subunit RPB1	POLR2A	629	0.372686	0.0297454	-0.291714	-0.260864	-0.343289	-0.223072	-0.298576	-0.284984
A0A6Q8PGF4;A0A6Q8PH09;Q9NVI1;A0A8Q3SIZ6;A0A8Q3SIW9;F8W7R3;H3BP78;H3BS60;H3BQE2;H3BT54;H3BMG4	A0A6Q8PGF4;A0A6Q8PH09;Q9NVI1;A0A8Q3SIZ6;A0A8Q3SIW9;F8W7R3;H3BP78	Fanconi anemia group I protein	FANCI	630	0.0103238	0.00107279	0.261443	0.31201	0.289537	0.311236	0.32745	0.227523
Q14669;A0A994J755;A0A6Q8PGG9;A0A6Q8PHK0;A0A994J569;A0A994J4J0;H7C1L9;C9JLD7;A0A994J4J6;A0A994J752;G5E9G6;A0A994J7J0;C9JLJ5;C9JSX9;F8W9P3;A0A994J4S0;H7C2Y1	Q14669;A0A994J755;A0A6Q8PGG9;A0A6Q8PHK0;A0A994J569;A0A994J4J0;H7C1L9;C9JLD7;A0A994J4J6;A0A994J752;G5E9G6;A0A994J7J0	E3 ubiquitin-protein ligase TRIP12	TRIP12	631	0.0813196	-0.0116387	-0.474957	-0.33939	-0.403707	-0.355621	-0.435086	-0.462264
Q27J81;A0A6Q8PHA2;A0A6Q8PH71;A0A6Q8PHG2;A0A6Q8PGN3;A0A6Q8PF44;A0A6Q8PFW4;A0A6Q8PH25;A0A6Q8PF29;A0A0A0MQU1;A0A6Q8PHS8;A0A6Q8PGC7;A0A087X118;A0A6Q8PH63;A0A6Q8PH59;A0A6Q8PGU8;A0A6Q8PFN5;A0A6Q8PFB9;A0A6Q8PGY8;A0A6Q8PH52;A0A6Q8PGK9;A0A6Q8PEY5;A0A6Q8PFY4;A0A6Q8PG64;A0A6Q8PFJ1;A0A6Q8PGX4;A0A6Q8PF91;A0A6Q8PEY8	Q27J81;A0A6Q8PHA2;A0A6Q8PH71;A0A6Q8PHG2;A0A6Q8PGN3;A0A6Q8PF44;A0A6Q8PFW4;A0A6Q8PH25;A0A6Q8PF29;A0A0A0MQU1;A0A6Q8PHS8;A0A6Q8PGC7;A0A087X118;A0A6Q8PH63	Inverted formin-2	INF2	632	0.212662	-0.015658	0.40474	0.405498	0.361728	0.401189	0.398051	0.325751
A0A6Q8PGU6;Q8NB90	A0A6Q8PGU6;Q8NB90	Spermatogenesis-associated protein 5	SPATA5	633	0.00208135	0.00015984	-0.392804	-0.438257	-0.403252	-0.372234	-0.417532	-0.444068
A0A6Q8PGZ3;P30279	A0A6Q8PGZ3;P30279	G1/S-specific cyclin-D2	CCND2	634	NaN	0	-1.02863	-0.906197	-1.77279	-1.37967	-0.66278	-1.56689
A0A6Q8PH20;P20810;A0A6Q8PGN6;B7Z574;E7EVY3;A0A6Q8PFE5;E7ES10;A0A0C4DGB5;E9PDE4;E9PCH5;A0A6Q8PGG5;A0A6Q8PG72;A0A6Q8PFF6;H0YA91;H0Y9H6;H0Y7F0;E7EQA0;H0YD33;E7EQ12;F8W7E0;A0A6Q8PFL0;E9PSG1;H0Y944;A0A0C4DGD1;D6RC54;E7EN75;E7EQK6;D6RBR1;D6RGF7;A0A6Q8PG40;A0A6Q8PFR3;D6RAA8	A0A6Q8PH20;P20810;A0A6Q8PGN6;B7Z574;E7EVY3;A0A6Q8PFE5;E7ES10;A0A0C4DGB5;E9PDE4;E9PCH5;A0A6Q8PGG5;A0A6Q8PG72;A0A6Q8PFF6;H0YA91;H0Y9H6;H0Y7F0	Calpastatin	CAST	635	0.331989	0.0694375	-0.0273333	-0.0729777	-0.198976	-0.111975	-0.0863528	0.107354
A0A6Q8PH91;Q9BQ69	A0A6Q8PH91;Q9BQ69	O-acetyl-ADP-ribose deacetylase MACROD1	MACROD1	637	0.761379	-0.0807944	0.0929555	-0.0452757	-0.0380306	-0.0393654	-0.0967112	-0.0966574
A0A6Q8PHA5;E7ETE2;P12081;A0A6Q8PF47;A0A6Q8PHE3;B4DDD8;A0A6Q8PFF2;A0A6Q8PF07;B4E1C5;A0A6Q8PFG9;A0A6Q8PFN6;A0A6Q8PHQ0;A0A2R8YFR1;D6RF05;A0A2R8YCI2	A0A6Q8PHA5;E7ETE2;P12081;A0A6Q8PF47;A0A6Q8PHE3;B4DDD8;A0A6Q8PFF2;A0A6Q8PF07;B4E1C5	Histidine--tRNA ligase, cytoplasmic	HARS	638	0.370992	-0.037569	0.812101	0.824558	0.933525	0.818071	0.850189	0.789217
Q5JUV6;A0A6Q8PHB5;A0A6Q8PHP0;P49902	Q5JUV6;A0A6Q8PHB5;A0A6Q8PHP0;P49902	Cytosolic purine 5-nucleotidase	NT5C2	639	1.03639	-0.218289	-0.332342	-0.295141	-0.0441606	-0.497904	-0.46386	-0.364747
A0A7I2PIU1;Q9UPZ9	A0A7I2PIU1;Q9UPZ9	Serine/threonine-protein kinase ICK	ICK	640	NaN	0	-1.54443	-1.1439	-0.992714	-1.13592	-1.42817	-1.4164
A0A7I2PJZ2;P10636;A0A0G2JPD5;A0A0G2JQJ7;A0A0G2JMX7;A0A0G2JS76;I3L2Z2	A0A7I2PJZ2;P10636;A0A0G2JPD5;A0A0G2JQJ7;A0A0G2JMX7;A0A0G2JS76	Microtubule-associated protein tau	MAPT	641	0.628791	0.083845	1.02581	0.968101	0.877846	0.980593	1.02127	1.12142
A0A7I2PLE3;I3L170	A0A7I2PLE3;I3L170	Microtubule-associated protein	MAPT	642	0.0230952	-0.00746024	1.17788	1.13478	0.904741	1.03613	0.966493	1.19239
A0A7I2SVS4;P56524;A0A7P0T8F4;A0A9L9PY57;A0A9L9PXM4;A0A7P0TAB5;Q9UKV0	A0A7I2SVS4;P56524	Histone deacetylase 4	HDAC4	643	NaN	0	-0.896311	-1.0358	-1.19621	-1.27723	-1.35746	-1.13089
A0A7I2V258;H0Y938;H0YAC7;P35606;A0A7I2V3G0;A0A7I2YQF9;D6R997	A0A7I2V258;H0Y938;H0YAC7;P35606	Coatomer subunit beta	COPB2	644	0.625496	-0.037189	0.371604	0.405208	0.358446	0.373524	0.353077	0.297091
O14964;A0A7I2V2K2;A0A7I2V3J3;A0A7I2V2R9;A0A7I2V2W5;A0A7I2V2D8;A0A7I2V3F9;A0A7I2V3I8;A0A7I2V5A2;A0A7I2YQD1;A0A7I2V5A3;A0A7I2V637;A0A7I2V307;I3L1P5;A0A7I2V3Z1;A0A7I2V6E0;A0A7I2V4X6;A0A7I2V5D6;I3L1E3;A0A7I2V628;I3L165;A0A7I2V331;A0A7I2V5W6;A0A7I2V3Q7;A0A7I2V5B7;A0A7I2V5N3;A0A7I2V5L9;A0A7I2V4J7;A0A7I2V558;A0A7I2YQU5;A0A7I2V310	O14964;A0A7I2V2K2;A0A7I2V3J3;A0A7I2V2R9;A0A7I2V2W5;A0A7I2V2D8;A0A7I2V3F9;A0A7I2V3I8;A0A7I2V5A2;A0A7I2YQD1;A0A7I2V5A3;A0A7I2V637;A0A7I2V307;I3L1P5;A0A7I2V3Z1;A0A7I2V6E0	Hepatocyte growth factor-regulated tyrosine kinase substrate	HGS	645	0.406046	0.0462653	0.0812106	-0.00346573	-0.0133619	0.0481977	0.0141008	0.14088
A0A7I2YQF7;A0A7I2V4G7;A0A7I2V2N8;A0A7I2V639;A0A7I2V3I9;A0A7I2V4K8;A0A7I2V5G3;A0A7I2V2E3;A0A7I2V2U9;P27448;J3KNR0;A0A7I2V409;A0A7I2V3B9;H0YKP9;A0A7I2V4T2;A0A7I2YQF4;H0YJI9;A0A7I2V549;A0A7I2V602;H0YNV4;A0A7I2V2I9;A0A7I2V3C6;A0A7I2V3K2;H0YIY6;A0A7I2V3P5;B4DIB3;K7EN95;A0A7I2V550;A0A7I2YQC1;Q6IPE9;A0A7I2V4L1;Q96L34;A0A087X0I6;Q9P0L2	A0A7I2YQF7;A0A7I2V4G7;A0A7I2V2N8;A0A7I2V639;A0A7I2V3I9;A0A7I2V4K8;A0A7I2V5G3;A0A7I2V2E3;A0A7I2V2U9;P27448;J3KNR0;A0A7I2V409;A0A7I2V3B9;H0YKP9;A0A7I2V4T2;A0A7I2YQF4;H0YJI9;A0A7I2V549;A0A7I2V602;H0YNV4;A0A7I2V2I9;A0A7I2V3C6;A0A7I2V3K2;H0YIY6;A0A7I2V3P5	MAP/microtubule affinity-regulating kinase 3	MARK3	646	0.660687	-0.116495	-1.1249	-1.38218	-1.18648	-1.3104	-1.37314	-1.35951
H7C4K3;A0A7I2V2F9;E7EUI6;P05556;A0A7I2V348;C9JPK5;A0A7I2V5Z8;A0A7I2V5T3;H7C4N8;Q5T3E6;E9PLR6;E7EQW5	H7C4K3;A0A7I2V2F9;E7EUI6;P05556;A0A7I2V348;C9JPK5	Integrin beta;Integrin beta-1	ITGB1	647	0.519876	0.0789849	0.172047	0.150808	0.0362821	0.156986	0.137577	0.30153
F8VZJ2;A0A7I2V2K5;H0YHX9;A0A7I2V473;Q13765;E9PAV3;F8W0W4;F8VNW4;F8VZ58;Q9BZK3	F8VZJ2;A0A7I2V2K5;H0YHX9;A0A7I2V473;Q13765;E9PAV3;F8W0W4;F8VNW4	Nascent polypeptide-associated complex subunit alpha;Nascent polypeptide-associated complex subunit alpha, muscle-specific form	NACA	648	0.746533	-0.098768	1.71672	1.85395	1.9188	1.71377	1.75376	1.72564
A0A7I2V5L3;A0A7I2V2L9;P40429;Q8J015;M0QYS1;Q6NVV1;M0QZU1;A0A096LPE0	A0A7I2V5L3;A0A7I2V2L9;P40429;Q8J015;M0QYS1	60S ribosomal protein L13a	RPL13A;RPL13a	649	0.258849	0.0660337	0.368166	0.439521	0.622266	0.65976	0.543171	0.425122
A0A7I2YQR8;A0A7I2V2N7;A0A7I2YQD6;A0A7I2V412;A0A7I2V423;Q9P0M6;Q5SQT3	A0A7I2YQR8;A0A7I2V2N7;A0A7I2YQD6;A0A7I2V412;A0A7I2V423;Q9P0M6;Q5SQT3	Core histone macro-H2A.2;Histone H2A	H2AFY2	650	0.37647	0.558987	-0.865287	0.295425	1.12922	0.641424	0.406738	1.18815
A0A7I2V6E3;A0A7I2V466;A0A7I2V2Q8;P53634;A0A7I2YQT5;A0A7I2V5C5;H0YCY8;A0A7I2V2V5;A0A7I2V5L5;A0A7I2V2F3;A0A7I2V4Z3;A0A7I2V3A2;A0A7I2V5J2;A0A7I2V3M6	A0A7I2V6E3;A0A7I2V466;A0A7I2V2Q8;P53634;A0A7I2YQT5	Dipeptidyl peptidase 1;Dipeptidyl peptidase 1 exclusion domain chain;Dipeptidyl peptidase 1 heavy chain;Dipeptidyl peptidase 1 light chain	CTSC	651	0.215676	0.0174937	1.05574	1.07068	1.08316	1.02781	1.10551	1.12874
A0A7I2V2R3;P51991;A0A7I2V5D8;A0A7I2V402;A0A7I2V4J6;A0A7I2V4G0;H7C1J8	A0A7I2V2R3;P51991;A0A7I2V5D8;A0A7I2V402;A0A7I2V4J6;A0A7I2V4G0	Heterogeneous nuclear ribonucleoprotein A3	HNRNPA3	652	0.410739	0.0319353	1.93258	1.952	1.89195	1.91435	1.9483	2.00967
A0A7I2V2U6;P13995;A0A7I2YQD4;A0A7I2V482;B8ZZU9;B9A062	A0A7I2V2U6;P13995;A0A7I2YQD4;A0A7I2V482;B8ZZU9	Bifunctional methylenetetrahydrofolate dehydrogenase/cyclohydrolase, mitochondrial;NAD-dependent methylenetetrahydrofolate dehydrogenase;Methenyltetrahydrofolate cyclohydrolase	MTHFD2	653	0.35071	-0.0234021	1.01989	1.02504	1.10215	1.01135	1.02746	1.03806
X6RDD7;A0A7I2V347;A0A7I2YQE9;B7Z2R7;A0A7I2V560;A0A7I2YQD7;A0A7I2YQJ9;A0A7I2V5E1;A0A7I2V2Y9;Q5T8D3;Q5T8E0;A0A7I2V420;A0A7I2V5U2;A0A7I2V5L4;A0A7I2V556;A0A7I2V690;A0A7I2V462;A0A7I2YQS1;A0A7I2V2M2	X6RDD7;A0A7I2V347;A0A7I2YQE9;B7Z2R7;A0A7I2V560;A0A7I2YQD7;A0A7I2YQJ9;A0A7I2V5E1;A0A7I2V2Y9;Q5T8D3;Q5T8E0;A0A7I2V420;A0A7I2V5U2;A0A7I2V5L4;A0A7I2V556;A0A7I2V690;A0A7I2V462;A0A7I2YQS1;A0A7I2V2M2	Acyl-CoA-binding domain-containing protein 5	ACBD5	654	0.130753	0.0940451	-1.45632	-1.21221	-0.88282	-1.34965	-1.23584	-0.683722
A0A7I2V4T6;A0A7I2V2Z5;J3KN36;P69849;Q5JPE7;A0A7I2V6B0;A0A7I2V3P4;A0A7I2V4D7;A0A087WTD5;A0A7I2V686;A0A7I2V2V8;H3BPS9	A0A7I2V4T6;A0A7I2V2Z5;J3KN36;P69849;Q5JPE7;A0A7I2V6B0;A0A7I2V3P4;A0A7I2V4D7	Nodal modulator 3;Nodal modulator 2	NOMO3;NOMO2	655	0.0707459	-0.0338182	-0.753872	-0.535373	-0.784283	-0.512999	-0.652576	-1.00941
A0A7I2V351;A0A7I2V487;A0A7I2YQE1;P52292;A0A7I2V3Z3;J3QLL0;J3KS65;J3QL07	A0A7I2V351;A0A7I2V487;A0A7I2YQE1;P52292;A0A7I2V3Z3	Importin subunit alpha-1	KPNA2	656	0.93294	0.0358276	1.67501	1.69291	1.71157	1.71257	1.71645	1.75795
A0A7I2V3A9;P52732;A0A7I2YQY4;A0A7I2V3V3	A0A7I2V3A9;P52732;A0A7I2YQY4;A0A7I2V3V3	Kinesin-like protein KIF11	KIF11	659	1.26704	-0.0630263	-0.670146	-0.658432	-0.714752	-0.772285	-0.742585	-0.71754
Q8WVM8;A0A7I2V5I2;A0A7I2V4R0;A0A7I2V3B4;A0A7I2V5Z4;A0A7I2V4B8;A0A7I2V320;A0A7I2V4U2;A0A7I2V3G4;A0A7I2V448;B7Z5N7;A0A7I2V2U5;A0A7I2V590;H0YIZ7;A0A7I2V362;G3V2M8;A0A7I2V3C9;A0A7I2V5H5;G3V5E2;A0A7I2YQR2;A0A7I2V534;A0A7I2V321;A0A7I2YQQ1;H0YJY1;A0A7I2V5R9;J3KNG4;A0A7I2V4B9;A0A7I2V5L2;G3V5F3;A0A7I2V3Y3;A0A7I2V414;H0YJS6;G3V363;G3V4I1	Q8WVM8;A0A7I2V5I2;A0A7I2V4R0;A0A7I2V3B4;A0A7I2V5Z4;A0A7I2V4B8;A0A7I2V320;A0A7I2V4U2;A0A7I2V3G4;A0A7I2V448;B7Z5N7;A0A7I2V2U5;A0A7I2V590;H0YIZ7;A0A7I2V362;G3V2M8;A0A7I2V3C9;A0A7I2V5H5;G3V5E2;A0A7I2YQR2;A0A7I2V534	Sec1 family domain-containing protein 1	SCFD1	660	0.0994246	-0.0143677	0.256929	0.268307	0.284286	0.304778	0.308595	0.153046
P19338;A0A7I2V428;A0A7I2V3F3;C9JLB1;H7BY16;A0A7I2V5M5;A0A7I2V2U7;A0A7I2V506;A0A7I2V349;A0A7I2V699;A0A7I2V2S8;REV__A0A7I2V2U7;REV__A0A7I2V5M5;REV__A0A7I2V349;REV__A0A7I2V428;REV__C9JLB1;REV__A0A7I2V506;REV__A0A7I2V3F3;REV__P19338;REV__H7BY16	P19338;A0A7I2V428;A0A7I2V3F3;C9JLB1;H7BY16;A0A7I2V5M5;A0A7I2V2U7;A0A7I2V506;A0A7I2V349;A0A7I2V699;A0A7I2V2S8	Nucleolin	NCL	661	0.168325	0.0155082	2.76724	2.78414	2.76281	2.7514	2.7541	2.85521
M0R001;M0R011;A0A7I2V4Z6;A0A7I2V3G8;A0A7I2V544;A0A7I2V5Z5;M0R0L2;Q96D53	M0R001;M0R011;A0A7I2V4Z6;A0A7I2V3G8;A0A7I2V544;A0A7I2V5Z5;M0R0L2;Q96D53	AarF domain-containing protein kinase 4	ADCK4	662	NaN	0	-1.59114	-1.1128	-0.914459	-1.31763	-0.940144	-1.11917
A0A7I2V4K1;A0A7I2V3L2;A0A7I2V554;Q2YD98	A0A7I2V4K1;A0A7I2V3L2;A0A7I2V554;Q2YD98	UV-stimulated scaffold protein A	UVSSA	663	NaN	0	-1.76992	-1.11496	-0.825924	-0.936198	-1.17269	-1.60486
A0A7I2V3N5;A0A7I2V492;O60282;A0A0G2JMZ6;A0A7I2V4K6;A0A7I2V581;A0A7I2YQQ7;A0A7I2V352;A0A7I2V3V4	A0A7I2V3N5;A0A7I2V492;O60282;A0A0G2JMZ6;A0A7I2V4K6;A0A7I2V581;A0A7I2YQQ7;A0A7I2V352;A0A7I2V3V4	Kinesin heavy chain isoform 5C	KIF5C	664	2.11188	0.0444358	-0.0888799	-0.114566	-0.0877632	-0.0496866	-0.0519239	-0.0562911
A0A7I2V4E5;A0A7I2V3Q3;Q9Y4W2;A0A7I2V3R6;A0A7I2V653;A0A7I2YQI7;A0A7I2V5R7	A0A7I2V4E5;A0A7I2V3Q3;Q9Y4W2;A0A7I2V3R6;A0A7I2V653;A0A7I2YQI7;A0A7I2V5R7	Ribosomal biogenesis protein LAS1L	LAS1L	665	1.19593	0.0995872	0.00190134	0.0394657	-0.0713153	0.115384	0.107107	0.0463225
A0A7I2V3R8;A0A7I2V3W0;F8W6I7;A0A7I2V2L6;A0A7I2YQX9;F8VZ49;A0A2R8Y4L2;F8VTQ5;F8W646;H0YH80;A0A7I2V5U9;A0A7I2YQ85;A0A7I2V661;A0A7I2V453;A0A7I2V2R4;A0A7I2V3K5;A0A7I2V4P7;A0A7I2V334;A0A7I2YQY2;A0A7I2V4E2;A0A7I2V4F8;A0A7I2V2Z4;A0A7I2V4M0;A0A7I2V3C7;A0A7I2YQV3;A0A7I2V3U8;A0A7I2V2F1;A0A7I2V5N7;A0A7I2V2M7;A0A7I2V459;A0A7I2V520;F8VYN5;A0A7I2V2Q7;A0A7I2V360;A0A7I2V5L7;A0A7I2V3W4;A0A7I2V666;A0A7I2V5P1;A0A7I…	A0A7I2V3R8;A0A7I2V3W0;F8W6I7;A0A7I2V2L6;A0A7I2YQX9;F8VZ49;A0A2R8Y4L2;F8VTQ5		HNRNPA1	666	0.0501214	-0.00577482	2.75324	2.85552	2.80363	2.74582	2.8277	2.82155
A0A7I2V4R2;A0A7I2V4C8;A0A7I2YQR5;A0A7I2V444;A0A7I2V5N9;A0A7I2V3V0;P40763;A0A7I2V4F6;A0A7I2V2T1;A0A7I2V395;A0A7I2YQD2;A0A7I2V4R3;A0A7I2YQI1;A0A7I2V2G1;G8JLH9;A0A7I2V552	A0A7I2V4R2;A0A7I2V4C8;A0A7I2YQR5;A0A7I2V444;A0A7I2V5N9;A0A7I2V3V0;P40763;A0A7I2V4F6;A0A7I2V2T1;A0A7I2V395;A0A7I2YQD2;A0A7I2V4R3;A0A7I2YQI1;A0A7I2V2G1;G8JLH9;A0A7I2V552	Signal transducer and activator of transcription 3;Signal transducer and activator of transcription	STAT3	667	0.132908	-0.0138246	-0.221079	-0.235938	-0.265225	-0.197817	-0.244487	-0.321412
A0A7I2V3W3;A0A7I2V4B3;Q13443;A0A7I2YQ97;A0A7I2V2Z6;F8WC54;A0AVL1;A0A7I2V5N8;A0A7I2V3C1;A0A7I2V2E1;A0A7I2V3B5;A0A0J9YY58;A0A7I2V303	A0A7I2V3W3;A0A7I2V4B3;Q13443;A0A7I2YQ97;A0A7I2V2Z6;F8WC54;A0AVL1;A0A7I2V5N8	Disintegrin and metalloproteinase domain-containing protein 9	ADAM9	668	0.282284	-0.102002	-0.488741	-0.479101	-0.702538	-0.482389	-0.902761	-0.591235
A0A7I2YQV0;A0A7I2YQU3;A0A7I2V403;Q68DK2;A0A2H2FF08;G3V2D8	A0A7I2YQV0;A0A7I2YQU3;A0A7I2V403;Q68DK2;A0A2H2FF08;G3V2D8	Zinc finger FYVE domain-containing protein 26	ZFYVE26	669	0.292629	-0.0990716	-0.0653039	-0.0213788	0.33106	-0.0944411	0.0894745	-0.0478712
A0A7I2V416;Q5M775;A0A7P0Z4I1;A0A7I2V486;A0A7P0TBP2;A0A7I2YQJ3;A0A7I2V451;A0A7P0TB87;A0A7I2V562;A0A7P0TAS3;J3QS22;A0A7P0T9K0;A0A7I2V5G2;J3KRB9;J3KSG2;J3QQM0;A0A7P0TBD3	A0A7I2V416;Q5M775;A0A7P0Z4I1;A0A7I2V486;A0A7P0TBP2;A0A7I2YQJ3;A0A7I2V451;A0A7P0TB87;A0A7I2V562;A0A7P0TAS3;J3QS22;A0A7P0T9K0	Cytospin-B	SPECC1	670	0.121424	-0.0370287	-0.502957	-0.490172	-0.24519	-0.525623	-0.303472	-0.52031
A0A7I2V430;A0A7I2V4F0;Q92499;A0A7I2V2M5;A0A7I2YQ77;A0A087WZ71;A0A087X2G1;A0A7I2V4J3;A0A7I2V5X8;A0A7I2V421;A0A7I2YQD0;A0A7I2V4Q0	A0A7I2V430;A0A7I2V4F0;Q92499;A0A7I2V2M5;A0A7I2YQ77;A0A087WZ71;A0A087X2G1;A0A7I2V4J3	ATP-dependent RNA helicase DDX1	DDX1	671	0.722118	-0.052098	1.57837	1.62212	1.64109	1.60386	1.57078	1.51064
P07858;A0A7I2V440;A0A7I2V668;E9PHZ5;A0A7P0NGZ6;A0A7I2YQK9;E9PQM1;A0A7I2V4Z9;E9PR21;E9PSG5;E9PCB3;A0A7I2V4S6;A0A7I2V302;A0A7I2V367;E9PLY3;E9PNL5;A0A7I2V2J1;E9PKQ7;R4GMQ5;E9PS78	P07858;A0A7I2V440;A0A7I2V668;E9PHZ5;A0A7P0NGZ6;A0A7I2YQK9;E9PQM1;A0A7I2V4Z9;E9PR21;E9PSG5	Cathepsin B;Cathepsin B light chain;Cathepsin B heavy chain	CTSB	672	0.0519791	0.00644104	0.477231	0.398688	0.486176	0.457341	0.406131	0.517945
A0A7I2YQ65;A0A7I2YQM2;A0A7I2V452;A0A7I2V4K2	A0A7I2YQ65;A0A7I2YQM2;A0A7I2V452;A0A7I2V4K2			673	0.806197	0.131286	-0.298965	-0.257814	-0.478201	-0.209437	-0.158656	-0.273028
A0A7I2V4B5;Q9Y5P6;A0A7I2YQI5;A0A7I2V691;A0A7I2V2Y5	A0A7I2V4B5;Q9Y5P6;A0A7I2YQI5	Mannose-1-phosphate guanyltransferase beta	GMPPB	674	0.0105408	0.00341766	-0.622	-0.357561	-0.402218	-0.593708	-0.373193	-0.404627
H0YNB7;H0YL22;A0A7I2V4I7;H0YNN4;Q9Y375	H0YNB7;H0YL22;A0A7I2V4I7;H0YNN4;Q9Y375	Complex I intermediate-associated protein 30, mitochondrial	NDUFAF1	675	0.35149	-0.0267194	-0.358838	-0.379487	-0.30623	-0.39831	-0.329227	-0.397177
A0A7I2V4K5;X6R5C5;X6R8A1;P10619;A0A7I2V4R8;A0A7I2V4D1;A0A7I2YQT8;A0A7I2V3B2;Q5JZH0;U3KQ41;A0A7I2V3M2;A0A7I2V4Q9;U3KQU6;A0A7I2V2E2	A0A7I2V4K5;X6R5C5;X6R8A1;P10619	Carboxypeptidase;Lysosomal protective protein;Lysosomal protective protein 32 kDa chain;Lysosomal protective protein 20 kDa chain	CTSA	676	0.299304	0.0281454	0.4673	0.4205	0.458791	0.481362	0.413685	0.53598
A0A7I2V4L6;O15498;A0A7I2V3A1;A0A7I2V3V7;H7C3K7	A0A7I2V4L6;O15498;A0A7I2V3A1;A0A7I2V3V7	Synaptobrevin homolog YKT6	YKT6	677	0.518534	-0.028991	0.108695	0.0900263	0.0922332	0.108323	0.0698239	0.0258342
A0A7I2V4L7;B1ANR0;Q13310;A0A7I2V5W9;H0YEU6;A0A7I2V4V6;H0YEQ8;B1ANR1;H0YCC8;H0YER0;P0CB38	A0A7I2V4L7;B1ANR0;Q13310;A0A7I2V5W9	Polyadenylate-binding protein;Polyadenylate-binding protein 4	PABPC4	678	0.121433	-0.00751887	0.622313	0.657246	0.675542	0.642073	0.673479	0.616993
P07355;H0YMU9;H0YKS4;H0YMD0;A0A7I2V4P4;H0YMM1;H0YNB8;H0YN42;A6NMY6;H0YKL9;H0YKZ7;H0YMT9;H0YKX9;H0YM50;H0YMW4;H0YNP5;H0YLV6;H0YL33;H0YLE2;H0YMD9;H0YKV8;H0YNA0;H0YKN4;H0YN28	P07355;H0YMU9;H0YKS4;H0YMD0;A0A7I2V4P4;H0YMM1;H0YNB8;H0YN42;A6NMY6;H0YKL9;H0YKZ7;H0YMT9;H0YKX9;H0YM50;H0YMW4;H0YNP5;H0YLV6	Annexin A2;Annexin;Putative annexin A2-like protein	ANXA2;ANXA2P2	679	0.233924	-0.050168	1.65703	1.74332	1.78876	1.68924	1.80407	1.54529
A0A7I2V4V1	A0A7I2V4V1			680	1.99605	0.180159	-0.84228	-0.872524	-0.944449	-0.756071	-0.682897	-0.679809
A0A7I2V4X8;O75306;A0A7I2YQD8;A0A7I2V4G5;A0A7I2V596;A0A7I2YQG7;A0A7I2V630;A0A7I2V410;A0A7I2V4W5;A0A7I2V2B9;A0A7I2V3J6;A0A7I2V5E2;A0A7I2V5D5;A0A7I2V517;A0A7I2V5G4	A0A7I2V4X8;O75306;A0A7I2YQD8;A0A7I2V4G5;A0A7I2V596;A0A7I2YQG7;A0A7I2V630;A0A7I2V410;A0A7I2V4W5;A0A7I2V2B9;A0A7I2V3J6;A0A7I2V5E2	NADH dehydrogenase [ubiquinone] iron-sulfur protein 2, mitochondrial	NDUFS2	681	0.180172	-0.0180883	0.57719	0.588194	0.556895	0.529636	0.6292	0.509178
A0A7I2V4Y9;Q13561;A8K8J9;A0A7I2V4H4;F8W1I6;H0YI98;F8VW18;A0A7I2V390;F8VRV7;H0YHL1;A0A7I2V5R4;A0A7I2V2Z2	A0A7I2V4Y9;Q13561;A8K8J9;A0A7I2V4H4;F8W1I6;H0YI98;F8VW18;A0A7I2V390	Dynactin subunit 2	DCTN2	682	0.0948556	0.0111831	0.752281	0.710892	0.74713	0.694591	0.722853	0.826408
A0A7I2V5Y7;A0A7I2V535;Q15233;A0A7I2V4J2;A0A7P0MRW0;A0A7I2V4K9;A0A7I2V4N2;A0A7I2V464;H7C367;C9JYS8;C9IZL7;C9J4X2;A0A7I2YQK8	A0A7I2V5Y7;A0A7I2V535;Q15233;A0A7I2V4J2;A0A7P0MRW0;A0A7I2V4K9;A0A7I2V4N2;A0A7I2V464;H7C367	Non-POU domain-containing octamer-binding protein	NONO	684	0.0501562	-0.006972	2.19017	2.19859	2.11759	2.18383	2.21779	2.08382
A0A7I2V539;P30419;A0A7I2V3X4;A0A7I2V3U5;A0A7I2V4Y5;B7Z8J4;K7EN82;K7EN42;A0A7I2V3M5	A0A7I2V539;P30419;A0A7I2V3X4;A0A7I2V3U5;A0A7I2V4Y5	Glycylpeptide N-tetradecanoyltransferase 1	NMT1	685	0.269087	-0.027973	0.695964	0.700276	0.666861	0.703221	0.696655	0.579306
O95299;E7ESZ7;A0A7I2V594;A0A7I2V2X3;A0A7I2V4N8;A0A7I2V2N6;H7C2X4;A0A087WXC5;H7C1Y7;A0A7I2V5B2;A0A7I2V5U7;A0A7I2V419;A0A7I2V458;A0A7I2V2W9;A0A7I2YQU0;A0A7I2V327;A0A7I2V438;A0A7I2V5L0;A0A7I2V3H5;C9J6X0;A0A7I2V2F6;A0A7I2V3D4;A0A7I2V2I6;Q8N1B9;H7C2W5;A0A7I2V2J5	O95299;E7ESZ7;A0A7I2V594;A0A7I2V2X3;A0A7I2V4N8;A0A7I2V2N6;H7C2X4;A0A087WXC5;H7C1Y7;A0A7I2V5B2;A0A7I2V5U7;A0A7I2V419;A0A7I2V458;A0A7I2V2W9;A0A7I2YQU0;A0A7I2V327;A0A7I2V438;A0A7I2V5L0;A0A7I2V3H5	NADH dehydrogenase [ubiquinone] 1 alpha subcomplex subunit 10, mitochondrial	NDUFA10	686	0.0766361	0.00713537	0.534838	0.497171	0.540508	0.589938	0.511286	0.492699
P26358;A0A7I2V5D0;A0A7I2YQQ0;A0A7I2YQA8;A0A7I2V490;A0A7I2V5F1;A0A7I2V5F6;A0A7I2V311;A0A7I2V2G5;K7EJL0;K7ENW7;K7ENQ6;K7ERQ1;A0A7I2V3F8;K7EMU8;K7ELB1;K7EIZ6	P26358;A0A7I2V5D0;A0A7I2YQQ0;A0A7I2YQA8;A0A7I2V490;A0A7I2V5F1;A0A7I2V5F6;A0A7I2V311	DNA (cytosine-5)-methyltransferase 1	DNMT1	688	0.356931	-0.0230502	0.48042	0.520331	0.478305	0.488478	0.497473	0.423955
A0A7I2V5J8	A0A7I2V5J8			689	0.351833	-0.0403366	0.17367	0.0857332	0.198814	0.11696	0.0529727	0.167275
A0A7I2V5R1;Q8TD19;A0A7I2V454;G3V5V0;G3V459;G3V2Z5;A0A7I2V4E9;REV__A0A7I2YQD6	A0A7I2V5R1;Q8TD19;A0A7I2V454	Serine/threonine-protein kinase Nek9	NEK9	690	0.516473	-0.051333	0.232447	0.153053	0.196632	0.180848	0.178732	0.0685526
Q5JWF2;P63092;A0A7I2V5R6;Q5JWE9;A0A0A0MR13;A0A590UJQ9;B0AZR9;A0A590UK28;A0A590UJF0;A0A804HIH4;A0A590UJY2;A0A590UJS2;P38405;A0A1W2PQK2;H0Y7E8;A0A1W2PRE1;A0A1W2PS82;K7EQ80;A0A087WZE5;A0A6Q8PGR1;A0A1W2PRJ7;Q5JWD1;A0A087WTB6;A2A2R6;K7EPE2	Q5JWF2;P63092;A0A7I2V5R6;Q5JWE9;A0A0A0MR13;A0A590UJQ9;B0AZR9;A0A590UK28;A0A590UJF0;A0A804HIH4;A0A590UJY2;A0A590UJS2	Guanine nucleotide-binding protein G(s) subunit alpha isoforms XLas;Guanine nucleotide-binding protein G(s) subunit alpha isoforms short	GNAS	691	0.00825018	0.00101406	0.0629466	0.122325	-0.00612488	0.0301838	0.0678291	0.0841762
A0A7I2V5S2;P06748;A0A7I2YQC0;A0A7I2V433;A0A7I2V2X9;A0A7I2V3U2;A0A7I2V4G8;A0A7I2V3G5;A0A7I2V579;E5RGW4	A0A7I2V5S2;P06748;A0A7I2YQC0;A0A7I2V433;A0A7I2V2X9;A0A7I2V3U2	Nucleophosmin	NPM1	692	0.541401	0.0684613	3.35134	3.33819	3.19842	3.3343	3.34087	3.41816
A0A7I2V5T6;P04920;C9J722;C9J035;C9J9M9	A0A7I2V5T6;P04920;C9J722;C9J035;C9J9M9	Anion exchange protein 2	SLC4A2	693	NaN	0	-1.23931	-0.956306	-1.20462	-0.673358	-0.51063	-1.00831
A0A7I2V5Z3;O43765;A0A7I2V697;A0A7I2V4T9;A0A7I2V2U2;A0A7I2V588;K7EMD6;A0A7I2YQY5;K7ERW5	A0A7I2V5Z3;O43765;A0A7I2V697;A0A7I2V4T9;A0A7I2V2U2;A0A7I2V588;K7EMD6	Small glutamine-rich tetratricopeptide repeat-containing protein alpha	SGTA	694	0.306681	0.0371387	1.51689	1.5124	1.43603	1.45141	1.52929	1.59604
A0A7I2V629;E9PG73;Q13427;A0A7I2V5Q5;A0A7I2V4F2;C9JM79;A0A7I2V4W3;C9JN15;C9J679	A0A7I2V629;E9PG73;Q13427;A0A7I2V5Q5;A0A7I2V4F2	Peptidyl-prolyl cis-trans isomerase G	PPIG	695	0.353428	0.0477292	0.0574604	0.0486024	-0.0498195	0.0668378	-0.0105906	0.143183
A0A7I2V647;A0A7I2V3P9;A0A7I2V3Z6;A0A7I2YQL7;A0A7I2V382;H0YAE3;A0A7I2V481;A0A7I2V3R7;A0A7I2V547	A0A7I2V647;A0A7I2V3P9			696	0.445924	0.348423	-0.17899	-0.414398	-1.26968	-0.357038	-0.290906	-0.169861
Q04637;A0A7I2Y1C3;C9JF13;C9J6B6;H7C044;A0A6Q8PFB2;C9JHW9;C9JWW9;F8WCF2;H7C0V6;C9JSU8;C9J556;B1AN91;C9JIH5;REV__Q8NEG2;REV__C9JQZ6;REV__J3KQX6;REV__F5H7J8;C9JWH9;C9JWH7;B1AN92	Q04637;A0A7I2Y1C3	Eukaryotic translation initiation factor 4 gamma 1	EIF4G1	697	0.304309	0.296664	0.1349	0.109038	-1.06821	0.0264949	0.0219179	0.0173078
A0A7I2YQ74;E7EUC7;A0A087WYS1;C9JVG3;A0A7I2V4T0;C9JNZ1;A0A7I2V676;C9JWG0;C9JQU9;C9JTZ5;C9JUW1;A0A7I2V2Q3;F2Z3H1;C9J3M0;F2Z3P4;F8WC70	A0A7I2YQ74;E7EUC7;A0A087WYS1		UGP2	698	0.293239	-0.0204389	1.05189	1.07294	1.07237	1.05313	1.08828	0.994471
P11940;A0A7I2YQ88;H0YAR2;A0A7I2V649;E7EQV3;E7ERJ7;A0A087WTT1;A0A7I2YQ90;A0A7I2V4N4;A0A7I2YQE4;Q9H361;H0YBN4;A0A6Q8JFT6;Q4VXU2;H0YAS6;H0YB75;E5RGH3;E5RJB9;H0YB86;H0YAS7;H0YAP2;E5RH24;E5RHG7;A0A6I8PLA1;A0A6I8PS38;H0YC10;H0YAW6;A0A6Q8JFV4;A0A7I2V3J9;E5RGC4;E5RFD8;Q96DU9;E5RJM8	P11940;A0A7I2YQ88;H0YAR2;A0A7I2V649;E7EQV3;E7ERJ7;A0A087WTT1;A0A7I2YQ90;A0A7I2V4N4;A0A7I2YQE4	Polyadenylate-binding protein 1;Polyadenylate-binding protein	PABPC1	699	1.09551	-0.0663906	1.80162	1.80969	1.81891	1.77713	1.76598	1.68795
A0A7I2YQ95;H7C4F6;O00629;A0A7I2V340;A0A7I2V333	A0A7I2YQ95;H7C4F6;O00629;A0A7I2V340;A0A7I2V333	Importin subunit alpha-3	KPNA4	700	0.0535759	-0.00857441	0.609141	0.686645	0.580121	0.679703	0.641024	0.529457
Q13347;A0A7I2YQF8;A0A7I2V3U3;A0A7P0MRT9;A0A7I2V5V8;A0A7I2YQI2;A0A7I2V613;A0A7I2V607;A0A7I2V3N2;A0A7I2V2M3;A0A7I2V640;A0A7I2YQU2;A0A7I2V685;A0A7I2YQC8;A0A7I2YQI6;A0A7I2YQT9;Q5TFK1;A0A7I2V4S8;A0A7I2V3K6;A0A7I2V4C2;A0A7I2YQP9;A0A7I2V391;A0A7I2YQN1;A0A7I2YQX4;A0A7I2V5E4;A0A7I2V3T4;A0A7I2V415	Q13347;A0A7I2YQF8;A0A7I2V3U3;A0A7P0MRT9;A0A7I2V5V8;A0A7I2YQI2;A0A7I2V613;A0A7I2V607;A0A7I2V3N2;A0A7I2V2M3;A0A7I2V640;A0A7I2YQU2;A0A7I2V685;A0A7I2YQC8;A0A7I2YQI6;A0A7I2YQT9;Q5TFK1;A0A7I2V4S8;A0A7I2V3K6;A0A7I2V4C2;A0A7I2YQP9	Eukaryotic translation initiation factor 3 subunit I	EIF3I	701	0.614892	-0.0343841	1.10232	1.13776	1.13132	1.11261	1.11145	1.04418
J3QR09;J3KTE4;A0A7I2YQG2;P84098;A0A7I2V4U6;A0A7I2V2L0;A0A7I2V512;A0A7I2V638	J3QR09;J3KTE4;A0A7I2YQG2;P84098	Ribosomal protein L19;60S ribosomal protein L19	RPL19	702	0.278386	0.0378947	1.64446	1.68107	1.50867	1.67292	1.65527	1.61969
Q13283;A0A7I2YQN9;A0A7I2V5M7;A0A7P0P2U7;A0A7I2YQU8;A0A7I2V651;E5RH42;E5RJU8;E5RIF8;A0A7I2V2S5;A0A7I2YQH0;A0A7I2V2V1;A0A7I2V548;A0A7I2V2X7;A0A7I2V4D8;A0A7I2YQM1;E5RH00;A0A7I2V4Y8;A0A7I2YQB1;A0A7I2V3C4;A0A7I2V494;A0A7I2YQQ8;A0A7I2V496;A0A7I2V5H1;A0A7I2V326;A0A7I2YQF2;A0A7I2V565;A0A7I2V533	Q13283;A0A7I2YQN9;A0A7I2V5M7;A0A7P0P2U7;A0A7I2YQU8;A0A7I2V651	Ras GTPase-activating protein-binding protein 1	G3BP1	704	0.472376	-0.0258868	1.55165	1.54549	1.54331	1.49371	1.5011	1.56797
Q5JRX3;A0A7I2YQT2;A0A7I2V5C6;A0A0A0MRX9;A0A7I2YQX5;A0A7I2V5H2;A0A7I2V397;A0A7I2V3B6;A0A7I2V3X0;H0Y4F7;A0A7I2V5R2;A0A7I2V4N3;A0A7I2V449;B1APQ0;B4DEU0;A0A7I2V5K2;H0Y7L7;B1APQ1	Q5JRX3;A0A7I2YQT2;A0A7I2V5C6;A0A0A0MRX9;A0A7I2YQX5;A0A7I2V5H2;A0A7I2V397;A0A7I2V3B6;A0A7I2V3X0;H0Y4F7;A0A7I2V5R2	Presequence protease, mitochondrial	PITRM1	705	0.585333	0.0481464	0.249297	0.195568	0.12973	0.222118	0.233498	0.263418
A0A7I2YQU6;Q9NQA3;A8MWX3	A0A7I2YQU6;Q9NQA3;A8MWX3	WAS protein family homolog 6;Putative WAS protein family homolog 4	WASH6P;WASH4P	706	NaN	0	-1.00616	-1.10569	-1.24338	-1.27604	-0.967064	-1.38828
A0A8V8TM87;F5H578;A0A7N4I394;A0A8Q3SIG7;A0A8V8TM61;O75400;H0YG38;H7C2N3;H7BXZ7	A0A8V8TM87;F5H578;A0A7N4I394;A0A8Q3SIG7;A0A8V8TM61;O75400	Pre-mRNA-processing factor 40 homolog A	PRPF40A	708	0.147643	0.0243375	0.624938	0.620463	0.508861	0.56696	0.555113	0.705201
A0A7N4YH79;Q8NDF8	A0A7N4YH79;Q8NDF8	Non-canonical poly(A) RNA polymerase PAPD5	PAPD5	709	NaN	0	-1.13285	-0.99771	-0.801181	-1.29798	-1.52707	-0.901748
A0A7P0MKV3;P82650;G5E9W7;H7C5L9;A0A8I5KYF1;A0A8I5KSY5;A0A8I5KX02;A0A8I5KQR7;H7C5F2;H7C5H3	A0A7P0MKV3;P82650;G5E9W7;H7C5L9;A0A8I5KYF1;A0A8I5KSY5;A0A8I5KX02;A0A8I5KQR7;H7C5F2;H7C5H3	28S ribosomal protein S22, mitochondrial	MRPS22	710	0.0202879	0.00270941	0.699275	0.801056	0.842964	0.758701	0.798527	0.794196
A0A7P0MQR8;H3BPE1;H3BQK9;Q9UPN3;A0A590UJG2;H0Y390;A0A804HL78;H0Y6T5;H0Y4F5;H0Y314;A0A5F9ZGX0;E9PS75;H0Y7I1;E9PLY5	A0A7P0MQR8;H3BPE1;H3BQK9;Q9UPN3;A0A590UJG2;H0Y390;A0A804HL78	Microtubule-actin cross-linking factor 1, isoforms 1/2/3/5	MACF1	711	0.542921	0.134611	-0.524861	-0.452828	-0.266235	-0.431598	-0.173396	-0.235097
A0A7P0MUT5;O96017;H0Y4V6;F8WCV2;B7ZBF8;A0A3B3ITA7;C9JFD7;H0Y820;B7ZBF7;A0A087X102	A0A7P0MUT5;O96017;H0Y4V6;F8WCV2;B7ZBF8;A0A3B3ITA7;C9JFD7;H0Y820;B7ZBF7;A0A087X102	Serine/threonine-protein kinase Chk2	CHEK2	712	NaN	0	-1.0403	-0.847658	-1.3808	-1.4339	-1.34457	-1.02474
A0A7P0T9L9;A0A7P0TA34;A0A7P0T7Z2;Q9Y6D5;A0A7P0Z446;A0A7P0T9L6	A0A7P0T9L9;A0A7P0TA34;A0A7P0T7Z2;Q9Y6D5;A0A7P0Z446;A0A7P0T9L6	Brefeldin A-inhibited guanine nucleotide-exchange protein 2	ARFGEF2	713	0.0767924	-0.0405637	-0.711818	-0.666138	-0.2322	-0.3657	-0.681739	-0.684409
G3V2B5;G3V506;A0A7P0T811;O15033	G3V2B5;G3V506;A0A7P0T811;O15033	Apoptosis-resistant E3 ubiquitin protein ligase 1	AREL1	714	NaN	0	-0.936313	-1.16456	-0.690744	-1.46679	-0.604375	-1.06515
Q99986;A0A7P0TBE4;A0A7P0TA65;A0A7P0T952;A0A7P0T9T1;A0A7P0T838;H0YJF7;A0A7P0TA16;A0A7P0T824;A0A7P0TAS8;A0A7P0Z462;A0A7P0T9E5;A0A7P0TBB8;A0A7P0Z3Z7;A0A7P0TAA6;A0A7P0TB15;H0YJJ9;A0A7P0T8N0;A0A7P0Z445;A0A7P0T977;A0A7P0T9I1;A0A7P0Z4A4;A0A7P0T925;A0A7P0TBI6;A0A7P0T9C6;H0YJ50;A0A7P0T814;A0A7P0TB08;A0A7P0T9B1;A0A7P0T832;A0A7P0Z4C8;A0A7P0T8M0;A0A7P0T8Z5;A0A7P0TAI5;A0A7P0Z4P9;A0A7P0TA07;A0A7P0TB37;A0A7P0T8…	Q99986;A0A7P0TBE4;A0A7P0TA65;A0A7P0T952;A0A7P0T9T1;A0A7P0T838;H0YJF7;A0A7P0TA16;A0A7P0T824;A0A7P0TAS8;A0A7P0Z462;A0A7P0T9E5;A0A7P0TBB8;A0A7P0Z3Z7;A0A7P0TAA6;A0A7P0TB15;H0YJJ9;A0A7P0T8N0;A0A7P0Z445;A0A7P0T977;A0A7P0T9I1;A0A7P0Z4A4;A0A7P0T925;A0A7P0TBI6;A0A7P0T9C6;H0YJ50;A0A7P0T814;A0A7P0TB08	Serine/threonine-protein kinase VRK1	VRK1	715	0.00126043	-9.48906e-05	0.724412	0.735077	0.770017	0.768202	0.758196	0.702824
A0A7P0TBL3;A0A7P0Z4K4;A0A7P0T843;A0A7P0TA15;A0A7P0T8E8;A0A7P0TB19;Q13356;A0A7P0TAH4;A0A7P0T896;A0A7P0T839	A0A7P0TBL3;A0A7P0Z4K4;A0A7P0T843;A0A7P0TA15;A0A7P0T8E8;A0A7P0TB19;Q13356;A0A7P0TAH4	Peptidyl-prolyl cis-trans isomerase-like 2	PPIL2	716	0.288994	-0.0609934	-0.165983	-0.207712	-0.420097	-0.340067	-0.373991	-0.262714
A0A7P0TBI0;A0A7P0Z4P2;A0A7P0Z434;A0A7P0TAR0;A0A7P0T868;Q9NY61;A0A7P0Z4N2;A0A087WTH8;A0A7P0TBG4;A0A087WWS8;A0A0J9YWE9	A0A7P0TBI0;A0A7P0Z4P2;A0A7P0Z434;A0A7P0TAR0;A0A7P0T868;Q9NY61;A0A7P0Z4N2;A0A087WTH8	Protein AATF	AATF	717	0.310225	0.0494473	0.150977	0.108899	0.165124	0.10264	0.158088	0.312614
Q5VIR6;A0A7P0T8P7;A0A7P0T874;A0A7P0TAE0;A0A7P0T9V8;A0A7P0Z461;F6VX93;A0A7P0Z4Q7;A0A7P0TB80;E7EVT8;A0A7P0T9B2;A0A7P0Z400;A0A7P0TAK4;A0A7P0Z4K0;A0A7P0TA79;A0A7P0T8V1;A0A7P0Z4M8;A0A7P0T8V9;I3L184;A0A7P0TAF8;A0A7P0T805;A0A7P0TBJ8;I3L0S6;I3L4P9;A0A7P0T9B6;A0A7P0T9Z7;A0A7P0T7U9;A0A7P0TA41;A0A7P0T8K1;A0A7P0T8I9;A0A7P0T8S5;A0A7P0TB16	Q5VIR6;A0A7P0T8P7;A0A7P0T874;A0A7P0TAE0;A0A7P0T9V8;A0A7P0Z461;F6VX93;A0A7P0Z4Q7;A0A7P0TB80;E7EVT8;A0A7P0T9B2;A0A7P0Z400;A0A7P0TAK4;A0A7P0Z4K0;A0A7P0TA79;A0A7P0T8V1;A0A7P0Z4M8;A0A7P0T8V9;I3L184;A0A7P0TAF8;A0A7P0T805;A0A7P0TBJ8;I3L0S6;I3L4P9;A0A7P0T9B6;A0A7P0T9Z7;A0A7P0T7U9;A0A7P0TA41;A0A7P0T8K1;A0A7P0T8I9;A0A7P0T8S5;A0A7P0TB16	Vacuolar protein sorting-associated protein 53 homolog	VPS53	718	0.856033	0.656354	-1.36889	-0.263286	-1.27848	-0.246152	-0.3739	-0.321544
A0A7P0T8E9;A0A7P0TAM9;A0A7P0T995;H0YG44;A0A7P0Z4J2;H7BZB4;A0A7P0Z4H1;A0A7P0T883;A0A7P0Z475;A0A7P0T8V8;Q4AC94	A0A7P0T8E9;A0A7P0TAM9;A0A7P0T995;H0YG44;A0A7P0Z4J2;H7BZB4;A0A7P0Z4H1;A0A7P0T883;A0A7P0Z475;A0A7P0T8V8;Q4AC94	C2 domain-containing protein 3	C2CD3	719	NaN	0	-0.769889	-1.36066	-1.57268	-1.54622	-1.07373	-1.59192
A0A7P0T887;Q8IYL3;A0A7P0T8M5;A0A7P0TAV4;A0A7P0T8I3;A0A7P0TAC3	A0A7P0T887;Q8IYL3;A0A7P0T8M5;A0A7P0TAV4;A0A7P0T8I3;A0A7P0TAC3	UPF0688 protein C1orf174	C1orf174	720	0.69731	0.0991108	-1.24081	-1.26611	-1.4253	-1.26593	-1.20383	-1.16513
F8W9J4;A0A7P0T890;Q03001;E7ETB9;E9PHM6;F6QMI7;Q5T0V7;A0A0U1RQJ2;A0A494C1D7;A0A494C1U5;Q6P0N6;A0A494C073;H0YC65;H0YC82	F8W9J4;A0A7P0T890;Q03001;E7ETB9;E9PHM6;F6QMI7;Q5T0V7	Dystonin	DST	721	0.289762	0.123215	0.752989	0.768174	0.266441	0.628437	0.73214	0.796671
A0A7P0T893;O43823;M0QX51;A0A7P0TBC8	A0A7P0T893;O43823	A-kinase anchor protein 8	AKAP8	722	0.161173	0.0442957	-0.617234	-0.427461	-0.652501	-0.626516	-0.563978	-0.373814
A0A7P0T8A6;H0Y6J8;A0A7P0Z4L3;B0QY91;Q8N3F8;A0A7P0T9P2;B0QY86	A0A7P0T8A6;H0Y6J8;A0A7P0Z4L3;B0QY91;Q8N3F8;A0A7P0T9P2;B0QY86	MICAL-like protein 1	MICALL1	723	NaN	0	-1.51172	-0.633278	-1.1905	-1.17689	-0.933955	-1.12419
Q96Q42;A0A7P0Z4M6;A0A7P0T8F3;A0A7P0Z4J9;A0A7P0T9U5;A0A7P0T9R1;A0A7P0T9V4;A0A7P0T980;A0A7P0Z4F3;A0A7P0TAC4;A0A7P0T993;A0A7P0T8R1;A0A0S2Z5I4;A0A7P0T951;A0A7P0Z499;A0A7P0T958;A0A7P0TAM1;A0A7P0TAH8;A0A0S2Z5Q7;A0A7P0T976;A0A7P0T8T2;A0A7P0Z4I4	Q96Q42;A0A7P0Z4M6;A0A7P0T8F3;A0A7P0Z4J9;A0A7P0T9U5;A0A7P0T9R1;A0A7P0T9V4;A0A7P0T980;A0A7P0Z4F3;A0A7P0TAC4;A0A7P0T993	Alsin	ALS2	725	NaN	0	-0.583879	-0.818251	-1.58451	-1.36065	-0.966464	-1.50736
A0A7P0T8J7;A2A2Q9;A0A7P0TA70;Q9Y312	A0A7P0T8J7;A2A2Q9;A0A7P0TA70;Q9Y312	Protein AAR2 homolog	AAR2	728	NaN	0	-1.09946	-0.757252	-1.32223	-1.64127	-1.29702	-1.211
A0A7P0T943;A0A7P0T8K2;Q9BYI3	A0A7P0T943;A0A7P0T8K2;Q9BYI3	Hyccin	FAM126A	729	NaN	0	-1.19258	-1.40537	-0.732364	-1.08584	-1.13718	-0.952521
A0A7P0T9H0;A0A7P0T8L8;A0A7P0T8L1;A0A7P0TAH5;A0A7P0Z4N9;A0A7P0T9Z2;Q6IQ26	A0A7P0T9H0;A0A7P0T8L8;A0A7P0T8L1;A0A7P0TAH5;A0A7P0Z4N9;A0A7P0T9Z2;Q6IQ26	DENN domain-containing protein 5A	DENND5A	730	NaN	0	-1.09032	-0.932003	-0.598575	-1.04121	-1.87785	-1.46259
A0A7P0T8N8;O14776;G3V220;Q5VWI1	A0A7P0T8N8;O14776;G3V220	Transcription elongation regulator 1	TCERG1	731	0.23213	0.0171164	0.548635	0.574343	0.550311	0.5297	0.569649	0.625288
A0A7P0T936	A0A7P0T936			732	0.108333	-0.0180188	0.993	1.00305	0.823119	0.894017	0.929505	0.941587
A0A7P0T938;Q2LD37;A0A8I5KWC0;A0A8J8Z0T9;H7C0G8;H3BLT5;H7C070;H0Y781;A0A8I5KRW6;A0A8I5KQV3;A0A8I5KWM3	A0A7P0T938;Q2LD37;A0A8I5KWC0;A0A8J8Z0T9;H7C0G8	Uncharacterized protein KIAA1109	KIAA1109	733	NaN	0	-1.11986	-1.2686	-1.07614	-1.06615	-1.32967	-1.15719
A0A7P0T9D5;A0A7P0TA12;B4DR71;A0A7P0Z4C2;Q99720	A0A7P0T9D5;A0A7P0TA12;B4DR71;A0A7P0Z4C2;Q99720	Sigma non-opioid intracellular receptor 1	SIGMAR1	734	0.281884	-0.509016	-1.43265	0.149448	0.123746	0.0567864	-1.66397	-1.07932
A0A7P0T9R9;A0A7P0T9E7;A0A7P0TAR1;P43155;A0A7P0TBF3;H0Y4Z7;A0A7P0TAQ4;B7ZBP5;A6PVN3	A0A7P0T9R9;A0A7P0T9E7;A0A7P0TAR1;P43155;A0A7P0TBF3;H0Y4Z7;A0A7P0TAQ4;B7ZBP5;A6PVN3	Carnitine O-acetyltransferase	CRAT	735	0.468618	-0.083038	-0.0818515	-0.173874	0.00405135	-0.0721209	-0.159617	-0.26905
P0DP91;A0A7P0T9G4;Q03468	P0DP91;A0A7P0T9G4;Q03468	DNA excision repair protein ERCC-6	ERCC6	736	NaN	0	-1.47041	-1.38099	-1.50261	-1.38347	-1.03641	-1.01537
A0A7P0TAV2;A0A7P0T9G7;Q99707;A0A7P0TAJ0;A0A6Q8PGK3;B1ANE3;A0A494C064;A0A494C1A2;A0A7P0T956;A0A7P0TA06	A0A7P0TAV2;A0A7P0T9G7;Q99707;A0A7P0TAJ0;A0A6Q8PGK3;B1ANE3	Methionine synthase	MTR	737	2.90641	-0.0901969	0.0638462	0.0996338	0.0824998	-0.015731	-0.0020621	-0.00681771
A0A7P0T9I2;A0A7P0Z4E3;B7ZKQ9;Q8WTV0;A0A7P0T9B3;A0A7P0T913;F5H4X0;A0A0S2Z3I2;F5H5E8	A0A7P0T9I2;A0A7P0Z4E3;B7ZKQ9;Q8WTV0;A0A7P0T9B3;A0A7P0T913;F5H4X0;A0A0S2Z3I2	Scavenger receptor class B member 1	SCARB1	738	0.172903	-0.0183281	0.776143	0.639975	0.722321	0.707445	0.686531	0.689478
P43490;A0A7P0T9I9;A0A7P0T895;A0A7P0T973;A0A7P0T8L3;A0A7P0T931;A0A7P0T862;A0A7P0TAS5;A0A7P0T8D2;A0A0C4DFS8;A0A7P0TA73;A0A7P0TBB7;A0A7P0T941;A0A7P0Z466;B7Z8W6;A0A7P0Z4N0;A0A7P0T9F0;A0A7P0TB17;A0A7P0T8Z3;A0A7P0T8R4;A0A7P0TAI8;A0A7P0Z437;C9JG65;C9JF35;A0A7P0Z4L4;A0A7P0TAZ2	P43490;A0A7P0T9I9;A0A7P0T895;A0A7P0T973;A0A7P0T8L3;A0A7P0T931;A0A7P0T862;A0A7P0TAS5;A0A7P0T8D2;A0A0C4DFS8	Nicotinamide phosphoribosyltransferase	NAMPT	739	0.0947286	-0.00239873	1.11428	1.12931	1.11531	1.10198	1.1256	1.12412
A0A7P0TB24;A0A7P0T9J6;Q9NXE4;A0A7P0TB44;H7C1Q6;H7C0W5;C9J647;H7C235;A0A7P0TAZ0;A0A7P0T8J0;A0A7P0Z453;F8WF03;F2Z2I0;F2Z2W5;H7C2J2	A0A7P0TB24;A0A7P0T9J6;Q9NXE4;A0A7P0TB44;H7C1Q6;H7C0W5	Sphingomyelin phosphodiesterase 4	SMPD4	740	0.345513	0.0440428	-0.158774	-0.0789043	-0.234685	-0.0591367	-0.130844	-0.150254
A0A7P0TB74;A0A7P0T9P8;A0A7P0TBL2;Q9H2J7	A0A7P0TB74;A0A7P0T9P8;A0A7P0TBL2;Q9H2J7	Sodium-dependent neutral amino acid transporter B(0)AT2	SLC6A15	741	NaN	0	-1.26587	-1.41216	-0.826211	-1.19702	-0.993191	-1.24177
A0A7P0Z436;A0A7P0T9T4;A0A7P0TAK3;A0A7P0TBE7;O43379;A0A7P0T846;A0A7P0TA99;A0A7P0T9D9;A0A7P0TB98	A0A7P0Z436;A0A7P0T9T4;A0A7P0TAK3;A0A7P0TBE7;O43379;A0A7P0T846;A0A7P0TA99;A0A7P0T9D9	WD repeat-containing protein 62	WDR62	742	NaN	0	-1.24257	-1.33807	-1.7289	-0.973873	-0.849143	-0.954932
A0A7P0T9T8;Q9UHI6;A0A7P0T8G7;A0A7P0TB94;A0A7P0Z4I9;A0A7P0TBA6;A0A7P0Z4K8	A0A7P0T9T8;Q9UHI6;A0A7P0T8G7;A0A7P0TB94	Probable ATP-dependent RNA helicase DDX20	DDX20	743	0.487009	-0.0611247	0.268449	0.289007	0.268277	0.282603	0.252633	0.107123
A0A7P0T9Y7;Q9UNQ2;D6RCL3;B4DRY2;A0A0C4DGB1;A0A7P0T9J1;A0A7P0Z4I0;A0A494C0G7;A0A7P0T967;A0A7P0T8X7	A0A7P0T9Y7;Q9UNQ2;D6RCL3;B4DRY2;A0A0C4DGB1;A0A7P0T9J1;A0A7P0Z4I0;A0A494C0G7;A0A7P0T967;A0A7P0T8X7	Probable dimethyladenosine transferase	DIMT1	745	0.455571	-0.081296	0.00928978	-0.105488	0.121753	-0.027745	-0.0375935	-0.152995
P07237;A0A7P0TA35;A0A7P0TB26;A0A7P0TA71;I3L3P5;I3L4M2;A0A7P0T8X1;A0A7P0TA97;A0A7P0T9U6;A0A7P0T8J3;A0A7P0T9K9;I3L0S0;A0A7P0T9D6;I3L514;A0A7P0Z4J0;A0A7P0Z4S2;A0A7P0TAX9	P07237;A0A7P0TA35;A0A7P0TB26;A0A7P0TA71;I3L3P5;I3L4M2;A0A7P0T8X1;A0A7P0TA97;A0A7P0T9U6;A0A7P0T8J3;A0A7P0T9K9;I3L0S0;A0A7P0T9D6;I3L514	Protein disulfide-isomerase	P4HB	746	0.657175	0.0538614	2.52599	2.52881	2.46887	2.5215	2.5398	2.62395
E7EN92;A0A7P0TA59;J9JIH8;A0A7P0Z413;Q7Z6J9	E7EN92;A0A7P0TA59;J9JIH8;A0A7P0Z413;Q7Z6J9	tRNA-splicing endonuclease subunit Sen54	TSEN54	747	NaN	0	-1.27738	-1.20057	-1.09097	-1.02415	-0.98407	-0.973331
A0A7P0TA76;O95573;A0A7P0TBB1;A0A7P0TB52;A0A7P0T8L6;H7BYZ7;A0A7P0T905;A0A7P0TBL9;C9JC11;F5GWH2	A0A7P0TA76;O95573;A0A7P0TBB1;A0A7P0TB52;A0A7P0T8L6;H7BYZ7;A0A7P0T905	Long-chain-fatty-acid--CoA ligase 3	ACSL3	748	1.48243	-0.0673042	0.605573	0.653487	0.622478	0.584253	0.564764	0.530609
A0A7P0Z417;A0A7P0TAN5;A0A7P0TA78;A0A7P0TAC5;P42858	A0A7P0Z417;A0A7P0TAN5;A0A7P0TA78;A0A7P0TAC5;P42858	Huntingtin	HTT	749	0.0373365	0.0390116	-0.426532	-1.13517	-1.39302	-1.19041	-0.538608	-1.10867
A0A7P0TA85;P35613;A0A087WUV8;A0A7P0TB04;I3L192;A0A7P0T8A7;R4GMX5;R4GN83;A0A2R8YDZ0	A0A7P0TA85;P35613;A0A087WUV8;A0A7P0TB04;I3L192;A0A7P0T8A7	Basigin	BSG	750	0.037364	0.00349277	1.01383	0.983204	0.958537	0.997372	0.93754	1.03114
A0A7P0TAE3;Q9ULX6;A0A7P0TAJ5;A0A7P0TBP0;V9GZ50;A0A7P0T9N5;A0A7P0TAD3;A0A7P0T847;M0R1Y5;M0R010;M0QYT7	A0A7P0TAE3;Q9ULX6;A0A7P0TAJ5;A0A7P0TBP0;V9GZ50;A0A7P0T9N5;A0A7P0TAD3	A-kinase anchor protein 8-like	AKAP8L	751	0.312457	0.0983874	-0.457319	-0.433365	-0.705192	-0.61341	-0.395998	-0.291306
A0A7P0TAG1;A0A7P0TAX2;A0A7P0TBE2;P10515;A0A7P0Z4G4;A0A7P0T997;A0A7P0TBK2;A0A7P0TA47;H0YDD4;E9PEJ4;A0A7P0Z459;A0A7P0Z423;A0A7P0T9N8	A0A7P0TAG1;A0A7P0TAX2;A0A7P0TBE2;P10515;A0A7P0Z4G4;A0A7P0T997;A0A7P0TBK2;A0A7P0TA47;H0YDD4;E9PEJ4	Dihydrolipoyllysine-residue acetyltransferase component of pyruvate dehydrogenase complex, mitochondrial;Acetyltransferase component of pyruvate dehydrogenase complex	DLAT	752	0.00373653	-0.000521839	0.919814	0.942792	0.991799	1.00101	0.980953	0.870874
Q8NEZ4;A0A7P0TAI3;A0A804HKS3;H7BY37;A0A7P0T9K8;A0A7P0T8F0;A0A804HKW4;A0A7P0TA60;A0A804HJV8;H7C2V8;A0A7P0Z448;A0A804HJR9;A0A804HLD4;A0A804HI08;H0Y765;A0A804HIK3;A0A804HIM6;A0A804HJU5;A0A804HK48;A0A804HIW6;A0A804HJT1;A0A804HIG3;A0A804HIS4;A0A804HIM1;A0A804HJ77;H0YNL4;A0A7P0T9Q7	Q8NEZ4;A0A7P0TAI3;A0A804HKS3;H7BY37;A0A7P0T9K8;A0A7P0T8F0;A0A804HKW4;A0A7P0TA60;A0A804HJV8	Histone-lysine N-methyltransferase 2C	KMT2C	753	0.456107	0.696649	0.354443	0.466989	-1.5627	0.4621	0.455965	0.430615
A0A7P0TAK7;A0A7P0Z4B9;Q16531;A0A7P0T965;A0A7P0Z3Z5;F5GY55;A0A7P0T870;A0A7P0TB30;F5GWI0;F5H2L3;A0A7P0Z4L2;F5GZY8;A0A7P0TAX4;F5H198	A0A7P0TAK7;A0A7P0Z4B9;Q16531;A0A7P0T965;A0A7P0Z3Z5;F5GY55;A0A7P0T870;A0A7P0TB30	DNA damage-binding protein 1	DDB1	754	0.140691	0.00827551	1.04626	1.08798	1.05468	1.09205	1.08559	1.03612
P08195;A0A7P0Z4P5;A0A7P0TAN7;A0A7P0Z4A0;F5GZS6;A0A7P0T9F7;A0A7P0TBF8;F5H056;F5GZI0;A0A7P0T8F1;A0A7P0T8U7;A0A7P0TAS6;H0YH36;A0A7P0TAT7;H0YFS2;F5H0E2;A0A7P0T853;F5H867;H0YFX4;F5GZR9	P08195;A0A7P0Z4P5;A0A7P0TAN7;A0A7P0Z4A0;F5GZS6;A0A7P0T9F7;A0A7P0TBF8;F5H056;F5GZI0;A0A7P0T8F1;A0A7P0T8U7;A0A7P0TAS6;H0YH36	4F2 cell-surface antigen heavy chain	SLC3A2	755	0.0707745	-0.00561933	1.16212	1.16202	1.08362	1.14189	1.11168	1.13733
A0A7P0TB69;A0A7P0TAP9;Q92995;H7C5J3;A0A7P0TAM7;A0A7P0Z460;A0A7P0T9F2	A0A7P0TB69;A0A7P0TAP9;Q92995;H7C5J3	Ubiquitin carboxyl-terminal hydrolase 13	USP13	756	0.68093	0.431848	-0.825312	-0.406993	-1.39865	-0.404579	-0.450418	-0.480416
A0A7P0TAQ9;A0A7P0Z431;Q8IXB1;A0A7P0TB97;A0A7P0TB83;A0A7P0T9B7;A0A7P0TB22;E7EP04;A0A7P0Z4F2;A0A494C1G5;A0A7P0T8Y3	A0A7P0TAQ9;A0A7P0Z431;Q8IXB1;A0A7P0TB97	DnaJ homolog subfamily C member 10	DNAJC10	757	1.08318	0.103417	-0.34259	-0.215382	-0.287565	-0.131884	-0.183016	-0.220385
A0A7P0TB33;E9PM81;Q9BUN5	A0A7P0TB33;E9PM81;Q9BUN5	Coiled-coil domain-containing protein 28B	CCDC28B	758	NaN	0	-0.729733	-1.23423	-1.15806	-1.38558	-1.14555	-1.50536
A0A7P0TBA9;P19525;A0A7P0TAL9;A0A7P0Z4M0	A0A7P0TBA9;P19525;A0A7P0TAL9;A0A7P0Z4M0	Interferon-induced, double-stranded RNA-activated protein kinase	EIF2AK2	759	0.5278	-0.0409495	0.679453	0.709229	0.747642	0.704893	0.692707	0.615876
A0A7P0TBN9;P30291	A0A7P0TBN9;P30291	Wee1-like protein kinase	WEE1	760	NaN	0	-0.475398	-0.967481	-0.79762	-1.50256	-1.35278	-1.39666
A6NGQ3;A0A7P0Z489;Q5VST9;A0A590UK18;A0A590UJD5;A0A590UJ10	A6NGQ3;A0A7P0Z489;Q5VST9;A0A590UK18;A0A590UJD5;A0A590UJ10	Obscurin	OBSCN	761	0.155561	-0.0209746	2.10279	2.202	2.04695	2.05429	2.10514	2.12939
A0A7P0Z494;P11182;Q5VVL7;A0A7P0T9W1	A0A7P0Z494;P11182;Q5VVL7;A0A7P0T9W1	Lipoamide acyltransferase component of branched-chain alpha-keto acid dehydrogenase complex, mitochondrial	DBT	762	0.283438	0.060215	-0.451488	-0.673271	-0.426123	-0.493468	-0.48835	-0.388419
A0A7P0Z497;P23284;A0A7P0TB45;A0A7P0T7U3	A0A7P0Z497;P23284;A0A7P0TB45	Peptidyl-prolyl cis-trans isomerase B	PPIB	763	0.330139	0.00903853	2.00002	2.01576	2.01693	2.00678	2.03925	2.01379
A0A7P0Z4F9;P55265;A0A7P0Z4K3;A0A3B3IRQ9;A0A3B3ISU1;A0A3B3ISX1;A0A3B3ITG9;A0A7P0TA14	A0A7P0Z4F9;P55265;A0A7P0Z4K3;A0A3B3IRQ9;A0A3B3ISU1;A0A3B3ISX1;A0A3B3ITG9	Double-stranded RNA-specific adenosine deaminase	ADAR	764	0.352349	0.0189268	0.35977	0.380371	0.323688	0.400012	0.372384	0.348213
A0A7P0Z4K1;A0A2R8Y2Y1;Q8TF01;A0A7P0T9Z6	A0A7P0Z4K1;A0A2R8Y2Y1;Q8TF01	Arginine/serine-rich protein PNISR	PNISR	765	NaN	0	-1.2528	-1.10943	-1.18195	-1.1331	-0.820832	-1.08469
A6PVN5;A0A804CD06;Q15257;F6WIT2;Q5T949;A6PVN6;Q68CR8;A6PVN8;C9IZ76;A6PVN7;B7ZBQ0;B7ZBP9;B7ZBP7;A0A6Q8PH23;B4DDQ6;H0Y6E5	A6PVN5;A0A804CD06;Q15257;F6WIT2;Q5T949;A6PVN6	Serine/threonine-protein phosphatase 2A activator	PPP2R4	766	0.32871	-0.0211468	0.483067	0.497496	0.52091	0.521216	0.478965	0.437851
E7EX90;A0A804CDA6;A0A7P0Z4C3;Q14203;Q6AWB1;E7EWF7;C9JZA4;C9JTE5;C9JJN7;C9JJD0;C9JKG6;E9PCY0	E7EX90;A0A804CDA6;A0A7P0Z4C3;Q14203;Q6AWB1	Dynactin subunit 1	DCTN1;DKFZp686E0752	767	0.270703	-0.016107	0.666711	0.679576	0.697315	0.68676	0.687658	0.620863
A0A8I5KSG1;A0A804HHR9;O14686;A0A3B3ISC8;A0A8I5KPB7;A0A8I5KU18;A0A8I5KNS6;A0A8I5KU33	A0A8I5KSG1;A0A804HHR9;O14686;A0A3B3ISC8	Histone-lysine N-methyltransferase 2D	KMT2D	770	NaN	0	-1.07099	-1.25654	-1.35175	-0.987854	-1.08214	-1.30423
A0A804HI90;A0A804HKV2;A0A804HHS8;C9J1X0;A4D1P6	A0A804HI90;A0A804HKV2;A0A804HHS8;C9J1X0;A4D1P6	WD repeat-containing protein 91	WDR91	771	NaN	0	-1.14952	-1.16037	-0.903576	-1.2885	-1.30874	-1.02837
O95630;A0A804HJC8;A0A804HJS0;A0A804HHU9;A0A804HIJ2;A0A804HL27;A0A804HJ64;A0A804HKA6;A0A804HII8;A0A804HHV2;F5H5B9;A0A804HKL2;A0A804HI64;A0A804HIF8;C9JK83;A0A804HIV0;C9JEK5;A0A804HL38	O95630;A0A804HJC8;A0A804HJS0;A0A804HHU9;A0A804HIJ2;A0A804HL27;A0A804HJ64;A0A804HKA6;A0A804HII8;A0A804HHV2;F5H5B9;A0A804HKL2;A0A804HI64;A0A804HIF8;C9JK83	STAM-binding protein	STAMBP	772	0.260617	0.0254394	0.14586	0.183978	0.0815921	0.18159	0.113212	0.192948
Q9BTW9;A0A804HIU1;A0A804HJY5;J3KR97;A0A804HJ57;A0A804HL62;A0A804HHW7;A0A804HLI2;A0A804HIN6;A0A804HJ32;A0A804HLF8;A0A804HKT8;A0A804HI57;A0A804HI02;A0A804HIC0;A0A804HJU6;A0A804HL21;I3L439;I3L163;A0A0J9YVR1;A0A804HKB9;I3L0V3;A0A0J9YWI5;I3L143;I3L131;I3L3H4;I3L4D2;A0A0J9YVU1;A0A0J9YYG2;I3L1S3;A0A804HJ99;A0A804HJL5;I3L120;A0A0J9YXU4;A0A0J9YY08	Q9BTW9;A0A804HIU1;A0A804HJY5;J3KR97;A0A804HJ57;A0A804HL62;A0A804HHW7;A0A804HLI2;A0A804HIN6;A0A804HJ32;A0A804HLF8;A0A804HKT8;A0A804HI57;A0A804HI02;A0A804HIC0;A0A804HJU6;A0A804HL21;I3L439	Tubulin-specific chaperone D	TBCD	773	0.367259	-0.0474879	0.0396675	0.0867368	0.0532791	0.0168317	0.100553	-0.0801652
A0A804HJF8;A0A804HK60;F8VRD8;A0A804HHX9;H0YID5;Q9UI09;H0YIT1;F8VXI1	A0A804HJF8;A0A804HK60;F8VRD8;A0A804HHX9;H0YID5;Q9UI09;H0YIT1;F8VXI1	NADH dehydrogenase [ubiquinone] 1 alpha subcomplex subunit 12	NDUFA12	774	0.708057	0.0630218	-0.205399	-0.182109	-0.176032	-0.0623321	-0.113831	-0.198312
A0A8I5KRR9;A0A804HJQ7;A0A804HI25;Q9UBM7;E9PM00;E9PJ54;B4E1K5;A0A804HJI8;A0A804HL56;E9PRL8;E9PQ71;E9PIP9;H0YE57	A0A8I5KRR9;A0A804HJQ7;A0A804HI25;Q9UBM7;E9PM00;E9PJ54;B4E1K5;A0A804HJI8;A0A804HL56	7-dehydrocholesterol reductase	DHCR7	775	0.320615	0.03441	0.638227	0.649757	0.590438	0.708521	0.692195	0.580936
O60488;A0A804HI36;H0Y9A0	O60488;A0A804HI36;H0Y9A0	Long-chain-fatty-acid--CoA ligase 4	ACSL4	776	0.565742	0.0718396	-0.280994	-0.122627	-0.242364	-0.0913147	-0.143374	-0.195777
O00512;A0A804HI55;A0A804HIV1	O00512;A0A804HI55	B-cell CLL/lymphoma 9 protein	BCL9	777	NaN	0	-0.992207	-1.34406	-1.16433	-1.09077	-0.87834	-1.07174
A0A804HI80;A0A804HJT7;B4DEQ0;A0A804HK05;A0A804HL84;A0A804HL81;A0A804HJK8;Q16134;A0A804HKB8;A0A804HI70;A0A804HI48;A0A804HI73	A0A804HI80;A0A804HJT7;B4DEQ0;A0A804HK05;A0A804HL84;A0A804HL81;A0A804HJK8;Q16134;A0A804HKB8	Electron transfer flavoprotein-ubiquinone oxidoreductase, mitochondrial	ETFDH	778	0.114034	0.0173894	-0.00108976	0.0695458	0.133543	0.0503195	0.0405556	0.163292
H7C2F9;A0A804HIA8;Q15032;A0A804HI65;Q9UBL0	H7C2F9;A0A804HIA8;Q15032	R3H domain-containing protein 1	R3HDM1	779	NaN	0	-0.934276	-1.35164	-0.944948	-1.02324	-1.07172	-1.11221
A0A804HIY8;A0A804HK58;A0A804HIC2;P21675	A0A804HIY8;A0A804HK58;A0A804HIC2;P21675	Transcription initiation factor TFIID subunit 1	TAF1	780	NaN	0	-1.71259	-0.717823	-0.890246	-1.16497	-1.16519	-1.08919
A0A9L9PXM6;A0A9L9PXL1;A0A804HIC4;O60447;A0A9L9PYE8;A0A9L9PXE3	A0A9L9PXM6;A0A9L9PXL1;A0A804HIC4;O60447;A0A9L9PYE8;A0A9L9PXE3	Ecotropic viral integration site 5 protein homolog	EVI5	781	NaN	0	-0.767263	-1.02074	-1.12002	-1.72391	-0.95961	-1.16482
P42704;A0A804HKI2;A0A804HIG4;A0A804HK30;A0A804HKJ0;A0A804HI14;A0A804HKR3;A0A804HL40;A0A804HLG8;A0A804HIN4;A0A804HJZ1;A0A804HI40;A0A804HIQ7;A0A804HHY9;A0A804HJI0;A0A804HJH8;B8ZZ38;C9JCA9;A0A804HK02;A0A804HIV5;A0A0C4DG06;A0A804HJA1;A0A804HKX0;A0A804HKR5;A0A804HKK7;A0A804HKX6;A0A804HJG8;H7C3W8;A0A804HI44;A0A804HLK8;A0A804HLL8;A0A0C4DG51;Q9NP80	P42704;A0A804HKI2;A0A804HIG4;A0A804HK30;A0A804HKJ0;A0A804HI14;A0A804HKR3;A0A804HL40;A0A804HLG8;A0A804HIN4;A0A804HJZ1;A0A804HI40;A0A804HIQ7;A0A804HHY9;A0A804HJI0;A0A804HJH8;B8ZZ38;C9JCA9;A0A804HK02	Leucine-rich PPR motif-containing protein, mitochondrial	LRPPRC	782	0.176197	-0.0125672	1.35936	1.39109	1.40131	1.40207	1.38779	1.3242
A0A804HII6;Q9P2C4	A0A804HII6;Q9P2C4	Transmembrane protein 181	TMEM181	783	NaN	0	-1.16442	-1.18084	-1.38513	-0.816987	-1.37622	-0.987842
A0A804HIL7;Q9C026	A0A804HIL7;Q9C026	E3 ubiquitin-protein ligase TRIM9	TRIM9	784	0.0234375	-0.00334306	-0.0752293	-0.227347	-0.189444	-0.147236	-0.161744	-0.19307
H7C558;C9J8Q2;A0A804HK29;A0A804HIP2;F8WDM0;C9J367;C9J713;A0A804HJC0;A0A804HLK3;H7C5Q0;C9JVB3;A0A804HJI2;Q96IZ7	H7C558;C9J8Q2;A0A804HK29;A0A804HIP2;F8WDM0;C9J367;C9J713;A0A804HJC0;A0A804HLK3;H7C5Q0;C9JVB3;A0A804HJI2;Q96IZ7	Serine/Arginine-related protein 53	RSRC1	785	NaN	0	-1.1467	-1.35048	-0.83281	-0.852825	-0.770214	-1.16346
A0A804HIQ1;Q9NZJ4	A0A804HIQ1;Q9NZJ4	Sacsin	SACS	786	0.242507	-0.0680241	-0.614154	-0.460058	-0.281089	-0.456372	-0.474281	-0.628722
A0A804HKX5;A0A804HLJ5;A0A804HIQ5;H3BS10;H3BP20;P06865;A0A804HIC8;A0A804HIU3;H3BU85;H3BTD4	A0A804HKX5;A0A804HLJ5;A0A804HIQ5;H3BS10;H3BP20;P06865;A0A804HIC8;A0A804HIU3;H3BU85;H3BTD4	Beta-hexosaminidase;Beta-hexosaminidase subunit alpha	HEXA	787	0.341552	-0.00785052	0.148819	0.13421	0.152794	0.147227	0.122351	0.142693
A0A804HIS2;Q9Y4K4;G3V4T8;G3V4Q4	A0A804HIS2;Q9Y4K4;G3V4T8	Mitogen-activated protein kinase kinase kinase kinase 5	MAP4K5	788	0.00328259	-0.00183909	-0.428016	-0.372429	0.121835	-0.118271	-0.282205	-0.283651
A0A804HL95;A0A804HJS9;A0A804HJ08;A0A804HJH7;Q9BSJ2;A0A804HI27;A0A804HJQ4;A0A804HK74;F2Z2B9;A0A804HLH6;A0A804HL05;R4GMM4	A0A804HL95;A0A804HJS9;A0A804HJ08;A0A804HJH7;Q9BSJ2;A0A804HI27;A0A804HJQ4;A0A804HK74;F2Z2B9;A0A804HLH6	Gamma-tubulin complex component 2	TUBGCP2	789	0.223078	-0.0805959	-0.601577	-0.619161	-0.292482	-0.618935	-0.409731	-0.726342
Q9HCC0;A0A804HLJ9;A0A804HJ24;A0A804HK37;A0A804HJ84;A0A804HKE8;A0A804HJ31;A0A804HL02;A0A804HJL2;A0A804HJC1;A0A0S2Z5R4;A0A804HHS4;A0A804HIH3;A0A804HKH3;D6RDF7;A0A804HJW5;D6R9R1;A0A0D9SFE9;A0A804HJW2;A0A0G2JM88;D6RD67	Q9HCC0;A0A804HLJ9;A0A804HJ24;A0A804HK37;A0A804HJ84;A0A804HKE8;A0A804HJ31;A0A804HL02;A0A804HJL2;A0A804HJC1	Methylcrotonoyl-CoA carboxylase beta chain, mitochondrial	MCCC2	790	0.223569	-0.0178459	0.5274	0.514139	0.549258	0.515044	0.562053	0.460162
A0A804HL73;A0A8C8KE22;A0A804HJ62;A0A804HKG9;Q7Z7G8	A0A804HL73;A0A8C8KE22;A0A804HJ62;A0A804HKG9;Q7Z7G8	Vacuolar protein sorting-associated protein 13B	VPS13B	791	NaN	0	-0.947183	-0.879988	-1.12508	-1.00548	-1.02851	-1.16363
E7EQ61;A0A804HJ86;Q9GZZ9;C9J5W5;C9JRV9;E7EWE1;C9J0F6	E7EQ61;A0A804HJ86;Q9GZZ9;C9J5W5;C9JRV9;E7EWE1;C9J0F6	Ubiquitin-like modifier-activating enzyme 5	UBA5	792	0.0650814	0.0125282	-0.145779	-0.0660833	-0.190872	-0.0460977	-0.231619	-0.0874317
A0A804HJ96;Q13495	A0A804HJ96;Q13495	Mastermind-like domain-containing protein 1	MAMLD1	793	NaN	0	-1.32866	-1.143	-1.06916	-1.09163	-1.14724	-1.22634
A0A804HJA4;J3KN16;Q5VYK3;R4GMY1;R4GMY3	A0A804HJA4;J3KN16;Q5VYK3	Proteasome-associated protein ECM29 homolog	KIAA0368;ECM29	795	0.327992	0.0349475	-0.244751	-0.13976	-0.159589	-0.0923017	-0.152143	-0.194812
A0A804HJG7;E3W994;E7ERI8;E7EW49;J3KR49;O75122;A0A0U1RQI6;B3KR06;E7ENG2;D6RBU8;C9J668;H7C4M5;H7C4X8;H7C5M8;H7C4I5	A0A804HJG7;E3W994;E7ERI8;E7EW49;J3KR49;O75122;A0A0U1RQI6	CLIP-associating protein 2	CLASP2	796	0.0523121	-0.00692717	0.73134	0.773904	0.711465	0.799302	0.740866	0.65576
P31749;A0A804HJM6;G3V2I6	P31749;A0A804HJM6;G3V2I6	RAC-alpha serine/threonine-protein kinase	AKT1	797	NaN	0	-1.49282	-1.09699	-1.47706	-1.00538	-1.34684	-1.30102
J3QR65;A0A804HJV7;Q9NYA4	J3QR65;A0A804HJV7;Q9NYA4	Myotubularin-related protein 4	MTMR4	798	NaN	0	-1.238	-0.822964	-0.898303	-1.15352	-1.2317	-1.12871
E9PI79;H0YDJ2;E9PP16;A0A804HJY3;A0A804HKA2;Q8ND30	E9PI79;H0YDJ2;E9PP16;A0A804HJY3;A0A804HKA2;Q8ND30	Liprin-beta-2	PPFIBP2	799	NaN	0	-1.21463	-0.923543	-1.32765	-0.872256	-1.56742	-1.55128
A0A804HJZ9;Q86UE8;A0A804HK10;A0A804HIB4;A0A804HJX3;A0A804HKF1;J3KRK0;J3QLK5;Q9UKI8	A0A804HJZ9;Q86UE8;A0A804HK10;A0A804HIB4;A0A804HJX3;A0A804HKF1;J3KRK0	Serine/threonine-protein kinase tousled-like 2	TLK2	800	0.108907	0.0460534	-0.933754	-0.761317	-0.561204	-0.500968	-0.870118	-0.74703
K7EKF3;A0A804HL97;A8MX75;A0A804HK53;E7EVE9;P18074	K7EKF3;A0A804HL97;A8MX75;A0A804HK53;E7EVE9;P18074	TFIIH basal transcription factor complex helicase XPD subunit	ERCC2	801	0.965504	-0.817677	-1.08208	0.0970387	-0.47247	-0.911887	-1.40328	-1.59537
A0A804HK59;Q96JI7;A0A804HI99;C4B7M2;A0A804HLC5;A0A804HID9;H0YLK7;H0YLR8;A0A804HI84;A0A804HLE6	A0A804HK59;Q96JI7;A0A804HI99;C4B7M2;A0A804HLC5;A0A804HID9;H0YLK7	Spatacsin	SPG11	802	0.451773	-0.509123	0.265882	-0.00432631	0.0967302	-1.33003	-0.07712	0.238063
H3BPH4;H3BV55;A0A804HKA7;O15305;H3BR08;H3BM92;H3BV34;H3BT06;H3BNY9;H3BRM0	H3BPH4;H3BV55;A0A804HKA7;O15305	Phosphomannomutase;Phosphomannomutase 2	PMM2	803	0.34426	0.0810443	-0.268378	-0.318403	-0.39778	-0.261209	-0.395408	-0.0848108
A0A804HKD7;A0A0C4DG54;Q5R372;A0A0U1RQY6;A0A0U1RRM5	A0A804HKD7;A0A0C4DG54;Q5R372	Rab GTPase-activating protein 1-like	RABGAP1L	804	NaN	0	-1.49719	-0.887771	-1.21913	-1.1149	-1.1913	-0.689317
A0A804HKE7;H7C4C5;B5MEG9;H0Y2V1;F8W9U4;H7C456;A0A0J9YVV8;A0A0J9YW37	A0A804HKE7			805	0.284669	0.03068	1.22393	1.19208	1.12861	1.15933	1.20382	1.27351
A0A804HKF9;Q92889	A0A804HKF9;Q92889	DNA repair endonuclease XPF	ERCC4	806	NaN	0	-1.25053	-1.71682	-1.27685	-0.852232	-1.23581	-1.09153
A0A804HKH9;O00170;A0A804HIX8;A0A804HJ38;V9GYQ3;E9PMH2;A0A804HKK3;A0A804HKL7;A0A804HKP8;A0A804HJ46	A0A804HKH9;O00170;A0A804HIX8;A0A804HJ38;V9GYQ3;E9PMH2;A0A804HKK3;A0A804HKL7;A0A804HKP8;A0A804HJ46	AH receptor-interacting protein	AIP	807	0.541552	0.0536846	0.374536	0.358018	0.355234	0.365589	0.380681	0.502572
H0Y3R4;A0A804HKJ6;E7EWN3;A0A804HKJ9;Q9C0A6;H7C1F2	H0Y3R4;A0A804HKJ6;E7EWN3;A0A804HKJ9;Q9C0A6;H7C1F2	SET domain-containing protein 5	SETD5	808	NaN	0	-0.951395	-1.00042	-1.31473	-1.16242	-1.23605	-1.45781
H0Y9K5;E9PBG4;E7EW95;E7EVD6;A0A804HKL8;E7ETE3;E7EUW2;Q9HAR2;E7EMR3;E7ES20;E7ENK1;E7ESV6;E7EUP0;E7EX52;E7EN28	H0Y9K5;E9PBG4;E7EW95;E7EVD6;A0A804HKL8;E7ETE3;E7EUW2;Q9HAR2;E7EMR3;E7ES20;E7ENK1;E7ESV6;E7EUP0;E7EX52;E7EN28	Latrophilin-3	ADGRL3;LPHN3	809	NaN	0	-1.07746	-1.12975	-0.846638	-1.2048	-1.41179	-0.730249
A0A804HL83;O43422	A0A804HL83;O43422	52 kDa repressor of the inhibitor of the protein kinase	PRKRIR	810	NaN	0	-1.36338	-1.15012	-0.701828	-1.56124	-1.22993	-0.825955
A0A804HL87;Q13905	A0A804HL87;Q13905	Rap guanine nucleotide exchange factor 1	RAPGEF1	811	NaN	0	-1.33673	-0.794128	-1.12209	-0.958444	-1.11554	-1.10374
A0A8I5KYW6;A0A8I5QKX2;A0A8I5KU09;A0A804HLG9;A0A8I5KTB6;Q16514	A0A8I5KYW6;A0A8I5QKX2;A0A8I5KU09;A0A804HLG9;A0A8I5KTB6;Q16514	Transcription initiation factor TFIID subunit 12	TAF12	812	NaN	0	-1.20738	-1.0176	-1.43418	-1.29519	-1.49727	-1.25458
J3QKZ5;J3QS16;A0A804HLH2;Q8N9M1	J3QKZ5;J3QS16;A0A804HLH2;Q8N9M1	Uncharacterized protein C19orf47	C19orf47	813	NaN	0	-1.22911	-1.21592	-1.01587	-1.2867	-0.842794	-1.36821
A0A8C8KBL6;H7BZ97;P23229	A0A8C8KBL6;H7BZ97;P23229	Integrin alpha-6;Integrin alpha-6 heavy chain;Integrin alpha-6 light chain;Processed integrin alpha-6	ITGA6	814	0.0431865	-0.107864	-1.13527	0.774509	-0.672682	-1.24184	0.788952	-0.90415
A0A8C8MQ70;A0A8C8KGQ8;Q5T6F2;A0A804HJY7;A0A804HLD2;A2A305;A0A804HIV8;A0A804HIK1;A0A804HLJ4;Q5JV08	A0A8C8MQ70;A0A8C8KGQ8;Q5T6F2	Ubiquitin-associated protein 2	UBAP2	815	0.0951267	-0.0230892	-0.451302	-0.475084	-0.482364	-0.588081	-0.569426	-0.32051
A0A8C8KX99;Q92674	A0A8C8KX99;Q92674	Centromere protein I	CENPI	816	1.25893	-0.637268	-1.97994	-1.26373	-1.44511	-2.1716	-2.38786	-2.04113
A0A8C8MSB2;O00330;H0YD97;E9PLU0;E9PRI6	A0A8C8MSB2;O00330;H0YD97	Pyruvate dehydrogenase protein X component, mitochondrial	PDHX	817	0.231483	0.0256254	-0.346116	-0.378132	-0.278678	-0.372209	-0.2842	-0.26964
D6RED3;D6RAZ0;H0YAM8;A0A8C8N694;F2Z2L2;A0A8C8USR6;E9PD12;Q96AX9	D6RED3;D6RAZ0;H0YAM8;A0A8C8N694;F2Z2L2;A0A8C8USR6;E9PD12;Q96AX9	E3 ubiquitin-protein ligase MIB2	MIB2	818	NaN	0	-1.29211	-1.26785	-1.13763	-1.44211	-0.798063	-1.36301
Q96HW7;A0A8Q3SHK8;A0A8V8TLR7;A0A8Q3WKC9;A0A8Q3WKC3;A0A8Q3WKB9;A0A8Q3WKC7;A0A8Q3SHL8;A0A8Q3SHM4;A0A8Q3SHR8;A0A8Q3SHT4;A0A8C8UVZ7;A0A8Q3WKW5;A0A8Q3WKB5;A0A8Q3WKC2;A0A8Q3SII1;A0A8Q3SHU3;F8WAA7	Q96HW7;A0A8Q3SHK8;A0A8V8TLR7;A0A8Q3WKC9;A0A8Q3WKC3;A0A8Q3WKB9;A0A8Q3WKC7;A0A8Q3SHL8;A0A8Q3SHM4;A0A8Q3SHR8;A0A8Q3SHT4;A0A8C8UVZ7;A0A8Q3WKW5;A0A8Q3WKB5;A0A8Q3WKC2;A0A8Q3SII1;A0A8Q3SHU3;F8WAA7	Integrator complex subunit 4	INTS4	819	0.505266	0.153319	-1.01201	-0.932107	-0.723557	-0.802986	-0.867634	-0.537096
H0YLX2;A0A8C8UYX0;Q2KHR2	H0YLX2;A0A8C8UYX0;Q2KHR2	DNA-binding protein RFX7	RFX7	820	NaN	0	-1.43462	-0.988772	-1.61246	-0.905254	-1.30526	-1.3266
Q14678;A0A8I5KZ49;A0A8I5KT40;A0A8I5QKT2;A0A8I5KXH8;A0A8I5KUI5;A0A8I5KP85;A0A8I5KTS9;A0A8I5KUD8;A0A8I5KUM3;A0A8I5KRP2;A0A8J9BYE6;A0A8I5KSV2;A0A8I5KNW9;A0A8I5KVK4;Q5W0W3;Q5W0W2	Q14678;A0A8I5KZ49;A0A8I5KT40;A0A8I5QKT2;A0A8I5KXH8;A0A8I5KUI5;A0A8I5KP85;A0A8I5KTS9;A0A8I5KUD8;A0A8I5KUM3;A0A8I5KRP2;A0A8J9BYE6;A0A8I5KSV2;A0A8I5KNW9;A0A8I5KVK4	KN motif and ankyrin repeat domain-containing protein 1	KANK1	821	0.249938	0.0399467	-0.228003	-0.135697	-0.347404	-0.219852	-0.166303	-0.205108
A0A8I5KP93;A0A8I5KUC3;P21397	A0A8I5KP93;A0A8I5KUC3;P21397	Amine oxidase [flavin-containing] A	MAOA	822	0.261475	-0.0251348	-0.279637	-0.354732	-0.405396	-0.348652	-0.384765	-0.381751
A0A8I5KPE6;A0A8I5KVQ4;Q02078	A0A8I5KPE6;A0A8I5KVQ4;Q02078	Myocyte-specific enhancer factor 2A	MEF2A	823	NaN	0	-0.798715	-0.917215	-1.33225	-1.06016	-1.36996	-1.64981
A0A8I5QL21;A0A8I5KQR8;A0A8I5KYW1;A0A8I5KTT1;A0A8I5KPH7;A0A8I5KXH7;P41229	A0A8I5QL21;A0A8I5KQR8;A0A8I5KYW1;A0A8I5KTT1;A0A8I5KPH7;A0A8I5KXH7;P41229	Lysine-specific demethylase 5C	KDM5C	824	NaN	0	-1.03325	-0.689545	-1.15663	-1.02316	-0.730189	-0.479712
O75534;A0A8I5QKX0;A0A8I5KV85;A0A8I5KPJ6;A0A8I5KXH5;A0A8I5KW72;A0A8I5KPC0;A0A8I5QJA6;E9PNG3;E9PLT0;A0A8I5KTQ3;A0A8I5KYL8;A0A8I5KXL1;A0A8I5KWW0;A0A8I5KPQ8;A0A8I5KS07;A0A8I5KW29;A0A8I5KYL4;A0A8I5KNL1;E9PLD4;A0A8I5KYY8;E9PKN4;E9PJK7	O75534;A0A8I5QKX0;A0A8I5KV85;A0A8I5KPJ6;A0A8I5KXH5;A0A8I5KW72;A0A8I5KPC0;A0A8I5QJA6;E9PNG3;E9PLT0;A0A8I5KTQ3;A0A8I5KYL8;A0A8I5KXL1;A0A8I5KWW0;A0A8I5KPQ8;A0A8I5KS07;A0A8I5KW29	Cold shock domain-containing protein E1	CSDE1	825	0.093113	-0.00730127	0.785683	0.823796	0.760667	0.79373	0.81258	0.741933
A0A8I5KTF7;A0A8I5QL17;A0A8I5KW08;A0A8I5KRF7;A0A8I5KQ45;H3BRB3;Q14807;H3BQB9;H3BTH5;A0A8I5KXF9;A0A8I5QJC5;A0A8I5QKY3	A0A8I5KTF7;A0A8I5QL17;A0A8I5KW08;A0A8I5KRF7;A0A8I5KQ45;H3BRB3;Q14807;H3BQB9;H3BTH5;A0A8I5KXF9;A0A8I5QJC5;A0A8I5QKY3	Kinesin-like protein;Kinesin-like protein KIF22	KIF22	826	NaN	0	-1.67077	-0.918343	-1.02649	-0.945858	-0.949383	-1.11708
A0A8I5KTD1;A0A8J8YU24;A0A8I5KQF7;Q9NX14;A0A8I5KTJ9	A0A8I5KTD1;A0A8J8YU24;A0A8I5KQF7;Q9NX14;A0A8I5KTJ9	NADH dehydrogenase [ubiquinone] 1 beta subcomplex subunit 11, mitochondrial	NDUFB11	827	0.628996	0.0416028	0.89812	0.805031	0.836045	0.895978	0.86487	0.903157
C9JTY6;A0A8I5KQQ6;C9J088;A0A8I5KRU1;J3KR72;P49848;C9JFL8	C9JTY6;A0A8I5KQQ6;C9J088;A0A8I5KRU1;J3KR72;P49848;C9JFL8	Transcription initiation factor TFIID subunit 6	TAF6	828	NaN	0	-1.02246	-1.05932	-1.35681	-0.909617	-1.11559	-1.18603
A0A8I5KQT8;Q96DA6;A0A2R8Y817;F2Z3A7	A0A8I5KQT8;Q96DA6;A0A2R8Y817;F2Z3A7	Mitochondrial import inner membrane translocase subunit TIM14	DNAJC19	829	0.00995504	-0.00232387	-0.269287	-0.363325	-0.513404	-0.333281	-0.434836	-0.384871
O95248;A0A8I5KYG9;A0A8I5KY61;A0A8I5KTN1;A0A8I5KVF2;A0A8I5KTI7;A0A8I5KR05;A0A8I5KUE4;A0A8J8YTQ8;A0A8I5KXX8;A0A8I5KU87;A0A8I5KXN1;A0A8I5KT60;A0A8I5KUS0;A0A8I5KRX8;A0A8I5KUL5;A0A8I5KXX9;A0A8I5KXH4;A0A8I5KZ29;A0A8I5KS97;H0Y5W8;A0A8I5QKN6;A0A8I5QKT8;A0A8I5KVL6;A0A8I5KNQ5	O95248;A0A8I5KYG9;A0A8I5KY61;A0A8I5KTN1;A0A8I5KVF2;A0A8I5KTI7;A0A8I5KR05;A0A8I5KUE4;A0A8J8YTQ8;A0A8I5KXX8;A0A8I5KU87;A0A8I5KXN1;A0A8I5KT60	Myotubularin-related protein 5	SBF1	830	0.413045	-0.0675243	0.498924	0.729146	0.649397	0.588185	0.530836	0.555873
A0A8I5KR56;A0A8I5QKV5;A0A8I5KZA5;Q8NCA5;E9PH82;B4DT23;A0A8I5KX90;A0A8I5KXK5	A0A8I5KR56;A0A8I5QKV5;A0A8I5KZA5;Q8NCA5;E9PH82;B4DT23	Protein FAM98A	FAM98A	831	0.91107	-0.127888	0.760111	0.739185	0.880292	0.678733	0.741949	0.575241
P00387;A0A8J8YWN6;A0A8I5KR71;A0A8I5QKX1;A0A8I5KW26;A0A8J8Z3C6;A0A8I5KYU1;A0A8I5QKT9;A0A8I5KPU0;B1AHF3;A0A8I5KVD2;A0A8I5QKL2;A0A087WZB1;A0A8I5KUA5;A0A8I5KTF9;A0A8I5KNV1;A0A8I5KXI5	P00387;A0A8J8YWN6;A0A8I5KR71;A0A8I5QKX1;A0A8I5KW26;A0A8J8Z3C6;A0A8I5KYU1;A0A8I5QKT9;A0A8I5KPU0;B1AHF3;A0A8I5KVD2;A0A8I5QKL2	NADH-cytochrome b5 reductase 3;NADH-cytochrome b5 reductase 3 membrane-bound form;NADH-cytochrome b5 reductase 3 soluble form	CYB5R3	832	0.0154201	0.00123827	1.12975	1.13885	1.13554	1.18336	1.13267	1.09182
K7EM02;A0A8I5KR90;K7EPQ6;K7EIJ8;A0A8I5QL41;Q8IYT4	K7EM02;A0A8I5KR90;K7EPQ6;K7EIJ8;A0A8I5QL41;Q8IYT4	Katanin p60 ATPase-containing subunit A-like 2	KATNAL2	833	0.979466	-1.75899	1.33226	-1.15172	1.33259	-1.45876	-0.96044	-1.34463
A0A8I5KR98;Q5VWG9	A0A8I5KR98;Q5VWG9	Transcription initiation factor TFIID subunit 3	TAF3	834	NaN	0	-1.25157	-1.19656	-0.818537	-1.04963	-1.54982	-0.753949
A0A8I5KRB5;A0A8I5KRR0;A0A994J7A5;O95625	A0A8I5KRB5;A0A8I5KRR0;A0A994J7A5;O95625	Zinc finger and BTB domain-containing protein 11	ZBTB11	835	0.327972	-0.104093	-0.742986	-0.780348	-0.391896	-0.722198	-0.822656	-0.682657
A0A8I5KRC6;A0A8I5KS04;A0A994J4J7;D6RCF2;A0A7I2V6E9;A0A7I2V4D9;A0A7I2V3R0;A0A7I2YQB9	A0A8I5KRC6;A0A8I5KS04			836	NaN	0	-1.51388	-1.40891	-1.00704	-1.4382	-1.41294	-0.471311
H3BSM9;A0A8I5KRF8;Q9NSC2	H3BSM9;A0A8I5KRF8;Q9NSC2	Sal-like protein 1	SALL1	837	NaN	0	-1.37253	-1.25054	-1.38214	-1.54909	-0.702727	-1.35446
A0A8I5KRX4;A0A8I5KRG4;A0A8I5KVC8;Q96B26;A0A8I5QJI7	A0A8I5KRX4;A0A8I5KRG4;A0A8I5KVC8;Q96B26;A0A8I5QJI7	Exosome complex component RRP43	EXOSC8	838	0.55144	0.0486166	-0.272306	-0.317273	-0.363137	-0.292509	-0.211442	-0.302915
A0A8I5KWJ9;A0A8I5QJC9;A0A8I5KY07;A0A8I5KSQ5;A0A8I5KRP1;A0A8I5KRK1;A0A8I5KYQ0;A0A8I5KZB3;Q9H2M9;A0A8I5QJG4	A0A8I5KWJ9;A0A8I5QJC9;A0A8I5KY07;A0A8I5KSQ5;A0A8I5KRP1;A0A8I5KRK1;A0A8I5KYQ0;A0A8I5KZB3;Q9H2M9;A0A8I5QJG4	Rab3 GTPase-activating protein non-catalytic subunit	RAB3GAP2	840	0.957208	-0.0360685	-0.195507	-0.156859	-0.142331	-0.193661	-0.216371	-0.192871
A0A8I5QL42;A0A8I5KUL6;A0A8I5KSI3;A0A8I5KRM5;Q96PY6;A0A8I5KWD5	A0A8I5QL42;A0A8I5KUL6;A0A8I5KSI3;A0A8I5KRM5;Q96PY6;A0A8I5KWD5	Serine/threonine-protein kinase Nek1	NEK1	841	NaN	0	-1.28256	-1.08982	-1.09433	-1.10533	-1.14329	-0.9309
A0A8I5KRS9;A6NHR9;J3KTL8;A0A8I5KW02;A0A8I5KQZ7;A0A2R8YCU7;A0A2R8YE92;J3QSH1	A0A8I5KRS9;A6NHR9;J3KTL8	Structural maintenance of chromosomes flexible hinge domain-containing protein 1	SMCHD1	842	0.119652	-0.0154603	0.17554	0.171786	0.148072	0.183758	0.207207	0.0580522
C9IYR8;A0A8I5KRT9;A0A8I5KWQ7;Q16850	C9IYR8;A0A8I5KRT9;A0A8I5KWQ7;Q16850	Lanosterol 14-alpha demethylase	CYP51A1	843	0.132455	0.0511858	-0.271981	-0.231887	-0.593447	-0.147535	-0.419997	-0.376226
B4DFY5;A0A8I5KRX5;A0A8I5KYB4;Q02750;A0A8I5KXN4;A0A8I5QJ96;A0A8I5KYS7;A0A8I5KVF6;A0A8I5QJL9;A0A8I5QJP8;A0A8I5QJC1;H3BRW9	B4DFY5;A0A8I5KRX5;A0A8I5KYB4;Q02750;A0A8I5KXN4;A0A8I5QJ96;A0A8I5KYS7;A0A8I5KVF6;A0A8I5QJL9;A0A8I5QJP8;A0A8I5QJC1	Dual specificity mitogen-activated protein kinase kinase 1	MAP2K1	844	0.203867	-0.0208596	-0.196795	-0.226018	-0.104796	-0.166665	-0.211101	-0.212422
H7C1E7;B4DFL4;A0A8I5KX57;B4DHY3;H0Y542;A0A8I5KRZ2;G3XAF7;A0A8I5KSK1;A0A8I5KUN3;O75363	H7C1E7;B4DFL4;A0A8I5KX57;B4DHY3;H0Y542;A0A8I5KRZ2;G3XAF7;A0A8I5KSK1;A0A8I5KUN3;O75363	Breast carcinoma-amplified sequence 1	BCAS1	845	0.656497	0.185849	-0.800199	-0.950363	-1.18809	-0.821211	-0.882088	-0.677804
Q9P0I2;A0A8I5KS41;A0A8I5KU67	Q9P0I2;A0A8I5KS41;A0A8I5KU67	ER membrane protein complex subunit 3	EMC3	846	0.418562	0.456013	-1.10962	-1.3892	-0.0375657	-0.20364	-0.14887	-0.815845
A0A8I5KSB7;A0A8I5QJH8;A0A8I5KSW0;A0A8I5QL38;Q9NZ94;I3L498;A0A8I5QJU7;A0A8I5KQ26;E7EVK0;A0A8I5KTH4;A0A8I5KVP5;B4DHI3;A6NMU8;Q8NFZ3;Q8N0W4;Q8NFZ4	A0A8I5KSB7;A0A8I5QJH8;A0A8I5KSW0;A0A8I5QL38;Q9NZ94	Neuroligin-3	NLGN3	847	0.350386	-0.172054	-1.09454	-0.58314	-1.25825	-1.14053	-1.13059	-1.18098
A0A8I5KWT7;J3QSG6;A0A8I5KSC3;A0A8I5KYK6;A0A8I5KSM3;H0Y465;A0A8Q3WL04;A0A8I5KWR6;P21359	A0A8I5KWT7;J3QSG6;A0A8I5KSC3;A0A8I5KYK6;A0A8I5KSM3;H0Y465;A0A8Q3WL04;A0A8I5KWR6;P21359	Neurofibromin;Neurofibromin truncated	NF1	848	NaN	0	-0.683636	-1.14123	-0.956648	-0.884538	-1.11726	-0.881604
A0A8I5KSD1	A0A8I5KSD1			849	0.3228	0.118362	2.3035	1.88086	1.8322	2.1556	2.10949	2.10655
A0A8I5KVS5;A0A8I5KVK5;A0A8I5KSD7;A0A8I5QKK6;A0A8I5KV27;A0A8J8ZTU4;A0A8I5KXK0;Q8N490	A0A8I5KVS5;A0A8I5KVK5;A0A8I5KSD7;A0A8I5QKK6;A0A8I5KV27;A0A8J8ZTU4;A0A8I5KXK0;Q8N490	Probable hydrolase PNKD	PNKD	850	0.233621	-0.217231	-0.552321	-1.04859	-0.532266	-0.317733	-1.04665	-1.42049
A0A8I5KSH6;Q13206;A0A8I5KQZ1;A0A3B3ISR7;E9PIF2;A0A8I5KXY1;A0A8I5KPM1;A0A8I5KUU7	A0A8I5KSH6;Q13206;A0A8I5KQZ1;A0A3B3ISR7;E9PIF2;A0A8I5KXY1;A0A8I5KPM1;A0A8I5KUU7	Probable ATP-dependent RNA helicase DDX10	DDX10	852	0.525569	-0.0600244	-0.423398	-0.322833	-0.274257	-0.440199	-0.35601	-0.404352
A0A8I5KSK3;A0A8J9AK24;A0A8I5KTW5;Q96CU9;A0A8I5KUS8	A0A8I5KSK3;A0A8J9AK24;A0A8I5KTW5;Q96CU9;A0A8I5KUS8	FAD-dependent oxidoreductase domain-containing protein 1	FOXRED1	853	0.291153	0.219179	-0.435585	-1.27646	-0.55454	-0.304469	-0.476725	-0.827855
B1ALB4;E9PD50;A0A8I5KYV3;A0A8I5KSL3;Q92540	B1ALB4;E9PD50;A0A8I5KYV3;A0A8I5KSL3;Q92540	Protein SMG7	SMG7	854	NaN	0	-1.08768	-1.0336	-1.11289	-1.01789	-1.1009	-1.29988
A0A8V8TMW0;A0A8V8TLL8;A0A8I5KST9;O60307;A0A994J700;A0A8V8TMM3;V9GYV0	A0A8V8TMW0;A0A8V8TLL8;A0A8I5KST9;O60307;A0A994J700;A0A8V8TMM3	Microtubule-associated serine/threonine-protein kinase 3	MAST3	855	NaN	0	-1.45581	-0.684651	-1.37252	-1.09535	-1.17732	-1.1958
A0A8I5KSY3;D6RFH4;A0A8I5QKN7;A0A8I5KYK4;A0A8I5KSY8;O43169;A0A8I5KP74;H3BUX2;J3QR91;A0A8I5KX20;A0A8I5QJ67;A0A8I5KVH4	A0A8I5KSY3;D6RFH4;A0A8I5QKN7;A0A8I5KYK4;A0A8I5KSY8;O43169;A0A8I5KP74;H3BUX2;J3QR91;A0A8I5KX20;A0A8I5QJ67	Cytochrome b5 type B	CYB5B	856	0.183027	-0.0279173	1.47266	1.4516	1.57801	1.43013	1.42954	1.55885
A0A8I5KT00;P42695;E9PKK4;G3V1A9;A0A8I5KRL1;A0A8I5QKQ4;A0A8I5KYN6;A0A8I5QKW0;E9PQA3;E9PLE0	A0A8I5KT00;P42695;E9PKK4;G3V1A9	Condensin-2 complex subunit D3	NCAPD3	857	0.108308	-0.0355348	-1.15182	-0.96013	-0.754021	-0.993006	-1.04049	-0.939081
A0A8I5KUC2;A0A8I5KT56;A0A8I5KWH0;A8MQB8;A0A8I5KZ21;G3V0J0;A0A087WXI3;A0A087WVL8;A0A8I5KTZ9;A0A087WY29;A0A8I5KYA7;Q8IXW7	A0A8I5KUC2;A0A8I5KT56;A0A8I5KWH0;A8MQB8;A0A8I5KZ21;G3V0J0;A0A087WXI3;A0A087WVL8;A0A8I5KTZ9;A0A087WY29		FMR1	858	0.249493	0.0297202	-0.246117	-0.366237	-0.279864	-0.209206	-0.313581	-0.28027
A0A8I5KX08;A0A8I5KT58;Q9ULH0	A0A8I5KX08;A0A8I5KT58;Q9ULH0	Kinase D-interacting substrate of 220 kDa	KIDINS220	859	NaN	0	-0.788524	-1.02055	-1.01633	-1.21948	-1.36982	-1.18409
K7ESP4;A0A8I5KT67;A0A8J9G8Q5;Q8WVC6	K7ESP4;A0A8I5KT67;A0A8J9G8Q5;Q8WVC6	Dephospho-CoA kinase domain-containing protein	DCAKD	860	0.0930453	-0.0134818	-0.374046	-0.307399	-0.263167	-0.248294	-0.358549	-0.378215
E9PRF4;A0A8I5KT93;Q15047	E9PRF4;A0A8I5KT93;Q15047	Histone-lysine N-methyltransferase SETDB1	SETDB1	861	NaN	0	-1.38791	-0.631911	-1.41785	-1.10166	-0.825699	-1.50412
Q9Y4I1;F8WE88;A0A8J8YWI7;A0A8I5KTF1;G3V394;A0A8I5KYM3;A0A8I5KUG0;A0A8I5KYS5;A0A8I5KRA4;A0A8I5QJF6;A0A8I5QJE6;A0A8I5KV14;A0A8I5KTM5;E7ERV5;A0A8I5QKR9;A0A8I5KWE1;A0A8I5QKS7;A0A8I5KRS2;A0A8V8TM52;A0A8I5KQ70;A0A8I5KVK9;A0A8I5KXS5;Q9ULV0;G3V3C9	Q9Y4I1;F8WE88;A0A8J8YWI7;A0A8I5KTF1;G3V394;A0A8I5KYM3;A0A8I5KUG0;A0A8I5KYS5;A0A8I5KRA4;A0A8I5QJF6	Unconventional myosin-Va	MYO5A	862	0.329336	-0.0704372	-0.695501	-0.696805	-0.550706	-0.571546	-0.800646	-0.782131
A0A8I5KTQ1;A0A8I5KUB2;A0A8I5KUP2;A0A8I5QKL9;A0A8I5KU53;Q15746	A0A8I5KTQ1;A0A8I5KUB2;A0A8I5KUP2;A0A8I5QKL9;A0A8I5KU53;Q15746	Myosin light chain kinase, smooth muscle;Myosin light chain kinase, smooth muscle, deglutamylated form	MYLK	863	0.199915	-0.0426236	-0.129308	-0.0786595	0.0263052	-0.00363121	-0.0723684	-0.233534
F8W7Q4;A0A8I5KUL7;Q96A26;E9PH05;A0A8I5QJA3;A0A8I5KQT5;A0A8I5KW67;A0A8I5KUT6	F8W7Q4;A0A8I5KUL7;Q96A26;E9PH05	Protein FAM162A	FAM162A	864	0.45076	0.0681348	0.579311	0.604216	0.434006	0.548093	0.596627	0.677217
A0A8I5KUN1;Q9Y3R5	A0A8I5KUN1;Q9Y3R5	Protein dopey-2	DOPEY2	865	NaN	0	-0.992195	-1.02352	-1.12942	-1.29238	-0.799488	-1.54423
A0A8I5QJR0;A0A8I5KV60;H0YC37;A0A8I5KSY6;Q6P1X5	A0A8I5QJR0;A0A8I5KV60;H0YC37;A0A8I5KSY6;Q6P1X5	Transcription initiation factor TFIID subunit 2	TAF2	867	NaN	0	-1.20963	-1.13973	-1.35897	-0.979857	-1.35984	-1.10468
A0A8I5KVA2;Q8IWJ2;B8ZZA5;H7BYJ9;B8ZZW2;A0A8I5QJB7;A0A8I5KW38	A0A8I5KVA2;Q8IWJ2;B8ZZA5	GRIP and coiled-coil domain-containing protein 2	GCC2	868	0.257548	0.203455	-1.19799	-0.638547	-0.112265	-0.416111	-0.432539	-0.489782
A0A8I5KVF8;Q8N3U4;A0A8I5KUG8;B1AMT4;B1AMT1;B1AMT2;B1AMT3;B1AMS8;E7ERE6;B1AMS9;B1AMT0;Q68DW7	A0A8I5KVF8;Q8N3U4	Cohesin subunit SA-2	STAG2	869	0.266542	0.0214462	0.465892	0.498926	0.472539	0.552489	0.50244	0.446766
P13804;H0YLU7;A0A8I5KVL5;A0A8I5KYH4;A0A0S2Z3M4;A0A8I5KYP7;A0A8I5KUF3;H3BV91;H0YKF0;A0A8I5KT03;A0A8I5KUR2;A0A8I5KVC9;H0YK49;H0YL83;J3KN60;A0A8I5KU27;H0YM12	P13804;H0YLU7;A0A8I5KVL5;A0A8I5KYH4;A0A0S2Z3M4;A0A8I5KYP7;A0A8I5KUF3;H3BV91;H0YKF0;A0A8I5KT03;A0A8I5KUR2;A0A8I5KVC9;H0YK49	Electron transfer flavoprotein subunit alpha, mitochondrial	ETFA	870	0.70965	0.0381348	1.03138	0.996487	0.947098	1.02611	1.03335	1.02991
A0A8I5KVV1;Q9Y4W6;A0A8I5QJR7;A0A8I5KYF5;K7EP56	A0A8I5KVV1;Q9Y4W6;A0A8I5QJR7;A0A8I5KYF5	AFG3-like protein 2	AFG3L2	871	1.21046	0.045936	0.361696	0.354836	0.305826	0.391845	0.386602	0.381718
A0A8I5QL30;A0A8I5KW48;Q06124;A0A8I5KVS6;A0A8I5QJ58;A0A8I5KRZ3;A0A1W2PPU4;H0YF12;A0A0U1RRI0	A0A8I5QL30;A0A8I5KW48;Q06124;A0A8I5KVS6;A0A8I5QJ58;A0A8I5KRZ3;A0A1W2PPU4	Tyrosine-protein phosphatase non-receptor type 11	PTPN11	872	0.293806	-0.0344366	0.0880782	0.11085	-0.0290942	0.037261	0.0454864	-0.0162233
A0A8I5KW55;H7C5A2;Q8N766;A0A8I5KQA0;A0A8I5KTE8;A0A8I5KRL9;A0A8I5KXE1;A0A8I5KSM5;H7C4E3	A0A8I5KW55;H7C5A2;Q8N766;A0A8I5KQA0;A0A8I5KTE8;A0A8I5KRL9;A0A8I5KXE1	ER membrane protein complex subunit 1	EMC1	873	0.0694391	-0.00832358	-0.0259804	0.0268716	0.0401583	0.0222399	0.0588083	-0.0649694
P27144;A0A8I5KW96;F8VS11	P27144;A0A8I5KW96;F8VS11	Adenylate kinase 4, mitochondrial	AK4	874	0.460745	0.122204	0.152447	0.220024	-0.112322	0.108443	0.228577	0.28974
A0A8I5KWT8;P35579;A0A8I5KYI1;Q5BKV1;A0A8I5KU92;B1AH99;A0A494C024;A0A2R8Y4C3;P12883;P13533	A0A8I5KWT8;P35579	Myosin-9	MYH9	875	0.668416	-0.0526955	1.7312	1.76425	1.77527	1.73915	1.73568	1.63781
Q08378;A0A8I5KWY9;A0A8I5KSF0;A0A8I5KQH9;A0A8I5KXF8;A0A8I5KYV8;A0A8I5QKX6;A0A8I5KTE5;A0A8I5KQ98;A0A8I5QJ69;A0A8I5KVX9;A0A8I5KSV3;A0A8I5QKK4;A0A8I5KU25;A0A8I5KW20;A0A8I5KQN2;A0A8I5KSX1;A0A8I5KU99;A0A8I5KPC9;A0A8I5KUK6	Q08378;A0A8I5KWY9;A0A8I5KSF0;A0A8I5KQH9;A0A8I5KXF8;A0A8I5KYV8;A0A8I5QKX6;A0A8I5KTE5;A0A8I5KQ98;A0A8I5QJ69;A0A8I5KVX9;A0A8I5KSV3;A0A8I5QKK4;A0A8I5KU25;A0A8I5KW20;A0A8I5KQN2;A0A8I5KSX1	Golgin subfamily A member 3	GOLGA3	876	0.125683	0.0280412	-0.432382	-0.37144	-0.448686	-0.491848	-0.440763	-0.235773
A0A8I5KX04;O94913;E9PKN0;E9PQ01	A0A8I5KX04;O94913;E9PKN0;E9PQ01	Pre-mRNA cleavage complex 2 protein Pcf11	PCF11	877	NaN	0	-1.53264	-1.2204	-1.15131	-1.25636	-1.40208	-1.14264
Q6UX04;A0A8I5KX65;A0A8I5KZ67;A0A8I5KY88;A0A8I5KP46;A0A8I5KQK1;D6REK3;A0A8I5KU89;A0A8I5KUW8;A0A8I5KQW2;A0A8I5KRF5;A0A8I5KRH9;A0A8I5KXM7;A0A8I5KT14;A0A8I5KST0;A0A8I5KPF6;A0A8I5KW10;A0A8I5KUR8	Q6UX04;A0A8I5KX65;A0A8I5KZ67;A0A8I5KY88;A0A8I5KP46;A0A8I5KQK1;D6REK3;A0A8I5KU89;A0A8I5KUW8;A0A8I5KQW2;A0A8I5KRF5;A0A8I5KRH9;A0A8I5KXM7;A0A8I5KT14;A0A8I5KST0;A0A8I5KPF6	Peptidyl-prolyl cis-trans isomerase CWC27 homolog	CWC27	878	0.158206	0.0163555	0.320196	0.23957	0.200482	0.237683	0.283229	0.288404
A0A8I5QJL3;A0A8I5KX71;Q5T1M5;A0A8I5QJ94;A0A8I5KRZ8;A0A8I5KQM8	A0A8I5QJL3;A0A8I5KX71;Q5T1M5;A0A8I5QJ94	FK506-binding protein 15	FKBP15	879	NaN	0	-1.13093	-0.856095	-1.05989	-1.22165	-1.68543	-1.18667
A0A8I5KX72;O15226	A0A8I5KX72;O15226	NF-kappa-B-repressing factor	NKRF	880	0.045399	-0.0122321	-0.22844	-0.504428	-0.378096	-0.329095	-0.344394	-0.474171
A0A8I5KXR3;Q03164;A0A3B3ITT7;A0A8I5KQV5;A0A8I5KY70;A0A8I5KQ03;A0A3B3ISN4;E9PR05;H7C5W4;A0A3B3ITZ1;A0A8I5KVV7;A0A8I5KTQ4;H7C5V8	A0A8I5KXR3;Q03164;A0A3B3ITT7;A0A8I5KQV5;A0A8I5KY70;A0A8I5KQ03	Histone-lysine N-methyltransferase 2A;MLL cleavage product N320;MLL cleavage product C180	KMT2A	882	NaN	0	-1.45036	-1.40874	-1.30156	-1.25416	-1.20599	-1.02342
A0A8I5KXR5;Q9HCD6;J3KRP9;J3QQY7;J3KTM5	A0A8I5KXR5;Q9HCD6	Protein TANC2	TANC2	883	NaN	0	-1.23301	-1.54666	-0.930717	-0.77267	-0.998529	-0.800187
A0A8I5QJP2;Q96L73;D6RBP3;A0A2R8Y7J4;A0A1W2PS55;D6RA58;A0A8I5KV31	A0A8I5QJP2;Q96L73;D6RBP3	Histone-lysine N-methyltransferase, H3 lysine-36 and H4 lysine-20 specific	NSD1	884	NaN	0	-1.01589	-1.38861	-0.866262	-1.10529	-0.910687	-0.868034
A0A8I5QKM0;B0QY60;Q9UH99;B0QY64;B0QY67	A0A8I5QKM0;B0QY60;Q9UH99;B0QY64	SUN domain-containing protein 2	SUN2	885	0.509548	0.050931	-0.286986	-0.236631	-0.372714	-0.241827	-0.219411	-0.282301
A0A8I5QKQ8;O15269;A0A8I5KUM4;A0A2R8Y4S0;A0A2R8Y6A2;A0A8I5KWE0	A0A8I5QKQ8;O15269;A0A8I5KUM4	Serine palmitoyltransferase 1	SPTLC1	886	0.0714538	0.00314347	0.129091	0.107325	0.141579	0.150691	0.126328	0.110406
A0A8I5QL06;Q8TEK3	A0A8I5QL06;Q8TEK3	Histone-lysine N-methyltransferase, H3 lysine-79 specific	DOT1L	887	NaN	0	-1.37968	-1.19163	-0.886891	-1.38216	-1.13799	-1.19
A0A8J8YW94;H0Y3N9;Q9UPP1;H0Y589;A0A8I5KT77	A0A8J8YW94;H0Y3N9;Q9UPP1;H0Y589	Histone lysine demethylase PHF8	PHF8	888	NaN	0	-1.26114	-1.23527	-1.16287	-1.08799	-0.912971	-1.32209
Q15042;A0A8J9AUI2;A0A8I5KRH8	Q15042;A0A8J9AUI2;A0A8I5KRH8	Rab3 GTPase-activating protein catalytic subunit	RAB3GAP1	889	0.209751	-0.0272269	-0.0388435	0.0607523	-0.0781422	-0.0303514	-0.00606247	-0.1015
K7EIZ7;K7EKH8;A0A8J9C065;X6RM00;G8JLD3;X6RLX0;Q8IUD2	K7EIZ7;K7EKH8;A0A8J9C065;X6RM00;G8JLD3;X6RLX0;Q8IUD2	ELKS/Rab6-interacting/CAST family member 1	ERC1	890	NaN	0	-1.34951	-1.42439	-1.61667	-1.25627	-1.42112	-0.847775
Q14789;A0A8Q3SHQ9;E7EU81;C9J8Q0;A0A8Q3SHH2;A0A8Q3WK92;A0A8Q3WKA7;H0Y867;A0A8Q3SHQ4;A0A8Q3SHP0;A0A8Q3SHI9;A0A8Q3SHQ5;A0A8Q3WLC9;H7C5I7;A0A8Q3WKE2;A0A8Q3SHM0;A0A8Q3SHH5;A0A8J9C4H3;A0A8Q3WKV5	Q14789;A0A8Q3SHQ9;E7EU81;C9J8Q0;A0A8Q3SHH2;A0A8Q3WK92;A0A8Q3WKA7;H0Y867;A0A8Q3SHQ4;A0A8Q3SHP0;A0A8Q3SHI9;A0A8Q3SHQ5;A0A8Q3WLC9;H7C5I7;A0A8Q3WKE2;A0A8Q3SHM0;A0A8Q3SHH5;A0A8J9C4H3	Golgin subfamily B member 1	GOLGB1	891	1.61399	0.222427	-0.693447	-0.628595	-0.501133	-0.341475	-0.437642	-0.376777
Q4G0J3;A0A8Q3SHH4;A0A8Q3SHF1;A0A8I5KSZ3;A0A8I5KUI4;A0A8Q3WK75;A0A8Q3SHN7;A0A8Q3SHG9;H0YA82;A0A8I5KYN2;A0A8I5KQG7;D6RFF0;D6R9Z6;A0A8Q3SHL6;D6RF22;D6RF49;D6RBH8	Q4G0J3;A0A8Q3SHH4;A0A8Q3SHF1;A0A8I5KSZ3;A0A8I5KUI4;A0A8Q3WK75;A0A8Q3SHN7;A0A8Q3SHG9;H0YA82;A0A8I5KYN2;A0A8I5KQG7	La-related protein 7	LARP7	892	0.18972	0.0486909	0.000603568	-0.0782788	-0.275921	0.0366737	-0.106465	-0.137733
A0A8Q3SHJ3;A0A8Q3SHK9;A0A8Q3WLF0;H0Y8C3;A0A8Q3SHR5;A0A8Q3WKU8;A0A8Q3SHP9;A0A8Q3WKA3;A0A8Q3WKA4;A0A8Q3WKF6;A0A8Q3WKA5;A0A8Q3WLQ9;A0A8Q3SHP5;A0A8Q3WKC1;A0A8Q3WKC8;Q9NZJ7;A0A8Q3WLQ4	A0A8Q3SHJ3;A0A8Q3SHK9;A0A8Q3WLF0;H0Y8C3;A0A8Q3SHR5;A0A8Q3WKU8;A0A8Q3SHP9;A0A8Q3WKA3;A0A8Q3WKA4;A0A8Q3WKF6;A0A8Q3WKA5;A0A8Q3WLQ9;A0A8Q3SHP5;A0A8Q3WKC1;A0A8Q3WKC8;Q9NZJ7;A0A8Q3WLQ4	Mitochondrial carrier homolog 1	MTCH1	893	1.02347	-0.192873	-0.223964	-0.316947	-0.20095	-0.347822	-0.370938	-0.60172
Q96I59;A0A8Q3SHT5;A0A8Q3SIK4;A0A8Q3SHL5;A0A8Q3WKF4;A0A8Q3SHT7;A0A8Q3WKE5;A0A8Q3WKI6;H0YE96;A0A8Q3WKD2;A0A8Q3SHN6;E9PRK2;A0A8Q3WLI0;A0A8Q3SHU1;A0A8Q3SHP1;A0A8Q3SHS9;A0A8Q3WKD9;A0A8Q3SHV4;A0A8Q3WLT2;A0A8Q3WKX6	Q96I59;A0A8Q3SHT5;A0A8Q3SIK4;A0A8Q3SHL5;A0A8Q3WKF4;A0A8Q3SHT7;A0A8Q3WKE5;A0A8Q3WKI6;H0YE96;A0A8Q3WKD2;A0A8Q3SHN6;E9PRK2;A0A8Q3WLI0	Probable asparagine--tRNA ligase, mitochondrial	NARS2	894	0.663526	-0.175675	-0.407294	-0.140261	-0.0402065	-0.456707	-0.287264	-0.370817
O00203;A0A8Q3WKJ9;A0A8Q3SIS1;A0A8Q3SHS3;A0A8Q3SHR2;A0A8Q3SI03;A0A8Q3WKN2;A0A8Q3WKK0;A0A8Q3WL34;A0A8Q3SHW6;A0A0S2Z4Z4;A0A8Q3SHU2;A0A8Q3WKF8;A0A8Q3SIM7;A0A8Q3WKI5;A0A8Q3SHP3;A0A8Q3SHS6;H0YBD0;F5GWU4;A0A590UJW5	O00203;A0A8Q3WKJ9;A0A8Q3SIS1;A0A8Q3SHS3;A0A8Q3SHR2;A0A8Q3SI03;A0A8Q3WKN2;A0A8Q3WKK0;A0A8Q3WL34;A0A8Q3SHW6;A0A0S2Z4Z4;A0A8Q3SHU2;A0A8Q3WKF8;A0A8Q3SIM7;A0A8Q3WKI5;A0A8Q3SHP3	AP-3 complex subunit beta-1	AP3B1	895	0.0282813	-0.00344108	0.210178	0.249436	0.198596	0.268457	0.236998	0.142432
A0A8Q3SHW5;A0A8Q3SHT1;A0A8Q3SHX7;Q9BSC4	A0A8Q3SHW5;A0A8Q3SHT1;A0A8Q3SHX7;Q9BSC4	Nucleolar protein 10	NOL10	896	NaN	0	-1.17232	-1.32347	-1.37316	-1.00412	-0.855811	-0.656113
B3KPY8;B4E1H8;A0A8Q3WL08;A0A8Q3WLK9;A0A8Q3SHU6;A0A8Q3SIN9;A0A8Q3SI07;C9J9V9;A0A8Q3WKF9;A0A8Q3WKH3;C9J0V5;Q9BQQ3	B3KPY8;B4E1H8;A0A8Q3WL08;A0A8Q3WLK9;A0A8Q3SHU6;A0A8Q3SIN9;A0A8Q3SI07;C9J9V9;A0A8Q3WKF9;A0A8Q3WKH3;C9J0V5;Q9BQQ3	Golgi reassembly-stacking protein 1	GORASP1	898	NaN	0	-0.944716	-1.65382	-1.18573	-1.6741	-1.82116	-0.875504
H7BZX1;H7C1R7;H7BZK1;A0A8Q3WLK0;A0A8Q3WKF2;A0A8Q3WLU7;H7BXR3;A0A9L9PXP6;A0A8Q3SHW0;A0A8V8TMC7;A0A8Q3WKH1;A0A8Q3WKK4;C9JWC3;O94875;A0A8V8TNN1;A0A8V8TLU4	H7BZX1;H7C1R7;H7BZK1;A0A8Q3WLK0;A0A8Q3WKF2;A0A8Q3WLU7;H7BXR3;A0A9L9PXP6;A0A8Q3SHW0;A0A8V8TMC7;A0A8Q3WKH1;A0A8Q3WKK4;C9JWC3;O94875;A0A8V8TNN1;A0A8V8TLU4	Sorbin and SH3 domain-containing protein 2	SORBS2	899	NaN	0	-0.763987	-1.37968	-0.684515	-1.18274	-1.37627	-1.20322
A0A8Q3WM11;R4GNJ5;A0A8Q3WKP5;A0A8Q3WLT1;A0A8Q3WLR8;A0A8Q3SHY1;Q96AP0	A0A8Q3WM11;R4GNJ5;A0A8Q3WKP5;A0A8Q3WLT1;A0A8Q3WLR8;A0A8Q3SHY1;Q96AP0	Adrenocortical dysplasia protein homolog	ACD	900	NaN	0	-0.681683	-1.03095	-1.48913	-1.02081	-1.14235	-0.816582
O95613;A0A8Q3SHZ3;A0A8Q3SHY5	O95613;A0A8Q3SHZ3;A0A8Q3SHY5	Pericentrin	PCNT	901	NaN	0	-1.17047	-0.90451	-1.33247	-1.24546	-0.789389	-1.10952
P00813;A0A8Q3SIA9;A0A8Q3WKZ1;A0A8Q3WM09;A0A8Q3SJ63;A0A8Q3WL01;A0A8Q3WKZ9;A0A8Q3SIH0;A0A8Q3SIC7;A0A8Q3WKZ5;A0A8Q3WKZ4;A0A8Q3SIC0;A0A8Q3SI46;A0A8Q3WM84;A0A8Q3SIG8;A0A8Q3WKY2;F5GWI4;A0A8Q3WKZ6;A0A8Q3SI64;A0A0S2Z3B9;A0A0S2Z3T6;A0A8Q3SJ50;A0A8Q3WLJ0;A0A8Q3SI69;A0A8Q3WKX8;F5GXW0;A0A8Q3WKW4;A0A8Q3WL06;A0A8Q3WLK2;A0A8Q3WM58;A0A8Q3WKX5;A0A8Q3SJ57;A0A8Q3SJ25;F5GYD4	P00813;A0A8Q3SIA9;A0A8Q3WKZ1;A0A8Q3WM09;A0A8Q3SJ63;A0A8Q3WL01;A0A8Q3WKZ9;A0A8Q3SIH0;A0A8Q3SIC7;A0A8Q3WKZ5;A0A8Q3WKZ4;A0A8Q3SIC0;A0A8Q3SI46;A0A8Q3WM84;A0A8Q3SIG8;A0A8Q3WKY2;F5GWI4;A0A8Q3WKZ6;A0A8Q3SI64;A0A0S2Z3B9;A0A0S2Z3T6;A0A8Q3SJ50;A0A8Q3WLJ0;A0A8Q3SI69;A0A8Q3WKX8;F5GXW0;A0A8Q3WKW4	Adenosine deaminase	ADA	902	0.420388	0.0308534	0.889698	0.864989	0.961961	0.95115	0.913745	0.944314
Q05GC8;A0A8Q3SI57;Q96PN7	Q05GC8;A0A8Q3SI57;Q96PN7	Transcriptional-regulating factor 1	BCAR2;TRERF1	903	NaN	0	-0.948145	-1.5015	-0.924422	-1.00105	-1.90107	-1.33744
B8ZZI9;A0A8Q3SI81;A0A8Q3SI61;A0A8Q3WKU6;A0A8Q3WM48;A0A8Q3SIA4;Q6ULP2	B8ZZI9;A0A8Q3SI81;A0A8Q3SI61;A0A8Q3WKU6;A0A8Q3WM48;A0A8Q3SIA4;Q6ULP2	Aftiphilin	AFTPH	904	NaN	0	-1.07481	-1.09812	-1.27618	-1.26121	-0.741922	-1.22733
A0A8Q3SI86;A0A8Q3WKS4;A0A8Q3SIX6;A0A8Q3SIZ9;H0YKS8;H0YKB5;Q08431	A0A8Q3SI86;A0A8Q3WKS4;A0A8Q3SIX6;A0A8Q3SIZ9;H0YKS8;H0YKB5;Q08431	Lactadherin;Lactadherin short form;Medin	MFGE8	905	0.306891	-0.392454	0.229035	-0.0753119	0.295221	0.332178	0.19615	-1.25675
A0A8Q3SIC5;P14649;F8W1I5;A0A8Q3SI90;A0A8Q3SIF0	A0A8Q3SIC5;P14649;F8W1I5;A0A8Q3SI90;A0A8Q3SIF0	Myosin light chain 6B	MYL6B	906	1.29543	0.154241	-0.235536	-0.336681	-0.309417	-0.198992	-0.172905	-0.0470138
A0A8Q3WL51;A0A8Q3SIM9;A0A8Q3SIF5;H0YKI9;Q7Z2Z2	A0A8Q3WL51;A0A8Q3SIM9;A0A8Q3SIF5;H0YKI9;Q7Z2Z2	Elongation factor Tu GTP-binding domain-containing protein 1	EFTUD1	907	0.393647	0.193869	-0.599458	-0.640856	-1.2399	-0.662837	-0.642482	-0.593292
A0A8Q3SIG1;M0QZD8;M0R2X1	A0A8Q3SIG1;M0QZD8;M0R2X1			908	0.282234	-0.0871497	1.63781	1.67544	2.02597	1.7203	1.67581	1.68166
A0A8Q3SIG5;K7ESE6;A0A8Q3WL84;A0A8Q3WL73;Q9BUM1	A0A8Q3SIG5;K7ESE6;A0A8Q3WL84;A0A8Q3WL73;Q9BUM1	Glucose-6-phosphatase 3	G6PC3	909	0.12607	0.212338	0.0812586	-1.42931	-0.252492	0.19079	-1.13897	-0.0153502
A0A8Q3SIP9;A0A8Q3WKG3;P82675;A0A8Q3SHY8;A0A8Q3WKL2	A0A8Q3SIP9;A0A8Q3WKG3;P82675;A0A8Q3SHY8;A0A8Q3WKL2	28S ribosomal protein S5, mitochondrial	MRPS5	910	0.0697878	0.0137927	-0.623334	-0.620521	-0.754805	-0.554474	-0.666099	-0.736708
H0YJN7;A0A8Q3SIQ3;H0YJ45;A0A8Q3WMJ4;A0A8Q3SIZ4;H0YJ14;A0A8Q3SIU7;A0A8Q3WMK3;A0A8Q3SIX9;A0A8Q3WLG3;H0YJS3;A0A8Q3WLE8;Q8IYD8	H0YJN7;A0A8Q3SIQ3;H0YJ45;A0A8Q3WMJ4;A0A8Q3SIZ4;H0YJ14;A0A8Q3SIU7;A0A8Q3WMK3;A0A8Q3SIX9;A0A8Q3WLG3;H0YJS3;A0A8Q3WLE8;Q8IYD8	Fanconi anemia group M protein	FANCM	911	NaN	0	-1.00553	-1.56377	-1.27098	-1.05751	-1.57708	-1.44914
H0Y638;A0A8Q3SJF6;A0A8Q3SIU1;Q9UJF2	H0Y638;A0A8Q3SJF6;A0A8Q3SIU1;Q9UJF2	Ras GTPase-activating protein nGAP	RASAL2	912	NaN	0	-0.92483	-1.12105	-0.783666	-0.985562	-1.3675	-1.65842
A0A8Q3SIW6;A0A8Q3WKN6;Q9Y4B5;J3QL92	A0A8Q3SIW6;A0A8Q3WKN6;Q9Y4B5;J3QL92	Microtubule cross-linking factor 1	MTCL1	913	NaN	0	-1.41227	-0.780396	-1.18991	-0.984322	-1.16827	-1.43876
A0A8Q3WLL7;A0A8Q3WLK7;A0A8Q3SIY5;A0A8Q3SJ10;A0A8Q3WMM5;Q14691;A0A8Q3WM37;A0A8Q3SIW3	A0A8Q3WLL7;A0A8Q3WLK7;A0A8Q3SIY5;A0A8Q3SJ10;A0A8Q3WMM5;Q14691;A0A8Q3WM37;A0A8Q3SIW3	DNA replication complex GINS protein PSF1	GINS1	914	0.573948	0.0808004	-0.232581	-0.272267	-0.434809	-0.245785	-0.23847	-0.213001
A0A8Q3WK80;Q9NZL9;A0A8Q3WK74;H7C0X7;A0A8Q3WK93;A0A8Q3WK84;A0A8Q3WLC0;A0A8Q3SIE5;A0A8Q3WKR9;A0A8Q3WLP1;E5RJR3	A0A8Q3WK80;Q9NZL9;A0A8Q3WK74;H7C0X7;A0A8Q3WK93;A0A8Q3WK84	Methionine adenosyltransferase 2 subunit beta	MAT2B	917	0.440187	0.0178915	0.770827	0.748314	0.713556	0.755928	0.758069	0.772374
A0A8Q3WKZ8;A0A8Q3WKF1;Q92552;G5EA06;A0A8Q3WL16;A0A8Q3SHR4;A0A8Q3WK88;A0A8Q3WKI2;D6RH20;A0A8Q3WKS8;A0A8Q3WKH0;A0A8Q3WLL6;A0A8Q3WKM3;A0A8Q3WLW2;A0A8Q3WKI8	A0A8Q3WKZ8;A0A8Q3WKF1;Q92552;G5EA06;A0A8Q3WL16;A0A8Q3SHR4;A0A8Q3WK88;A0A8Q3WKI2;D6RH20	28S ribosomal protein S27, mitochondrial	MRPS27	918	0.124909	0.0142519	0.227608	0.233569	0.315808	0.307694	0.299744	0.212304
A0A8Q3WKJ4;Q7Z3B4;A0A8Q3WLP2;A0A8Q3WKK2;A0A8Z5F6C8;A0A8Q3SHX2;A0A8Q3WL42;A0A8Q3WKP8;A0A8Q3WLY5	A0A8Q3WKJ4;Q7Z3B4;A0A8Q3WLP2;A0A8Q3WKK2;A0A8Z5F6C8	Nucleoporin p54	NUP54	919	2.10196	0.0595598	0.220804	0.189675	0.21577	0.271273	0.254453	0.279203
A0A8Q3WLQ2;Q5JRG1;H7BYF2;A0A8Q3WKK3;A0A8Q3WKL7;A0A8Q3WKK5;A0A8Q3WKQ7;Q9BVL2	A0A8Q3WLQ2;Q5JRG1;H7BYF2;A0A8Q3WKK3;A0A8Q3WKL7;A0A8Q3WKK5;A0A8Q3WKQ7;Q9BVL2	Nucleoporin p58/p45	NUPL1	920	0.709441	0.0995123	0.204855	0.165117	0.083837	0.19079	0.204599	0.356957
A0A8Q3WLC8;O60832;A0A8Q3SIY6;A0A8Q3WLG7;A0A8Q3WLD1;A0A8Q3SJE8;A0A8Q3SIS9;C9IYT0;A0A8Q3SIX2;A0A8V8TKY9;A0A8Q3WLW8;A0A8Q3WLE4;H7C2Q2;A0A8Q3WLE5	A0A8Q3WLC8;O60832;A0A8Q3SIY6;A0A8Q3WLG7;A0A8Q3WLD1;A0A8Q3SJE8;A0A8Q3SIS9;C9IYT0;A0A8Q3SIX2;A0A8V8TKY9	H/ACA ribonucleoprotein complex subunit 4	DKC1	922	0.203512	0.0254889	0.906755	0.972947	0.865319	0.987942	0.965501	0.868045
Q5VWV2;A0A8Q3WLH5;Q8TEW0	Q5VWV2;A0A8Q3WLH5;Q8TEW0	Partitioning defective 3 homolog	PARD3	924	NaN	0	-1.62377	-0.651741	-0.945427	-1.34948	-1.35716	-1.14213
Q05397;A0A8Q3WLM4;E7ESA6;H0YBP1;E5RHD8;H0YBZ1;H0YB16;E9PEI4;B4DWJ1;E5RGA6;E5RIK4;E5RG54;E5RFW9;E5RI72;E5RI03;E5RG66;E5RH01;E5RH48;E5RJP0	Q05397;A0A8Q3WLM4;E7ESA6;H0YBP1;E5RHD8;H0YBZ1;H0YB16;E9PEI4;B4DWJ1	Focal adhesion kinase 1	PTK2	925	0.65922	-0.0727052	0.359794	0.280183	0.38794	0.345388	0.222746	0.241667
A0A8Q3WMA7;P23246;H0Y9K7;H0Y9U2	A0A8Q3WMA7;P23246	Splicing factor, proline- and glutamine-rich	SFPQ	927	0.108896	0.00699449	2.11105	2.11548	2.06202	2.08863	2.1345	2.08641
A0A8V8NBT1;G3V198;Q12769;E9PR16;A0A8Q3WK58;E9PSI3	A0A8V8NBT1;G3V198;Q12769;E9PR16	Nuclear pore complex protein Nup160	NUP160	929	0.0882435	0.0113833	0.00186134	0.116429	0.0721845	0.121007	0.0888332	0.0147847
A0A8V8TKG0;A0A8V8TKI2;A0A8V8TLW4;P06756;A0A8V8TKU8;A0A8V8TKF7;A0A8V8TKT8;A0A8V8TLN8;A0A8V8TLW9;H7BZG1;A0A8V8TKH9	A0A8V8TKG0;A0A8V8TKI2;A0A8V8TLW4;P06756;A0A8V8TKU8;A0A8V8TKF7;A0A8V8TKT8;A0A8V8TLN8;A0A8V8TLW9	Integrin alpha-V;Integrin alpha-V heavy chain;Integrin alpha-V light chain	ITGAV	930	0.264572	-0.0428886	-0.409058	-0.249925	-0.306354	-0.321552	-0.317936	-0.454516
P26038;A0A8V8TKR9;V9GZ54	P26038;A0A8V8TKR9	Moesin	MSN	932	0.679272	-0.040471	1.50283	1.53229	1.5119	1.50852	1.49228	1.4248
Q9UEW8;A0A8V8TKT5;F8WBK9	Q9UEW8;A0A8V8TKT5	STE20/SPS1-related proline-alanine-rich protein kinase	STK39	933	0.345486	-0.0510946	-0.240496	-0.162448	-0.174763	-0.156791	-0.349131	-0.225069
A0A8V8TMF9;A0A8V8TL31;A0A8V8TL10;P27986;E5RHI0;E5RGI8;E5RJY0;H0YBC2;A0A8V8TLF7;A0A8V8TL14;B3KWZ7;A0A8V8TME9	A0A8V8TMF9;A0A8V8TL31;A0A8V8TL10;P27986;E5RHI0	Phosphatidylinositol 3-kinase regulatory subunit alpha	PIK3R1	934	0.292034	-0.103561	-0.543235	-0.490424	-0.1248	-0.587334	-0.493024	-0.388785
A0A8V8TL27;A0A8V8TL18;A0A8V8TLG1;A0A8V8TL47;A0A8V8TMP9;Q9ULE6	A0A8V8TL27;A0A8V8TL18;A0A8V8TLG1;A0A8V8TL47;A0A8V8TMP9;Q9ULE6	Paladin	PALD1	935	NaN	0	-1.32557	-1.29257	-1.31881	-1.20422	-0.600402	-1.53505
A0A8V8TL59;P17612;A0A087WVC4;Q15136;A0A7I2V5J4;K7ERP6;B7Z708;P22612	A0A8V8TL59;P17612;A0A087WVC4;Q15136;A0A7I2V5J4;K7ERP6	cAMP-dependent protein kinase catalytic subunit alpha	PRKACA;PRKACB;KIN27	936	0.168755	-0.0269327	-0.0212658	-0.0372356	0.109337	-0.0101547	0.0566245	-0.0764319
H7C4L3;A0A8V8TN04;A0A8V8TL97;A0A8V8TLA2;Q15477;H7C5N0;A0A8V8TLC0;A0A8V8TLR3;B4E0B4	H7C4L3;A0A8V8TN04;A0A8V8TL97;A0A8V8TLA2;Q15477;H7C5N0;A0A8V8TLC0;A0A8V8TLR3	Helicase SKI2W	SKIV2L	938	0.387665	-0.0563797	-0.204425	-0.0867952	-0.117134	-0.221734	-0.0948556	-0.260904
J3KMX2;A0A8V8TLC9;A0A8V8TLV3;Q92925;A0A8V8TLF4;J3QWB6;F8VW95;C9JYI7;A0A8V8TN45	J3KMX2;A0A8V8TLC9;A0A8V8TLV3;Q92925;A0A8V8TLF4;J3QWB6	SWI/SNF-related matrix-associated actin-dependent regulator of chromatin subfamily D member 2	SMARCD2	939	0.0757464	0.0280195	-0.285555	-0.608553	-0.56317	-0.296977	-0.510261	-0.565982
A0A8V8TLH4;A0A8V8TMX7;A0A8V8TLE9;G5E9C0;A0A8V8TN67;Q9HB58	A0A8V8TLH4;A0A8V8TMX7;A0A8V8TLE9;G5E9C0;A0A8V8TN67;Q9HB58	Sp110 nuclear body protein	SP110	940	NaN	0	-1.23966	-1.44145	-1.32872	-1.26697	-1.31768	-1.49201
H0YNA7;A0A8V8TLF6;A0A8V8TLY7;A0A8V8TLZ2;A0A8V8TLI3;A0A8V8TN76;Q8TCT8	H0YNA7;A0A8V8TLF6;A0A8V8TLY7;A0A8V8TLZ2;A0A8V8TLI3;A0A8V8TN76;Q8TCT8	Signal peptide peptidase-like 2A	SPPL2A	941	1.21691	0.078105	0.0357102	0.0405926	0.0198865	0.0515736	0.133452	0.145479
A0A8V8TLJ9;Q6N039;E9PC87;O94876	A0A8V8TLJ9;Q6N039;E9PC87;O94876	Transmembrane and coiled-coil domains protein 1	DKFZp686H13261;TMCC1	942	0.362481	-0.448203	-2.4218	-1.49745	-0.636447	-1.95552	-1.93628	-2.00852
A0A8V8TLM3;Q9Y244;A0A1W2PS02;A0A8V8TMM8	A0A8V8TLM3;Q9Y244;A0A1W2PS02;A0A8V8TMM8	Proteasome maturation protein	POMP	943	0.0983226	0.101933	-0.185099	-1.21106	-1.28437	-0.927016	-0.57335	-0.874363
A0A8V8TLM6;P02786;A0A8V8TLK7;A0A8V8TM41;G3V0E5;A0A8V8TLN0;A0A8V8TM46;A0A8V8TN37;A0A8V8TND0;A0A8V8TLK4;F8WBE5	A0A8V8TLM6;P02786;A0A8V8TLK7;A0A8V8TM41;G3V0E5;A0A8V8TLN0;A0A8V8TM46;A0A8V8TN37	Transferrin receptor protein 1;Transferrin receptor protein 1, serum form	TFRC	944	0.639224	-0.034555	0.991886	0.980249	0.968897	0.96131	0.976391	0.899665
A0A8V8TLQ3;H0YMN5;Q9ULG1	A0A8V8TLQ3;H0YMN5;Q9ULG1	DNA helicase INO80	INO80	945	NaN	0	-1.29182	-1.43374	-1.52	-0.988941	-1.11032	-1.43206
Q6PGP7;A0A8V8TMA8;A0A8V8TMB2;A0A8V8TLS3;A0A8V8TLT2;A0A8V8TNJ4;A0A8V8TLU2;A0A8V8TNK4;A0A8V8TLU5;A0A8V8TLT7;A0A8V8TLR0;A0A8V8TN92;A0A8V8TNK9;A0A8V8TNA2;A0A8V8TNJ9;D6RCE2;H0Y915;A0A8V8TM98;A0A8V8TMA3;D6RDA0	Q6PGP7;A0A8V8TMA8;A0A8V8TMB2;A0A8V8TLS3;A0A8V8TLT2;A0A8V8TNJ4;A0A8V8TLU2;A0A8V8TNK4;A0A8V8TLU5;A0A8V8TLT7;A0A8V8TLR0;A0A8V8TN92	Tetratricopeptide repeat protein 37	TTC37	946	0.442586	-0.0545553	-0.148661	-0.0455956	-0.151272	-0.125748	-0.134094	-0.249353
A0A8V8TM01;H0Y5N4;A0A494C0R1	A0A8V8TM01			947	0.485215	0.0592383	0.395762	0.453994	0.401596	0.408295	0.447461	0.573313
A0A8V8TNN2;A0A8V8TMN9;E9PHH9;A0A8V8TM54;Q9BUI4	A0A8V8TNN2;A0A8V8TMN9;E9PHH9;A0A8V8TM54;Q9BUI4	DNA-directed RNA polymerase III subunit RPC3	POLR3C	949	0.382216	-0.187875	-1.21077	-1.28778	-0.667761	-1.22224	-1.3705	-1.1372
A0A8V8TM71;Q96Q11;A0A494C1L4;A0A494C0A0;F8W8C3;A0A494C0Y2;A0A494C181;A0A494C1D4	A0A8V8TM71;Q96Q11	CCA tRNA nucleotidyltransferase 1, mitochondrial	TRNT1	950	0.844237	0.134578	-0.540294	-0.382566	-0.628855	-0.391265	-0.40687	-0.349846
A0A8V8TM72;A0A8V8TP06;Q9BWM7;S4R3N9	A0A8V8TM72;A0A8V8TP06;Q9BWM7;S4R3N9	Sideroflexin-3	SFXN3	951	0.177812	0.0622858	0.60777	0.916745	0.625134	0.618557	0.919782	0.798168
F5H092;A0A8V8TMD0;F5H8H2;Q03426;F5H163;F5H368;F5GXC0;A0A1B0GWC2	F5H092;A0A8V8TMD0;F5H8H2;Q03426;F5H163;F5H368;F5GXC0;A0A1B0GWC2	Mevalonate kinase	MVK	952	0.133511	0.121379	-0.463471	-0.941377	-1.06687	-0.382918	-0.464304	-1.26036
Q8N122;A0A8V8TMD9;I3L436	Q8N122;A0A8V8TMD9;I3L436	Regulatory-associated protein of mTOR	RPTOR	953	NaN	0	-1.14521	-1.51889	-0.866498	-0.980458	-1.25133	-1.41524
A0A8V8TMF7;A0A8V8TNX0;Q9UK59	A0A8V8TMF7;A0A8V8TNX0;Q9UK59	Lariat debranching enzyme	DBR1	954	NaN	0	-1.43086	-0.715174	-0.793416	-1.21824	-0.914008	-1.24321
A0A8V8TMH5;Q99683	A0A8V8TMH5;Q99683	Mitogen-activated protein kinase kinase kinase 5	MAP3K5	955	NaN	0	-1.64632	-0.977093	-1.32366	-0.534738	-0.707427	-1.17988
M0QZR4;A0A9L9PYI1;A0A8V8TP90;A0A8V8TMH9;Q92888;M0QYC1;M0R2C7;M0QZH8;M0QYS3;A0A8V8TMG9	M0QZR4;A0A9L9PYI1;A0A8V8TP90;A0A8V8TMH9;Q92888;M0QYC1;M0R2C7	Rho guanine nucleotide exchange factor 1	ARHGEF1	956	0.873017	-0.133016	-0.0682364	0.00903097	-0.00145786	-0.0301887	-0.170304	-0.259219
A0A8V8TPD2;A0A8V8TP04;A0A8V8TML4;A0A8V8TML0;A0A8V8TP09;A0A8V8TN23;A0A8V8TML6;H0YA04;A0A8V8TPC7;Q96RT1;A0A8V8TN18	A0A8V8TPD2;A0A8V8TP04;A0A8V8TML4;A0A8V8TML0;A0A8V8TP09;A0A8V8TN23;A0A8V8TML6;H0YA04;A0A8V8TPC7;Q96RT1;A0A8V8TN18	Protein LAP2	ERBB2IP	957	0.42546	0.064265	0.548755	0.625327	0.611039	0.621347	0.57959	0.77698
A0A8V8TMN3;Q9H0W5	A0A8V8TMN3;Q9H0W5	Coiled-coil domain-containing protein 8	CCDC8	958	NaN	0	-1.59589	-1.00443	-1.12923	-1.01908	-1.52465	-1.32442
A0A8V8TMN5;P30085;Q5T0D2;A0A494BXC7;E9PJD2	A0A8V8TMN5;P30085;Q5T0D2;A0A494BXC7	UMP-CMP kinase	CMPK1	959	0.0424214	0.0071757	0.915246	0.834667	0.892416	0.815951	0.857952	0.989953
A0A8V8TMQ1;B4DXZ6;P51114;A0A8V8TNP6;E7EU85;E9PFF5;H7C4S4;C9JAJ4;C9J5B4;C9IZ22;C9JZE0;C9JY20	A0A8V8TMQ1;B4DXZ6;P51114;A0A8V8TNP6;E7EU85;E9PFF5	Fragile X mental retardation syndrome-related protein 1	FXR1	960	0.0550224	-0.00382131	0.671717	0.704264	0.677641	0.713392	0.689299	0.639468
A0A8V8TMV1;K7ENR6;A0A8V8TP80;A0A8V8TNA9;Q969U7;A0A8V8TMU0	A0A8V8TMV1;K7ENR6;A0A8V8TP80;A0A8V8TNA9;Q969U7	Proteasome assembly chaperone 2	PSMG2	961	0.729725	0.1072	-0.671873	-0.581534	-0.787822	-0.603851	-0.511157	-0.604622
A0A8V8TMY4;Q01813;A0A7I2V3Z0;B1APP6;H0Y757;Q5VSR5;V9GYV7;V9GY25;A0A7I2V5S1;H0Y3Y3	A0A8V8TMY4;Q01813;A0A7I2V3Z0;B1APP6	ATP-dependent 6-phosphofructokinase, platelet type	PFKP	963	0.260963	-0.0326473	0.313534	0.411339	0.425209	0.397628	0.373096	0.281416
P61619;A0A8V8TMZ5;B4DR61;A0A8V8TMZ3;A0A8V8TN19;A0A8V8TN25;C9JXC6;A0A8V8TNG8;Q8TC24;F8W776;H7C1Q9;H7C069;C9JJV4;A6NIF9;F2Z2C7;A6NK38;Q9H9S3	P61619;A0A8V8TMZ5;B4DR61;A0A8V8TMZ3;A0A8V8TN19;A0A8V8TN25;C9JXC6;A0A8V8TNG8	Protein transport protein Sec61 subunit alpha isoform 1	SEC61A1	964	0.428348	-0.0481294	0.888687	1.00689	0.969644	0.953493	0.924183	0.843152
A0A8V8TN34;A0A8V8TN05;Q8WWI5	A0A8V8TN34;A0A8V8TN05;Q8WWI5	Choline transporter-like protein 1	SLC44A1	965	0.0775833	-0.00928338	0.947481	1.00741	0.880896	0.977887	0.913074	0.916971
A0A8V8TN27;P78536	A0A8V8TN27;P78536	Disintegrin and metalloproteinase domain-containing protein 17	ADAM17	966	NaN	0	-1.46947	-0.657875	-1.06009	-1.15935	-1.63559	-1.09761
A0A8V8TNE2;Q9NPD8;A0A8V8TQ15;A0A8V8TN93	A0A8V8TNE2;Q9NPD8;A0A8V8TQ15;A0A8V8TN93	Ubiquitin-conjugating enzyme E2 T	UBE2T	967	0.0761499	0.0104466	0.408373	0.461289	0.380701	0.404724	0.368302	0.508677
A0A8V8TNF7;A0A8V8TPT2;A0A8V8TPT7;Q86WC4	A0A8V8TNF7;A0A8V8TPT2;A0A8V8TPT7;Q86WC4	Osteopetrosis-associated transmembrane protein 1	OSTM1	968	NaN	0	-1.36629	-1.01336	-1.0608	-1.46253	-0.8555	-1.19368
A0A8V8TPR8;A0A8V8TNI9;A0A8V8TNV7;Q92542;Q5T209;A0A8V8TNU8;H0Y6T7;A0A8V8TNI3;A0A8V8TNC8;A0A8V8TNV3;Q5T205;H0Y3Z4;A0A2R8YCK1;Q5T210;A0A8V8TQ51;A0A8V8TPQ8	A0A8V8TPR8;A0A8V8TNI9;A0A8V8TNV7;Q92542;Q5T209;A0A8V8TNU8;H0Y6T7;A0A8V8TNI3;A0A8V8TNC8;A0A8V8TNV3	Nicastrin	NCSTN	969	0.168379	0.0336176	-0.15154	-0.135813	0.0629541	-0.0381856	-0.0949913	0.00963005
A0A8V8TNL5;E9PJ38;A0A8V8TPH5;E9PND3;E9PN10;O00559	A0A8V8TNL5;E9PJ38;A0A8V8TPH5;E9PND3;E9PN10;O00559	Receptor-binding cancer antigen expressed on SiSo cells	EBAG9	970	NaN	0	-1.45896	-1.18346	-1.25337	-1.0156	-1.14811	-1.3731
C9JIE2;A0A8V8TNS9;Q86TI0;H0YA01;H7C380;H7C0Z7;H0Y8P0	C9JIE2;A0A8V8TNS9;Q86TI0;H0YA01;H7C380;H7C0Z7;H0Y8P0	TBC1 domain family member 1	TBC1D1	972	NaN	0	-1.36713	-1.42884	-0.346599	-1.35961	-0.914303	-1.24066
A0A8V8TNT7;A0A8V8TP22;O75083;A0A8V8TNU2;A0A8V8TQ74;A0A8V8TQK0;A0A8V8TP31;D6RD66;A0A8V8TQ69	A0A8V8TNT7;A0A8V8TP22;O75083;A0A8V8TNU2;A0A8V8TQ74;A0A8V8TQK0;A0A8V8TP31	WD repeat-containing protein 1	WDR1	973	1.02807	-0.0489091	1.18647	1.21852	1.24865	1.17657	1.18723	1.14311
Q13586;H0YDB2;A0A8V8TNW5;G0XQ39;A0A8V8TMG5;A0A8V8TP73;E9PNJ4;A0A8V8TNW0;A0A8V8TMG1;A0A8V8TMF0;E9PRZ7;A0A8V8TP78;E9PR07;E9PIQ8;E9PN27;E9PR09;E9PMB4;E9PJ19;E9PRE4	Q13586;H0YDB2;A0A8V8TNW5;G0XQ39;A0A8V8TMG5;A0A8V8TP73;E9PNJ4;A0A8V8TNW0;A0A8V8TMG1;A0A8V8TMF0	Stromal interaction molecule 1	STIM1	975	0.747158	-0.189308	0.0420382	-0.184906	-0.00953526	-0.0686442	-0.259548	-0.392134
Q96B97;Q5JPT2;A0A8V8TP27;A0A8V8TNW8;A0A8V8TQU1;A0A8V8TQD8;A0A8V8TQF6;A0A8V8TP40;A0A8V8TNL0;A0A8V8TNT5;A0A8V8TP33;A0A8V8TPM1;A0A8V8TP63;A0A8V8TNP7;A0A8V8TQG3;A0A8V8TP69;A0A8V8TQ02;A0A8V8TNS8;A0A8V8TQC9;A0A8V8TP39;A0A8V8TPZ1;A0A8V8TNP2	Q96B97;Q5JPT2;A0A8V8TP27;A0A8V8TNW8;A0A8V8TQU1;A0A8V8TQD8;A0A8V8TQF6;A0A8V8TP40;A0A8V8TNL0;A0A8V8TNT5;A0A8V8TP33;A0A8V8TPM1;A0A8V8TP63;A0A8V8TNP7;A0A8V8TQG3;A0A8V8TP69	SH3 domain-containing kinase-binding protein 1	SH3KBP1	976	0.219287	0.0301025	0.910577	0.849593	0.886811	0.869109	0.855179	1.013
P14618;A0A8V8TNX9;B4DNK4	P14618;A0A8V8TNX9;B4DNK4	Pyruvate kinase PKM;Pyruvate kinase	PKM	977	0.560181	-0.0617259	2.94375	3.05142	3.08255	2.95669	3.01062	2.92523
A0A8V8TNY4;E9PMG4;Q9BUR4;A0A8V8TMM9;A0A8V8TNM2;A0A8V8TM74;E9PMR3;A0A8V8TM44;A0A8V8TM47	A0A8V8TNY4;E9PMG4;Q9BUR4;A0A8V8TMM9;A0A8V8TNM2;A0A8V8TM74;E9PMR3;A0A8V8TM44	Telomerase Cajal body protein 1	WRAP53	978	NaN	0	-1.42178	-1.50085	-0.81335	-0.932477	-1.17232	-1.45402
A0A8V8TP03;A0A8V8TPH8;A0A8V8TQC4;P18858;A0A8V8TPB0;A0A8V8TQC8;M0R0Q7;A0A8V8TQQ7;M0R254;A0A8V8TPH4;A0A8V8TPA5;A0A8V8TQQ3;A0A8V8TNZ9;F5GZ28;B4E135	A0A8V8TP03;A0A8V8TPH8;A0A8V8TQC4;P18858;A0A8V8TPB0;A0A8V8TQC8;M0R0Q7;A0A8V8TQQ7;M0R254;A0A8V8TPH4;A0A8V8TPA5;A0A8V8TQQ3;A0A8V8TNZ9;F5GZ28	DNA ligase 1;DNA ligase	LIG1	979	0.19187	0.00511157	-0.313511	-0.304985	-0.286605	-0.291245	-0.289153	-0.309369
A0A8V8TQ64;A0A8V8TP17;A0A8V8TQ37;O15294;A0A8V8TPA3;C9JZL3;Q9H5T3;B4DTL6;A0A8V8TNT2;A0A8V8TQJ1	A0A8V8TQ64;A0A8V8TP17;A0A8V8TQ37;O15294;A0A8V8TPA3	UDP-N-acetylglucosamine--peptide N-acetylglucosaminyltransferase 110 kDa subunit	OGT	980	0.487745	-0.0708267	0.0832248	0.173038	0.0525574	0.0699554	0.0968278	-0.0704427
H3BNG8;A0A8V8TQF3;A0A8V8TPE0;P51798	H3BNG8;A0A8V8TQF3;A0A8V8TPE0;P51798	H(+)/Cl(-) exchange transporter 7	CLCN7	982	NaN	0	-1.26628	-1.45047	-1.24359	-0.970718	-1.28413	-1.17465
A0A8V8TPI8;H0Y6I0;A0A8V8TQI6;A0A9L9PX25;C9J0Y3;Q13439;E7EVX2;Q86W71;A0A9L9PXP4;C9JHJ5	A0A8V8TPI8;H0Y6I0;A0A8V8TQI6;A0A9L9PX25;C9J0Y3;Q13439;E7EVX2;Q86W71;A0A9L9PXP4	Golgin subfamily A member 4	GOLGA4	983	0.173517	0.071701	-0.867101	-1.05218	-0.838995	-0.568237	-1.02591	-0.94903
A0A8V8TPI9;J3KNV1;O60281	A0A8V8TPI9;J3KNV1;O60281	Zinc finger protein 292	ZNF292	984	NaN	0	-1.54199	-1.25704	-0.990979	-0.874284	-0.833713	-0.996019
A0A8V8TQM4;A0A8V8TPV5;A0A8V8TPK0;A0A8V8TQZ3;Q8WWQ0;A0A8V8TP75	A0A8V8TQM4;A0A8V8TPV5;A0A8V8TPK0;A0A8V8TQZ3;Q8WWQ0	PH-interacting protein	PHIP	985	0.588698	0.0680702	-0.152389	-0.266763	-0.326179	-0.178083	-0.195362	-0.167676
P49768;A0A8V8TQ36;A0A8V8TPK5;A0A8V8TQ90;G3V4M0;A0A8V8TR52;A0A8V8TPL0;A0A8V8TLT5;G3V449;A0A8V8TQT3;A0A8V8TQ53;A0A8V8TQ54;A0A8V8TQV2;G3V3P0;A0A8V8TQ93;A0A8V8TPL5;G3V2G7;G3V3Z0;A0A8V8TR55;A0A8V8TQU7;G3V4P4;H0YM52;G3V519;G3V2B1;A0A8V8TR50	P49768;A0A8V8TQ36;A0A8V8TPK5;A0A8V8TQ90;G3V4M0;A0A8V8TR52;A0A8V8TPL0;A0A8V8TLT5	Presenilin-1;Presenilin-1 NTF subunit;Presenilin-1 CTF subunit;Presenilin-1 CTF12	PSEN1	986	NaN	0	-1.31389	-1.4128	-0.720577	-1.53221	-1.19986	-1.32671
Q99567;J3KMX1;A0A8V8TPS0;A0A8V8TPT0;A0A8V8TQB1;A0A8V8TQD5;A0A8V8TQZ0;A0A8V8TRA5;A0A8V8TQC3;A0A8V8TPT4;A0A8V8TQA5;A0A8V8TQC2;A0A8V8TQZ7;A0A8V8TQC7;A0A8V8TPS5;A0A8V8TQB7;A0A8V8TQD1;A0A8V8TR00;I3L2W3;A0A8V8TQZ4;I3L245;A0A8V8TRA1;A0A8V8TRA7	Q99567;J3KMX1;A0A8V8TPS0;A0A8V8TPT0;A0A8V8TQB1;A0A8V8TQD5;A0A8V8TQZ0;A0A8V8TRA5;A0A8V8TQC3;A0A8V8TPT4;A0A8V8TQA5;A0A8V8TQC2;A0A8V8TQZ7;A0A8V8TQC7;A0A8V8TPS5;A0A8V8TQB7	Nuclear pore complex protein Nup88	NUP88	987	0.24815	0.0424448	0.265763	0.195975	0.0624653	0.163167	0.214276	0.274093
A0A8V8TPT1;A0A8V8TQK6;A2RRP1	A0A8V8TPT1;A0A8V8TQK6;A2RRP1	Neuroblastoma-amplified sequence	NBAS	988	NaN	0	-1.0065	-1.40556	-1.65902	-1.37505	-0.981761	-0.934761
F2Z2K5;A0A8V8TR11;A0A8V8TRB8;A0A8V8TPV4;A0A8V8TR09;A0A8V8TQE7;Q96N16	F2Z2K5;A0A8V8TR11;A0A8V8TRB8;A0A8V8TPV4;A0A8V8TR09;A0A8V8TQE7;Q96N16	Janus kinase and microtubule-interacting protein 1	JAKMIP1	989	0.656003	0.170382	-1.07197	-1.30354	-1.4492	-1.04979	-1.18678	-1.077
A0A994J3U5;A0A994J4A3;H0Y7W6;A0A994J6U4;A0A994J3V8;A0A8V8TQ35;Q96RU3	A0A994J3U5;A0A994J4A3;H0Y7W6;A0A994J6U4;A0A994J3V8;A0A8V8TQ35;Q96RU3	Formin-binding protein 1	FNBP1	990	NaN	0	-0.826805	-1.25786	-1.52002	-1.0507	-0.743079	-1.19539
A0A8V8TQ67;Q7Z3K3;H0YCT3;M0R2X2;A0A8V8TQQ8	A0A8V8TQ67;Q7Z3K3	Pogo transposable element with ZNF domain	POGZ	991	0.332046	-0.0305592	-0.348955	-0.331072	-0.450397	-0.416952	-0.412796	-0.392354
A0A8V8TR92;A0A8V8TQB4;Q9NR09;A0A3B3IUB9	A0A8V8TR92;A0A8V8TQB4;Q9NR09;A0A3B3IUB9	Baculoviral IAP repeat-containing protein 6	BIRC6	992	0.232309	-0.0841527	-0.155984	-0.0451166	-0.116727	-0.100082	-0.00840238	-0.461801
A0A8V8TQF8;A0A8V8TQF2;A0A8V8TR17;O43318	A0A8V8TQF8;A0A8V8TQF2;A0A8V8TR17;O43318	Mitogen-activated protein kinase kinase kinase 7	MAP3K7	993	NaN	0	-1.11537	-1.2614	-1.13728	-0.838405	-0.87224	-1.42476
A0A8V8TQG7;Q12857;S4R3W2;A0A8V8TQI3;B1AKN8;A0A8V8TQV0;A0A590UJU2;B1AKN5;A0A590UK09;A0A8V8TPN0;A0A590UK38;A0A8V8TPG7;A0A8V8TP65;A0A8V8TP49;A0A590UJA3;B1AKN6;A0A590UK73;B1AKN7	A0A8V8TQG7;Q12857;S4R3W2;A0A8V8TQI3;B1AKN8;A0A8V8TQV0;A0A590UJU2;B1AKN5;A0A590UK09;A0A8V8TPN0;A0A590UK38;A0A8V8TPG7;A0A8V8TP65;A0A8V8TP49	Nuclear factor 1 A-type;Nuclear factor 1	NFIA	994	0.0987968	-0.105698	-1.19365	-0.535104	-0.660873	-1.55447	-0.585729	-0.566524
Q13438;A0A8V8TQI8;A0A8V8TRE0;A0A8V8TQI4;A0A8V8TR31;A0A8V8TQI0;A0A8V8TRD7;F8W1N0;A0A8V8TR34;A0A8V8TQI2;A0A8V8TPZ4;A0A8V8TQI9;B4E321;A0A8V8TPZ9;F8W1V2;F8VZI7;F8W0R2	Q13438;A0A8V8TQI8;A0A8V8TRE0;A0A8V8TQI4;A0A8V8TR31;A0A8V8TQI0;A0A8V8TRD7;F8W1N0;A0A8V8TR34;A0A8V8TQI2;A0A8V8TPZ4;A0A8V8TQI9;B4E321;A0A8V8TPZ9;F8W1V2	Protein OS-9	OS9	995	0.916369	0.135498	-0.758669	-0.582626	-0.647589	-0.486109	-0.476752	-0.619529
A0A8V8TQJ0;P52701;A0A494C0M1;A0A8V8TQW9;A0A8V8TPJ4;A0A8V8TPR2;F8WAX8;C9J7Y7;C9JH55;C9J8Y8;F8W7G9	A0A8V8TQJ0;P52701;A0A494C0M1;A0A8V8TQW9;A0A8V8TPJ4	DNA mismatch repair protein Msh6	MSH6	996	0.0378724	-0.00473078	0.636074	0.691984	0.598803	0.675146	0.664893	0.572631
A0A8V8TQS3;H0YJQ1;A0A8V8TRJ3;Q8NEJ9;G3V4G1;H0YJ17	A0A8V8TQS3;H0YJQ1;A0A8V8TRJ3;Q8NEJ9;G3V4G1	Neuroguidin	NGDN	997	0.124113	0.0154927	-0.398734	-0.436985	-0.41583	-0.451731	-0.439981	-0.313359
A0A8V8TQT0;Q9NPE3;A0A8V8TP28;A0A8V8TPD4;A0A8V8TQE5;H0YM60;A0A8V8TPK8;A0A8V8TQE9	A0A8V8TQT0;Q9NPE3;A0A8V8TP28;A0A8V8TPD4;A0A8V8TQE5	H/ACA ribonucleoprotein complex subunit 3	NOP10	998	0.444494	0.0762855	-0.118155	-0.254422	-0.344366	-0.186879	-0.0967263	-0.204481
E9PNW8;A0A8V8TQT9;Q8WVX9	E9PNW8;A0A8V8TQT9;Q8WVX9	Fatty acyl-CoA reductase 1	FAR1	999	0.324802	-0.0517537	-0.397192	-0.376446	-0.488525	-0.361791	-0.517377	-0.538256
Q9BTA9;A0A8V8TQV5;A0A9L9PXQ9;A0A7P0T961;J3QTA0;A0A0A0MRT2;A0A8V8TR65;A0A0A0MSR1;E9PMZ7;A0A7P0Z479;A0A494C0S5;A0A494C0C1;A0A0D9SFY7;A0A494C0B7;A0A7P0TBE3;C9JMU2;C9JVK6	Q9BTA9;A0A8V8TQV5;A0A9L9PXQ9;A0A7P0T961;J3QTA0;A0A0A0MRT2	WW domain-containing adapter protein with coiled-coil	WAC	1000	0.0234271	0.00798219	-0.53538	-0.560514	-0.415802	-0.446874	-0.696866	-0.34401
A0A8V8TQW4;O14617;A0A2R8Y4J3;A0A087WYN6	A0A8V8TQW4;O14617	AP-3 complex subunit delta-1	AP3D1	1001	0.765233	-0.0925642	0.0349644	0.0407204	0.0428673	-0.00265392	0.00764079	-0.164127
A0A8V8TR54;Q12873;A0A5F9ZHX5;H7C3H7;H7C0J3;I3L1I4;A0A5F9ZHM2	A0A8V8TR54;Q12873;A0A5F9ZHX5	Chromodomain-helicase-DNA-binding protein 3	CHD3	1002	NaN	0	-1.64838	-1.17641	-1.2306	-1.09021	-0.773675	-1.67729
A0A8V8TRF6;A0A8V8TQK9;F8WA11;A0A8V8TLP7;Q7Z460;H0Y5T1;C9J151;C9JP76	A0A8V8TRF6;A0A8V8TQK9;F8WA11;A0A8V8TLP7;Q7Z460;H0Y5T1	CLIP-associating protein 1	CLASP1	1003	0.0470514	-0.00798374	-0.00489954	-0.0270516	0.0231976	0.0209292	0.0666103	-0.120244
A0A8V8TRG9;P42345;A0A8V8TQP2;A0A8V8TQM6;A0A8V8TQ52;A0A8V8TR74	A0A8V8TRG9;P42345;A0A8V8TQP2;A0A8V8TQM6;A0A8V8TQ52	Serine/threonine-protein kinase mTOR	MTOR	1004	0.651806	0.168985	-1.30974	-1.01174	-1.24286	-1.08741	-0.869686	-1.10028
A0A8Z5ADK7;F8VU11;Q6NWY9	A0A8Z5ADK7;F8VU11;Q6NWY9	Pre-mRNA-processing factor 40 homolog B	PRPF40B	1005	NaN	0	-1.20499	-1.1868	-0.766432	-0.68897	-1.34234	-1.46512
A0A994J3N8;A0A994J3H1;P30153;C9J9C1;B3KQV6;E9PH38;A0A994J6A3;M0QXG4;M0R0K6;E9PPI5;E9PHZ6	A0A994J3N8;A0A994J3H1;P30153;C9J9C1;B3KQV6	Serine/threonine-protein phosphatase 2A 65 kDa regulatory subunit A alpha isoform	PPP2R1A	1006	0.0710532	0.00563002	1.85979	1.87182	1.80668	1.82343	1.84337	1.88838
Q6UN15;A0A994J6B4;A0A994J3L5;A0A994J458;A0A994J6Q2;A0A994J6B8;A0A994J3I9;A0A994J464;A0A994J474;A0A994J3S0;A0A994J6N5;A0A994J3S6;A0A994J442;A0A994J3M0;A0A994J6R0;A0A994J3R0;A0A994J6P0;A0A994J3P6;A0A994J3K5;A0A994J3J1;A0A994J438;A0A994J6E0;A0A994J3R5;A0A994J3T5;A0A994J6C9;A0A994J6E2;A0A994J3Q5;A0A994J3Q0;A0A0B4J203;A0A994J6P3;A0A994J6D6;A0A994J6C2;A0A994J3L0;A0A994J6D3;A0A994J6Q5;A0A994J3J6;A0A994J…	Q6UN15;A0A994J6B4;A0A994J3L5;A0A994J458;A0A994J6Q2;A0A994J6B8;A0A994J3I9;A0A994J464;A0A994J474;A0A994J3S0;A0A994J6N5;A0A994J3S6;A0A994J442;A0A994J3M0;A0A994J6R0;A0A994J3R0;A0A994J6P0;A0A994J3P6;A0A994J3K5;A0A994J3J1;A0A994J438;A0A994J6E0;A0A994J3R5;A0A994J3T5;A0A994J6C9;A0A994J6E2;A0A994J3Q5;A0A994J3Q0;A0A0B4J203;A0A994J6P3;A0A994J6D6;A0A994J6C2;A0A994J3L0;A0A994J6D3;A0A994J6Q5;A0A994J3J6	Pre-mRNA 3-end-processing factor FIP1	FIP1L1	1007	0.190782	0.0296234	0.677429	0.602157	0.634635	0.600879	0.624731	0.777481
O43292;A0A994J7A1;A0A994J3Z2;A0A994J6X1;A0A994J3Y5;A0A994J6I9;E9PPZ9;A0A994J3S5;A0A994J5D7;A0A994J4Q3;A0A994J6W8;A0A994J6W5;A0A994J7N7;A0A994J4X7;A0A994J3S1;A0A994J6I4;E9PLV6;A0A994J5C8;A0A994J6H8;E9PQ31;A0A994J4D0;A0A994J3Y9;A0A994J4P7	O43292;A0A994J7A1;A0A994J3Z2;A0A994J6X1;A0A994J3Y5;A0A994J6I9;E9PPZ9;A0A994J3S5;A0A994J5D7;A0A994J4Q3;A0A994J6W8;A0A994J6W5;A0A994J7N7;A0A994J4X7;A0A994J3S1;A0A994J6I4;E9PLV6;A0A994J5C8;A0A994J6H8;E9PQ31;A0A994J4D0;A0A994J3Y9;A0A994J4P7	Glycosylphosphatidylinositol anchor attachment 1 protein	GPAA1	1008	NaN	0	-1.12111	-1.14899	-1.11501	-1.06331	-1.25959	-0.941809
A0A994J414;J3KMZ8;A0A994J426;A0A994J6A8;Q92785;A0A994J6N1;E9PN04;A0A994J3P2	A0A994J414;J3KMZ8;A0A994J426;A0A994J6A8;Q92785;A0A994J6N1	Zinc finger protein ubi-d4	DPF2	1010	1.00947	0.147234	-0.179273	-0.277816	-0.127454	-0.027745	-0.146555	0.0314585
C9JXB8;A0A994J4A5;C9JNW5;P83731	C9JXB8;A0A994J4A5;C9JNW5;P83731	60S ribosomal protein L24	RPL24	1011	0.508073	0.0619287	1.59661	1.65311	1.51821	1.72219	1.62913	1.60239
A0A994J4C4;Q9NUM4;C9J998;A0A994J7D5;F2Z3N7;C9JZ87;A0A994J517;A0A994J4F8;A0A994J4M3	A0A994J4C4;Q9NUM4;C9J998;A0A994J7D5;F2Z3N7;C9JZ87;A0A994J517;A0A994J4F8;A0A994J4M3	Transmembrane protein 106B	TMEM106B	1012	0.169329	-0.0501001	-0.652936	-0.436778	-0.556489	-0.705358	-0.414323	-0.676823
A0A994J4D7;A0A994J522;A0A994J715;A0A994J4L0;A0A994J704;Q8IW35;A0A994J7E5;E9PG22	A0A994J4D7;A0A994J522;A0A994J715;A0A994J4L0;A0A994J704;Q8IW35;A0A994J7E5;E9PG22	Centrosomal protein of 97 kDa	CEP97	1013	0.421084	-0.173102	-1.43289	-1.23488	-0.857083	-1.42613	-1.26424	-1.35379
A0A994J4D9;Q9NPD3;E9PI41;E9PPI9	A0A994J4D9;Q9NPD3;E9PI41	Exosome complex component RRP41	EXOSC4	1014	0.0981076	0.0108044	0.30488	0.311051	0.417997	0.375505	0.363435	0.327401
A0A994J4E9;A0A994J6U9;B4DUQ1;Q5T6W2;A0A994J6T5;A0A994J795;S4R457;S4R359	A0A994J4E9;A0A994J6U9;B4DUQ1;Q5T6W2;A0A994J6T5		HNRNPK	1015	0.30409	-0.0334339	1.68223	1.69265	1.75024	1.6284	1.64307	1.75336
H3BRB8;A0A994J4H7;E9PJP2;Q5TF21	H3BRB8;A0A994J4H7;E9PJP2;Q5TF21	Protein SOGA3	SOGA3	1016	NaN	0	-1.15821	-1.19792	-1.27072	-1.19538	-0.82789	-1.18718
H0Y7A3;H3BLT1;H7C2S1;H7BYP9;A0A994J4L8;H7C275;H0Y4M6;O15068	H0Y7A3;H3BLT1;H7C2S1;H7BYP9;A0A994J4L8;H7C275;H0Y4M6;O15068	Guanine nucleotide exchange factor DBS	MCF2L	1017	NaN	0	-0.95825	-0.965811	-1.46794	-1.10867	-1.40873	-0.952446
A0A994J4R1;Q14103;H0Y8G5;A0A994J440;D6RAF8;D6RD83;D6RF44;D6RBQ9;A0A994J4B1	A0A994J4R1;Q14103;H0Y8G5;A0A994J440;D6RAF8	Heterogeneous nuclear ribonucleoprotein D0	HNRNPD	1019	0.193502	0.0120415	2.51099	2.5247	2.51252	2.48473	2.53426	2.56535
A0A994J4R3;Q92522	A0A994J4R3;Q92522	Histone H1x	H1FX	1020	0.230519	0.0364731	0.52709	0.585115	0.429133	0.470036	0.612771	0.567951
A0A994J6S4;A0A994J4R6;Q93008;A0A994J4T3;A0A994J583;A0A994J766;A0A994J7K1;O00507;A0A994J588;A0A994J4T8	A0A994J6S4;A0A994J4R6;Q93008;A0A994J4T3;A0A994J583;A0A994J766	Probable ubiquitin carboxyl-terminal hydrolase FAF-X	USP9X	1021	0.156708	-0.0130008	-0.0245031	0.00689695	-0.0794617	-0.0361886	-0.0195795	-0.0803022
A0A994J4S7;A0A994J4U9;P61978	A0A994J4S7;A0A994J4U9;P61978	Heterogeneous nuclear ribonucleoprotein K	HNRNPK	1022	0.373928	0.0254751	3.21862	3.19534	3.14961	3.1875	3.19954	3.25295
A0A994J7B5;A0A994J4U5;A0A994J5E9;A0A994J5F4;A0A994J4U0;A0A994J5D2;A0A994J4T6;A0A994J7R7;A0A994J7D3;A0A994J518;A0A994J527;A0A994J5H4;A0A994J500;A0A994J7Q7;O95684	A0A994J7B5;A0A994J4U5;A0A994J5E9;A0A994J5F4;A0A994J4U0;A0A994J5D2;A0A994J4T6;A0A994J7R7;A0A994J7D3;A0A994J518;A0A994J527;A0A994J5H4;A0A994J500;A0A994J7Q7;O95684	FGFR1 oncogene partner	FGFR1OP	1023	NaN	0	-1.08826	-0.684781	-1.16651	-1.12571	-0.823468	-1.01534
A0A994J7M5;A0A994J4W5;H3BTS6;Q8NBN3	A0A994J7M5;A0A994J4W5;H3BTS6;Q8NBN3	Transmembrane protein 87A	TMEM87A	1024	NaN	0	-0.573927	-1.14391	-1.04002	-1.58544	-1.07183	-0.794431
A0A994J4Y8	A0A994J4Y8			1025	0.410358	0.373731	-0.103192	-0.0995931	-1.25251	-0.0213542	-0.191349	-0.121398
P51531;A0A994J4Z7;F6VDE0;A0A0U1RQZ9;A0A994J501;A0A994HRU5;A0A994J4C9;A0A994J7D9;A0A0U1RR26;B1ALF6;B4DNT1;A0A1W2PS06;B1ALG2;F6T8Q0;B1ALG1;A0A0U1RQX3;A0A0U1RR83;A0A0U1RQW7;F6XE55;A0A0U1RR09;F6UH26;F6RS74;A0A1B0GWA8;A0A1B0GU54;A0A0A0MT03	P51531;A0A994J4Z7;F6VDE0;A0A0U1RQZ9;A0A994J501;A0A994HRU5	Probable global transcription activator SNF2L2	SMARCA2	1026	0.393251	-0.117251	-0.675231	-0.779143	-0.361861	-0.708197	-0.743732	-0.716057
C9JHU5;E9PCX8;A0A994J537;Q68CZ2;A0A994J7F3;A0A994J4W0;A0A994J7T8;C9JWN9;C9JTD0	C9JHU5;E9PCX8;A0A994J537;Q68CZ2;A0A994J7F3	Tensin-3	TNS3	1027	0.153694	-0.0411047	0.015632	-0.242944	-0.0811134	-0.041282	-0.124532	-0.265926
A0A994J542;Q9Y6Y8;H7C0V8;H7C4C4	A0A994J542;Q9Y6Y8	SEC23-interacting protein	SEC23IP	1028	0.0192544	-0.000830427	0.23649	0.197883	0.230302	0.234255	0.206842	0.221086
Q96S52;A0A994J801;A0A994J555;A0A994J5E6;A0A994J5S5;A0A994J550;A0A994J7M9;A0A994J810;A0A994J7M6;A0A994J5S0;A0A994J5F5;A0A994J5S7;A0A994J7M3;A0A994J5F0;A0A994J804;A0A994J808;A0A994J5E2;J3QL67	Q96S52;A0A994J801;A0A994J555;A0A994J5E6;A0A994J5S5;A0A994J550;A0A994J7M9;A0A994J810;A0A994J7M6;A0A994J5S0;A0A994J5F5;A0A994J5S7;A0A994J7M3;A0A994J5F0;A0A994J804;A0A994J808;A0A994J5E2	GPI transamidase component PIG-S	PIGS	1029	0.332606	-0.0205531	0.0858764	0.121088	0.0440115	0.0722629	0.0386689	0.0783852
A0A994J591;H7C5L6;C9J2M4;P78362;H7C521;F8WBW4	A0A994J591;H7C5L6;C9J2M4;P78362	SRSF protein kinase 2;SRSF protein kinase 2 N-terminal;SRSF protein kinase 2 C-terminal	SRPK2	1030	0.205679	-0.00924643	0.206182	0.202256	0.158486	0.193233	0.181203	0.164749
B1AUU8;A0A994J5J3;A0A994J5A3;P42566;A0A994J841;A0A994J5W4	B1AUU8;A0A994J5J3;A0A994J5A3;P42566;A0A994J841;A0A994J5W4	Epidermal growth factor receptor substrate 15	EPS15	1031	NaN	0	-1.10101	-1.3647	-1.17264	-1.30741	-1.49704	-0.812416
A0A994J5B1;O43491;E9PHY5;E9PK52;E9PII3;A0A2R8Y5B3;H0Y5B0;Q6R5J7;E9PMV8;Q6ZSX4;E9PQD2;E9PMG5;E9PRG1;E9PIG0;E9PQN0;E9PJP4;E9PN54;E9PPC9	A0A994J5B1;O43491;E9PHY5;E9PK52;E9PII3;A0A2R8Y5B3	Band 4.1-like protein 2	EPB41L2	1032	0.320488	-0.0198892	0.661566	0.657811	0.616491	0.652305	0.639766	0.584129
A0A994J5J1;P04844;Q5JYR7;Q5JYR4;Q5JYR3;H0Y5M1	A0A994J5J1;P04844	Dolichyl-diphosphooligosaccharide--protein glycosyltransferase subunit 2	RPN2	1033	0.441959	-0.0457821	1.74766	1.83202	1.84201	1.79365	1.79504	1.69565
A0A994J5K1;Q10713;Q5SXN9;A0A994J7S6;A0A994J5C0;A0A994J5X6;A0A994J5K6;A0A994J5B5;A0A9H4AR20;A0A9L9PWU5	A0A994J5K1;Q10713;Q5SXN9	Mitochondrial-processing peptidase subunit alpha	PMPCA	1034	0.0817396	-0.0061481	0.857337	0.853254	0.896822	0.871489	0.897296	0.820184
P46459;K7EQD6;A0A994J5X9;A0A994J5X2;I3L0N3;A0A994J5K9;B4DH19;A0A994J5C5;A0A994J855;A0A994J5Y2;A0A994J7T3;I3L2G1;A0A0J9YXN6;I3L0L3;I3L4Q9;A0A994J5C9;A0A0G2JRU0	P46459;K7EQD6;A0A994J5X9;A0A994J5X2;I3L0N3;A0A994J5K9;B4DH19;A0A994J5C5;A0A994J855;A0A994J5Y2;A0A994J7T3	Vesicle-fusing ATPase	NSF	1035	0.165785	-0.0189199	1.12458	1.16861	1.18842	1.19125	1.1681	1.0655
Q5T2X5;A0A994J5T9;Q5T2X4;Q5VT06	Q5T2X5;A0A994J5T9;Q5T2X4;Q5VT06	Centrosome-associated protein 350	CEP350	1036	NaN	0	-1.47479	-1.50779	-1.44056	-1.16502	-0.960627	-1.2943
A0A994J5W6;C9JYN0;A0A0U1RQT9;A0A994J5J4;A0A994J846;Q16563	A0A994J5W6;C9JYN0;A0A0U1RQT9;A0A994J5J4;A0A994J846;Q16563	Synaptophysin-like protein 1	SYPL1	1037	0.71629	0.107486	0.663891	0.853715	0.660277	0.861647	0.783645	0.855049
A0A994J6R1;A0A994J761;A0A994J753;P19367;A0A994J428;A0A994J758;A0A994J432;A0A994J4Q0;A0A994J6R6;A0A994J4Q4;A0A994J4P6	A0A994J6R1;A0A994J761;A0A994J753;P19367;A0A994J428;A0A994J758;A0A994J432;A0A994J4Q0;A0A994J6R6;A0A994J4Q4	Hexokinase-1	HK1	1039	0.0235705	-0.00927432	-0.515057	-0.211619	-0.227154	-0.257573	-0.223961	-0.50012
A0A994J6T1;P63000;B1AH77;B1AH80;P15153;B1AH78	A0A994J6T1;P63000	Ras-related C3 botulinum toxin substrate 1	RAC1	1040	0.238511	0.0560215	1.06006	1.1618	0.851679	1.05999	1.07191	1.1097
A0A994J749;A0A7I2V2T3;P12268;H0Y4R1;E7ETK5;A0A7I2YQK5;Q2TAL8;A0A994J6Q4;A0A994J457;A0A994J420;A0A994J751;A0A994J492;A0A994J424;A0A994J4P1;A0A7I2V5N6	A0A994J749;A0A7I2V2T3;P12268;H0Y4R1;E7ETK5;A0A7I2YQK5	Inosine-5-monophosphate dehydrogenase 2	IMPDH2	1041	0.631436	-0.0209233	1.73079	1.73745	1.69602	1.71084	1.70499	1.68567
A0A994J782	A0A994J782			1042	0.0288199	0.00946907	0.377903	0.516294	0.716982	0.460755	0.544625	0.634205
A0A994J7C7;Q96ST3;A0A994J7C5;H3BNZ3;H3BP90;A0A994J4B6	A0A994J7C7;Q96ST3;A0A994J7C5	Paired amphipathic helix protein Sin3a	SIN3A	1043	0.0460062	0.020489	-0.480442	-0.507615	-0.0721858	-0.313598	-0.243546	-0.441633
A0A994J7H1;A0A994J4Y3;A0A994J7V4	A0A994J7H1;A0A994J4Y3;A0A994J7V4			1044	0.434731	0.0466308	0.79964	0.733932	0.750659	0.744631	0.793376	0.886117
A0A994J7H4;Q8TAT6;A0A0D9SFI9;I3L4U9;I3L3I1;I3L283;I3L281	A0A994J7H4;Q8TAT6	Nuclear protein localization protein 4 homolog	NPLOC4	1045	0.0943722	0.00502801	0.68554	0.629353	0.668016	0.655329	0.658111	0.684553
A0A994J7I5;O75525;E5RJZ9;E5RG12;H0YAQ3;H0YAQ1;E5RHD3	A0A994J7I5;O75525;E5RJZ9;E5RG12;H0YAQ3	KH domain-containing, RNA-binding, signal transduction-associated protein 3	KHDRBS3	1046	1.10274	0.110103	0.746728	0.658785	0.66146	0.759742	0.764461	0.873078
A0A994J7P9;P51116	A0A994J7P9;P51116	Fragile X mental retardation syndrome-related protein 2	FXR2	1047	0.737756	-0.0630591	0.0960044	-0.00821991	0.0620641	-0.00719809	0.0258429	-0.0579735
A0A994J7X3;P50552;K7EM16;A0A994J508	A0A994J7X3;P50552;K7EM16;A0A994J508	Vasodilator-stimulated phosphoprotein	VASP	1049	0.278974	0.0501956	-0.183388	-0.0164352	-0.247766	-0.117346	-0.124469	-0.0551875
A0A9H3ZVE5;A0A9L9PXN3;C9JHF5;E9PPW6;E9PK16;E9PKS0;C9JU19	A0A9H3ZVE5;A0A9L9PXN3;C9JHF5		MFF	1050	NaN	0	-1.16137	-1.27128	-0.656006	-0.864108	-1.07639	-1.19815
A0A9L9PY29;A0A9L9PWZ9;A0A9L9PXC5;A0A9L9PXR4;A0A9L9PXJ9;O95251;A0A9L9PXP8;A0A6Q8PHH2;A0A9L9PXL5;A0A9L9PX81;A0A9L9PXR9;E7EUP3;D6RFZ5;B4DGH8;A0A9L9PX04	A0A9L9PY29;A0A9L9PWZ9;A0A9L9PXC5;A0A9L9PXR4;A0A9L9PXJ9;O95251;A0A9L9PXP8;A0A6Q8PHH2;A0A9L9PXL5;A0A9L9PX81;A0A9L9PXR9	Histone acetyltransferase KAT7	KAT7	1051	0.0429582	0.017755	-0.490902	-0.778069	-0.703906	-0.544315	-0.51298	-0.862317
A0A9L9PXC2;O00469;A0A9L9PX47;E7ETU9;C9JXZ0;A0A994J6S5;A0A994J6E6;A0A994J3M7;F8WEW3	A0A9L9PXC2;O00469;A0A9L9PX47;E7ETU9;C9JXZ0;A0A994J6S5;A0A994J6E6	Procollagen-lysine,2-oxoglutarate 5-dioxygenase 2	PLOD2	1052	0.591217	0.0294621	0.340312	0.317729	0.343783	0.368017	0.396749	0.325445
Q02818;A0A9L9PXH6;A0A9L9PXG8;A0A9L9PXW6;A0A9L9PYB2;A0A9L9PYB5;C9JKZ2;H7BZI1;A0A9L9PXA1;A0A9L9PXT8;A0A9L9PYA9;A0A9L9PX96;A0A9L9PXU2;A0A9L9PXW3;A0A9L9PXH3;C9J3C1;C9JBD3	Q02818;A0A9L9PXH6;A0A9L9PXG8;A0A9L9PXW6;A0A9L9PYB2;A0A9L9PYB5;C9JKZ2;H7BZI1;A0A9L9PXA1;A0A9L9PXT8;A0A9L9PYA9;A0A9L9PX96	Nucleobindin-1	NUCB1	1053	0.448955	0.0518728	0.534288	0.492206	0.498033	0.494428	0.532316	0.6534
A0A9L9PXL4;Q86U86;E7EVG2;H0Y5B5;C9JPI5;C9JCJ2;C9J053;C9JQF1;C9J409	A0A9L9PXL4;Q86U86;E7EVG2;H0Y5B5	Protein polybromo-1	PBRM1	1054	0.193103	0.0113212	-0.0296364	-0.0290194	-0.0633211	-0.0162793	-0.0041909	-0.0675432
A0A9L9PXM5;A0A9L9PY35;Q6UW63;A0A9L9PXK3	A0A9L9PXM5;A0A9L9PY35;Q6UW63;A0A9L9PXK3	KDEL motif-containing protein 1	KDELC1	1055	0.440647	0.278596	-1.53468	-0.665957	-1.20915	-0.961191	-0.948652	-0.66416
P13473;A0A9L9PXQ4;H0YCG2	P13473;A0A9L9PXQ4	Lysosome-associated membrane glycoprotein 2	LAMP2	1056	0.360079	-0.0372597	1.27034	1.28239	1.36609	1.23381	1.24264	1.33058
A0A9L9PXS3;R4GNE4;P36969;K7ERP4;K7EJ20;K7ENB4;K7EKX7;A0A0A0MTT1;Q6PJX4;A0A087X247	A0A9L9PXS3;R4GNE4;P36969;K7ERP4;K7EJ20;K7ENB4;K7EKX7;A0A0A0MTT1	Glutathione peroxidase;Phospholipid hydroperoxide glutathione peroxidase, mitochondrial	GPX4	1057	0.756833	-0.0616742	0.738016	0.676488	0.791715	0.7072	0.663775	0.650222
Q13098;C9JFE4;A0A9L9PXT0;A0A9L9PX62;A8K070;A0A096LPJ3;A0A096LP07;J3KSA5;J3KRJ4;J3QLT0;J3KTB0;J3QS88;J3QQX0;J3KRE8;J3QS84;J3QL53;J3QLE8	Q13098;C9JFE4;A0A9L9PXT0;A0A9L9PX62;A8K070;A0A096LPJ3;A0A096LP07	COP9 signalosome complex subunit 1	GPS1	1058	0.00941257	-0.000756343	0.513597	0.574808	0.589385	0.579705	0.559955	0.535861
A0A9L9PXU7;P49454	A0A9L9PXU7;P49454	Centromere protein F	CENPF	1059	0.164547	-0.0591643	-0.629317	-0.714942	-0.574292	-0.874781	-0.774007	-0.447257
A0A9L9PYC3;A0A9L9PXV5;J3QQV3;A0A9L9PXX9;A0A9L9PYC7;F5GYE8;Q8N8E3	A0A9L9PYC3;A0A9L9PXV5;J3QQV3;A0A9L9PXX9;A0A9L9PYC7;F5GYE8;Q8N8E3	Centrosomal protein of 112 kDa	CEP112	1060	NaN	0	-0.790661	-1.50058	-1.34865	-1.23701	-1.3445	-1.03166
A0A9L9PY07;H0Y332;Q5T5C0	A0A9L9PY07;H0Y332;Q5T5C0	Syntaxin-binding protein 5	STXBP5	1061	NaN	0	-1.20064	-1.28956	-1.13327	-1.01931	-1.07788	-1.21644
A0A9L9PY40;Q7Z4H8;A0A9L9PX09;H0YEM3	A0A9L9PY40;Q7Z4H8;A0A9L9PX09	KDEL motif-containing protein 2	KDELC2	1062	0.161232	0.0185238	0.113758	0.165266	0.109794	0.0707806	0.198751	0.174858
A0A9L9PY48;O95628	A0A9L9PY48;O95628	CCR4-NOT transcription complex subunit 4	CNOT4	1063	NaN	0	-1.47324	-0.971857	-1.72764	-1.16717	-1.28475	-1.42752
A0A9L9PY49;P16435;A0A9L9PXL8;A0A8V8NE24;A0A9L9PXN4;H0Y4R2;E7EMD0;A0A8V8NLF0;A0A8V8P1G2;E7EWU0;A0A8V8NRY5;A0A8V8P672;A0A8V8NKH1;A0A8V8NVX2;A0A8V8PBF2	A0A9L9PY49;P16435;A0A9L9PXL8;A0A8V8NE24;A0A9L9PXN4;H0Y4R2;E7EMD0	NADPH--cytochrome P450 reductase	POR	1064	0.517106	-0.0411947	0.56098	0.559965	0.653074	0.581716	0.542182	0.526537
H7C3H3;E9PEM3;H7C357;H0Y6E6;A0A9L9PY84;Q92622	H7C3H3;E9PEM3;H7C357;H0Y6E6;A0A9L9PY84;Q92622	Run domain Beclin-1 interacting and cysteine-rich containing protein	KIAA0226	1065	NaN	0	-0.940903	-0.967401	-0.988795	-0.95733	-1.41509	-1.28069
A0A9L9PY92;Q9GZY8	A0A9L9PY92;Q9GZY8	Mitochondrial fission factor	MFF	1066	0.0506717	-0.00636452	0.293631	0.297203	0.349344	0.255344	0.281787	0.383954
A0A9L9PYL0;H7C433;A0A0A0MS29;E9PQX8	A0A9L9PYL0;H7C433;A0A0A0MS29		MFF	1067	1.0481	0.0527572	1.14785	1.07841	1.0916	1.1691	1.16891	1.13813
A0AVT1;H0Y8S8;H0Y9U5	A0AVT1	Ubiquitin-like modifier-activating enzyme 6	UBA6	1068	0.610413	-0.0282237	0.41493	0.472175	0.451312	0.439282	0.417675	0.39679
J3KR33;A0JLT2	J3KR33;A0JLT2	Mediator of RNA polymerase II transcription subunit 19	MED19	1069	NaN	0	-1.21734	-1.11947	-1.22985	-0.863022	-1.12661	-1.05906
A0MZ66	A0MZ66	Shootin-1	KIAA1598	1070	0.421486	0.0285108	-0.649404	-0.595711	-0.612518	-0.621179	-0.607786	-0.543136
M0R026;A1L0T0;M0R1B5;M0QZX5;E9PJS0	M0R026;A1L0T0	Acetolactate synthase-like protein	ILVBL	1071	0.260053	0.0158769	0.247209	0.24409	0.199468	0.254737	0.273539	0.210122
A1X283;G3V144;A0A1B0GUF2	A1X283;G3V144;A0A1B0GUF2	SH3 and PX domain-containing protein 2B	SH3PXD2B	1072	1.15358	-0.148732	-0.231816	-0.152079	-0.301785	-0.428247	-0.292907	-0.410723
A2A274;Q99798;A0A7I2V3U0;A0A7I2V586;A0A7I2V3F1;A0A7I2V5T4;A0A7I2V5A1;A0A7I2V614;A0A7I2V538;A0A7I2V6A6;A0A7I2V4I8;A0A7I2V5W7;A0A7I2V3C8;A0A7I2V3U7;A0A7I2V5U4;A0A7I2V2Y4	A2A274;Q99798;A0A7I2V3U0;A0A7I2V586;A0A7I2V3F1;A0A7I2V5T4;A0A7I2V5A1;A0A7I2V614	Aconitate hydratase, mitochondrial	ACO2	1073	0.945648	0.0250496	1.29516	1.29059	1.27933	1.32685	1.32278	1.2906
A2A2F0;Q86X10	A2A2F0;Q86X10	Ral GTPase-activating protein subunit beta	RALGAPB	1074	0.384482	-0.741394	0.470665	0.532424	-0.657109	0.729501	-0.918121	-1.68958
A2A2V2;Q5TCT4;H7C5M1	A2A2V2;Q5TCT4;H7C5M1		RBM34	1075	0.28345	-0.0976699	-0.021448	-0.0737954	-0.216947	-0.197968	0.0145745	-0.421806
A2A3M4;A6PVU7;Q9P2M7	A2A3M4;A6PVU7;Q9P2M7	Cingulin	CGN	1077	NaN	0	-1.15884	-1.39172	-1.12067	-1.3651	-0.76805	-1.84196
A2AE50;Q5SPU2;A2AE48;Q12899	A2AE50;Q5SPU2;A2AE48;Q12899	Tripartite motif-containing protein 26	TRIM26	1078	0.335664	-0.0849464	-0.429091	-0.276813	-0.204852	-0.525282	-0.394937	-0.245377
A2AJT9	A2AJT9	Uncharacterized protein CXorf23	CXorf23	1079	NaN	0	-1.76757	-0.628516	-1.39161	-0.492374	-0.942709	-1.07163
A2IDA3;P29372	A2IDA3;P29372	DNA-3-methyladenine glycosylase	MPG	1080	0.141655	-0.0651094	-0.381888	-0.821378	-0.654068	-0.892742	-0.507859	-0.652062
A2RU67	A2RU67	Uncharacterized protein KIAA1467	KIAA1467	1081	NaN	0	-1.28636	-1.65724	-0.88417	-0.976664	-1.05069	-1.26943
A3KFL5;Q13868;B4E001;A0A8I5KV47;A0A8I5KVY3;A3KFL2;A0A8I5QL34	A3KFL5;Q13868;B4E001;A0A8I5KV47;A0A8I5KVY3;A3KFL2	Exosome complex component RRP4	EXOSC2	1082	1.00058	0.17079	-0.604333	-0.813052	-0.595725	-0.557516	-0.511969	-0.431255
A3KMH1	A3KMH1	von Willebrand factor A domain-containing protein 8	VWA8	1083	0.0920593	0.067625	-0.489889	-1.10917	-1.35577	-0.925159	-0.83145	-0.995338
A3KN83	A3KN83	Protein strawberry notch homolog 1	SBNO1	1084	NaN	0	-1.55134	-1.34425	-0.973445	-0.878926	-1.45937	-1.23341
A4D1E9;C9J8R7;C9JNI1;C9JEQ8;F8WBY0;F8WCN4;F8WBB5	A4D1E9;C9J8R7;C9JNI1	GTP-binding protein 10	GTPBP10	1085	0.014378	-0.00195767	-0.0121013	0.0239807	-0.0553677	0.0126537	0.0312829	-0.0932979
A5YKK6;H3BR89;H3BNB1;H3BVC9;H3BMH0;H3BMZ2	A5YKK6	CCR4-NOT transcription complex subunit 1	CNOT1	1086	0.523498	-0.0524404	0.0850773	0.100372	0.0918923	0.0697909	0.096488	-0.0462586
A6NCC9;E9PME3;C9JHT9;C9JJV1;Q9Y5U2	A6NCC9;E9PME3;C9JHT9;C9JJV1;Q9Y5U2	Protein TSSC4	TSSC4	1087	0.0291483	-0.0234913	-1.24243	-1.05186	-0.415293	-0.822463	-0.822122	-1.13547
H3BTL1;Q9GZQ8;A6NCE7;Q9H492	H3BTL1;Q9GZQ8;A6NCE7;Q9H492	Microtubule-associated proteins 1A/1B light chain 3B;Microtubule-associated proteins 1A/1B light chain 3 beta 2;Microtubule-associated proteins 1A/1B light chain 3A	MAP1LC3B;MAP1LC3B2;MAP1LC3A	1088	0.019628	0.00200437	0.869229	0.787722	0.900463	0.851065	0.864545	0.847817
A6NDA1;Q99871	A6NDA1;Q99871	HAUS augmin-like complex subunit 7	HAUS7	1089	0.889918	1.38058	0.848576	-1.1981	-1.4149	0.876224	0.808909	0.692188
A6NDG6;H3BV17	A6NDG6	Phosphoglycolate phosphatase	PGP	1091	0.832055	0.0635174	-0.0509786	-0.0972213	-0.0329828	-0.0349548	-0.0175092	0.0618335
A6NDU8	A6NDU8	UPF0600 protein C5orf51	C5orf51	1092	0.369971	-0.0275634	0.378628	0.34094	0.432061	0.331937	0.349155	0.387846
A6NFI3	A6NFI3	Zinc finger protein 316	ZNF316	1093	0.209316	-0.302588	-1.3697	-1.00403	-0.958247	-1.07906	-0.682703	-2.47798
A6NFX8;Q9UKK9;A6NJU6;A6NCQ0;H0YEY4;C9JYY9	A6NFX8;Q9UKK9;A6NJU6;A6NCQ0	ADP-sugar pyrophosphatase	NUDT5	1094	0.186246	-0.0215938	0.804284	0.845834	0.937201	0.815327	0.825887	0.881325
K7EIN1;K7ESN4;K7EIJ0;K7ENL2;A6NG10;K7EMC9;Q969T9;K7EIK1	K7EIN1;K7ESN4;K7EIJ0;K7ENL2;A6NG10;K7EMC9;Q969T9;K7EIK1	WW domain-binding protein 2	WBP2	1095	0.231795	-0.102217	-0.639163	-0.720163	-0.165693	-0.615176	-0.61763	-0.598865
A6NGV6;P27540	A6NGV6;P27540	Aryl hydrocarbon receptor nuclear translocator	ARNT	1096	NaN	0	-1.19712	-0.876097	-0.803381	-1.34679	-1.09426	-1.70198
E9PIZ0;C9JST7;A6NGW1;O95070	E9PIZ0;C9JST7;A6NGW1;O95070	Protein YIF1A	YIF1A	1097	0.036747	-0.0185686	0.141923	-0.180813	-0.366869	-0.014361	-0.139289	-0.307814
A6NHB5;Q14202;A6NHN7;A6NL54;A6NC58	A6NHB5;Q14202;A6NHN7	Zinc finger MYM-type protein 3	ZMYM3	1098	0.00873869	-0.00267625	-0.080751	0.050546	-0.160396	0.0861625	-0.183497	-0.101295
A6NHQ2	A6NHQ2	rRNA/tRNA 2-O-methyltransferase fibrillarin-like protein 1	FBLL1	1099	0.758945	0.121545	0.441565	0.559846	0.68332	0.725891	0.678635	0.644841
A6NIR2;X6R7Y7;Q9Y547	A6NIR2;X6R7Y7;Q9Y547	Intraflagellar transport protein 25 homolog	HSPB11	1101	0.491851	0.628959	0.306787	-1.45559	0.101827	0.311625	0.311529	0.216744
F8WC89;A6NKF1	F8WC89;A6NKF1	SAC3 domain-containing protein 1	SAC3D1	1102	NaN	0	-1.25877	-1.06652	-1.14374	-0.967299	-1.55758	-1.13499
J3KNE0;A6NKT7;F8VYC4;A0A286YES2;P0DJD0;P0DJD1;H7BZ48;C9J6W1;C9J1W9;C9JF75;Q05823	J3KNE0;A6NKT7;F8VYC4;A0A286YES2;P0DJD0;P0DJD1	RanBP2-like and GRIP domain-containing protein 3;RANBP2-like and GRIP domain-containing protein 1;RANBP2-like and GRIP domain-containing protein 2	RGPD3;RGPD1;RGPD2	1104	0.917049	0.120911	-0.394922	-0.338359	-0.269433	-0.122304	-0.293635	-0.224042
A6NLH6;Q9P003	A6NLH6;Q9P003	Protein cornichon homolog 4	CNIH4	1105	0.387225	-0.0971068	0.296635	0.30065	0.52932	0.394712	0.295094	0.145479
E9PJK1;E9PRJ8;H0YDL9;H0YDJ9;E9PIF1;A6NMH8;H0YEE2;P60033	E9PJK1;E9PRJ8;H0YDL9;H0YDJ9;E9PIF1;A6NMH8;H0YEE2;P60033	Tetraspanin;CD81 antigen	CD81	1106	0.340462	-0.491928	0.0766337	0.0988126	0.162523	0.0414876	-1.5573	0.377995
P09884;A6NMQ1;A0A7I2V2V3	P09884;A6NMQ1	DNA polymerase alpha catalytic subunit;DNA polymerase	POLA1	1107	1.39926	-0.0732489	-0.170401	-0.185067	-0.173116	-0.209534	-0.246353	-0.292443
A6NMQ3;Q5T5H1;O43768;A0A1W2PRU0	A6NMQ3;Q5T5H1;O43768;A0A1W2PRU0	Alpha-endosulfine	ENSA	1108	0.328341	0.0414613	0.742207	0.638287	0.722935	0.717263	0.687752	0.822797
A6NNK5;Q12888;C9JXV0;H7C3N7;H7BZY0;M0R142	A6NNK5;Q12888;C9JXV0	Tumor suppressor p53-binding protein 1	TP53BP1	1109	1.13954	0.082297	-0.191263	-0.22672	-0.294368	-0.145902	-0.134238	-0.18532
A6NP52;O60831	A6NP52;O60831	PRA1 family protein 2	PRAF2	1110	0.27669	-0.0335041	0.309742	0.444935	0.427999	0.383499	0.385167	0.313498
A6ZKI3;Q9BWD3;Q17RB0	A6ZKI3;Q9BWD3;Q17RB0	Protein FAM127A;Protein FAM127B;Protein FAM127C	FAM127A;FAM127B;FAM127C	1111	0.722177	0.0781316	0.0457564	-0.0644229	-0.0727844	-0.000209379	0.0361454	0.107008
H0YCW2;H7BZ52;S4R3H3;S4R393;S4R410;A7E2V4;S4R3B3;H7C453;S4R3U7	H0YCW2;H7BZ52;S4R3H3;S4R393;S4R410;A7E2V4;S4R3B3;H7C453;S4R3U7	Zinc finger SWIM domain-containing protein 8	ZSWIM8	1112	NaN	0	-1.44857	-1.05509	-1.17347	-0.845484	-1.11864	-1.21865
A7XYQ1	A7XYQ1	Sine oculis-binding protein homolog	SOBP	1113	NaN	0	-1.71562	-1.05226	-0.773982	-1.06925	-0.65755	-1.47742
A8CG34;C9JFL1;A6NF01	A8CG34	Nuclear envelope pore membrane protein POM 121C	POM121C	1114	0.330545	0.508903	0.501628	-1.46675	0.359932	0.33354	0.280798	0.30718
A8K855	A8K855	EF-hand calcium-binding domain-containing protein 7	EFCAB7	1116	NaN	0	-0.838355	-1.29186	-1.44422	-1.42157	-1.26541	-1.18534
A8MU27;A8MUA9;P55854	A8MU27;A8MUA9;P55854	Small ubiquitin-related modifier 3	SUMO3	1118	0.44621	-0.0974964	0.232974	0.156629	0.458224	0.203888	0.135496	0.215954
H7BY10;K7EJV9;K7ERT8;A8MUS3;P62750;K7EMA7	H7BY10;K7EJV9;K7ERT8;A8MUS3;P62750	60S ribosomal protein L23a	RPL23A	1119	0.714351	-0.0723023	2.07454	2.12051	2.16624	2.10076	2.06912	1.9745
A8MXP9;P43243;A0A0R4J2E8;D6REM6;D6R991;B3KM87;H0Y8T4;D6R8Z5;D6RCM3;D6REK4;D6RBK5;D6RB45;A0A1B0GX04;D6RBS2;D6R9F3;D6RE02;D6RIA2;D6RBI2;D6RAY2;D6RAM9	A8MXP9;P43243;A0A0R4J2E8;D6REM6;D6R991	Matrin-3	MATR3	1121	0.0667751	-0.00749954	2.16354	2.16869	2.09551	2.1668	2.1659	2.07253
A8MZF9;P55039;J3QKW7;J3QR71;J3QRI9;J3QLF3;J3QL90;J3KRL5;J3QKV7	A8MZF9;P55039;J3QKW7	Developmentally-regulated GTP-binding protein 2	DRG2	1122	0.326756	-0.113196	-0.589001	-0.538288	-0.15835	-0.457209	-0.593951	-0.574067
B0QY16;Q6ICG6	B0QY16;Q6ICG6	Uncharacterized protein KIAA0930	KIAA0930	1123	NaN	0	-1.10412	-1.23525	-0.885575	-0.888912	-1.01775	-1.36568
B0QY89;Q9Y262;B0QY90;C9JHP4;C9K0Q7;H7C3A0;H0Y7E6	B0QY89;Q9Y262;B0QY90	Eukaryotic translation initiation factor 3 subunit L	EIF3L	1125	0.560141	-0.0423501	1.27542	1.31417	1.3397	1.28903	1.30107	1.21214
B0QY95;Q9NQG6	B0QY95;Q9NQG6	Mitochondrial dynamics protein MID51	MIEF1	1126	NaN	0	-1.1364	-0.771167	-0.940992	-1.54439	-1.34081	-1.11872
B0QYK0;Q01844;A0A0D9SFL3;C9JGE3	B0QYK0;Q01844;A0A0D9SFL3;C9JGE3	RNA-binding protein EWS	EWSR1	1127	0.382539	0.0631937	1.38064	1.27465	1.18542	1.3102	1.29603	1.42406
P48444;B0YIW6;E9PK34	P48444;B0YIW6	Coatomer subunit delta	ARCN1	1128	0.448098	-0.0336935	0.339585	0.376017	0.343988	0.351334	0.348121	0.259054
B1AH87;P30536	B1AH87;P30536	Translocator protein	TSPO	1129	0.0455757	0.00862624	1.01452	1.06038	1.01033	1.10368	1.09568	0.911752
B1AK63;Q9HAF1	B1AK63;Q9HAF1	Chromatin modification-related protein MEAF6	MEAF6	1131	0.433776	0.230144	-1.22607	-1.68583	-1.77803	-1.44615	-1.51714	-1.03621
B1AKC8;Q9NUA8;A0A3B3IRZ6;F8WAI8	B1AKC8;Q9NUA8;A0A3B3IRZ6;F8WAI8	Zinc finger and BTB domain-containing protein 40	ZBTB40	1132	1.21776	-0.160794	-0.732154	-0.746141	-0.666847	-0.868088	-0.781178	-0.978259
B1AKL4;Q9NRA8;B1AKL5;B0QYZ7;H7C0J7	B1AKL4;Q9NRA8	Eukaryotic translation initiation factor 4E transporter	EIF4ENIF1	1133	NaN	0	-1.18748	-1.54672	-0.909768	-1.11993	-0.881177	-0.836287
B1AKV4;F6UTR7;Q9NVA1;F8WCR2;H7BZM2;B1AKV2;B1AKV6;B1AKV3	B1AKV4;F6UTR7;Q9NVA1;F8WCR2;H7BZM2;B1AKV2;B1AKV6;B1AKV3	Ubiquinol-cytochrome-c reductase complex assembly factor 1	UQCC1	1134	0.615117	0.340044	-0.987466	-0.192646	-0.322935	-0.139863	-0.224527	-0.118525
H0Y6Y8;B1AL05;Q8N983;M0R051;H0YBU8	H0Y6Y8;B1AL05;Q8N983;M0R051;H0YBU8	39S ribosomal protein L43, mitochondrial	MRPL43	1135	0.753247	0.0817603	0.182536	0.147781	0.131137	0.202754	0.174743	0.329237
B1ALA9;P60891;A0A2R8Y7H4;A0A6Q8PHI4;A0A6Q8PGP2;A0A6Q8PG13;A0A6Q8PGX9;A0A0A0MRQ9;A0A6Q8PEU0;A0A6Q8PG82	B1ALA9;P60891;A0A2R8Y7H4	Ribose-phosphate pyrophosphokinase 1	PRPS1	1136	0.240409	-0.0253342	0.766379	0.900634	0.83384	0.80732	0.834651	0.782879
B1ALM5;Q9P0T7;Q9NQ34	B1ALM5;Q9P0T7;Q9NQ34	Transmembrane protein 9;Transmembrane protein 9B	TMEM9;TMEM9B	1137	0.461694	0.0620795	-0.431635	-0.597122	-0.581761	-0.512635	-0.42963	-0.482015
B1AMS2;Q14141	B1AMS2;Q14141	Septin-6	2024-09-06	1138	0.224694	-0.0389125	0.973258	1.0704	0.944349	0.975267	1.04356	0.852449
B1AMU7;B1AMU3;Q9Y3B2;R4GNH9;R4GMQ7;B1AMU4	B1AMU7;B1AMU3;Q9Y3B2;R4GNH9;R4GMQ7;B1AMU4	Exosome complex component CSL4	EXOSC1	1139	0.135541	0.0325091	-0.306829	-0.23488	-0.284301	-0.0805114	-0.372668	-0.275303
B1AMY1;B1AMX7;B1AMX8;Q12933	B1AMY1;B1AMX7;B1AMX8;Q12933	TNF receptor-associated factor 2	TRAF2	1140	NaN	0	-0.894005	-0.908058	-1.16066	-1.01748	-1.37209	-1.2362
B1AN62;Q9HAN9	B1AN62;Q9HAN9	Nicotinamide/nicotinic acid mononucleotide adenylyltransferase 1	NMNAT1	1141	1.20591	-0.895965	0.145566	-0.159054	0.0248006	-0.233262	-1.09288	-1.35044
B1ANH5;B1ANH0;Q16774;A0A9L9PY08;A0A9L9PY17;B1ANG9	B1ANH5;B1ANH0;Q16774;A0A9L9PY08;A0A9L9PY17;B1ANG9	Guanylate kinase	GUK1	1142	0.622698	0.0577214	0.17481	0.207522	0.0916797	0.23074	0.169776	0.246661
B4DG22;B1AXG1;B7ZB17;P51812;B7Z3B5;F2Z2J1;Q15349;A0A2R8Y603;D6R910;A0A2R8Y7S9;Q9UK32;D6RHW7;D6RA62;D6RE03	B4DG22;B1AXG1;B7ZB17;P51812	Ribosomal protein S6 kinase alpha-3	RPS6KA3	1143	0.640209	0.0631551	-0.120792	0.0073813	-0.0476658	-0.0384987	0.0426817	0.0242059
B2WTI3;B2WTI4;K7EJU9;Q6NYC1	B2WTI3;B2WTI4;K7EJU9;Q6NYC1	Bifunctional arginine demethylase and lysyl-hydroxylase JMJD6	JMJD6	1144	0.190047	0.0283466	0.315536	0.273456	0.215416	0.198482	0.338533	0.352433
B3KNS5;Q8WVR3	B3KNS5;Q8WVR3	Uncharacterized protein C7orf43	C7orf43	1145	NaN	0	-1.32865	-1.15738	-1.1193	-0.930834	-1.30931	-1.04254
B3KS98;O15372;E5RJT0;E5RGU4;E5RHC7;E5RH59;E5RFW7;E5RFH0	B3KS98;O15372;E5RJT0	Eukaryotic translation initiation factor 3 subunit H	EIF3H	1146	0.0309834	-0.00322027	0.53116	0.53001	0.458791	0.541976	0.513237	0.455087
B3KSI3;M0QZ10;M0QXF9;O15382;M0R2K7;M0QZP4	B3KSI3;M0QZ10;M0QXF9;O15382;M0R2K7;M0QZP4	Branched-chain-amino-acid aminotransferase;Branched-chain-amino-acid aminotransferase, mitochondrial	BCAT2	1147	0.561033	-0.167758	-0.281549	-0.569443	-0.180622	-0.588795	-0.560471	-0.385623
C9J5N1;B3KSP9;Q9BTE6;L7N2F4;K7N799;K7EQ85	C9J5N1;B3KSP9;Q9BTE6;L7N2F4	Alanyl-tRNA editing protein Aarsd1	PTGES3L-AARSD1;AARSD1	1148	0.312634	0.0215166	-0.408785	-0.400993	-0.3875	-0.377219	-0.425252	-0.330256
B3KTM8;Q9UBU8;H0YMJ0;H0YLJ3;H0YLV1;H0YMT8;H0YM21;H0YNE0	B3KTM8;Q9UBU8;H0YMJ0;H0YLJ3	Mortality factor 4-like protein 1	MORF4L1	1149	0.474355	-0.0327909	0.14009	0.0761301	0.119714	0.0620619	0.125277	0.0502225
H0Y9E6;B3KVZ3;Q9H3R5	H0Y9E6;B3KVZ3;Q9H3R5	Centromere protein H	CENPH	1150	0.263837	-0.177289	-0.451991	-0.563477	-0.68074	-1.2534	-0.571416	-0.403254
B4DDD6	B4DDD6		DBNL	1151	0.0300048	-0.0106185	-1.55222	-1.23754	-1.18897	-1.34444	-1.27289	-1.39326
B4DDF4;B4DUT8;Q99439;A0A087X271;H3BVI6;A0A087X1X5;K7ES69;A0A087WV51;H3BQH0	B4DDF4;B4DUT8;Q99439;A0A087X271;H3BVI6;A0A087X1X5;K7ES69	Calponin;Calponin-2	CNN2	1152	0.327889	0.0518097	0.558329	0.463865	0.383793	0.486205	0.473111	0.602099
B4E171;B4DDG0;P41732	B4E171;B4DDG0;P41732	Tetraspanin;Tetraspanin-7	TSPAN7	1153	0.313601	0.274046	0.648373	-0.43128	0.632053	0.559429	0.555284	0.556572
B4DEE8;P16455	B4DEE8;P16455	Methylated-DNA--protein-cysteine methyltransferase	MGMT	1154	2.52026	-0.256292	-0.052896	-0.105219	0.0286493	-0.282822	-0.311747	-0.303771
B4DF77;Q6VY07	B4DF77;Q6VY07	Phosphofurin acidic cluster sorting protein 1	PACS1	1155	NaN	0	-0.972796	-1.24663	-1.30487	-1.09361	-1.40264	-1.34163
B4DFN3;Q13563	B4DFN3;Q13563	Polycystin-2	PKD2	1156	NaN	0	-1.18276	-0.789552	-1.06144	-1.22659	-1.02369	-0.748491
C9J1M4;C9J8V3;C9JJN3;C9JR71;C9JTF7;C9JP72;C9J3Y6;C9IYB9;C9K0C5;B4DGG1;Q9H0X4	C9J1M4;C9J8V3;C9JJN3;C9JR71;C9JTF7;C9JP72;C9J3Y6;C9IYB9;C9K0C5;B4DGG1;Q9H0X4	Protein ITFG3	ITFG3	1157	NaN	0	-0.876367	-1.01617	-0.92754	-1.21648	-1.18803	-1.33528
Q969G3;B4DGM3;A0A2R8Y855;A0A2R8YES3;A0A2R8Y7U4;A0A2R8Y4T4;A0A2R8Y7I9;A0A2U3TZQ7;J3QKS7;A0A2R8Y765;J3QR61;J3QL66;J3QKX6;A0A2R8YD78;J3KT85;A0A2R8YEB8;A0A2R8YDQ4	Q969G3;B4DGM3;A0A2R8Y855;A0A2R8YES3;A0A2R8Y7U4;A0A2R8Y4T4;A0A2R8Y7I9;A0A2U3TZQ7;J3QKS7;A0A2R8Y765;J3QR61	SWI/SNF-related matrix-associated actin-dependent regulator of chromatin subfamily E member 1	SMARCE1	1158	0.169099	-0.0167316	-0.00619732	0.0415765	0.0120163	-0.0429482	-0.0277079	0.0678568
B4DI03;K7EJQ7;Q9BY50;A0A0A0MR04	B4DI03;K7EJQ7;Q9BY50;A0A0A0MR04	Signal peptidase complex catalytic subunit SEC11;Signal peptidase complex catalytic subunit SEC11C	SEC11L3;SEC11C	1159	0.30702	-0.25152	-1.04817	-1.14833	-0.363549	-0.779253	-0.998534	-1.53683
I3L4E7;B4DI26;Q9Y6N1	I3L4E7;B4DI26;Q9Y6N1	Cytochrome c oxidase assembly protein COX11, mitochondrial	COX11	1160	0.249201	0.330156	0.218979	0.243172	-1.3219	0.195216	0.0366661	-0.101169
G8JLH2;B4DIG0;P30305	G8JLH2;B4DIG0;P30305	M-phase inducer phosphatase 2	CDC25B	1161	NaN	0	-0.71267	-1.53986	-0.853844	-1.10191	-1.23776	-1.4867
B4DJI7;J3QLV8;Q9Y5W9	B4DJI7;J3QLV8;Q9Y5W9	Sorting nexin-11	SNX11	1162	NaN	0	-1.32076	-1.01592	-1.06661	-0.930987	-1.08291	-0.840183
H3BRY6;B4DVT3;B4DJL6;Q96SY0	H3BRY6;B4DVT3;B4DJL6;Q96SY0	von Willebrand factor A domain-containing protein 9	VWA9	1163	0.0489336	-0.00967434	-0.408834	-0.455193	-0.451153	-0.361718	-0.404404	-0.578081
O75390;B4DJV2;A0A0C4DGI3;H0YIC4;F8VPF9;H0YH82;F8W1S4;F8VPA1;F8VRI6;F8VR34;F8VTT8;F8W4S1;F8VX68;F8VRP1;F8VZK9;F8VWQ5;F8VX07;F8W642	O75390;B4DJV2;A0A0C4DGI3;H0YIC4	Citrate synthase, mitochondrial;Citrate synthase	CS	1164	0.238727	-0.0192146	1.9783	1.95365	2.01854	1.99091	1.98851	1.91342
Q9H9T3;B4DKA4;H0YAP7	Q9H9T3;B4DKA4;H0YAP7	Elongator complex protein 3	ELP3	1165	0.0248841	-0.00712771	-0.0445217	0.109038	-0.0556334	0.14656	-0.0339932	-0.125067
B4DKF8;E5RJ29;Q9NYI0	B4DKF8;E5RJ29;Q9NYI0	PH and SEC7 domain-containing protein 3	PSD3	1166	NaN	0	-0.857461	-0.976279	-1.60839	-0.894614	-0.974883	-1.19447
B4DKL7;Q8NE00	B4DKL7;Q8NE00	Transmembrane protein 104	TMEM104	1167	NaN	0	-1.33566	-1.07642	-0.895266	-0.867022	-1.26629	-1.00351
B4DL54;P49356	B4DL54;P49356	Protein farnesyltransferase subunit beta	CHURC1-FNTB;FNTB	1168	0.459272	-0.0335088	0.312862	0.240618	0.270988	0.283914	0.237301	0.202726
B4DLN1;Q9UBX3;P52815	B4DLN1;Q9UBX3	Mitochondrial dicarboxylate carrier	SLC25A10	1169	0.139337	-0.00733821	1.76597	1.75682	1.80242	1.75654	1.75182	1.79484
B4DLR8;P15559;H3BNV2;H3BRK3	B4DLR8;P15559;H3BNV2;H3BRK3	NAD(P)H dehydrogenase [quinone] 1	NQO1	1170	0.0395116	0.00436022	0.630211	0.627101	0.605028	0.688928	0.624524	0.561969
B4DP81;Q8TAP6	B4DP81;Q8TAP6	Centrosomal protein of 76 kDa	CEP76	1171	NaN	0	-0.725817	-1.15375	-1.36999	-1.08428	-1.33274	-1.02275
F6RU00;B4DQA8;K7EJC8;E9PCW1;G5E9T8;O95249	F6RU00;B4DQA8;K7EJC8;E9PCW1;G5E9T8;O95249	Golgi SNAP receptor complex member 1	GOSR1	1172	0.763262	0.101572	-0.697104	-0.823442	-0.862001	-0.63215	-0.755485	-0.690195
B4DR80;Q9Y6E0;Q5JV98;H0Y630;Q5JV99;C9JDH9;C9J6L2;C9JCC0;C9J232;H7C279;Q8NBY1;B4E0Y9;Q9P289;O00506	B4DR80;Q9Y6E0;Q5JV98;H0Y630	Serine/threonine-protein kinase 24;Serine/threonine-protein kinase 24 36 kDa subunit;Serine/threonine-protein kinase 24 12 kDa subunit	STK24	1174	0.0930532	0.0485098	-0.40092	-0.342449	-0.497458	-0.725985	-0.18453	-0.184782
B4DT96;C9JYA1;O15504	B4DT96;C9JYA1;O15504	Nucleoporin-like protein 2	NUPL2	1175	0.0159714	0.0176967	-1.27689	-0.735753	-1.18296	-1.30225	-1.44232	-0.397942
I3L3C6;B4DWA1;I3L4C2;Q9UQB8;I3L0Y9	I3L3C6;B4DWA1;I3L4C2;Q9UQB8;I3L0Y9	Brain-specific angiogenesis inhibitor 1-associated protein 2	BAIAP2	1176	NaN	0	-1.46209	-1.211	-1.22599	-1.09802	-0.322021	-1.32336
B4DY08;G3V4W0;G3V5X6;G3V3K6;G3V251;B4DSU6;A0A0G2JNQ3;B2RXH8;G3V4M8;G3V2H6;E5RG71;B3KT61;Q86SE5	B4DY08;G3V4W0		HNRNPC	1177	0.824114	-0.142189	-0.741107	-0.769577	-0.51738	-0.822415	-0.825157	-0.807058
B4DZB7;Q33E94	B4DZB7;Q33E94	Transcription factor RFX4	RFX4	1178	NaN	0	-0.74959	-1.36883	-1.04421	-1.39787	-1.26129	-0.923028
B4DZG7;P40616;F8VYN9;F8W1Z8	B4DZG7;P40616;F8VYN9	ADP-ribosylation factor-like protein 1	ARL1	1179	0.104816	0.0262478	0.162755	0.230042	0.426166	0.220275	0.306876	0.370555
B4DZS0;O76075	B4DZS0;O76075	DNA fragmentation factor subunit beta	DFFB	1180	0.622412	-0.155149	-0.268722	-0.366004	-0.341847	-0.570851	-0.265194	-0.605975
B4E0T2;P50542	B4E0T2;P50542	Peroxisomal targeting signal 1 receptor	PEX5	1181	0.787162	-0.628777	-0.599327	-0.33436	0.0582685	-0.657881	-0.555544	-1.54833
B4E1C1;Q9UER7	B4E1C1;Q9UER7	Death domain-associated protein 6	DAXX	1182	0.73087	-0.278565	-0.465795	-0.816679	-0.314406	-0.992998	-0.706206	-0.733372
B4E1G1;E5RGY0;Q9BUN8	B4E1G1;E5RGY0;Q9BUN8	Derlin-1	DERL1	1183	0.00229327	-0.00070352	0.173859	-0.0178695	-0.0249745	0.137164	0.0994719	-0.107731
B4E1N1;Q6NXE6;H0YGL0;H0YH65;F5GWV0;F5H4P3	B4E1N1;Q6NXE6;H0YGL0;H0YH65	Armadillo repeat-containing protein 6	ARMC6	1184	0.101889	0.0733818	-0.537425	-1.21007	-0.36032	-0.63743	-0.626755	-0.623482
H7C5F9;B4E2D5;R4GND2;Q8NEM7	H7C5F9;B4E2D5;R4GND2;Q8NEM7	Transcription factor SPT20 homolog	SUPT20H	1185	NaN	0	-1.51991	-0.924667	-1.02696	-1.22537	-1.21898	-1.27348
Q96FF9;B5MBX0;H0YCL8	Q96FF9;B5MBX0;H0YCL8	Sororin	CDCA5	1186	0.410121	0.271954	-1.041	-1.55207	-0.683432	-0.967139	-0.923365	-0.570141
B5MBZ0;Q9HC35	B5MBZ0;Q9HC35	Echinoderm microtubule-associated protein-like 4	EML4	1187	0.010479	0.00306809	-0.371334	-0.248452	-0.472034	-0.283899	-0.29469	-0.504027
F8WEN7;B5MC22;Q9UDX5	F8WEN7;B5MC22;Q9UDX5	Mitochondrial fission process protein 1	MTFP1	1188	0.886932	0.604901	-1.37812	-0.326477	-1.12879	-0.308525	-0.372942	-0.33721
B5MC51;P53671	B5MC51;P53671	LIM domain kinase 2	LIMK2	1189	0.242436	-0.0254653	1.00702	0.979419	1.01947	1.03153	0.899353	0.998631
B5MCB4	B5MCB4		MECP2	1190	0.249036	0.0260475	-0.0551857	-0.105187	-0.0887108	-0.10269	0.0200162	-0.0882672
B5MCD7;O43759;A2A283;F8WCE4	B5MCD7;O43759;A2A283;F8WCE4	Synaptogyrin-1	SYNGR1	1191	0.328713	-0.364337	1.10967	0.235499	1.018	0.311837	1.09873	-0.140422
B5MCF9;O00541;F6VXF5;H7C267;H7BYY8	B5MCF9;O00541;F6VXF5	Pescadillo homolog	PES1	1192	0.348187	-0.0279971	0.554123	0.559134	0.581292	0.577211	0.560353	0.472994
B5MCU0;H0YIX9;H7C0E9;A0A0U1RRA6;B5MCG9;Q9Y2K5	B5MCU0;H0YIX9;H7C0E9;A0A0U1RRA6;B5MCG9;Q9Y2K5	R3H domain-containing protein 2	R3HDM2	1193	NaN	0	-0.854055	-0.959495	-0.885337	-1.52573	-1.36696	-0.865836
B5MDF5;P62826;J3KQE5;F5H018;H0YFC6;B4DV51;A0A087X0W0	B5MDF5;P62826;J3KQE5;F5H018;H0YFC6	GTP-binding nuclear protein Ran	RAN	1194	0.966783	-0.0682212	2.63198	2.7143	2.66004	2.59593	2.64172	2.56401
B5MDQ0;Q2NKX8	B5MDQ0;Q2NKX8	DNA excision repair protein ERCC-6-like	ERCC6L	1195	NaN	0	-1.192	-0.91655	-1.33151	-1.14675	-1.24824	-1.10214
B5MDU6;Q9H6V9;B5MCE2;B4DRG3;C9JHU6;D3YTH1;C9JUM0;B5MCU4;A0A0A0MSH6	B5MDU6;Q9H6V9;B5MCE2;B4DRG3	UPF0554 protein C2orf43	LDAH;C2orf43;FLJ21820	1196	0.296543	0.024572	-0.185688	-0.180227	-0.144631	-0.171183	-0.0838293	-0.181818
E7EW69;E7EX04;B5ME97;Q9P0V9;C9JEW2;C9JNR7;F5GYV2;F5H1F2	E7EW69;E7EX04;B5ME97;Q9P0V9	Septin-10	2024-09-10	1197	0.436276	-0.0839527	-0.052032	0.0365391	0.220954	-0.0356977	0.0210442	-0.0317438
B7WPG3;V9GYK2;Q8WVV9;C9IYN3;H7C464;C9JJZ7;H7BXH8	B7WPG3;V9GYK2;Q8WVV9;C9IYN3	Heterogeneous nuclear ribonucleoprotein L-like	HNRNPLL	1198	0.0957499	-0.0153577	0.387943	0.383081	0.269585	0.404432	0.332433	0.257672
B7WPL0;Q9NVN3	B7WPL0;Q9NVN3	Synembryn-B	RIC8B	1199	NaN	0	-1.0411	-1.1975	-0.702701	-1.19598	-1.24608	-1.12537
B7Z3B9;Q13480	B7Z3B9;Q13480	GRB2-associated-binding protein 1	GAB1	1202	0.461256	0.152804	-1.16727	-1.13474	-1.53604	-1.00836	-1.22122	-1.15006
B7Z4M1;F5H891;F5GWG7	B7Z4M1;F5H891;F5GWG7	Reticulon	RTN3	1203	0.826777	0.174347	0.787826	0.802715	0.519787	0.940694	0.827985	0.864692
B7Z6D5;Q96GQ7;A0A087X059;A0A087WYH5	B7Z6D5;Q96GQ7	Probable ATP-dependent RNA helicase DDX27	DDX27	1205	0.0365176	0.00486017	0.184237	0.194988	0.141064	0.213147	0.226993	0.0947299
B7Z6J7;O75175;H7C148;A0A2H2FJL5;A0A2R8Y4W0;A0A2R8Y7Z8;H0Y5X7;A0A0G2JNJ7	B7Z6J7;O75175;H7C148;A0A2H2FJL5	CCR4-NOT transcription complex subunit 3	CNOT3	1206	1.15383	-0.102326	-0.423398	-0.453438	-0.328807	-0.468529	-0.516331	-0.527761
B7Z7F3;Q9H6Z4;K7EID7;K7ENB9;K7EIJ4;K7ENJ2;K7EPW1;K7ESQ0;K7EN31;K7EMH9;K7EMT3	B7Z7F3;Q9H6Z4	Ran-binding protein 3	RANBP3	1207	0.0543322	-0.00612522	0.433809	0.400162	0.492388	0.476076	0.44984	0.382068
B7Z9C2;H0YHC3	B7Z9C2;H0YHC3		NAP1L1	1208	0.333488	0.343052	-0.306979	-1.14896	-1.17402	-1.16142	-0.196395	-0.242987
B7Z9S8;P05026;A0A8I5KNT2;A0A8I5KX89	B7Z9S8;P05026;A0A8I5KNT2;A0A8I5KX89	Sodium/potassium-transporting ATPase subunit beta-1	ATP1B1	1209	0.373272	-0.112829	-0.460723	-0.400182	-0.0598399	-0.431598	-0.450188	-0.377447
B7ZBC9;B7ZBC8;O75449	B7ZBC9;B7ZBC8;O75449	Katanin p60 ATPase-containing subunit A1	KATNA1	1210	NaN	0	-1.30656	-1.22677	-1.28961	-1.0469	-1.05534	-1.1022
B7ZBM3;Q8IVH2	B7ZBM3;Q8IVH2	Forkhead box protein P4	FOXP4	1211	NaN	0	-0.811095	-0.933338	-1.35037	-1.25356	-1.06014	-1.38323
O75044;B7ZM87;A0A075B7E9	O75044;B7ZM87;A0A075B7E9	SLIT-ROBO Rho GTPase-activating protein 2	SRGAP2	1213	NaN	0	-0.689084	-1.13953	-1.02119	-1.17593	-1.08853	-1.00277
B8ZZ77;Q9H2H8;H7BZ14;C9K058;A0A9L9PXN9;A0A9L9PX21;F8WC82;A0A9L9PY51;C9J4N2	B8ZZ77;Q9H2H8;H7BZ14;C9K058;A0A9L9PXN9;A0A9L9PX21	Peptidyl-prolyl cis-trans isomerase-like 3;Peptidyl-prolyl cis-trans isomerase	PPIL3	1214	0.103405	-0.0106534	0.41615	0.365407	0.433827	0.353955	0.374348	0.455121
H7C171;C9JKY0;B8ZZ93;B8ZZH7;F8WCL7;J3KQ70;Q9C086	H7C171;C9JKY0;B8ZZ93;B8ZZH7;F8WCL7;J3KQ70;Q9C086	INO80 complex subunit B	INO80B;INO80B-WBP1	1215	NaN	0	-0.99571	-1.24952	-0.963024	-1.10055	-1.73855	-0.892632
B8ZZ99;F8WCZ3;Q96NT0	B8ZZ99;F8WCZ3;Q96NT0	Coiled-coil domain-containing protein 115	CCDC115	1217	NaN	0	-1.37433	-1.26165	-1.02906	-0.988277	-0.955277	-1.43175
B8ZZC5	B8ZZC5		GLS	1218	1.44138	-0.0948428	0.468496	0.55143	0.501669	0.421209	0.439636	0.376221
B8ZZN6;P63165;B8ZZJ0;B9A032;B8ZZ67;G2XKQ0	B8ZZN6;P63165;B8ZZJ0;B9A032	Small ubiquitin-related modifier 1	SUMO1	1219	0.228094	0.0269719	0.960915	0.962957	0.854495	0.92124	0.926356	1.01169
B8ZZQ6;P06454;B8ZZA1;B8ZZW7;H7C2N1	B8ZZQ6;P06454;B8ZZA1;B8ZZW7;H7C2N1	Prothymosin alpha;Prothymosin alpha, N-terminally processed;Thymosin alpha-1	PTMA	1220	0.32689	0.098044	2.30951	2.44901	2.06313	2.27486	2.4399	2.40101
B8ZZU6;E9PBF9;P15336;E9PEK8;H7C2N6;C9JCI8	B8ZZU6;E9PBF9;P15336;E9PEK8;H7C2N6;C9JCI8	Cyclic AMP-dependent transcription factor ATF-2	ATF2	1221	NaN	0	-1.24653	-1.40927	-0.992604	-1.4493	-1.20671	-1.45147
B8ZZU8;Q15370;I3L0M9;A0A8I5KUS5;A0A0B4J296	B8ZZU8;Q15370;I3L0M9;A0A8I5KUS5	Transcription elongation factor B polypeptide 2	TCEB2	1222	0.775432	0.0702567	1.2864	1.34816	1.2234	1.35978	1.31803	1.39093
B8ZZV5;Q8TCC3	B8ZZV5;Q8TCC3	39S ribosomal protein L30, mitochondrial	MRPL30	1223	0.914686	-0.0529355	0.171082	0.0841756	0.11203	0.0533327	0.0826295	0.0725181
B8ZZW8;E7ENZ2;E9PG19;O94868	B8ZZW8;E7ENZ2;E9PG19;O94868	F-BAR and double SH3 domains protein 2	FCHSD2	1224	NaN	0	-1.51919	-1.33987	-1.07331	-1.54703	-1.3694	-1.45713
B8ZZX6;Q658P3	B8ZZX6;Q658P3	Metalloreductase STEAP3	STEAP3	1225	NaN	0	-1.50338	-0.809907	-1.16223	-1.11316	-1.37712	-1.00586
B8ZZZ7;Q9NUQ6	B8ZZZ7;Q9NUQ6	SPATS2-like protein	SPATS2L	1226	NaN	0	-1.32568	-0.925735	-0.86875	-1.44387	-1.21016	-0.953679
B9A018;Q53GS9;F8WC91;A0A087X1B2;A0A087WW31	B9A018;Q53GS9;F8WC91	U4/U6.U5 tri-snRNP-associated protein 2	USP39	1227	0.719367	-0.167119	0.29599	0.388744	0.408029	0.011144	0.355929	0.224332
C4AMC7;Q6VEQ5;A8K0Z3;A0A8Q3SIH9	C4AMC7;Q6VEQ5;A8K0Z3	Putative WAS protein family homolog 3;WAS protein family homolog 2;WAS protein family homolog 1	WASH3P;WASH2P;WASH1	1228	0.99046	0.106089	-0.192543	-0.15957	-0.160023	-0.0834115	-0.138565	0.0281077
C9JDZ9;C9IY65;Q9UK97	C9JDZ9;C9IY65;Q9UK97	F-box only protein 9	FBXO9	1229	NaN	0	-1.52846	-1.18729	-1.33665	-1.4228	-1.45019	-0.907328
F8WC75;C9JKT3;F8WEJ6;C9IYB4;Q15118	F8WC75;C9JKT3;F8WEJ6;C9IYB4;Q15118	[Pyruvate dehydrogenase (acetyl-transferring)] kinase isozyme 1, mitochondrial	PDK1	1230	0.0212931	0.0268608	-1.6475	-0.921354	-0.504309	-1.45479	-0.570313	-0.967477
C9JUB9;C9IYG2;C9JS03	C9JUB9;C9IYG2;C9JS03		ZNF655	1231	NaN	0	-0.856815	-0.485452	-0.813289	-1.12381	-1.19905	-1.25753
C9J3R1;C9IZP0;J3KR59;J3KR68;Q9UID6	C9J3R1;C9IZP0;J3KR59;J3KR68;Q9UID6	Zinc finger protein 639	ZNF639	1233	NaN	0	-0.828113	-0.993703	-1.05863	-0.778323	-1.42402	-0.592116
C9IZY8;Q96PY5	C9IZY8;Q96PY5	Formin-like protein 2	FMNL2	1234	0.48397	-0.21137	-2.30718	-1.76412	-2.27405	-2.28051	-2.23133	-2.46762
C9J052;Q9NSU2	C9J052;Q9NSU2	Three-prime repair exonuclease 1	TREX1	1235	NaN	0	-0.917241	-1.17602	-1.18482	-1.18321	-1.1425	-1.31607
C9J0A4;P57723;C9JTY5;C9JZY3	C9J0A4;P57723;C9JTY5;C9JZY3	Poly(rC)-binding protein 4	PCBP4	1236	0.976727	0.115571	-0.394069	-0.323535	-0.498774	-0.310452	-0.313247	-0.245966
Q86WB0;C9J0I9;F8WAU5	Q86WB0;C9J0I9	Nuclear-interacting partner of ALK	ZC3HC1	1237	1.86721	0.0624959	0.024088	0.071039	0.0637989	0.120654	0.111574	0.114185
C9J0K6;P30626;B4DHQ6;E9PG82	C9J0K6;P30626;B4DHQ6	Sorcin	SRI	1238	0.217944	0.0245818	1.03389	1.03695	1.05758	1.02395	1.02429	1.15392
P30876;C9J2Y9;C9J4M6	P30876;C9J2Y9;C9J4M6	DNA-directed RNA polymerase II subunit RPB2;DNA-directed RNA polymerase	POLR2B	1240	0.450621	-0.0398744	0.29748	0.359416	0.292259	0.325131	0.286624	0.217776
C9J363;Q9BUL8;C9J6F3;C9J5C3;H7C5M9;C9JSA3;C9JND6	C9J363;Q9BUL8;C9J6F3;C9J5C3	Programmed cell death protein 10	PDCD10	1241	0.398336	-0.120248	-0.144753	-0.116612	0.250064	-0.119769	-0.145499	-0.106776
Q9BQ75;C9J384;H7C515	Q9BQ75;C9J384	Protein CMSS1	CMSS1	1242	0.10239	0.0164129	-0.000642654	-0.0284815	0.0884341	0.0601065	0.10043	-0.0519877
C9J406;H7C463	C9J406;H7C463		IMMT	1243	0.182177	-0.0272816	0.422322	0.421396	0.528499	0.506107	0.43261	0.351655
C9JGL2;C9JNU2;C9JKA3;C9JE55;C9J415;C9JFF4;O95352	C9JGL2;C9JNU2;C9JKA3;C9JE55;C9J415;C9JFF4;O95352	Ubiquitin-like modifier-activating enzyme ATG7	ATG7	1244	1.0593	0.518354	-1.27873	-0.624957	-1.25699	-0.554442	-0.382564	-0.668615
C9J4K0;Q9BVC5	C9J4K0;Q9BVC5	Ashwin	C2orf49	1246	0.388902	-0.102417	-0.152729	-0.427921	-0.117599	-0.311371	-0.43461	-0.259519
C9JGI8;C9J4Q3;Q9NZW5;B8ZZG1	C9JGI8;C9J4Q3;Q9NZW5;B8ZZG1	MAGUK p55 subfamily member 6	MPP6	1247	NaN	0	-1.07516	-1.4564	-1.03998	-1.00135	-1.03786	-1.31455
M0R0A1;C9J4Z3;Q6P4E4;E9PEL3;M0R2L6;P61513;G5E9R3;A6NKH3	M0R0A1;C9J4Z3;Q6P4E4;E9PEL3;M0R2L6;P61513;G5E9R3	60S ribosomal protein L37a	RPL37A	1248	0.00926293	0.00281636	0.437586	0.526467	0.198778	0.408371	0.348487	0.414422
C9J5D1;E7EQ69;Q9GZZ1;C9JZU6;C9J5J3;A0A0D9SF32;B0AZT5;F8WCK0	C9J5D1;E7EQ69;Q9GZZ1;C9JZU6;C9J5J3;A0A0D9SF32;B0AZT5	N-alpha-acetyltransferase 50	NAA50	1249	0.558913	-0.037258	0.617951	0.573994	0.521942	0.540784	0.547349	0.51398
H7BXQ8;C9J5N7;Q8N2F6;A0A0J9YY38;A0A0J9YXV5;A0A0J9YWR7;H7C2M7;A0A0J9YXE4	H7BXQ8;C9J5N7;Q8N2F6;A0A0J9YY38;A0A0J9YXV5;A0A0J9YWR7;H7C2M7;A0A0J9YXE4	Armadillo repeat-containing protein 10	ARMC10	1250	0.0637724	0.0515237	-0.570427	-0.351252	-1.06861	-0.50255	-0.362017	-0.971147
C9J715;Q9Y2I1	C9J715;Q9Y2I1	Nischarin	NISCH	1251	0.644839	-0.50176	0.0322978	-0.0935771	0.130172	-0.147606	-0.119339	-1.16944
C9J8E1;Q16644	C9J8E1;Q16644	MAP kinase-activated protein kinase 3	MAPKAPK3	1252	1.51085	-0.357652	-0.565886	-0.228737	-0.252343	-0.69484	-0.732572	-0.692508
C9J8T0;P57772	C9J8T0;P57772	Selenocysteine-specific elongation factor	EEFSEC	1253	0.0780573	0.0132775	-0.715696	-0.686078	-0.629556	-0.764151	-0.649849	-0.577497
Q15382;C9J931;C9J469	Q15382;C9J931	GTP-binding protein Rheb	RHEB	1254	0.327125	-0.0564846	0.290877	0.465477	0.517467	0.33192	0.393461	0.378987
K7ENU0;K7ERZ4;K7EJ43;C9J9G2;Q96QT6	K7ENU0;K7ERZ4;K7EJ43;C9J9G2;Q96QT6	PHD finger protein 12	PHF12	1255	NaN	0	-1.00046	-1.27272	-1.05552	-1.27689	-0.980327	-1.34571
C9JA08;Q96D46	C9JA08;Q96D46	60S ribosomal export protein NMD3	NMD3	1256	0.306111	-0.106971	-0.463443	-0.387872	-0.00963444	-0.439873	-0.361323	-0.380666
Q9UNL2;C9JA28;C9J365	Q9UNL2;C9JA28;C9J365	Translocon-associated protein subunit gamma	SSR3	1257	0.266427	0.0486331	0.405808	0.39436	0.218878	0.43131	0.42682	0.306814
C9JA69;Q8WY36;H7C1Q0;C9JYU6;C9JZA0;C9J8D0	C9JA69;Q8WY36	HMG box transcription factor BBX	BBX	1258	NaN	0	-1.09439	-1.47636	-1.12817	-0.918979	-0.918124	-1.2724
C9JA93	C9JA93		TBC1D15	1259	0.302083	-0.425228	0.308134	-0.815858	-0.751334	-1.0696	-1.47191	0.00676987
C9JAG1;Q9C0D9	C9JAG1;Q9C0D9	Ethanolaminephosphotransferase 1	EPT1	1261	0.428206	-0.0514822	0.525852	0.459041	0.450814	0.506107	0.426868	0.348285
C9JAI6;Q96DZ9	C9JAI6;Q96DZ9	CKLF-like MARVEL transmembrane domain-containing protein 5	CMTM5	1262	0.265291	0.057066	0.110398	0.197781	0.263943	0.388416	0.214571	0.140334
C9JAW5;C9JNU6;Q9Y241	C9JAW5;C9JNU6;Q9Y241	HIG1 domain family member 1A, mitochondrial	HIGD1A	1263	0.454134	0.0850623	0.203626	0.221367	0.269683	0.464067	0.288456	0.197338
C9JCC6;Q14919;E9PQX9;E9PNC7;E9PMW2	C9JCC6;Q14919;E9PQX9;E9PNC7	Dr1-associated corepressor	DRAP1	1264	0.362351	0.0414171	0.154053	0.132136	0.2351	0.164943	0.1957	0.284897
C9JG97;C9JEH3;Q13685;C9JTS3;H7C0R2	C9JG97;C9JEH3;Q13685;C9JTS3	Angio-associated migratory cell protein	AAMP	1265	0.119764	0.0163938	-0.10766	-0.163623	-0.00651985	-0.0594454	-0.114902	-0.0542752
C9JEJ2;P49585;C9J050;H7C1T3;H7BZN1;C9J2E1;C9JVS0;C9JPY0;F8WAZ5;F2Z2B1	C9JEJ2;P49585	Choline-phosphate cytidylyltransferase A	PCYT1A	1266	0.232492	-0.0237104	0.554183	0.436338	0.539003	0.458905	0.487872	0.511615
C9JEZ4;Q9UKI2	C9JEZ4;Q9UKI2	Cdc42 effector protein 3	CDC42EP3	1267	NaN	0	-1.23759	-0.859639	-1.0744	-1.28149	-0.866562	-1.12381
C9JF17;P05090;C9JX71;F8WBT9	C9JF17;P05090;C9JX71	Apolipoprotein D	APOD	1268	0.0439411	-0.00701256	0.0332009	0.136123	0.0366984	0.138746	0.0551929	-0.00895411
C9JFR7;P99999;CON__P62894	C9JFR7;P99999	Cytochrome c	CYCS	1269	0.361534	0.0364109	2.07726	2.14021	2.05075	2.16708	2.14884	2.06153
C9JFZ1;J3KPK1;H7BZC2	C9JFZ1;J3KPK1		SYNJ1	1270	0.717303	-0.220683	-0.314851	-0.330806	0.0944002	-0.363657	-0.421197	-0.428453
C9JWY1;C9JGY8;H0Y403;Q86VZ6	C9JWY1;C9JGY8;H0Y403;Q86VZ6	Juxtaposed with another zinc finger protein 1	JAZF1	1271	NaN	0	-1.17892	-1.06725	-1.30145	-0.99019	-1.3747	-1.15747
C9JIF9;P13798;H7C1U0;H7C393;C9JLK2;H0YFE5;F8WEH5	C9JIF9;P13798;H7C1U0	Acylamino-acid-releasing enzyme	APEH	1272	0.221935	-0.0185993	0.504129	0.596112	0.582602	0.552366	0.563127	0.511552
C9JJ19;P82930	C9JJ19;P82930	28S ribosomal protein S34, mitochondrial	MRPS34	1273	0.386137	0.0337269	0.650693	0.618997	0.587254	0.648413	0.599737	0.709975
C9JJX6;E9PDC3;O00192	C9JJX6;E9PDC3;O00192	Armadillo repeat protein deleted in velo-cardio-facial syndrome	ARVCF	1274	0.32443	0.330526	-1.74851	-1.26687	-1.78739	-2.02821	-0.789109	-0.993876
C9JKA9;Q9NS87;H7BZT2;D6RCT7;H7C1K7	C9JKA9;Q9NS87;H7BZT2;D6RCT7	Kinesin-like protein KIF15;Kinesin-like protein	KIF15	1275	0.206155	-0.145688	-0.917119	-1.21948	-1.53071	-1.40818	-1.70664	-0.989559
C9JKL2;O95772;C9JPX5;C9JJ39;C9J3F5	C9JKL2;O95772;C9JPX5;C9JJ39;C9J3F5	MLN64 N-terminal domain homolog	STARD3NL	1276	0.338862	-0.0332801	-0.487957	-0.436881	-0.464242	-0.524819	-0.542706	-0.421396
U3KQU8;C9JLB7;Q96HP4;F8WB50;F8WBF3	U3KQU8;C9JLB7;Q96HP4;F8WB50;F8WBF3	Oxidoreductase NAD-binding domain-containing protein 1	OXNAD1	1277	NaN	0	-0.693331	-1.09299	-0.607706	-1.75232	-1.12407	-0.950733
C9JLU1;P52434	C9JLU1;P52434	DNA-directed RNA polymerases I, II, and III subunit RPABC3	POLR2H	1278	0.0287236	0.00100376	0.239835	0.256525	0.228846	0.227306	0.256856	0.244056
I3L2L5;I3L4Q0;C9JLW8;I3L3A7;I3L317	I3L2L5;I3L4Q0;C9JLW8;I3L3A7;I3L317	Protein FAM195B	FAM195B	1279	0.453579	0.0646409	-0.31941	-0.222592	-0.209378	-0.285409	-0.152324	-0.119725
E7EQM7;C9JM82;E7EPG2;F6X4M4;E7EX32;G3XAH0;Q99719;H7C299;F8W9E5	E7EQM7;C9JM82;E7EPG2;F6X4M4;E7EX32;G3XAH0;Q99719;H7C299;F8W9E5	Septin-5	2024-09-05	1280	0.0894699	0.0161346	-0.3347	-0.168346	-0.134046	-0.219382	-0.163995	-0.205311
C9JME2;Q9Y4F1;M0QXT1;A0A1B0GV68;M0QYB0	C9JME2;Q9Y4F1	FERM, RhoGEF and pleckstrin domain-containing protein 1	FARP1	1281	0.319938	-0.0223895	-0.486196	-0.506609	-0.48518	-0.473345	-0.567809	-0.503999
C9JP16;O75718	C9JP16;O75718	Cartilage-associated protein	CRTAP	1282	0.489017	-0.0347382	-0.136637	-0.126989	-0.106799	-0.101294	-0.172195	-0.20115
C9JP85;Q16656	C9JP85;Q16656	Nuclear respiratory factor 1	NRF1	1283	0.0681058	-0.0859532	-0.292405	-0.57438	-1.3264	-0.420802	-0.591894	-1.43835
G5E9W8;C9JQ42;P46976;C9J8R8;C9J7C7	G5E9W8;C9JQ42;P46976;C9J8R8;C9J7C7	Glycogenin-1	GYG1	1284	0.0316761	-0.00518121	-0.00284265	-0.135116	-0.166631	-0.105044	-0.0679547	-0.147135
H0Y398;C9JQ48;Q9H8U3	H0Y398;C9JQ48;Q9H8U3	AN1-type zinc finger protein 3	ZFAND3	1285	NaN	0	-1.33742	-1.21446	-0.900828	-0.989845	-1.00562	-0.904472
C9JQD4;O43447;H0YEL5;A0A7I2YQS4;A0A7I2V5V0;A0A7I2V2H6;A0A7I2V343	C9JQD4;O43447;H0YEL5;A0A7I2YQS4	Peptidyl-prolyl cis-trans isomerase;Peptidyl-prolyl cis-trans isomerase H	PPIH	1286	0.319677	-0.0289513	0.0873644	0.0410395	0.0881339	0.0210796	-0.000816753	0.109421
F8WBI9;E7ETT4;E7EUY3;E7ETT1;E9PDR0;C9JQS9;E7EX59;P05166;E7ENC1;H7C5C9;C9JVY9	F8WBI9;E7ETT4;E7EUY3;E7ETT1;E9PDR0;C9JQS9;E7EX59;P05166;E7ENC1	Propionyl-CoA carboxylase beta chain, mitochondrial	PCCB	1287	0.224704	-0.0463625	-0.587376	-0.359985	-0.456019	-0.501207	-0.600289	-0.440973
C9JQV0;Q9BRJ6;H7C0T1;H7C2R9	C9JQV0;Q9BRJ6;H7C0T1;H7C2R9	Uncharacterized protein C7orf50	C7orf50	1288	0.193974	0.0223292	0.596208	0.567691	0.503353	0.51282	0.590797	0.630622
C9JR56;Q9UPW6;A0A8V8TR16;F8WCV6	C9JR56;Q9UPW6;A0A8V8TR16;F8WCV6	DNA-binding protein SATB;DNA-binding protein SATB2	SATB2	1289	NaN	0	-1.1382	-1.75423	-1.31961	-1.52203	-1.63867	-1.12618
C9JRP1;F8WDX9;E7EW28;C9J240;Q6U841	C9JRP1	Anion exchange protein	SLC4A7	1290	0.332394	-0.232214	-0.128291	-0.250574	-0.322429	-0.193342	-1.03045	-0.174145
C9JRZ6;Q9NX63;F8WAR4;A0A286YEX5	C9JRZ6;Q9NX63;F8WAR4	MICOS complex subunit MIC19	CHCHD3	1291	0.361367	0.0611553	1.03307	1.02638	0.90483	1.004	0.981317	1.16243
C9JSC3;Q9NZQ3;C9JMQ4;H7C2K2	C9JSC3;Q9NZQ3;C9JMQ4;H7C2K2	NCK-interacting protein with SH3 domain	NCKIPSD	1292	NaN	0	-1.7621	-1.1578	-1.44519	-0.985409	-0.944795	-0.830158
C9JSK5;P31321;K7EKR1;C9J4C2;C9IZL8;C9JR00;H7BYW5	C9JSK5;P31321;K7EKR1;C9J4C2;C9IZL8;C9JR00;H7BYW5	cAMP-dependent protein kinase type I-beta regulatory subunit	PRKAR1B;PRKAR1A	1293	NaN	0	-1.08418	-1.16867	-1.22597	-1.40625	-1.65672	-0.859963
C9JSU1;Q9Y608;A0A8V8TLX7	C9JSU1;Q9Y608	Leucine-rich repeat flightless-interacting protein 2	LRRFIP2	1294	0.0906183	-0.0393558	-0.847372	-1.23125	-1.05318	-1.1912	-1.19094	-0.867733
C9JT52;Q8N8E2	C9JT52;Q8N8E2	Zinc finger protein 513	ZNF513	1295	NaN	0	-1.27066	-0.999092	-0.966604	-1.56674	-1.0855	-1.14387
Q9NPL8;C9JU35;C9JR82	Q9NPL8;C9JU35	Complex I assembly factor TIMMDC1, mitochondrial	TIMMDC1	1296	0.47041	0.023321	-0.420025	-0.404295	-0.42557	-0.374895	-0.370779	-0.434252
C9JUP5;C9JYW1;E7EQD9;E9PDF6;O43795	C9JUP5;C9JYW1;E7EQD9;E9PDF6;O43795	Unconventional myosin-Ib	MYO1B	1297	0.747512	-0.387513	-0.716245	-0.682564	-0.997759	-0.754414	-1.39369	-1.411
C9JVE2;Q96GG9;C9JRU6;C9J0B2;C9J8R4	C9JVE2;Q96GG9;C9JRU6;C9J0B2;C9J8R4	DCN1-like protein;DCN1-like protein 1	DCUN1D1	1298	0.215926	-0.0247136	-0.147952	-0.2704	-0.248587	-0.203353	-0.253243	-0.284484
C9JVN9;Q9H9P8;G3V5S1;G3V272	C9JVN9;Q9H9P8;G3V5S1;G3V272	L-2-hydroxyglutarate dehydrogenase, mitochondrial	L2HGDH	1299	1.47928	-0.204814	-0.568878	-0.371182	-0.427667	-0.611122	-0.697383	-0.673662
Q9UPW0;C9JVP0;C9JXI1	Q9UPW0;C9JVP0;C9JXI1	Forkhead box protein J3	FOXJ3	1300	0.761026	0.216837	-1.96596	-1.58722	-1.9337	-1.6654	-1.5126	-1.65836
C9JWC4;Q8NCD3	C9JWC4;Q8NCD3	Holliday junction recognition protein	HJURP	1301	NaN	0	-0.945841	-1.18836	-1.17369	-0.922699	-1.15715	-1.53303
P35998;C9JX88;C9JLS9	P35998;C9JX88	26S protease regulatory subunit 7	PSMC2	1302	0.306623	-0.0254803	0.797038	0.809637	0.767568	0.819439	0.767926	0.710437
C9JYM0;O75817	C9JYM0;O75817	Ribonuclease P protein subunit p20	POP7	1303	0.0575217	-0.00997493	-0.24921	-0.162362	-0.314773	-0.173262	-0.308259	-0.27475
C9JYQ9;H0Y8C2;Q6P5R6	C9JYQ9;H0Y8C2;Q6P5R6	60S ribosomal protein L22-like 1	RPL22L1	1304	0.531761	-0.717078	0.269629	0.135712	0.594433	0.182846	-1.5403	0.205994
H7C4M9;C9JZG9;C9JZY6;P62256	H7C4M9;C9JZG9;C9JZY6;P62256	Ubiquitin-conjugating enzyme E2 H	UBE2H	1305	0.248425	-0.0823634	0.248689	0.296257	0.643553	0.247151	0.303649	0.390609
C9JZR2;H0YC95;O60716;A0A669KB05;A0A669KB62;A0A804HIL4;A0A804HK15;A0A804HJM1;E9PKY0;E9PKL1	C9JZR2;H0YC95;O60716;A0A669KB05;A0A669KB62	Catenin delta-1	CTNND1	1306	0.100099	0.0102541	0.263927	0.263808	0.27912	0.26807	0.222446	0.347102
C9K0J5;C9J0R8;C9JLG4;C9J164;Q70E73	C9K0J5;C9J0R8;C9JLG4;C9J164;Q70E73	Ras-associated and pleckstrin homology domains-containing protein 1	RAPH1	1307	NaN	0	-1.0866	-0.971457	-1.1932	-1.07267	-1.04798	-1.09356
D3DPS3;Q3KQU3;C9JIR3;E9PLH3;H0YF21	D3DPS3;Q3KQU3;C9JIR3	MAP7 domain-containing protein 1	RPRC1;MAP7D1	1322	0.154513	0.193294	-0.939208	-0.964189	-2.1066	-0.785582	-0.982223	-1.66231
K7EIY0;K7ENP9;K7EIE9;D3DUJ3;K7EQG9;P17706	K7EIY0;K7ENP9;K7EIE9;D3DUJ3;K7EQG9;P17706	Protein-tyrosine-phosphatase;Tyrosine-protein phosphatase non-receptor type;Tyrosine-protein phosphatase non-receptor type 2	PTPN2	1323	NaN	0	-0.875664	-1.57086	-1.11139	-1.27987	-0.736837	-1.29445
F6U1T9;D3YTA9;P63098;H7BYZ3;A0A1B0GUC7;Q96LZ3	F6U1T9;D3YTA9;P63098;H7BYZ3	Calcineurin subunit B type 1	PPP3R1	1324	0.0790896	-0.0218089	0.123003	-0.0503337	0.166992	-0.0440316	0.0234729	0.194794
D3YTB1;F8W727;P62910	D3YTB1;F8W727;P62910	60S ribosomal protein L32	RPL32	1325	0.0669621	-0.00913568	1.11932	1.17963	1.13833	1.20654	1.14832	1.05501
D3YTC9;Q6NXT1;H7BZV9;C9JU48;F8WB76;B5MCX7;H7C3L3	D3YTC9;Q6NXT1;H7BZV9;C9JU48	Ankyrin repeat domain-containing protein 54	ANKRD54	1326	0.489561	0.38902	-1.16863	-0.932647	-0.127335	-0.497519	-0.496086	-0.0679474
D3YTK1;Q9C0K0	D3YTK1;Q9C0K0	B-cell lymphoma/leukemia 11B	BCL11B	1327	NaN	0	-1.06579	-1.06848	-0.832894	-1.16979	-0.910857	-0.961432
Q13557;D6R938;A0A8V8TN65;A0A8V8TN88;A0A994J5B0;A0A8V8TND4;A0A8V8TPJ8;A0A994J516;A0A8V8TNA7;E9PBG7;A0A8V8TNA1;A0A8V8TPK3;A0A994J7X8;E9PF82;A0A8V8TN60;A0A8V8TPY4;H0Y9J2;A0A8V8TPM4;A0A8V8TNN9;H0Y9C2;Q13554;A0A8V8TR22;A0A8V8TQR5;A0A8V8TQ06;A0A804HIC9;A0A8V8TQ39;D6RFJ0;A0A5F9ZH50;A0A5F9ZHR5;A0A5F9ZH21;A0A5F9ZHM9;A0A8V8TPW6;A0A5K1VW76;Q9UQM7;A0A8V8TPG6;A0A8V8TPJ7;H7BXS4;A0A5F9ZHY2;A0A8V8TPH1;A0A8V8TPX9…	Q13557;D6R938;A0A8V8TN65;A0A8V8TN88;A0A994J5B0;A0A8V8TND4;A0A8V8TPJ8;A0A994J516;A0A8V8TNA7;E9PBG7;A0A8V8TNA1;A0A8V8TPK3;A0A994J7X8;E9PF82;A0A8V8TN60;A0A8V8TPY4;H0Y9J2;A0A8V8TPM4;A0A8V8TNN9	Calcium/calmodulin-dependent protein kinase type II subunit delta	CAMK2D	1328	0.0842731	0.00719321	0.608977	0.604326	0.573991	0.622182	0.639211	0.54748
D6R955;D6R9U1;P78337	D6R955;D6R9U1;P78337	Pituitary homeobox 1	PITX1	1329	NaN	0	-0.535216	-1.19316	-1.18532	-1.1662	-1.16554	-1.29611
D6R9G1;D6RAD4;P50613;D6REC6	D6R9G1;D6RAD4;P50613;D6REC6	Cyclin-dependent kinase 7	CDK7	1330	0.057184	0.0597069	-1.12783	-0.565073	-0.920685	-1.45412	-0.483708	-0.496637
D6R9G8;Q9Y6H5	D6R9G8;Q9Y6H5	Synphilin-1	SNCAIP	1331	NaN	0	-0.67243	-0.950788	-1.06526	-1.28749	-0.926111	-1.40552
D6R9H7;E7EQ97;E7EPU7;P05496;Q06055;P48201;I3L0Y5	D6R9H7;E7EQ97;E7EPU7;P05496;Q06055;P48201;I3L0Y5	ATP synthase F(0) complex subunit C1, mitochondrial;ATP synthase F(0) complex subunit C2, mitochondrial;ATP synthase F(0) complex subunit C3, mitochondrial	ATP5G1;ATP5G2;ATP5G3	1332	0.91313	0.3521	0.572062	0.677087	1.14941	1.21063	1.11526	1.12896
D6R9P3;D6RD18;D6RBZ0;Q99729	D6R9P3;D6RD18;D6RBZ0;Q99729	Heterogeneous nuclear ribonucleoprotein A/B	HNRNPAB	1333	0.2017	0.0350595	2.27176	2.3457	2.43086	2.30873	2.3692	2.47556
D6R9S4;Q09GN1;Q71F23	D6R9S4;Q09GN1;Q71F23	Centromere protein U	CENPU;MLF1IP	1334	NaN	0	-0.625848	-0.829038	-1.09274	-1.30712	-1.00577	-1.00954
D6R9U7;O15318;D6RIT0;D6RJH6;A0A7I2R591	D6R9U7;O15318;D6RIT0;D6RJH6;A0A7I2R591	DNA-directed RNA polymerase III subunit RPC7	POLR3G	1335	0.21057	-0.0990507	-0.916806	-0.887856	-0.366101	-0.754327	-0.8694	-0.844187
D6RA57;H0Y9X1;Q96EY4;D6RE67;D6RC31	D6RA57;H0Y9X1;Q96EY4;D6RE67;D6RC31	Translation machinery-associated protein 16	TMA16	1336	0.912682	0.141275	0.23864	0.357866	0.361101	0.411122	0.390442	0.579868
D6RA71;P78317	D6RA71;P78317	E3 ubiquitin-protein ligase RNF4	RNF4	1337	NaN	0	-1.50711	-1.42752	-1.02036	-1.07103	-0.718122	-0.832971
H0Y8P9;H0Y911;Q4VXL4;E9PGB3;D6RAA5;Q4VXL8;E7EMZ9;E9PBC6;O95359	H0Y8P9;H0Y911;Q4VXL4;E9PGB3;D6RAA5;Q4VXL8;E7EMZ9;E9PBC6;O95359	Transforming acidic coiled-coil-containing protein 2	TACC2	1338	NaN	0	-1.14369	-0.719135	-0.716882	-1.30792	-0.940486	-0.788518
D6RAN4;P32969;A0A2R8Y5Y7;H0Y9V9;H0Y9R4	D6RAN4;P32969;A0A2R8Y5Y7;H0Y9V9	60S ribosomal protein L9	RPL9	1339	0.75325	-0.0987771	1.65594	1.74403	1.8147	1.66327	1.69187	1.56318
D6RAN6;F6SKB8;Q9NVZ3;H0Y970;D6RB24	D6RAN6;F6SKB8;Q9NVZ3	Adaptin ear-binding coat-associated protein 2	NECAP2	1340	0.0688975	-0.0189597	-0.199614	-0.28174	-0.137396	-0.397646	-0.152948	-0.125035
D6RAN8;Q9P0M9;H7C5U8	D6RAN8;Q9P0M9;H7C5U8	39S ribosomal protein L27, mitochondrial	MRPL27	1341	0.0868742	-0.0270187	0.123443	0.043808	-0.0969591	0.109449	0.060412	-0.180625
D6RB01;Q9Y6X4	D6RB01;Q9Y6X4	Soluble lamin-associated protein of 75 kDa	FAM169A	1342	NaN	0	-1.42614	-0.986952	-1.55719	-0.821646	-0.849202	-1.06534
D6RB92;Q5JS54	D6RB92;Q5JS54	Proteasome assembly chaperone 4	PSMG4	1343	1.15929	-0.832555	0.324682	0.208391	0.327684	-0.847454	0.124115	-0.913569
D6RBN9;Q8IUW5	D6RBN9;Q8IUW5	RELT-like protein 1	RELL1	1345	NaN	0	-1.33097	-0.768106	-1.06343	-0.97986	-1.06106	-1.41361
Q8IZ81;D6RBS5;V9GY58	Q8IZ81;D6RBS5;V9GY58	ELMO domain-containing protein 2	ELMOD2	1346	0.285916	0.0472609	-0.457961	-0.561167	-0.665897	-0.456427	-0.547304	-0.539512
D6RCD0;Q8NBQ5	D6RCD0;Q8NBQ5	Estradiol 17-beta-dehydrogenase 11	HSD17B11	1349	0.00409136	-0.0015585	-0.00896443	-0.157921	-0.262638	-0.00738382	-0.0860557	-0.34076
D6RCK3;Q9H8S9;Q7L9L4	D6RCK3;Q9H8S9;Q7L9L4	MOB kinase activator 1A;MOB kinase activator 1B	MOB1B;MOB1A	1350	0.0667989	0.0156724	-0.0325733	-0.118487	-0.0526676	-0.100917	0.0997309	-0.155525
D6RD44;Q96EI5;D6RIH3;D6RCE9;J3KQY4;D6RHZ1	D6RD44;Q96EI5;D6RIH3;D6RCE9	Transcription elongation factor A protein-like 4	TCEAL4	1351	0.789508	-0.243968	-0.652114	-1.03999	-0.672304	-1.0935	-1.10405	-0.898766
D6REL5;Q6UWZ7	D6REL5;Q6UWZ7	BRCA1-A complex subunit Abraxas	FAM175A	1353	NaN	0	-0.897469	-1.22203	-1.43494	-1.13564	-0.936727	-1.10328
D6REP5;Q96HH9;B7Z4W8;E9PD09	D6REP5;Q96HH9;B7Z4W8;E9PD09	GRAM domain-containing protein 3	GRAMD3	1354	NaN	0	-0.895023	-0.884972	-1.04356	-1.22935	-0.781171	-1.79478
D6RGI3;D6RER5;Q9NVA2;D6RDU5;H0Y961;D6RDP1;D6R9Y6;H0Y9G8	D6RGI3;D6RER5;Q9NVA2;D6RDU5	Septin-11	2024-09-11	1355	0.161506	0.0252526	1.01968	1.03278	0.897181	1.05348	1.04287	0.929047
O94979;D6REX3;D6RHZ5;H7BXG7;H0YAB3;H0Y8V7;H0Y9K1;H0Y8W8;H0Y9T9;H0YAF5;D6RCQ9;D6RE64;H0Y9V3;D6RHE8;D6RBT0;E9PKR7;Q9NQW1	O94979;D6REX3;D6RHZ5;H7BXG7	Protein transport protein Sec31A	SEC31A	1356	0.294622	0.0283912	0.972302	0.930392	0.843325	0.94897	0.9561	0.926123
Q9P2W9;D6RF48;D6RC71	Q9P2W9;D6RF48	Syntaxin-18	STX18	1357	0.417063	-0.288731	0.83035	-0.0438691	-0.0612303	-0.0655895	-0.0159002	-0.0594525
D6RF83;H7BYK4;D6RH06;Q9NR12	D6RF83;H7BYK4;D6RH06;Q9NR12	PDZ and LIM domain protein 7	PDLIM7	1358	NaN	0	-1.12815	-1.0394	-1.38357	-0.919383	-1.10125	-0.619781
D6RF85;Q9Y2D9	D6RF85;Q9Y2D9	Zinc finger protein 652	ZNF652	1359	NaN	0	-1.0512	-1.43659	-1.32363	-0.82743	-1.06779	-1.34695
P27707;D6RFG8;D6RCP9	P27707;D6RFG8	Deoxycytidine kinase	DCK	1360	0.0296112	-0.0030394	0.159909	0.112945	0.194553	0.199163	0.112692	0.146433
D6RIE3;D6RGV5;H0UI06;P14406;D6R9C3	D6RIE3;D6RGV5;H0UI06;P14406;D6R9C3	Cytochrome c oxidase subunit 7A2, mitochondrial	COX7A2	1362	0.0416783	-0.00770394	1.36856	1.30629	1.17502	1.29493	1.30887	1.22295
D6RGX2;Q9NUQ7;D6RB53;D6RA67;H0YA18	D6RGX2;Q9NUQ7;D6RB53;D6RA67;H0YA18	Ufm1-specific protease 2	UFSP2	1363	1.08283	-0.25363	-0.353294	-0.330496	-0.0122168	-0.490263	-0.48403	-0.482605
D6RIE8;Q16594	D6RIE8;Q16594	Transcription initiation factor TFIID subunit 9	TAF9	1364	NaN	0	-1.17287	-1.18358	-1.20892	-1.4742	-1.04119	-1.37323
D6RIG4;Q9HCL0	D6RIG4;Q9HCL0	Protocadherin-18	PCDH18	1365	NaN	0	-1.00202	-1.12515	-0.632648	-1.37495	-0.947664	-0.998092
D6RIT8;F8W714;Q96AY2	D6RIT8;F8W714;Q96AY2	Crossover junction endonuclease EME1	EME1	1366	NaN	0	-1.40798	-0.589556	-1.06489	-0.97901	-1.23261	-0.892224
D6RIY6;Q06265;H0Y9L5;D6R905	D6RIY6;Q06265	Exosome complex component RRP45	EXOSC9	1367	1.71859	0.225332	-0.326792	-0.499804	-0.346592	-0.197457	-0.121029	-0.178706
D6RJ87;Q9C073;K7ENS5;D6RFX7	D6RJ87;Q9C073;K7ENS5;D6RFX7	Protein FAM117A	FAM117A	1368	NaN	0	-1.04518	-1.41048	-1.32309	-0.904731	-1.67222	-1.52942
D6RJC2;H0Y999;P30307	D6RJC2;H0Y999;P30307	M-phase inducer phosphatase 3	CDC25C	1369	NaN	0	-0.919576	-1.17157	-1.03055	-0.327718	-1.64124	-0.794705
E9PCZ3;D6RJC3;E7EQN9;O15327;E9PG59;E9PHC0	E9PCZ3;D6RJC3;E7EQN9;O15327;E9PG59;E9PHC0	Type II inositol 3,4-bisphosphate 4-phosphatase	INPP4B	1370	0.355761	-0.220789	-0.281508	-0.499377	-0.276859	-1.06167	-0.257702	-0.400742
E5KLJ9;A0A2R8Y3X5;A0A2R8YFD1;A0A2R8YE54;H7C141;H7C3G2	E5KLJ9;A0A2R8Y3X5;A0A2R8YFD1		OPA1	1372	0.243533	-0.0149518	0.593915	0.590068	0.64402	0.610795	0.611773	0.560581
E5RFF3;Q9UHF7;H0YAV4;H0YC29;E5RJ97	E5RFF3;Q9UHF7;H0YAV4	Zinc finger transcription factor Trps1	TRPS1	1373	NaN	0	-1.41069	-0.907363	-1.18043	-1.17843	-1.0895	-1.41083
E5RFM2;E5RK82;E5RJF8;O15182;H0YBL5;E5RH67	E5RFM2;E5RK82;E5RJF8;O15182;H0YBL5;E5RH67	Centrin-3	CETN3	1374	0.453855	0.262268	-0.415285	-0.954149	-0.164943	-0.425765	-0.164396	-0.157412
E5RJC2;E5RIP9;E5RIY0;E5RFT4;Q8N4L2	E5RJC2;E5RIP9;E5RIY0;E5RFT4;Q8N4L2	Type 2 phosphatidylinositol 4,5-bisphosphate 4-phosphatase	TMEM55A	1375	1.66516	-0.117927	-0.196723	-0.248669	-0.26442	-0.306338	-0.389633	-0.367622
E5RG17;Q6P1N9;G5EA19;U3KQS5;E5RGF2;A0A0D9SGD3;H0YBX2;E5RG62;E5RK70;E5RI69;E5RID7;E5RJY6	E5RG17;Q6P1N9;G5EA19;U3KQS5;E5RGF2;A0A0D9SGD3;H0YBX2	Putative deoxyribonuclease TATDN1	TATDN1	1377	0.447964	-0.0753116	-0.308778	-0.414097	-0.359525	-0.392177	-0.565162	-0.350997
E5RGN3;E5RIM7;O00244	E5RGN3;E5RIM7;O00244	Copper transport protein ATOX1	ATOX1	1379	0.0704954	-0.012652	0.50579	0.542603	0.54533	0.479555	0.437104	0.639108
E5RGX5;Q93045	E5RGX5;Q93045	Stathmin;Stathmin-2	STMN2	1380	0.219647	0.0428593	2.01672	1.95484	1.80072	1.9768	1.89206	2.03201
Q86X53;E5RHA3;H0YB25	Q86X53;E5RHA3	Glutamate-rich protein 1	ERICH1	1381	NaN	0	-1.29581	-0.896955	-1.35653	-1.76834	-1.0574	-1.32918
E5RHE3;K7ERB8;G3V131;Q68EA5	E5RHE3;K7ERB8;G3V131;Q68EA5	Zinc finger protein 57	ZNF57	1382	0.602873	-0.380058	-0.192308	-0.231122	0.108216	-0.316125	-0.997736	-0.141528
E5RHG8;Q15369;A0A8I5KYG1;A0A8J9AD82;R4GMY8	E5RHG8;Q15369;A0A8I5KYG1;A0A8J9AD82;R4GMY8	Transcription elongation factor B polypeptide 1	TCEB1	1383	0.148361	0.0116689	1.39618	1.41632	1.343	1.38027	1.37459	1.43565
E5RHN2;E5RK20;Q8WUE3;O96020	E5RHN2;E5RK20;Q8WUE3;O96020	G1/S-specific cyclin-E2	CCNE2	1384	NaN	0	-1.26538	-1.03226	-1.11319	-1.11047	-1.20061	-1.68707
E5RJF7;E5RI14;E5RHN9;Q9Y620	E5RJF7;E5RI14;E5RHN9;Q9Y620	DNA repair and recombination protein RAD54B	RAD54B	1385	NaN	0	-1.14325	-1.10126	-0.953883	-1.18045	-1.06956	-1.2527
O94905;E5RHW4;E5RJ09	O94905;E5RHW4;E5RJ09	Erlin-2	ERLIN2	1386	0.0281035	0.00336874	1.07671	1.09895	1.0754	1.14017	1.1112	1.00978
E5RI56;P63208;E5RJR5;E7ERH2;F8W8N3;E5RGM3	E5RI56;P63208;E5RJR5;E7ERH2;F8W8N3	S-phase kinase-associated protein 1	SKP1	1387	0.353679	0.0573208	1.4924	1.41563	1.2877	1.42961	1.41993	1.51815
E5RIA4;E7ETB3;Q9ULA0;C9JBE1;E7EMB6;E7EPX3;B9ZVU2;F8WAN0;E5RJ35;C9JRG3;C9J1E2	E5RIA4;E7ETB3;Q9ULA0;C9JBE1;E7EMB6;E7EPX3;B9ZVU2;F8WAN0	Aspartyl aminopeptidase	DNPEP	1388	0.416407	-0.0605927	-0.108249	-0.109645	-0.174763	-0.0836989	-0.20858	-0.282156
E5RIW3;E5RJD8;O75347;E5RHG6;E5RIX8;A0A494C144	E5RIW3;E5RJD8;O75347;E5RHG6;E5RIX8	Tubulin-specific chaperone A	TBCA	1389	0.186361	0.0273212	1.73569	1.6938	1.69466	1.66132	1.7037	1.84108
E5RJZ1;H0YBD2;O14548;E5RFH8	E5RJZ1;H0YBD2;O14548	Cytochrome c oxidase subunit 7A-related protein, mitochondrial	COX7A2L	1391	0.00021553	-4.3472e-05	0.152619	0.0116261	0.0774272	0.131698	0.132465	-0.0226203
Q7L5N1;E7EM64;H7C3T0	Q7L5N1;E7EM64	COP9 signalosome complex subunit 6	COPS6	1392	0.0661498	0.00479178	0.345322	0.352107	0.279829	0.346304	0.334192	0.311138
J3QLD9;E7EMK3;Q14254;K7EKW9	J3QLD9;E7EMK3;Q14254	Flotillin-2	FLOT2	1393	0.718054	-0.0743567	0.591222	0.596336	0.511893	0.564116	0.480564	0.431701
J3KMY5;G3V3E8;E7EMS2;G3V3D1;P61916;G3V2V8;H0YIZ1	J3KMY5;G3V3E8;E7EMS2;G3V3D1;P61916;G3V2V8;H0YIZ1	Epididymal secretory protein E1	NPC2	1394	0.348633	0.028609	0.901815	0.881629	0.840405	0.885555	0.864473	0.959648
E7EMW7;O95071;E7ET84;E5RFK7;H0YBB4;H0YAV7	E7EMW7;O95071	E3 ubiquitin-protein ligase UBR5	UBR5	1395	0.455029	-0.0471452	-0.28089	-0.240207	-0.180622	-0.301122	-0.214982	-0.327051
Q5T8T7;E7EN96;Q5T8T8;Q15528;E9PGW7	Q5T8T7;E7EN96;Q5T8T8;Q15528;E9PGW7	Mediator of RNA polymerase II transcription subunit 22	MED22	1396	0.613554	0.195771	-0.899447	-1.11428	-1.38096	-0.997561	-0.927208	-0.882603
E7END7;P62820	E7END7;P62820	Ras-related protein Rab-1A	RAB1A	1397	1.11616	-0.282392	0.541348	0.358394	0.472925	0.0859272	0.0525975	0.386966
F5H3K2;F5H8B7;E7ENF1;G5EA44;F5H7W8;Q96C57	F5H3K2;F5H8B7;E7ENF1;G5EA44;F5H7W8;Q96C57	Uncharacterized protein C12orf43	C12orf43	1398	NaN	0	-1.46499	-1.37513	-1.34501	-1.42758	-1.15649	-0.905943
K7EJL1;E7ENJ6;Q9BXS5;A0A087WZX7;K7EPJ8;K7EQX3;K7EPR4;K7EJJ1;Q9Y6Q5	K7EJL1;E7ENJ6;Q9BXS5	AP-1 complex subunit mu-1	AP1M1	1399	0.0398858	-0.00482146	0.323713	0.388063	0.405395	0.415121	0.382747	0.304838
E7ENR5;H0Y714;Q96G21;B9A008;B8ZZ47	E7ENR5;H0Y714;Q96G21;B9A008;B8ZZ47	U3 small nucleolar ribonucleoprotein protein IMP4	IMP4	1400	0.907388	0.0898966	-0.172184	-0.100522	-0.250217	-0.0548543	-0.0868291	-0.11155
E7EPB1;E7EQS8;Q6N021	E7EPB1;E7EQS8;Q6N021	Methylcytosine dioxygenase TET2	TET2	1401	0.357453	-0.11251	0.411487	0.458744	0.606136	0.577864	0.388913	0.172059
G3V3Q0;G3V5F9;G3V5B8;G3V554;G3V4W8;G3V5H9;G3V2U6;Q9BRS7;G3V2F4;E7EPD8;Q9NUW8	G3V3Q0;G3V5F9;G3V5B8;G3V554;G3V4W8;G3V5H9;G3V2U6;Q9BRS7;G3V2F4;E7EPD8;Q9NUW8	Tyrosyl-DNA phosphodiesterase 1	TDP1	1402	NaN	0	-0.825218	-1.32495	-0.989268	-0.934545	-0.957848	-1.52676
Q9P2D0;E7EPI0;E9PDR5	Q9P2D0;E7EPI0;E9PDR5	Inhibitor of Bruton tyrosine kinase	IBTK	1403	NaN	0	-1.39574	-1.06574	-1.17052	-0.990017	-1.33141	-1.00406
E7EPK0;E9PDJ9;H0Y8P3;G5EA03;Q9UPQ0;D6RD46;D6R8Y0;D6RJ93;Q6NVB9	E7EPK0;E9PDJ9;H0Y8P3;G5EA03;Q9UPQ0;D6RD46	LIM and calponin homology domains-containing protein 1	LIMCH1	1404	NaN	0	-1.22367	-0.727142	-1.32512	-1.43683	-0.920667	-1.12989
P33121;H0Y9Z9;E7EPM6;A0A994J7S4;B7Z3Z9;H0Y9U7;D6RER0;D6RG07;A0A494BZW8;A0A494C0B6;Q9ULC5;E7ERD7;Q9UKU0;C9J8C7;A0A494C116;A0A8C8KCK5;A0A499FJL5;A0A8C8L3F5;A0A494C0J9	P33121;H0Y9Z9;E7EPM6;A0A994J7S4;B7Z3Z9;H0Y9U7	Long-chain-fatty-acid--CoA ligase 1	ACSL1	1405	0.0745264	-0.00379001	0.398344	0.38578	0.379676	0.410817	0.389045	0.352568
E7EPN9;Q9Y520;H7C5N8;A0A2R8YET2;A0A2R8Y7F4;A0A2R8Y424	E7EPN9;Q9Y520	Protein PRRC2C	PRRC2C	1406	0.413108	0.0556115	0.238184	0.180254	0.131498	0.176564	0.20639	0.333816
E7EPP6;O14757	E7EPP6;O14757	Serine/threonine-protein kinase Chk1	CHEK1	1407	NaN	0	-1.50616	-0.781823	-1.00782	-1.16019	-1.77308	-1.48294
E7EPP7;Q6ZWJ1	E7EPP7;Q6ZWJ1	Syntaxin-binding protein 4	STXBP4	1408	NaN	0	-1.26235	-0.785273	-1.05336	-1.16197	-1.43946	-1.46586
E7EPT4;P19404	E7EPT4;P19404	NADH dehydrogenase [ubiquinone] flavoprotein 2, mitochondrial	NDUFV2	1409	1.30687	0.0493015	0.163042	0.143928	0.163021	0.18487	0.194565	0.238459
E7EPX0;E7EVJ4;Q9NUL3;E5RJN7;E7EVI1;E5RJ67;H0YBY0	E7EPX0;E7EVJ4;Q9NUL3;E5RJN7;E7EVI1	Double-stranded RNA-binding protein Staufen homolog 2	STAU2	1410	0.215069	0.0260518	-0.86597	-0.800463	-0.934894	-0.889803	-0.835299	-0.798069
E7EQL5;E7EV09;E7EQU2;E7ETL8;E7ESD3;E7EMU4;E7ET01;E9PGG1;E7EUM4;E7ERR6;E7ERH4;E7EU01	E7EQL5;E7EV09;E7EQU2;E7ETL8;E7ESD3;E7EMU4;E7ET01		DYNC1I2	1411	NaN	0	-1.26793	-1.11157	-0.930299	-0.969432	-1.09911	-0.970347
E7EQT4;S4R3H4;Q9UKV3;G3V3T3;A0A087WYN3	E7EQT4;S4R3H4;Q9UKV3	Apoptotic chromatin condensation inducer in the nucleus	ACIN1	1412	0.543381	0.0671168	0.731796	0.672633	0.647875	0.697878	0.707585	0.848192
E7ER68;Q658Y4	E7ER68;Q658Y4	Protein FAM91A1	FAM91A1	1413	0.452839	-0.14896	-0.6042	-0.263106	-0.2472	-0.527946	-0.376967	-0.656472
Q9UI10;E7ERK9;F8W8L6	Q9UI10;E7ERK9;F8W8L6	Translation initiation factor eIF-2B subunit delta	EIF2B4	1414	0.184157	0.0175764	0.261452	0.241064	0.199576	0.300149	0.262159	0.192513
E7ERS3;Q86VM9;H3BRH3;H3BPD0;H3BP01;H3BRN6	E7ERS3;Q86VM9	Zinc finger CCCH domain-containing protein 18	ZC3H18	1415	0.464737	0.143315	0.0887191	-0.250732	0.0240469	0.137577	-0.0629369	0.217338
J3KQY1;E7ESL0;Q9NWU5	J3KQY1;E7ESL0;Q9NWU5	39S ribosomal protein L22, mitochondrial	MRPL22	1416	2.15908	-0.646924	-0.761059	-0.599492	-0.981714	-1.37844	-1.35511	-1.54948
E7ESY4;Q13330;H0Y4T7;F8W9Y9;E9PCS8;H0YIT0;H7C3F3	E7ESY4;Q13330;H0Y4T7	Metastasis-associated protein MTA1	MTA1	1417	0.00962874	0.00173417	0.295624	0.31801	0.186688	0.328866	0.292028	0.18463
E7ET48;Q8N1P7	E7ET48;Q8N1P7	Absent in melanoma 1-like protein	AIM1L	1418	NaN	0	-1.02618	-1.23118	-1.1712	-1.29983	-1.22162	-1.15311
H0Y9G6;E7ETU7;P09001;E9PF06;D6RC14	H0Y9G6;E7ETU7;P09001;E9PF06;D6RC14	39S ribosomal protein L3, mitochondrial	MRPL3	1420	0.370911	-0.0662128	0.331062	0.293007	0.326155	0.33819	0.309479	0.103916
E7ETY2;A0A3B3IS06;H0Y8Y7;A0A2R8Y857;H0YA99;A0A2R8Y4M7	E7ETY2;A0A3B3IS06;H0Y8Y7		TCOF1	1421	0.0872963	0.0138817	-0.118461	-0.264691	-0.25655	-0.258486	-0.183566	-0.156005
E7ETY7;Q8TED1	E7ETY7;Q8TED1	Glutathione peroxidase;Probable glutathione peroxidase 8	GPX8	1422	1.03366	0.0923731	-0.351602	-0.275056	-0.265254	-0.263943	-0.154527	-0.196323
E7EUC4;Q9NRH2	E7EUC4;Q9NRH2	SNF-related serine/threonine-protein kinase	SNRK	1423	NaN	0	-1.20676	-1.69517	-0.630104	-1.64244	-0.874781	-1.01981
E7EUI8;P11413;A0A8Q3SJB9;A0A8Q3WL95;A0A8Q3SIN6;A0A8Q3SIS5;A0A8Q3WL93;A0A8Q3WLT0;E7EM57;A0A8Q3WL80;A0A8Q3WL83;E9PD92;A0A8Q3WL90;A0A8Q3WLB9	E7EUI8;P11413;A0A8Q3SJB9;A0A8Q3WL95;A0A8Q3SIN6;A0A8Q3SIS5;A0A8Q3WL93;A0A8Q3WLT0;E7EM57;A0A8Q3WL80	Glucose-6-phosphate 1-dehydrogenase	G6PD	1424	0.846224	-0.0523364	1.19685	1.18978	1.19815	1.17326	1.16907	1.08544
E7EUU4;E7EX73;E9PGM1;C9K073;C9J2Z7	E7EUU4;E7EX73;E9PGM1		EIF4G1	1425	0.38031	-0.0203554	1.10575	1.13244	1.09914	1.10916	1.11499	1.05213
E7EUV9;F8W8D3;Q14493;H0YAE8	E7EUV9;F8W8D3;Q14493;H0YAE8	Histone RNA hairpin-binding protein	SLBP	1426	0.0188987	-0.00651868	-0.655122	-0.688556	-0.932668	-0.904518	-0.740412	-0.650973
E7EVA0	E7EVA0	Microtubule-associated protein	MAP4	1427	0.133552	-0.0736356	-0.57125	-0.403974	0.0881339	-0.459222	-0.338216	-0.310559
E9PEY4;E7EVB6;A0A804HII3;M0QZ28;A0A7P0TBG1;A0A7P0T8J4;A0A804HKZ4;A0A7P0T8Y5;A0A804HHT6;A0A7P0T9L1;A0A7P0Z4D7;M0R021;A0A804HLB1	E9PEY4;E7EVB6	Dystrobrevin	DTNB	1428	0.579291	0.0729864	-0.344577	-0.495691	-0.491876	-0.319776	-0.404404	-0.389004
E7EVC7;Q676U5;C9J8C6;C9JAY7;C9J1B2	E7EVC7;Q676U5;C9J8C6;C9JAY7;C9J1B2	Autophagy-related protein 16-1	ATG16L1	1429	0.120667	0.0369247	-0.789157	-0.677106	-1.04354	-0.846859	-0.797461	-0.754708
Q14534;E7EVQ6;H0YBN7	Q14534;E7EVQ6	Squalene monooxygenase	SQLE	1430	0.428248	-0.0518855	0.741352	0.84994	0.914515	0.795578	0.793857	0.760716
E7EVX8;Q8WWY3;E7EU94;E7ESX0;E7EN72	E7EVX8;Q8WWY3	U4/U6 small nuclear ribonucleoprotein Prp31	PRPF31	1431	0.710343	-0.107405	0.119883	0.053714	0.271151	0.0574081	0.0735023	-0.00837788
E7EW05;Q9NVU7;F8W8T7;D6RC74	E7EW05;Q9NVU7	Protein SDA1 homolog	SDAD1	1432	0.365602	0.0361402	0.119679	0.165745	0.139004	0.252324	0.160152	0.120372
H0YFS7;E7EW59;F5H433;Q9Y467	H0YFS7;E7EW59;F5H433;Q9Y467	Sal-like protein 2	SALL2	1433	NaN	0	-1.17219	-0.909165	-1.01583	-1.50075	-1.17795	-1.01152
Q76L83;E7EWD6;A0A5F9ZHN2	Q76L83;E7EWD6;A0A5F9ZHN2	Putative Polycomb group protein ASXL2	ASXL2	1434	NaN	0	-1.26968	-0.821287	-0.822692	-1.01962	-0.962986	-0.887333
E7EWM1;Q15596	E7EWM1;Q15596	Nuclear receptor coactivator 2	NCOA2	1435	0.527912	-0.287261	0.237907	-0.432979	-0.519276	-0.518118	-0.514105	-0.543907
E7EWP0;H0Y886;O43674	E7EWP0;H0Y886;O43674	NADH dehydrogenase [ubiquinone] 1 beta subcomplex subunit 5, mitochondrial	NDUFB5	1436	1.97557	0.105566	-0.271738	-0.308406	-0.305467	-0.18344	-0.158308	-0.227166
E7EX17;P23588;F8VX11;F8VP89;F8VSC7;F8W0K0;F8VYE9;F8VRU1	E7EX17;P23588	Eukaryotic translation initiation factor 4B	EIF4B	1437	0.231524	0.0348157	1.24601	1.17315	1.13421	1.17378	1.16675	1.3173
E7EX44;Q05682;A0A6Q8PGI1;C9JEK3;C9JE79;F8WE61	E7EX44;Q05682	Caldesmon	CALD1	1438	0.303335	0.0467318	0.637126	0.595774	0.514867	0.570035	0.586282	0.731646
Q8NDX5;E7EX82;H7C4H9	Q8NDX5;E7EX82	Polyhomeotic-like protein 3	PHC3	1439	NaN	0	-1.15717	-0.724733	-1.37035	-0.792986	-0.916509	-1.1483
E7EXA6;Q8WVB6;A0A0D9SF58;F8WCC1	E7EXA6;Q8WVB6;A0A0D9SF58	Chromosome transmission fidelity protein 18 homolog	CHTF18	1440	NaN	0	-1.52002	-0.967548	-0.989534	-0.951352	-0.978011	-1.56892
E9PB61;Q86V81	E9PB61;Q86V81	THO complex subunit 4	ALYREF	1441	0.765724	0.0764001	1.98795	2.00638	1.98683	2.01729	2.0324	2.16066
E9PBC1;O95208	E9PBC1;O95208	Epsin-2	EPN2	1442	NaN	0	-1.34756	-1.34084	-1.0956	-0.530233	-1.32239	-1.55719
E9PC90;P14635;H0YA62;D6RHI0	E9PC90;P14635	G2/mitotic-specific cyclin-B1	CCNB1	1443	0.20852	0.216291	-0.26359	0.939654	0.834219	0.93109	0.692568	0.535499
E9PCH4;Q8TEU7;D6RE77;A0A5F9ZHG7;B7Z7Y1;D6RD23;D6RIH0;D6RB02	E9PCH4;Q8TEU7;D6RE77;A0A5F9ZHG7;B7Z7Y1	Rap guanine nucleotide exchange factor 6	RAPGEF6	1444	NaN	0	-1.42511	-1.33235	-0.863735	-0.855823	-0.87514	-1.24221
E9PCV4;M0R344;Q9NRA0	E9PCV4;M0R344;Q9NRA0	Sphingosine kinase 2	SPHK2	1445	NaN	0	-0.76486	-1.03967	-0.896085	-0.828729	-1.13106	-1.36497
E9PD68;Q14194	E9PD68;Q14194	Dihydropyrimidinase-related protein 1	CRMP1	1446	0.502143	-0.0633267	1.04437	1.09366	1.19117	1.09205	1.06801	0.979166
E9PDC4;F5GYS8;H0YNY8;U3KPR8;O00470	E9PDC4;F5GYS8;H0YNY8;U3KPR8;O00470	Homeobox protein Meis1	MEIS1	1447	NaN	0	-0.9505	-1.27562	-0.891052	-1.4061	-0.973284	-1.59972
E9PDH4;Q9Y2I7	E9PDH4;Q9Y2I7	1-phosphatidylinositol 3-phosphate 5-kinase	PIKFYVE	1448	NaN	0	-1.24767	-1.26339	-1.25467	-0.94495	-1.03642	-0.630727
E9PDI2;P40123;B7Z385;F8WDB9;F8WEW0	E9PDI2;P40123;B7Z385	Adenylyl cyclase-associated protein;Adenylyl cyclase-associated protein 2	CAP2	1449	0.194738	0.0423663	0.202745	0.254553	-0.015458	0.194678	0.206429	0.167831
E9PEI0;Q69YH5	E9PEI0;Q69YH5	Cell division cycle-associated protein 2	CDCA2	1450	0.364753	-0.135291	-1.38481	-1.34409	-0.917295	-1.36526	-1.41245	-1.27436
E9PER6;Q6A1A2;O15530	E9PER6;Q6A1A2;O15530	Putative 3-phosphoinositide-dependent protein kinase 2;3-phosphoinositide-dependent protein kinase 1	PDPK1;PDPK2P	1451	NaN	0	-1.26914	-1.58995	-0.879657	-1.47551	-1.10206	-1.06862
J3KPF9;E9PES4;Q9Y496;A0A087X011;H7C2F6;C9J9X2	J3KPF9;E9PES4;Q9Y496;A0A087X011	Kinesin-like protein;Kinesin-like protein KIF3A	KIF3A	1452	0.737949	0.069437	-0.198595	-0.169933	-0.252806	-0.129108	-0.0806503	-0.203264
O75694;E9PF10;D6RA13	O75694;E9PF10	Nuclear pore complex protein Nup155	NUP155	1453	0.101996	-0.00869606	0.757218	0.80375	0.771239	0.814617	0.77158	0.719922
Q96CM8;E9PF16;D6RF87	Q96CM8;E9PF16	Acyl-CoA synthetase family member 2, mitochondrial	ACSF2	1454	0.699549	0.0572702	0.430211	0.341751	0.340706	0.47189	0.39601	0.416578
E9PF19;Q9Y4P3;F8WDI9;A0A087WXC6;F8WCR3	E9PF19;Q9Y4P3	Transducin beta-like protein 2	TBL2	1455	0.0397202	0.00437904	0.288174	0.342716	0.224807	0.32079	0.273094	0.27495
E9PFJ4;H0Y8L5;Q5VWP3;D6RHX6;E2QRH6;D6RD42;E9PCK9	E9PFJ4;H0Y8L5;Q5VWP3;D6RHX6;E2QRH6	Muscular LMNA-interacting protein	MLIP	1458	0.0441806	0.0105304	0.272128	0.287465	0.379898	0.304267	0.206207	0.460607
E9PFK5;P78316	E9PFK5;P78316	Nucleolar protein 14	NOP14	1459	0.469476	-0.0495548	0.143961	0.0840317	0.0477982	0.0324975	0.109245	-0.014616
E9PGC8;P78559	E9PGC8;P78559	Microtubule-associated protein 1A;MAP1A heavy chain;MAP1 light chain LC2	MAP1A	1462	0.426931	0.0518173	0.518376	0.44402	0.39621	0.471131	0.462889	0.580038
P78332;E9PGM9;F8WCA5	P78332;E9PGM9;F8WCA5	RNA-binding protein 6	RBM6	1464	0.328816	-0.0920335	-1.88354	-1.54508	-1.60585	-1.86659	-1.73831	-1.70567
E9PGT1;Q15631;H7C1D4;A0A0J9YVW2	E9PGT1;Q15631;H7C1D4	Translin	TSN	1465	0.150192	-0.0171318	1.28436	1.38021	1.31476	1.3375	1.34451	1.24593
E9PGT3;Q15418;E9PMM7;Q5SVM7;Q5SVM6;E9PAN7	E9PGT3;Q15418	Ribosomal protein S6 kinase;Ribosomal protein S6 kinase alpha-1	RPS6KA1	1466	0.0535983	0.00183287	0.217392	0.227835	0.238598	0.228489	0.247815	0.213019
Q99627;E9PGT6;H7C3S9	Q99627;E9PGT6;H7C3S9	COP9 signalosome complex subunit 8	COPS8	1467	1.06256	-0.0685506	0.998698	0.977568	1.0545	0.967712	0.902801	0.954597
E9PGZ1;C9J813	E9PGZ1;C9J813		CALD1	1468	0.133654	-0.0275765	-0.158603	-0.392274	-0.370418	-0.355189	-0.343325	-0.305511
E9PH64;Q9Y6M9;A0A3B3IT57;A0A7I2V620;E7EWZ0;E9PF49;A0A7I2YQN0	E9PH64;Q9Y6M9;A0A3B3IT57;A0A7I2V620;E7EWZ0;E9PF49	NADH dehydrogenase [ubiquinone] 1 beta subcomplex subunit 9	NDUFB9	1469	0.0780301	0.012515	0.580283	0.427571	0.536858	0.587189	0.470975	0.524093
E9PH99;Q9Y4E5	E9PH99;Q9Y4E5	Zinc finger protein 451	ZNF451	1470	NaN	0	-1.14249	-1.13782	-1.2527	-1.2121	-1.24008	-1.41416
E9PHA2;Q15003;C9J470;H7C415;C9JZP1	E9PHA2;Q15003;C9J470	Condensin complex subunit 2	NCAPH	1471	0.444764	0.0453168	0.266447	0.162837	0.174375	0.220832	0.214323	0.304454
E9PHF7;Q96RQ3;E9PG35;G5E9X5	E9PHF7;Q96RQ3;E9PG35;G5E9X5	Methylcrotonoyl-CoA carboxylase subunit alpha, mitochondrial	MCCC1	1472	0.464964	-0.0546387	-0.15965	-0.149906	-0.039429	-0.116254	-0.166036	-0.230611
H0Y6N5;E9PHI4;H7C3X3;H7C2K3;A0A8I5G938;H0Y742;O94901	H0Y6N5;E9PHI4;H7C3X3;H7C2K3;A0A8I5G938;H0Y742;O94901	SUN domain-containing protein 1	SUN1	1473	0.518428	0.147511	-0.69676	-0.833573	-0.678423	-0.495772	-0.453162	-0.817288
E9PHM2;Q15031;A0A499FJL2;A0A494C1E0;A0A494C1K2;C9JYR8	E9PHM2;Q15031;A0A499FJL2;A0A494C1E0	Probable leucine--tRNA ligase, mitochondrial	LARS2	1474	0.0708561	0.0144265	-0.507667	-0.432437	-0.272178	-0.358241	-0.410864	-0.399899
P28290;E9PHV5;E7EUL7	P28290;E9PHV5;E7EUL7	Sperm-specific antigen 2	SSFA2	1475	NaN	0	-1.11979	-1.25944	-1.35598	-1.26511	-0.777254	-0.569693
F6XDC4;E9PSF3;E9PI60;Q9ULD4;A8WI62;A8WI61;H0Y7B4	F6XDC4;E9PSF3;E9PI60;Q9ULD4;A8WI62;A8WI61;H0Y7B4	Bromodomain and PHD finger-containing protein 3	BRPF3	1476	0.0490011	-0.037277	-1.72184	-0.886001	-1.03023	-1.28671	-1.29163	-1.17157
E9PL01;E9PI68;Q15005;E9PRB9;H0YE04	E9PL01;E9PI68;Q15005;E9PRB9	Signal peptidase complex subunit 2	SPCS2	1477	0.0975123	-0.0148618	0.438827	0.397588	0.567322	0.437019	0.491214	0.430918
E9PIE4	E9PIE4		MTCH2	1478	0.76203	0.0481164	-0.653186	-0.646487	-0.605895	-0.541205	-0.627287	-0.592727
E9PL60;E9PII7;H0YDE3;H0YDU2;E9PRI1;Q96NY9	E9PL60;E9PII7;H0YDE3;H0YDU2;E9PRI1;Q96NY9	Crossover junction endonuclease MUS81	MUS81	1479	NaN	0	-0.576041	-0.619872	-1.37137	-1.00458	-0.948984	-1.15559
E9PN66;E9PKN9;E9PS55;E9PMW4;E9PQ46;E9PIN5;E9PIK4;U3KQ32;E9PKZ4;E9PPM1;O14683;E9PNB3;E9PMY0	E9PN66;E9PKN9;E9PS55;E9PMW4;E9PQ46;E9PIN5;E9PIK4;U3KQ32;E9PKZ4;E9PPM1;O14683;E9PNB3;E9PMY0	Tumor protein p53-inducible protein 11	TP53I11	1480	0.32932	0.0656833	0.347144	0.499185	0.225818	0.465482	0.412208	0.391507
E9PIM0;Q9NS37	E9PIM0;Q9NS37	CREB/ATF bZIP transcription factor	CREBZF	1481	NaN	0	-0.942967	-1.24555	-1.03418	-0.896522	-1.05931	-0.988568
E9PIM6;E9PNQ8;P04216;J3QRJ3	E9PIM6;E9PNQ8;P04216;J3QRJ3	Thy-1 membrane glycoprotein	THY1	1482	1.17918	-0.0441975	1.28458	1.32349	1.30697	1.26178	1.23689	1.28378
E9PIN3;Q9UBU9;B4E227;E9PLA7	E9PIN3;Q9UBU9	Nuclear RNA export factor 1	NXF1	1483	1.04188	-0.0569157	0.690796	0.703929	0.725834	0.696784	0.622511	0.630517
E9PIU7;H0YEE4;E9PKH3;P62487	E9PIU7;H0YEE4;E9PKH3;P62487	DNA-directed RNA polymerase II subunit RPB7	POLR2G	1484	0.4575	-0.0342315	-0.502385	-0.438412	-0.467435	-0.497578	-0.5522	-0.461148
E9PJ42;Q5BJD5	E9PJ42;Q5BJD5	Transmembrane protein 41B	TMEM41B	1485	1.09547	-0.128682	-0.0384569	0.0122668	-0.165192	-0.170382	-0.182758	-0.224289
E9PJF0;E9PQW4;P27361;A1QJE5;E9PBK7;H0YEX6;E9PRH7	E9PJF0;E9PQW4;P27361;A1QJE5;E9PBK7	Mitogen-activated protein kinase;Mitogen-activated protein kinase 3	MAPK3	1486	0.149207	0.0162669	-0.344442	-0.308642	-0.402904	-0.275973	-0.363095	-0.368118
E9PK06;E9PK72;E9PKK3;E9PNW6;E9PJD0	E9PK06;E9PK72		EEF1D	1488	0.245385	-0.0628908	0.134513	-0.154687	0.090997	-0.125255	0.0341843	-0.0267787
E9PK26;E9PMW6;Q9NRS6	E9PK26;E9PMW6;Q9NRS6	Sorting nexin-15	SNX15	1489	NaN	0	-1.14844	-0.924848	-0.642401	-1.00433	-0.87651	-1.21163
E9PK89;Q8TBN0	E9PK89;Q8TBN0	Guanine nucleotide exchange factor for Rab-3A	RAB3IL1	1490	NaN	0	-1.13058	-0.827297	-1.27987	-0.903454	-1.26965	-1.07724
E9PK91;E9PQN2;E9PKI6;A0A1W2PQ43;E9PK09;E9PJA7;H0YF00;H0YF63	E9PK91;E9PQN2;E9PKI6;A0A1W2PQ43;E9PK09		BCLAF1	1491	0.382178	0.08654	-0.190939	-0.3012	-0.411887	-0.283059	-0.287886	-0.0734609
E9PKP7;P17480;A0A994J4N4;E9PLT2;E9PMM2	E9PKP7;P17480;A0A994J4N4	Nucleolar transcription factor 1	UBTF	1492	0.467965	0.056643	0.251584	0.321926	0.246759	0.267673	0.301733	0.420793
E9PKU7;E9PNH1	E9PKU7		GANAB	1493	0.0470055	-0.00445214	0.287097	0.310407	0.23286	0.305992	0.282362	0.228654
E9PL71;E9PN91	E9PL71		EEF1D	1494	0.101529	-0.0193922	-0.183282	-0.0413231	0.0428213	-0.093095	-0.104139	-0.0427262
E9PLD0;Q9H0U4;Q92928	E9PLD0;Q9H0U4;Q92928	Ras-related protein Rab-1B;Putative Ras-related protein Rab-1C	RAB1B;RAB1C	1495	0.306798	-0.0422822	1.54888	1.51129	1.58308	1.58901	1.51791	1.40949
E9PPF9;E9PLD2;Q9H019;E9PPQ0;C9JF50;E9PLU1;E9PRK5;E9PNJ0;E9PRW1;E9PSD6	E9PPF9;E9PLD2;Q9H019;E9PPQ0;C9JF50;E9PLU1;E9PRK5	Mitochondrial fission regulator 1-like	MTFR1L	1496	0.019215	-0.0125767	-0.417827	-0.809444	-0.236845	-0.406879	-0.771194	-0.323773
E9PLI6;E9PS76;Q8N9N8;E9PQD0;E9PS30;E9PNH5	E9PLI6;E9PS76;Q8N9N8;E9PQD0;E9PS30	Probable RNA-binding protein EIF1AD	EIF1AD	1497	0.403658	0.0727418	-0.229011	-0.355789	-0.257424	-0.314184	-0.222829	-0.0869847
P55786;E9PLK3;A0A7I2V3W8;A0A7I2V389;A0A8V8TQ95;E9PPZ2;A6NEC2;A0A7I2V604;E9PP11;H0YDG0;A0A7I2V5D4;E9PPD4;E9PJY4;H0YCQ5;A0A7I2YQS3;A0A7I2V5M8;E9PJF9;A0A7I2V3D7;E9PI82	P55786;E9PLK3;A0A7I2V3W8;A0A7I2V389;A0A8V8TQ95	Puromycin-sensitive aminopeptidase	NPEPPS	1498	1.05244	-0.039217	1.45985	1.49918	1.47862	1.43607	1.46479	1.41914
E9PLL6;P46776;E9PJD9;E9PLX7;E9PKT2;H0YF34	E9PLL6;P46776;E9PJD9	60S ribosomal protein L27a	RPL27A	1499	0.0464632	0.0092907	1.77517	1.79177	1.79989	1.91163	1.80665	1.67643
I3L3B4;F8W9H0;E9PLN8;Q9BQB6	I3L3B4;F8W9H0;E9PLN8;Q9BQB6	Vitamin K epoxide reductase complex subunit 1	VKORC1	1500	0.482941	0.0701998	0.249681	0.190454	0.0717462	0.305545	0.233544	0.183391
E9PLP8;Q12996;H0YE74;E9PJ06	E9PLP8;Q12996	Cleavage stimulation factor subunit 3	CSTF3	1501	0.296159	-0.0436748	0.319776	0.505001	0.334064	0.350325	0.346539	0.330953
E9PLV2;Q8NCY6	E9PLV2;Q8NCY6	Myb/SANT-like DNA-binding domain-containing protein 4	MSANTD4	1502	NaN	0	-0.993758	-0.881609	-1.09828	-1.03656	-1.45056	-1.18555
E9PM59;Q9H5J8	E9PM59;Q9H5J8	TATA box-binding protein-associated factor RNA polymerase I subunit D	TAF1D	1503	NaN	0	-1.12886	-0.775399	-1.76457	-1.3059	-1.43678	-1.03814
E9PM62;Q5T9L3;E9PKJ0;Q7Z430;E9PJW4;E9PQK1;H0YCG9	E9PM62;Q5T9L3;E9PKJ0;Q7Z430;E9PJW4;E9PQK1;H0YCG9	Protein wntless homolog	WLS	1504	0.929273	-0.167891	-0.638987	-0.361839	-0.520582	-0.63732	-0.662473	-0.725287
E9PQR7;E9PM90;Q9UK41;E9PLM9;E9PR04	E9PQR7;E9PM90;Q9UK41;E9PLM9;E9PR04	Vacuolar protein sorting-associated protein 28 homolog	VPS28	1505	0.0351827	0.0100036	0.0208658	-0.162465	0.10805	0.0435775	-0.108383	0.0612669
E9PM92;O00193;E9PQA1;E9PRZ9	E9PM92;O00193;E9PQA1	Small acidic protein	C11orf58;SMAP	1506	0.828956	0.0950501	0.624564	0.598917	0.515342	0.610003	0.661388	0.752583
E9PMB9;Q16798	E9PMB9;Q16798	Malic enzyme;NADP-dependent malic enzyme, mitochondrial	ME3	1507	0.0277525	-0.0289182	-0.936644	-0.28242	-1.05127	-0.711267	-0.385856	-1.25996
E9PMC9;Q7Z589	E9PMC9;Q7Z589	Protein EMSY	C11orf30;EMSY	1508	NaN	0	-1.16797	-1.07923	-0.926591	-0.959436	-1.02119	-0.935842
E9PMG1;H0YDT0;Q96D71;H0YCR2	E9PMG1;H0YDT0;Q96D71	RalBP1-associated Eps domain-containing protein 1	REPS1	1509	0.161087	0.133532	-1.28352	-0.332892	-0.509254	-0.55554	-0.398149	-0.771381
E9PMQ6;Q00613	E9PMQ6;Q00613	Heat shock factor protein 1	HSF1	1510	NaN	0	-0.644022	-1.34611	-0.90732	-1.41997	-0.497162	-1.33096
G3V1A0;G5EA23;J3KP27;E9PN70;Q9Y296	G3V1A0;G5EA23;J3KP27;E9PN70;Q9Y296	Trafficking protein particle complex subunit 4	TRAPPC4	1511	NaN	0	-0.965088	-1.10239	-1.15252	-1.31108	-1.16364	-0.991603
E9PN81;Q8TDP1	E9PN81;Q8TDP1	Ribonuclease H2 subunit C	RNASEH2C	1512	0.0507045	0.00600105	0.0774675	0.00903097	0.0747235	-0.0076686	0.100553	0.0863406
E9PNF7;P42785;B7Z7Q6;E9PLY4;A0A7P0TB23;E9PKN6;E9PQB5;E9PL85;A0A7P0Z451;B3KR26;E9PNJ1	E9PNF7;P42785;B7Z7Q6;E9PLY4;A0A7P0TB23;E9PKN6	Lysosomal Pro-X carboxypeptidase	PRCP	1514	0.258446	-0.0218666	0.81666	0.896969	0.787567	0.817822	0.821712	0.796063
E9PNH2;Q99689	E9PNH2;Q99689	Fasciculation and elongation protein zeta-1	FEZ1	1515	NaN	0	-1.28385	-1.04895	-0.991363	-0.85604	-1.23534	-0.881281
E9PNP3;Q9H7C9;E9PIQ4;E9PJP1;E9PLK9;K4DI89;E9PR47	E9PNP3;Q9H7C9;E9PIQ4;E9PJP1;E9PLK9;K4DI89;E9PR47	Mth938 domain-containing protein	AAMDC	1516	0.0839131	-0.0218816	-0.146738	-0.453173	-0.331391	-0.376106	-0.328608	-0.292232
E9PPM8;Q9Y315;G3V158;E9PJ44;E9PJB9;E9PML7	E9PPM8;Q9Y315;G3V158	Deoxyribose-phosphate aldolase	DERA	1517	0.27666	-0.0542015	-0.344758	-0.353172	-0.242335	-0.360992	-0.249533	-0.492345
F8WA39;E9PPP8;Q13613;F8W764;F8W8S8;H7BZJ1;E9PIH9;H7C406;Q8NEC6;H0YDX3	F8WA39;E9PPP8;Q13613	Myotubularin-related protein 1	MTMR1	1518	NaN	0	-1.29973	-1.12116	-1.41864	-1.05769	-1.71012	-1.12492
E9PPW7;O00217;E9PKH6;E9PN51;F8W9K7	E9PPW7;O00217;E9PKH6;E9PN51;F8W9K7	NADH dehydrogenase [ubiquinone] iron-sulfur protein 8, mitochondrial	NDUFS8	1519	0.905776	0.0851246	0.452911	0.441467	0.490699	0.470839	0.55694	0.612672
E9PQ59;Q6P4R8	E9PQ59;Q6P4R8	Nuclear factor related to kappa-B-binding protein	NFRKB	1521	NaN	0	-1.20594	-1.29254	-1.16258	-1.50438	-1.39426	-1.25362
E9PQA6;Q96EY5;E9PLL0;M0QZK6;E9PLZ8;E9PJW8	E9PQA6;Q96EY5;E9PLL0;M0QZK6;E9PLZ8	Multivesicular body subunit 12A	MVB12A	1522	0.270813	-0.0347153	-0.160629	-0.27573	-0.273676	-0.202495	-0.308901	-0.302786
O14933;E9PQT7;E9PKW8	O14933;E9PQT7;E9PKW8	Ubiquitin/ISG15-conjugating enzyme E2 L6	UBE2L6	1523	0.614453	0.0312698	0.0247547	0.0180165	0.0399281	0.0554518	0.0983658	0.0226912
E9PQY2;Q9NQP4	E9PQY2;Q9NQP4	Prefoldin subunit 4	PFDN4	1524	0.337884	-0.0306914	0.642513	0.622737	0.729017	0.662542	0.59931	0.640341
E9PR30;P62861;E9PM49	E9PR30;P62861;E9PM49	40S ribosomal protein S30	FAU	1525	0.727253	0.194756	2.01148	2.04533	1.68002	2.03235	2.13118	2.15758
E9PR86;Q86YD5	E9PR86;Q86YD5	Low-density lipoprotein receptor class A domain-containing protein 3	LDLRAD3	1526	NaN	0	-1.0984	-1.4664	-0.963051	-1.46562	-1.45087	-1.03524
E9PRG8;E9PLD3;A0A494BXY3	E9PRG8;E9PLD3;A0A494BXY3	Uncharacterized protein C11orf98	C11orf98	1528	0.0239902	0.00249268	0.224229	0.308947	0.297168	0.269617	0.246067	0.322138
E9PRM3;E9PRL6;Q92993;H0YEP0	E9PRM3;E9PRL6;Q92993;H0YEP0	Histone acetyltransferase KAT5	KAT5	1529	NaN	0	-1.07634	-1.41536	-0.999366	-1.16821	-0.920741	-1.11448
E9PRQ7;Q04323;E9PJ81;A0A087WTZ5;E9PS08	E9PRQ7;Q04323;E9PJ81;A0A087WTZ5	UBX domain-containing protein 1	UBXN1	1530	0.324806	0.108815	0.452482	0.439988	0.0955453	0.344058	0.389579	0.580824
J3KND1;E9PRZ1;Q96ER3;E9PL53;E9PMD2;H0YDM3	J3KND1;E9PRZ1;Q96ER3;E9PL53;E9PMD2	Protein SAAL1	SAAL1	1531	0.656048	0.0752642	-0.179167	-0.286932	-0.246855	-0.151873	-0.096666	-0.238622
E9PS17;Q96KG9;E9PK59;E9PPN3;H0YDH0;H0YCI6	E9PS17;Q96KG9;E9PK59;E9PPN3	N-terminal kinase-like protein	SCYL1	1532	0.646722	0.0652485	-0.221907	-0.193188	-0.291011	-0.143488	-0.127103	-0.239769
Q6RFH5;E9PS41;H0YFP2	Q6RFH5;E9PS41	WD repeat-containing protein 74	WDR74	1533	0.540968	0.0453957	0.030112	0.0427883	-0.0705554	0.0479218	0.0614391	0.0291711
F2Z2C0;Q9Y2L1;G3V1J5	F2Z2C0;Q9Y2L1;G3V1J5	Exosome complex exonuclease RRP44	DIS3	1534	0.357602	-0.0225961	-0.105962	-0.062767	-0.139498	-0.143382	-0.0975122	-0.135121
F2Z2U4;H0Y4W2;Q9Y4A5;A0A994J4S5;A0A2R8YFJ4;A0A994J575;A0A994J7J3;A0A994J4K1	F2Z2U4;H0Y4W2;Q9Y4A5;A0A994J4S5	Transformation/transcription domain-associated protein	TRRAP	1536	0.844698	-0.194807	-0.233865	-0.406497	-0.349261	-0.449436	-0.412579	-0.712027
Q99829;F2Z2V0;B0QZ18;A6PVH9;E7ENH5;Q5JX44;Q5JX58;Q5JX59;Q5JX60;Q5JX56;Q5JX45;Q5JX52;Q5JX61;Q5JX55;Q5JX54;E7EV27;Q5JX57;H0Y524;Q5JX53	Q99829;F2Z2V0;B0QZ18;A6PVH9;E7ENH5;Q5JX44;Q5JX58;Q5JX59;Q5JX60;Q5JX56;Q5JX45;Q5JX52;Q5JX61;Q5JX55	Copine-1	CPNE1	1537	0.431198	-0.0185041	1.07498	1.07291	1.09194	1.09526	1.05116	1.03789
F2Z2W7;Q8IZ69;A0A994J4Q5;C9K041;H7C100	F2Z2W7;Q8IZ69	tRNA (uracil-5-)-methyltransferase homolog A	TRMT2A	1538	0.0184563	0.00649328	-0.371358	-0.479542	-0.346797	-0.447975	-0.181352	-0.54889
F2Z357;J3KPC5;X6R8W7;P47736	F2Z357;J3KPC5;X6R8W7;P47736	Rap1 GTPase-activating protein 1	RAP1GAP	1539	0.593617	-0.186957	0.715452	0.720548	1.12882	0.650602	0.622149	0.731198
F2Z3H6;Q9BQE9	F2Z3H6;Q9BQE9	B-cell CLL/lymphoma 7 protein family member B	BCL7B	1540	NaN	0	-1.06219	-1.38703	-0.877196	-1.15903	-1.04126	-1.43365
F5GWT4;Q9H4A3;A0A6Q8PFM0;F6UYG0;K7ENT7;A6PVV2;E9PCD1;H0Y7T5;Q96J92;Q9Y3S1	F5GWT4;Q9H4A3;A0A6Q8PFM0	Serine/threonine-protein kinase WNK1	WNK1	1541	0.069403	-0.0184564	-0.552505	-0.805721	-0.829641	-0.72586	-0.803239	-0.714139
F5GWY6;K7ER35;F5GYE9;Q6IA86	F5GWY6;K7ER35;F5GYE9;Q6IA86	Elongator complex protein 2	ELP2	1542	0.966181	-0.656176	-0.230307	-0.0790107	-0.00126214	-0.868978	-0.174956	-1.23517
F5GX39;Q15363;E7EQ72	F5GX39;Q15363;E7EQ72	Transmembrane emp24 domain-containing protein 2	TMED2	1543	0.192998	0.060552	0.230267	-0.0307227	0.331864	0.336317	0.222211	0.154536
F5H5N1;F5GXJ1;O75251	F5H5N1;F5GXJ1;O75251	NADH dehydrogenase [ubiquinone] iron-sulfur protein 7, mitochondrial	NDUFS7	1544	1.49198	-1.09077	0.0831048	-0.749362	0.134942	-0.954517	-1.57899	-1.27011
Q13740;F5GXJ9;H7C543	Q13740;F5GXJ9;H7C543	CD166 antigen	ALCAM	1545	0.394487	0.0418819	0.949991	0.928262	0.837767	0.922129	0.914849	1.00469
I3L521;F5GXV8;F5GY08;J3KPD3;Q9Y580;F5H606;G3V1T9	I3L521;F5GXV8;F5GY08;J3KPD3;Q9Y580;F5H606;G3V1T9	RNA-binding protein 7	RBM7	1546	0.641308	-0.0943718	-0.217139	-0.356317	-0.339191	-0.328933	-0.495346	-0.371482
F5GXX5;P61803;F5H895;A0A0B4J239	F5GXX5;P61803;F5H895;A0A0B4J239	Dolichyl-diphosphooligosaccharide--protein glycosyltransferase subunit DAD1	DAD1	1547	0.660138	-0.0594671	0.770008	0.818799	0.873167	0.787287	0.790806	0.70548
F5GY68;H0YFB5;F5H0F9;Q9UJX4	F5GY68;H0YFB5;F5H0F9;Q9UJX4	Anaphase-promoting complex subunit 5	ANAPC5	1548	NaN	0	-0.651684	-1.23201	-1.30908	-1.39052	-0.813515	-1.0246
H0YG54;H0YGR4;F5GYG5;Q9Y3B8	H0YG54;H0YGR4;F5GYG5;Q9Y3B8	Oligoribonuclease, mitochondrial	REXO2	1550	0.702425	0.110057	-0.262548	-0.0895029	-0.209445	-0.160992	-0.0819347	0.0116014
F5GYK2;Q9NRL3;M0R317;R4GN16;M0QZM0	F5GYK2;Q9NRL3;M0R317;R4GN16;M0QZM0	Striatin-4	STRN4	1551	0.866042	0.697865	-0.94171	-0.186712	-1.44343	0.00709684	-0.266478	-0.218876
F5GYQ1;P61421;J3QL14;H3BQB4;H3BSG7;H3BQJ1	F5GYQ1;P61421;J3QL14	V-type proton ATPase subunit d 1	ATP6V0D1	1552	0.496036	-0.0569758	0.314247	0.44523	0.341968	0.358375	0.318155	0.253987
F5GZ90;Q9NZJ0	F5GZ90;Q9NZJ0	Denticleless protein homolog	DTL	1554	NaN	0	-1.2123	-1.21733	-0.964447	-0.93224	-1.23537	-1.13822
F5GZ97;Q9Y3C0;H0YGN0;F5GWI9;F5GXZ7	F5GZ97;Q9Y3C0;H0YGN0;F5GWI9;F5GXZ7	WASH complex subunit CCDC53	CCDC53	1555	0.311221	0.0289536	0.0855066	-0.0177721	0.00792489	0.0390846	0.0261197	0.0973159
F5GZP6;H0YGH8	F5GZP6		PPFIBP1	1557	NaN	0	-1.31514	-1.30372	-1.4155	-0.803409	-1.3713	-1.221
Q49AN9;F5H013;P62308;A8MWD9;C9JVQ0	Q49AN9;F5H013;P62308;A8MWD9	Small nuclear ribonucleoprotein G;Putative small nuclear ribonucleoprotein G-like protein 15	SNRPG;SNRPGP15	1558	0.210838	0.0354938	1.40638	1.4392	1.23421	1.38733	1.37491	1.42403
F5H039;Q9NQX3;G3V582;H0YJ30;G3V4R0;G3V355;H0YJR5;G3V4D2	F5H039;Q9NQX3;G3V582;H0YJ30	Gephyrin;Molybdopterin adenylyltransferase;Molybdopterin molybdenumtransferase	GPHN	1559	0.0906684	0.0127748	0.151517	0.132962	0.0138849	0.0609175	0.13763	0.138142
T2CZM2;F5H0I3;P35711;I3L0A5;A0A994J6X9;A0A994J4I4;A0A994J7C0;A0A2R8Y7P3;G3V0H1;F5GWL1;A0A2R8Y5Q1;A0A994J4A9	T2CZM2;F5H0I3;P35711;I3L0A5;A0A994J6X9	Transcription factor SOX-5	SOX5	1560	0.0441317	0.0470329	-0.45673	-0.419658	-1.25098	-0.387104	-0.453471	-1.1457
F5H0U5;Q9NZD2;H0YFS9;F5GZ49	F5H0U5;Q9NZD2	Glycolipid transfer protein	GLTP	1561	0.566217	0.0430162	0.84681	0.903673	0.916446	0.963851	0.951872	0.880255
F5H148;H3BMT1;Q9NYV6	F5H148;H3BMT1;Q9NYV6	RNA polymerase I-specific transcription initiation factor RRN3	RRN3	1562	NaN	0	-1.27066	-1.68956	-0.785676	-1.37904	-1.61084	-1.21092
F5H157;Q15286	F5H157;Q15286	Ras-related protein Rab-35	RAB35	1563	0.287068	-0.0637505	-0.544056	-0.498269	-0.720914	-0.583816	-0.768145	-0.602529
F5H1K3;Q86TN4	F5H1K3;Q86TN4	tRNA 2-phosphotransferase 1	TRPT1	1564	NaN	0	-1.14513	-1.59395	-0.854099	-1.5887	-1.01224	-0.922995
F5H1S9;Q9Y606;G8JLB3;F5GXL3;F5H168;F5GY32;F8W9U5;F5H1B2	F5H1S9;Q9Y606;G8JLB3	tRNA pseudouridine synthase;tRNA pseudouridine synthase A, mitochondrial	PUS1	1565	0.323417	-0.0289043	0.124818	0.0979913	0.0486617	0.0903635	0.0910756	0.00331863
F5H1U9;O75970;A0A075B6R8;B7ZB24;H0YGQ3	F5H1U9;O75970;A0A075B6R8;B7ZB24;H0YGQ3	Multiple PDZ domain protein	MPDZ	1566	NaN	0	-1.40006	-0.937427	-1.30036	-1.12049	-0.773431	-1.09643
F5H1Y0;H0YGT5;Q96B01;H0YFK6;F5H4V6;F5H031;F5H710	F5H1Y0;H0YGT5;Q96B01;H0YFK6;F5H4V6;F5H031;F5H710	RAD51-associated protein 1	RAD51AP1	1567	NaN	0	-0.65742	-0.984498	-1.66868	-0.95064	-1.24321	-0.741892
F5H212;P15822	F5H212;P15822	Zinc finger protein 40	HIVEP1	1568	NaN	0	-1.02943	-1.31456	-1.15129	-0.796632	-1.16587	-1.45006
V9GYY3;F5H2F4;P11586;A0A8V8TMA4;A0A8V8TKT4;A0A8V8TL50;V9GZ78;A0A8V8TKR5;A0A8V8TKS0;A0A494C1T2;A0A8V8TL46;A0A8V8TMA9;A0A8C8UXK2	V9GYY3;F5H2F4;P11586;A0A8V8TMA4;A0A8V8TKT4;A0A8V8TL50;V9GZ78;A0A8V8TKR5;A0A8V8TKS0;A0A494C1T2	C-1-tetrahydrofolate synthase, cytoplasmic;Methylenetetrahydrofolate dehydrogenase;Methenyltetrahydrofolate cyclohydrolase;Formyltetrahydrofolate synthetase;C-1-tetrahydrofolate synthase, cytoplasmic, N-terminally processed	MTHFD1	1569	0.997524	-0.0276537	1.57929	1.58803	1.59407	1.57175	1.57175	1.53493
F5H365;Q15436;G3V5X8;G3V4Q2;G3V4V1;G3V1W4;G3V3G5;G3V2R6;G3V5K1	F5H365;Q15436	Protein transport protein Sec23A	SEC23A	1570	0.268595	0.0379525	0.259429	0.1963	0.0914663	0.250999	0.246076	0.163978
F5H385;Q9BRY0	F5H385;Q9BRY0	Zinc transporter ZIP3	SLC39A3	1571	NaN	0	-1.07086	-0.754532	-1.11122	-0.863666	-1.19017	-1.09015
F5H442;Q99816	F5H442;Q99816	Tumor susceptibility gene 101 protein	TSG101	1573	0.100798	0.00967086	0.019328	0.00113206	0.106343	0.0290907	0.0605796	0.0661456
F5H452;Q5JSB6;Q5JSB5;Q14186	F5H452;Q5JSB6;Q5JSB5;Q14186	Transcription factor Dp-1	TFDP1	1574	0.0536721	0.0484238	0.190286	-0.215083	-0.868615	-0.280717	-0.294264	-0.173159
F5H478;J3KRU5;J3QLH3;Q9UHR5;J3KS14;X6R3T8;J3QQJ0	F5H478;J3KRU5;J3QLH3;Q9UHR5;J3KS14;X6R3T8;J3QQJ0	SAP30-binding protein	SAP30BP	1575	0.0202886	-0.00631182	-0.287506	-0.278944	-0.293678	-0.445693	-0.337871	-0.0954989
F5H4R1;J3KNB8;F5H538;Q9Y6R4;F5H1X6	F5H4R1;J3KNB8;F5H538;Q9Y6R4;F5H1X6	Mitogen-activated protein kinase kinase kinase 4	MAP3K4	1576	NaN	0	-1.46317	-1.35026	-1.3855	-0.647777	-1.26475	-1.48858
F5H4R6;P55209;F8VY35;F8W0J6;H0YIV4;F8VUX1;F8W020;F8VV59;F8VXI6;F8W118;F8VVB5;H0YH88;F8VRJ2;B7Z4K9	F5H4R6;P55209;F8VY35;F8W0J6;H0YIV4;F8VUX1;F8W020;F8VV59;F8VXI6;F8W118;F8VVB5;H0YH88	Nucleosome assembly protein 1-like 1	NAP1L1	1577	0.231603	0.0237612	2.33629	2.33432	2.26163	2.2913	2.31551	2.39672
F5H5D3;F8VRZ4;F8VWV9;F8VX09;F8VRK0;A6NHL2;F8VRK1	F5H5D3		TUBA1C	1578	0.289409	-0.162395	1.66594	2.19707	2.34011	1.72531	2.05729	1.93334
F5H5G1;H3BLU2;Q13449;C9J5G3	F5H5G1;H3BLU2;Q13449	Limbic system-associated membrane protein	LSAMP	1579	0.417475	-0.237158	-0.477019	-0.0911481	-0.464311	-0.936037	-0.585979	-0.221937
F5H5P2;P12694;F5GXU9;H0YH31	F5H5P2;P12694;F5GXU9	2-oxoisovalerate dehydrogenase subunit alpha, mitochondrial	BCKDHA	1580	0.0122882	0.00394369	-0.189753	0.0111051	-0.27725	-0.193417	-0.0238477	-0.226802
Q8NHQ9;F5H5U2;E7EX41	Q8NHQ9;F5H5U2	ATP-dependent RNA helicase DDX55	DDX55	1581	0.393843	-0.365236	-0.626671	-0.684319	-0.916508	-1.867	-0.663597	-0.792609
S4R3T5;F5H5X2;Q6NS38;F5GZZ0	S4R3T5;F5H5X2;Q6NS38;F5GZZ0	Alpha-ketoglutarate-dependent dioxygenase alkB homolog 2	ALKBH2	1582	2.42595	0.0736712	-0.505308	-0.510788	-0.520019	-0.449768	-0.449727	-0.415606
F5H625;Q8IX18	F5H625;Q8IX18	Probable ATP-dependent RNA helicase DHX40	DHX40	1583	0.112237	0.0272348	-0.649333	-0.694449	-0.575883	-0.699396	-0.451058	-0.687506
F5H6E2;O00159	F5H6E2;O00159	Unconventional myosin-Ic	MYO1C	1585	0.824449	-0.444025	-0.471124	-0.260165	-0.412756	-0.547791	-1.30648	-0.62185
Q6DD88;F5H6I7;F5GWF8	Q6DD88;F5H6I7	Atlastin-3	ATL3	1586	0.495207	0.0207303	0.342773	0.354659	0.356269	0.341989	0.403456	0.370447
G3V1U5;F5H6U7;Q9Y3E0	G3V1U5;F5H6U7;Q9Y3E0	Vesicle transport protein GOT1B	GOLT1B	1587	2.26503	0.164753	-0.80167	-0.710809	-0.752953	-0.585505	-0.567626	-0.618043
F5H6Z0;Q00537;E5RGN0;Q00536;H0YBX5;F8VZY6;F8VQZ9;E5RJM2	F5H6Z0;Q00537;E5RGN0;Q00536	Cyclin-dependent kinase 17;Cyclin-dependent kinase 16	CDK17;CDK16	1588	NaN	0	-1.69601	-1.02302	-1.40767	-0.530668	-1.18292	-1.38939
F5H7T0;F6RJM5;Q96S38;A0A087X1U5	F5H7T0;F6RJM5;Q96S38;A0A087X1U5	Ribosomal protein S6 kinase delta-1	RPS6KC1	1590	NaN	0	-1.54486	-1.23272	-1.30286	-1.16407	-1.38731	-1.27863
F6PQP6;I3L2B2;I3L356;I3L2H1;J3KSF8;J3KTF6;J3KSA6;J3KSC7;J3QLN2	F6PQP6;I3L2B2		EPN2	1591	0.551262	0.0736241	0.259613	0.166042	0.156633	0.202692	0.236401	0.364067
F6RY50;Q96FS4	F6RY50;Q96FS4	Signal-induced proliferation-associated protein 1	SIPA1	1593	NaN	0	-0.781573	-1.12438	-1.19188	-0.791616	-0.964333	-1.57063
F6T1Q0;Q6L8Q7	F6T1Q0;Q6L8Q7	2,5-phosphodiesterase 12	PDE12	1594	0.594029	-0.0532591	0.388369	0.341268	0.337732	0.331139	0.346594	0.229858
F6VZ39;Q9H0Z9;E9PSF1;A6NG75;Q9BX46	F6VZ39;Q9H0Z9;E9PSF1;A6NG75;Q9BX46	RNA-binding protein 38;RNA-binding protein 24	RBM38;RBM24	1595	0.498709	0.0669465	0.22994	0.318561	0.214495	0.234563	0.325698	0.403575
P11310;Q5T4U5;F6YB23;A0A7P0TB51;A0A7P0T8G6;A0A7P0TB55;A0A7P0T932;A0A7P0TA63;A0A7P0T8J9;A0A7P0TBD1;A0A7P0TAB2;A0A7P0TA39;E9PJM9;A0A7P0TB28;A0A7P0T9W7;E9PRX4;H0YDT5	P11310;Q5T4U5;F6YB23;A0A7P0TB51;A0A7P0T8G6;A0A7P0TB55;A0A7P0T932	Medium-chain specific acyl-CoA dehydrogenase, mitochondrial	ACADM	1596	0.735038	0.0246023	0.440651	0.443521	0.485892	0.486123	0.48572	0.472029
F8VNT9;F8VV56;F8W022;F8VWK8;P08962	F8VNT9;F8VV56;F8W022;F8VWK8;P08962	Tetraspanin;CD63 antigen	CD63	1597	0.427808	0.0833853	0.939926	0.921521	0.707977	0.908819	0.896506	1.01425
F8VNY5;Q9P031	F8VNY5;Q9P031	Thyroid transcription factor 1-associated protein 26	CCDC59	1598	0.0434652	-0.0124211	-0.282332	-0.526082	-0.204786	-0.365797	-0.327563	-0.357104
F8VPD4;P27708;H7BZB3;H7C2E4;H7C3Z5	F8VPD4;P27708	CAD protein;Glutamine-dependent carbamoyl-phosphate synthase;Aspartate carbamoyltransferase;Dihydroorotase	CAD	1599	0.596341	-0.0645129	0.827507	0.908967	0.887824	0.865987	0.836308	0.728464
F8VRH0	F8VRH0		PCBP2	1600	0.733434	-0.155771	0.121513	0.375214	0.406354	0.0857167	0.211734	0.138317
H3BV98;F8VW32;F8VSA1;F8VZ57;Q15633	H3BV98;F8VW32;F8VSA1;F8VZ57;Q15633	RISC-loading complex subunit TARBP2	TARBP2	1601	NaN	0	-1.41099	-1.14473	-1.03946	-1.06643	-1.32745	-1.12156
F8VSL3;P25208	F8VSL3;P25208	Nuclear transcription factor Y subunit beta	NFYB	1602	0.711297	0.158133	-0.43587	-0.551732	-0.353661	-0.374846	-0.370506	-0.121512
J3KPG5;F8VU39;Q9UIF9;A0A0C4DGI9;H0YHL2;H0YHQ7	J3KPG5;F8VU39;Q9UIF9;A0A0C4DGI9	Bromodomain adjacent to zinc finger domain protein 2A	BAZ2A	1603	NaN	0	-1.18452	-1.10981	-1.00088	-0.815784	-0.8974	-1.08966
F8VUB4;F8VV52;Q9NZN8;F8VQD8;A0A087X050;F8VVY1;F8VX63;F8W145;F8VQF4;F8VRS8;F8VWH8;H0YI80;H0YHT6;H0YI11;H0YH84	F8VUB4;F8VV52;Q9NZN8;F8VQD8;A0A087X050;F8VVY1;F8VX63	CCR4-NOT transcription complex subunit 2	CNOT2	1604	0.369326	-0.09472	-0.175429	0.0356508	-0.113767	-0.280267	-0.00581145	-0.251627
F8VUX5;H0YIQ8;F8VXI8;F8VX10;Q9H9L4	F8VUX5;H0YIQ8;F8VXI8;F8VX10;Q9H9L4	KAT8 regulatory NSL complex subunit 2	KANSL2	1605	NaN	0	-0.959195	-0.971077	-1.31711	-1.43775	-1.10793	-1.64257
F8VUY8;Q96QD8	F8VUY8;Q96QD8	Sodium-coupled neutral amino acid transporter 2	SLC38A2	1606	1.03041	-0.118968	0.24438	0.197568	0.0902292	0.0175737	0.115186	0.0425142
F8VVA7;P61923;F8W651;F8VXB1;F8VUC5;F8W156;F8VYZ4;F8VXR1;F8VYK5	F8VVA7;P61923;F8W651;F8VXB1;F8VUC5;F8W156;F8VYZ4;F8VXR1	Coatomer subunit zeta-1	COPZ1	1607	0.435096	-0.0384021	0.786146	0.770177	0.720273	0.751405	0.753874	0.656111
F8VVM2;F8VWQ0;F8VWR4	F8VVM2		SLC25A3	1608	1.1308	-0.239934	1.77769	1.76694	1.97187	1.71399	1.62282	1.4599
F8VX12;F8VX04;Q9H2H9	F8VX12;F8VX04;Q9H2H9	Sodium-coupled neutral amino acid transporter 1	SLC38A1	1609	NaN	0	-0.964818	-0.95232	-1.28417	-1.28365	-1.04178	-1.21802
Q99590;F8VXG7;A0A0A0MTP7	Q99590;F8VXG7;A0A0A0MTP7	Protein SCAF11	SCAF11	1610	0.755339	0.13532	0.0947111	-0.0321883	-0.103998	0.100945	0.0322683	0.231271
F8VYE8;P36873;F8VR82;F8W0W8;A0A087WYY5;F8WE71;F8W1A0;F8W0V8	F8VYE8;P36873;F8VR82;F8W0W8;A0A087WYY5	Serine/threonine-protein phosphatase;Serine/threonine-protein phosphatase PP1-gamma catalytic subunit	PPP1CC	1612	0.0579858	0.0074718	0.895587	0.821625	0.802976	0.91635	0.816271	0.809983
F8VZ44;Q9NRG9;H3BU82;F8VUB6	F8VZ44;Q9NRG9;H3BU82	Aladin	AAAS	1613	0.259454	-0.073963	0.149666	0.0712714	0.0350317	0.0581192	0.171246	-0.195285
F8VZX2	F8VZX2		PCBP2	1614	0.299861	-0.125081	0.951835	1.28248	1.52656	1.07624	1.18421	1.12518
F8W108;F8WCU9;Q68CP9;A0A8V8TP93;F8VWP4	F8W108;F8WCU9;Q68CP9	AT-rich interactive domain-containing protein 2	ARID2	1616	0.253915	0.191371	0.0244409	-0.904249	-0.134344	0.0242688	-0.235213	-0.229096
F8W1A4;P54819;F8VY04;A0A5K1VW67;F8VZG5;A0A5F9ZHP2;G3V213;F8VPP1;A0A8Q3SHW4	F8W1A4;P54819;F8VY04;A0A5K1VW67;F8VZG5;A0A5F9ZHP2;G3V213	Adenylate kinase 2, mitochondrial;Adenylate kinase 2, mitochondrial;Adenylate kinase 2, mitochondrial, N-terminally processed	AK2	1617	0.704271	0.059982	1.87794	1.83466	1.84304	1.87438	1.87629	1.98492
F8W1B9;O95619;F8VTR4;F8W0J4	F8W1B9;O95619;F8VTR4;F8W0J4	YEATS domain-containing protein 4	YEATS4	1618	0.0345885	-0.00695546	0.215075	0.12452	-0.00617447	0.146876	0.0942759	0.0714015
F8W1F5;Q8IVF7	F8W1F5;Q8IVF7	Formin-like protein 3	FMNL3	1619	NaN	0	-1.46224	-0.923774	-1.44317	-1.22959	-1.01798	-1.38628
F8W1R7;G3V1V0;P60660;G3V1Y7	F8W1R7;G3V1V0;P60660;G3V1Y7	Myosin light polypeptide 6	MYL6	1620	0.102304	0.0350341	0.361909	0.34107	0.588087	0.346338	0.398094	0.651737
F8W1U7;Q8N6T3;F8VWH9;E5RHT6;E5RHC5;E5RHH7;F8VWB3	F8W1U7;Q8N6T3;F8VWH9;E5RHT6;E5RHC5	ADP-ribosylation factor GTPase-activating protein 1	ARFGAP1	1621	0.225638	0.0309606	0.0820986	-0.0538841	-0.0358627	0.052343	0.0688802	-0.0359896
H0Y4F4;F8W6D9;Q9GZR1	H0Y4F4;F8W6D9;Q9GZR1	Sentrin-specific protease 6	SENP6	1623	NaN	0	-1.29793	-1.57238	-1.59326	-0.836018	-1.55536	-0.775438
Q9UHY1;F8W6G1;C9JHZ6	Q9UHY1;F8W6G1	Nuclear receptor-binding protein	NRBP1	1624	0.0503382	-0.00704583	0.119906	0.142731	-0.0109247	0.0729457	0.0720361	0.0855923
Q92560;F8W6N3;H0Y8E8	Q92560;F8W6N3	Ubiquitin carboxyl-terminal hydrolase BAP1;Ubiquitin carboxyl-terminal hydrolase	BAP1	1625	NaN	0	-1.29094	-1.18443	-1.45403	-1.49569	-0.814814	-1.26272
F8W733;Q9NXR7;C9J2G0;A0A075B7D2	F8W733;Q9NXR7;C9J2G0;A0A075B7D2	BRCA1-A complex subunit BRE	BRE	1626	1.1024	-0.103264	0.0320133	0.0642929	0.0166063	0.00739047	-0.0670721	-0.137199
F8W785;O00461	F8W785;O00461	Golgi integral membrane protein 4	GOLIM4	1627	0.509492	-0.143552	-0.853562	-0.834786	-0.515965	-0.989593	-0.802546	-0.842829
F8W8C2;Q9HBM0	F8W8C2;Q9HBM0	Vezatin	VEZT	1628	NaN	0	-1.50455	-1.27816	-1.16968	-1.04679	-1.02836	-1.00211
F8W8H5;Q969Q5	F8W8H5;Q969Q5	Ras-related protein Rab-24	RAB24	1629	0.101961	-0.055775	-0.354555	-0.367172	0.198996	-0.111109	-0.260106	-0.318841
F8W8I6;P31483;E5RGV5;F8WE16	F8W8I6;P31483;E5RGV5	Nucleolysin TIA-1 isoform p40	TIA1	1630	0.428722	0.0248166	0.70798	0.689344	0.662933	0.679907	0.703473	0.751326
F8W8Z9;Q8N4H5	F8W8Z9;Q8N4H5	Mitochondrial import receptor subunit TOM5 homolog	TOMM5	1631	0.301071	0.0636524	0.417607	0.397535	0.37506	0.313516	0.459535	0.608108
F8W930;Q9Y6M1	F8W930;Q9Y6M1	Insulin-like growth factor 2 mRNA-binding protein 2	IGF2BP2	1632	0.435145	0.0224032	0.00755112	-0.0138936	-0.0302172	0.032363	0.0262084	-0.0279215
F8W9W2;P43250;P34947	F8W9W2;P43250;P34947	G protein-coupled receptor kinase 6;G protein-coupled receptor kinase 5	GRK6;GRK5	1633	NaN	0	-1.14226	-1.16998	-0.922621	-1.89371	-1.02982	-1.71533
Q15139;F8WBA3;A0A494C0Q1	Q15139;F8WBA3;A0A494C0Q1	Serine/threonine-protein kinase D1;Serine/threonine-protein kinase	PRKD1	1634	NaN	0	-1.01352	-0.80573	-1.24513	-1.00118	-0.934921	-1.19382
F8WBF5;P49759	F8WBF5;P49759	Dual specificity protein kinase CLK1	CLK1	1635	NaN	0	-1.40639	-1.20375	-1.56039	-0.868806	-1.2663	-0.948592
Q86X83;F8WBW1;F8WC41	Q86X83;F8WBW1;F8WC41	COMM domain-containing protein 2	COMMD2	1636	0.0859152	0.0119479	-0.67812	-0.514209	-0.561406	-0.581963	-0.578627	-0.557302
F8WC78	F8WC78		FAM71F1	1637	NaN	0	-1.30077	-1.39925	-0.705415	-1.42972	-1.17386	-1.5871
F8WD88;P49450	F8WD88;P49450	Histone H3-like centromeric protein A	CENPA	1638	NaN	0	-1.47434	-1.47186	-0.792567	-1.57266	-1.19914	-0.441257
F8WDR2;Q9BVS5	F8WDR2;Q9BVS5	tRNA (adenine(58)-N(1))-methyltransferase, mitochondrial	TRMT61B	1639	NaN	0	-1.63367	-1.30014	-0.745058	-1.04454	-1.33468	-1.09056
F8WF93;H7BZZ2;F8WE30;H7C0X4;Q92685	F8WF93;H7BZZ2;F8WE30;H7C0X4;Q92685	Dol-P-Man:Man(5)GlcNAc(2)-PP-Dol alpha-1,3-mannosyltransferase	ALG3	1640	1.24704	-0.711382	0.0761377	-0.0502318	-0.738304	-1.12147	-0.835648	-0.889424
F8WE62;Q9Y4C1	F8WE62;Q9Y4C1	Lysine-specific demethylase 3A	KDM3A	1641	NaN	0	-1.15141	-1.29661	-1.01005	-1.21975	-1.05109	-1.15937
F8WE91;Q9Y6K1;A0A8I5KXG9;A0A0C4DG02	F8WE91;Q9Y6K1;A0A8I5KXG9;A0A0C4DG02	DNA (cytosine-5)-methyltransferase 3A	DNMT3A	1642	NaN	0	-1.26061	-1.09436	-1.17233	-1.29893	-1.08686	-0.763236
F8WF14;P06276;F8WEX7;H7C4Y0;H0Y885	F8WF14;P06276;F8WEX7	Carboxylic ester hydrolase;Cholinesterase	BCHE	1643	0.305547	0.0181057	-0.00934931	0.0452065	0.0472067	0.0643579	0.0579337	0.0150894
F8WFE7;Q86WX3	F8WFE7;Q86WX3	Active regulator of SIRT1	RPS19BP1	1644	0.646699	-0.482373	-0.22983	-0.55659	-0.541762	-0.349437	-0.971843	-1.45402
F8WJN3;Q16630;F8W084;A0A3B3ISW1	F8WJN3;Q16630	Cleavage and polyadenylation specificity factor subunit 6	CPSF6	1645	0.446363	0.0221332	1.32277	1.29268	1.33593	1.35483	1.35774	1.3052
G1UD79;Q7Z309	G1UD79;Q7Z309	Protein FAM122B	SPACIA2;FAM122B	1646	NaN	0	-1.25283	-1.38944	-1.33051	-1.45598	-1.79377	-1.05268
G3V0F4;Q9Y5A6	G3V0F4;Q9Y5A6	Zinc finger and SCAN domain-containing protein 21	ZSCAN21	1647	NaN	0	-1.06728	-0.634283	-1.1147	-0.951847	-0.982875	-1.0634
G3V0I5;P49821;B4DE93;H0YE81;E9PLC6;E9PQP1;E9PMX3;E9PJL9;E9PPR0;E9PPD6;E9PPS5;H0YD04	G3V0I5;P49821;B4DE93	NADH dehydrogenase [ubiquinone] flavoprotein 1, mitochondrial	NDUFV1	1648	0.091056	-0.00867723	0.512649	0.53839	0.56065	0.541914	0.574277	0.469467
G3V159;Q9UPZ3	G3V159;Q9UPZ3	Hermansky-Pudlak syndrome 5 protein	HPS5	1649	NaN	0	-0.738156	-1.15889	-1.40239	-1.21404	-1.07484	-1.66798
Q9UGN5;G3V167;E9PJ27	Q9UGN5;G3V167;E9PJ27	Poly [ADP-ribose] polymerase 2	PARP2	1650	0.166738	-0.0702413	-0.588839	-0.698483	-0.18718	-0.498706	-0.57776	-0.608759
G3V1P3;Q969J3	G3V1P3;Q969J3	Loss of heterozygosity 12 chromosomal region 1 protein	LOH12CR1	1651	0.472154	0.176273	-1.05218	-1.0045	-1.47362	-0.976479	-1.11944	-0.905556
G3V1P5;Q96RN5	G3V1P5;Q96RN5	Mediator of RNA polymerase II transcription subunit 15	MED15	1652	0.59905	-0.29063	-1.24263	-1.05315	-0.560041	-1.17138	-1.16213	-1.39421
G3V203;J3QQ67;Q07020;H0YHA7;F8VUA6;F8VYV2;A0A075B7A0;F8VXR6	G3V203;J3QQ67;Q07020;H0YHA7;F8VUA6;F8VYV2	60S ribosomal protein L18	RPL18	1654	0.0782317	0.0156684	1.49919	1.51582	1.5997	1.62721	1.60673	1.42778
G3V5D0;G3V290;G3V553;Q9NWQ4	G3V5D0;G3V290;G3V553;Q9NWQ4	G patch domain-containing protein 2-like	GPATCH2L	1655	NaN	0	-0.602837	-1.59244	-0.953131	-1.39816	-1.10942	-0.88955
G3V2H1;Q8N3R9	G3V2H1;Q8N3R9	MAGUK p55 subfamily member 5	MPP5	1656	0.207491	0.0576072	-0.729503	-1.00968	-1.00171	-0.921572	-0.900354	-0.74615
G3V4C3;G3V2H7;Q86SZ2	G3V4C3;G3V2H7;Q86SZ2	Trafficking protein particle complex subunit 6B	TRAPPC6B	1657	0.626202	-0.498497	-0.467612	-0.309178	-0.34511	-1.5825	-0.511241	-0.523651
G3V2N3;P54821	G3V2N3;P54821	Paired mesoderm homeobox protein 1	PRRX1	1658	NaN	0	-1.46759	-0.917066	-0.988263	-0.707057	-1.07672	-1.43156
G3V2Q1;P07910;G3V576;G3V5V7;G3V555;G3V575	G3V2Q1;P07910;G3V576;G3V5V7	Heterogeneous nuclear ribonucleoproteins C1/C2	HNRNPC	1659	0.310431	-0.122239	-0.0197582	0.00270308	0.46954	0.0349632	0.0594434	-0.00863893
Q6V3B1;G3V563;G3V2R5;G3V570;A0A494C130;G3V5L1;P61244	Q6V3B1;G3V563;G3V2R5;G3V570;A0A494C130;G3V5L1;P61244	Protein max	MAX	1660	0.443809	-0.163299	-0.853924	-0.827526	-0.836947	-1.18668	-1.13307	-0.688542
G3V2S6;Q9Y5K8;H0YJH8;H0YJS0;G3V2V6;G3V559;H0YJ55;G3V5S7;G3V3T8	G3V2S6;Q9Y5K8;H0YJH8;H0YJS0;G3V2V6;G3V559	V-type proton ATPase subunit D	ATP6V1D	1661	0.272102	-0.0285996	-0.0778551	-0.0860383	0.0440115	-0.0636331	-0.0713492	-0.0706985
G3V2U7;P07311;G3V3F8;G3V597	G3V2U7;P07311	Acylphosphatase;Acylphosphatase-1	ACYP1	1662	0.0137378	0.00407991	-0.167441	0.0210648	-0.226037	-0.210885	-0.152701	0.00341292
G3V325;O75127	G3V325;O75127	Pentatricopeptide repeat-containing protein 1, mitochondrial	ATP5J2-PTCD1;PTCD1	1663	0.450248	-0.0413194	1.12894	1.06775	1.12405	1.10512	1.09435	0.997317
G3V3A7;O00409	G3V3A7;O00409	Forkhead box protein N3	FOXN3	1664	NaN	0	-0.963262	-1.22718	-1.1935	-1.04972	-1.37707	-0.902061
G3V3N2;G3V5C1;Q8TER5;G3V485	G3V3N2;G3V5C1;Q8TER5;G3V485	Rho guanine nucleotide exchange factor 40	ARHGEF40	1666	NaN	0	-1.26852	-1.00321	-1.56514	-0.959071	-0.972775	-1.45031
G3V3Z8;P49757	G3V3Z8;P49757	Protein numb homolog	NUMB	1667	NaN	0	-0.537628	-1.36658	-0.627585	-1.34657	-1.60071	-1.1596
G3V4C1;G3V2D6	G3V4C1;G3V2D6		HNRNPC	1668	0.458009	-0.0317947	2.52836	2.54429	2.59615	2.53626	2.55506	2.48209
G3V4K3;Q9H9C1	G3V4K3;Q9H9C1	Spermatogenesis-defective protein 39 homolog	VIPAS39	1669	0.452733	-0.153734	-0.66281	-0.881221	-0.404324	-0.798135	-0.720943	-0.890478
G3V4M9;Q13572	G3V4M9;Q13572	Inositol-tetrakisphosphate 1-kinase	ITPK1	1670	0.107298	0.0514928	-0.705964	-0.375192	-0.22097	-0.494176	-0.465638	-0.187833
G3V529;Q9GZR7;F5GYL3;A0A1W2PRR2;A0A087WXU8	G3V529;Q9GZR7;F5GYL3;A0A1W2PRR2	ATP-dependent RNA helicase DDX24	DDX24	1671	0.319893	-0.0303284	0.0709537	0.120793	0.0773838	0.103317	0.0858715	-0.0110425
G3V583;Q8N128	G3V583;Q8N128	Protein FAM177A1	FAM177A1	1672	0.406645	0.0610639	-0.578352	-0.63743	-0.733164	-0.585099	-0.668184	-0.512471
G3V599;Q96PC5;G3V5K6;A0A5F9ZHA4;A0A2R8YE69;Q96RT6;Q8IX94;Q86UF2;P0CG41;A4D2H0;A4FU28	G3V599;Q96PC5	Melanoma inhibitory activity protein 2	MIA2	1673	0.19061	-0.0576143	-0.476413	-0.571242	-0.239997	-0.554668	-0.365549	-0.540277
G3V5E1;O75909;G3V2Q3;G3V235	G3V5E1;O75909	Cyclin-K	CCNK	1674	0.562585	0.210164	-0.507783	-0.559705	-1.02372	-0.464339	-0.460527	-0.535846
G3V5R9;G3V3H3;G3V2E7;E7EVH7;Q07866;F8W6L3;G5E9S8;G3V2P7;H0YJU9;H0YJT3;H0YJL0;H0YGB8;K7EL76;Q6P597	G3V5R9;G3V3H3;G3V2E7;E7EVH7;Q07866;F8W6L3;G5E9S8	Kinesin light chain 1	KLC1	1675	0.558057	0.0667682	0.829719	0.852523	0.765515	0.82513	0.848825	0.974108
G3V5T9;P24941;E7ESI2;Q00526;G3V317;K7EJ83	G3V5T9;P24941;E7ESI2	Cyclin-dependent kinase 2	CDK2	1676	0.511084	-0.0189089	0.522249	0.566282	0.560692	0.546039	0.516879	0.529578
G3XAG1;Q96ME7	G3XAG1;Q96ME7	Zinc finger protein 512	ZNF512	1678	0.156255	0.0242314	-0.0863795	-0.11679	-0.22259	-0.11478	-0.189802	-0.0484832
G3XAL8;Q86YA3	G3XAL8;Q86YA3	Protein ZGRF1	ZGRF1	1679	NaN	0	-0.357946	-1.33276	-0.786147	-1.11016	-0.834842	-1.13133
G3XAL9;P55011	G3XAL9;P55011	Solute carrier family 12 member 2	SLC12A2	1680	NaN	0	-0.974187	-1.4579	-1.26601	-1.10876	-0.919961	-0.838994
G3XAN4;Q15629	G3XAN4;Q15629	Translocating chain-associated membrane protein 1	TRAM1	1681	0.327035	0.134273	-0.960967	-1.20629	-0.657163	-0.698875	-0.893483	-0.829246
G5E953;Q13615	G5E953;Q13615	Myotubularin-related protein 3	MTMR3	1682	NaN	0	-1.63053	-1.19145	-1.12954	-1.44148	-1.62167	-1.06179
G5E975;Q12824;A0A0G2JSE9;C9JTA6;A0A2R8YEE8;A0A2R8Y5N5;A0A0G2JRV3;A0A0U1RQQ2;A0A0U1RRB8;B5MCL5	G5E975;Q12824;A0A0G2JSE9;C9JTA6;A0A2R8YEE8;A0A2R8Y5N5;A0A0G2JRV3;A0A0U1RQQ2;A0A0U1RRB8;B5MCL5	SWI/SNF-related matrix-associated actin-dependent regulator of chromatin subfamily B member 1	SMARCB1	1683	0.702485	0.110865	0.57719	0.606821	0.386734	0.596963	0.638101	0.668275
G5E9A6;P51784	G5E9A6;P51784	Ubiquitin carboxyl-terminal hydrolase;Ubiquitin carboxyl-terminal hydrolase 11	USP11	1684	0.299061	0.0284557	0.498666	0.401498	0.431189	0.423324	0.510981	0.482416
G5E9D5;Q9BQ52;E7ES68;V9GYS7;J3QRS2;V9GYU5;J3QL08;H7C2I4;J3QLK4	G5E9D5;Q9BQ52;E7ES68	Zinc phosphodiesterase ELAC protein 2	ELAC2	1685	0.643403	-0.0313701	0.390282	0.41996	0.382497	0.385474	0.384592	0.328562
G5E9N8;Q7Z3D4	G5E9N8;Q7Z3D4	LysM and putative peptidoglycan-binding domain-containing protein 3	LYSMD3	1686	NaN	0	-1.00329	-1.04042	-1.38432	-0.594484	-0.945944	-1.49579
G5E9P5;Q86TS9	G5E9P5;Q86TS9	39S ribosomal protein L52, mitochondrial	MRPL52	1687	0.351725	-0.104495	-0.103035	-0.247453	0.131057	-0.0848663	-0.276613	-0.171438
G5E9Q6;C9J0J7	G5E9Q6;C9J0J7	Profilin	PFN2	1688	0.138628	-0.0280838	1.00194	1.0601	1.24729	1.09356	1.05413	1.07739
G5E9W3;Q9UKF6	G5E9W3;Q9UKF6	Cleavage and polyadenylation specificity factor subunit 3	CPSF3	1689	0.517352	-0.0575736	0.105808	0.165882	0.24167	0.0848102	0.0842927	0.171536
H0YAJ5;G5E9Y1;Q92870;D6RB55	H0YAJ5;G5E9Y1;Q92870	Amyloid beta A4 precursor protein-binding family B member 2	APBB2	1690	NaN	0	-0.819545	-0.783156	-1.54919	-1.38282	-1.27759	-1.11818
G5E9Z2;Q96KA5	G5E9Z2;Q96KA5	Cleft lip and palate transmembrane protein 1-like protein	CLPTM1L	1691	0.375931	-0.0970435	0.41428	0.156908	0.444881	0.334242	0.134309	0.256387
G5EA09	G5EA09		SDCBP	1692	0.00106824	-0.000138412	-0.395214	-0.393756	-0.378991	-0.404269	-0.453548	-0.310559
G5EA30;Q92879;E9PKU1;E9PQK4;E9PSH0;F5H0D8;F5H4Y5;E9PKA1;F5H3J7	G5EA30;Q92879;E9PKU1	CUGBP Elav-like family member 1	CELF1	1693	0.221268	-0.0204162	0.0387724	0.0751587	0.154231	0.0912373	0.0525008	0.0631754
G5EA31;P53992	G5EA31;P53992	Protein transport protein Sec24C	SEC24C	1694	0.243067	-0.0154594	0.076344	0.0882881	0.032011	0.0867824	0.0302584	0.0332239
P30260;G5EA36;I3L328	P30260;G5EA36	Cell division cycle protein 27 homolog	CDC27	1695	0.439598	-0.132435	-0.326527	-0.271861	-0.470663	-0.382967	-0.365165	-0.718222
G5EA48;Q7Z6B7;Q5VZB4;A0A075B7B5	G5EA48;Q7Z6B7	SLIT-ROBO Rho GTPase-activating protein 1	SRGAP1	1696	0.0952061	0.0144149	-0.347546	-0.34577	-0.497612	-0.420353	-0.352706	-0.374624
G8JL96;Q13332	G8JL96;Q13332	Protein-tyrosine-phosphatase;Receptor-type tyrosine-protein phosphatase S	PTPRS	1697	NaN	0	-1.2999	-1.49639	-1.03546	-0.885609	-1.10402	-1.23512
G8JLA2;J3KND3;B7Z6Z4;F8VPF3;F8VZU9;F8W180;F8VXL3;H0YI43	G8JLA2;J3KND3;B7Z6Z4;F8VPF3;F8VZU9;F8W180		MYL6	1698	0.225081	0.0339962	1.79343	1.7615	1.7708	1.77885	1.727	1.92187
P31943;G8JLB6;E9PCY7;A0A9L9PY23;D6RBM0;D6RIU0;D6RFM3;E5RGV0;D6RIT2;D6RDU3;H0YB39;D6RAM1;D6RIH9;D6R9T0;D6RJ04;E7EN40;E7EQJ0;H0YBD7;E5RGH4;D6RDL0;H0YAQ2;H0YBG7;D6RF17;D6R9D3;E5RJ94	P31943;G8JLB6;E9PCY7;A0A9L9PY23;D6RBM0;D6RIU0;D6RFM3;E5RGV0	Heterogeneous nuclear ribonucleoprotein H;Heterogeneous nuclear ribonucleoprotein H, N-terminally processed	HNRNPH1	1699	0.472142	0.0367809	2.54286	2.51362	2.44091	2.52325	2.51894	2.56554
G8JLP4;Q9Y4F3	G8JLP4;Q9Y4F3	Meiosis arrest female protein 1	KIAA0430	1700	NaN	0	-1.14348	-1.11338	-0.961366	-1.4524	-1.51276	-1.33306
H0UI80;X6RLT1;Q8IXH7	H0UI80;X6RLT1;Q8IXH7	Negative elongation factor C/D	TH1L;NELFCD	1701	0.176652	0.0207843	-0.314851	-0.278841	-0.198976	-0.233922	-0.297149	-0.199244
H0Y2L7;P35914	H0Y2L7;P35914	Hydroxymethylglutaryl-CoA lyase, mitochondrial	HMGCL	1702	0.367943	0.0387094	-0.640742	-0.579514	-0.670561	-0.594564	-0.650435	-0.529689
H0Y2Q1;Q96FX7	H0Y2Q1;Q96FX7	tRNA (adenine(58)-N(1))-methyltransferase catalytic subunit TRMT61A	TRMT61A	1703	0.83028	-0.129076	-0.315652	-0.389055	-0.203792	-0.393191	-0.527147	-0.375389
H0Y2X1;Q9BQA9	H0Y2X1;Q9BQA9	Uncharacterized protein C17orf62	C17orf62	1704	NaN	0	-1.14021	-1.34121	-1.65539	-1.2108	-1.38322	-0.480095
Q5JSS2;H0Y306;Q9H5I1	Q5JSS2;H0Y306;Q9H5I1	Histone-lysine N-methyltransferase SUV39H2	SUV39H2	1705	NaN	0	-0.948106	-1.12557	-1.05035	-1.15318	-1.3115	-0.751605
Q5QPK2;H0Y368;O60762;Q5QPJ9;A0A804HIB3;A0A804HIK9;A0A804HJ93	Q5QPK2;H0Y368;O60762;Q5QPJ9;A0A804HIB3;A0A804HIK9	Dolichol-phosphate mannosyltransferase subunit 1	DPM1	1706	0.0265246	0.00392109	0.284741	0.33868	0.23918	0.299735	0.356883	0.217747
H0Y459;A0A994J5B8;O75376;E7EVK1;J3KS29;J3QKP0;J3KRE4;E7EVU5;E7EW50;J3KS51	H0Y459;A0A994J5B8;O75376;E7EVK1	Nuclear receptor corepressor 1	NCOR1	1709	NaN	0	-1.53186	-1.20183	-1.00542	-1.1944	-1.22262	-1.09356
H0Y4E8;H7C3X8;Q9Y2K2	H0Y4E8;H7C3X8;Q9Y2K2	Serine/threonine-protein kinase SIK3	SIK3	1710	NaN	0	-0.82092	-1.08001	-1.38022	-0.889747	-1.46252	-1.35082
H0Y4R5;Q5SNT2	H0Y4R5;Q5SNT2	Transmembrane protein 201	TMEM201	1711	0.584425	0.108046	0.108096	-0.0303108	-0.1271	0.0392447	0.183952	0.0516256
H0Y7H7;H0Y599;Q8N1I0;A0A590UJM5;C9J637;A0A590UJ51	H0Y7H7;H0Y599;Q8N1I0;A0A590UJM5;C9J637;A0A590UJ51	Dedicator of cytokinesis protein 4	DOCK4	1712	NaN	0	-1.3829	-1.22007	-0.97852	-0.804346	-1.11766	-1.49972
H0Y5B4;H7BZ11;J3KQN4;P83881;R4GN19;H7BY91;H0Y3V9	H0Y5B4;H7BZ11;J3KQN4;P83881;R4GN19	60S ribosomal protein L36a	RPL36A;RPL36A-HNRNPH2	1713	0.158629	0.0204569	1.00401	0.974105	0.927008	1.04263	0.904162	1.01971
H0Y5L2;Q9NTX5;J3KP84;E9PPG7;E9PRU6;F2Z2D6;E9PJS8;E9PLY6;H0Y525;E9PIU8;H0YCS9	H0Y5L2;Q9NTX5	Ethylmalonyl-CoA decarboxylase	ECHDC1	1714	0.0561146	0.00532504	0.132157	0.119474	0.131217	0.128808	0.191211	0.0788051
H0Y612;Q9UPN9	H0Y612;Q9UPN9	E3 ubiquitin-protein ligase TRIM33	TRIM33	1715	0.142488	-0.0173694	-0.225403	-0.175069	-0.241607	-0.281382	-0.151177	-0.261627
H7C3B5;H0Y613;Q14687	H7C3B5;H0Y613;Q14687	Genetic suppressor element 1	GSE1	1716	NaN	0	-1.02468	-1.41202	-1.17107	-1.16701	-1.03241	-1.18159
H0Y614;P61960	H0Y614;P61960	Ubiquitin-fold modifier 1	UFM1	1717	0.787042	0.080775	0.540985	0.406689	0.477491	0.51354	0.547407	0.606543
H0Y626;O95361;K7ENN8;B3KP96;Q309B1	H0Y626;O95361	Tripartite motif-containing protein 16	TRIM16	1718	NaN	0	-1.51383	-1.27376	-1.54176	-0.978835	-1.00021	-1.14288
H0Y6A0	H0Y6A0		ARFGAP3	1719	NaN	0	-1.53507	-1.09093	-1.21284	-1.82303	-0.810612	-1.18498
H0Y6F5;Q9H4I2	H0Y6F5;Q9H4I2	Zinc fingers and homeoboxes protein 3	ZHX3	1721	NaN	0	-1.25212	-0.77893	-1.1339	-1.48192	-1.45825	-0.97093
H0Y6H0;Q8NB78	H0Y6H0;Q8NB78	Lysine-specific histone demethylase 1B	KDM1B	1722	NaN	0	-1.26321	-1.33474	-1.47471	-1.23024	-0.996703	-0.889605
H0Y6K5;Q02447;A0A494C1G8;A0A494C0Z6;A0A494C070;H0Y7L6	H0Y6K5;Q02447;A0A494C1G8;A0A494C0Z6;A0A494C070;H0Y7L6	Transcription factor Sp3	SP3	1723	0.642662	0.124988	-0.833191	-0.572667	-0.792334	-0.667944	-0.605525	-0.54976
H0Y760;Q9Y4B4	H0Y760;Q9Y4B4	Helicase ARIP4	RAD54L2	1724	NaN	0	-1.01568	-1.18336	-0.878348	-1.18698	-1.30252	-1.517
H0Y7R2;P43005	H0Y7R2;P43005	Amino acid transporter;Excitatory amino acid transporter 3	SLC1A1	1725	NaN	0	-1.19942	-1.57178	-1.33029	-1.06477	-1.25653	-0.956
H0Y8B3;O43865;Q96HN2	H0Y8B3;O43865;Q96HN2	Adenosylhomocysteinase;Putative adenosylhomocysteinase 2;Putative adenosylhomocysteinase 3	AHCYL2;AHCYL1	1726	0.154418	-0.0232817	0.320617	0.37523	0.412003	0.419216	0.36769	0.251098
H0Y8R1;H0YAK1;Q12849;H0YAM1	H0Y8R1;H0YAK1;Q12849	G-rich sequence factor 1	GRSF1	1727	0.111209	0.013188	1.07097	1.03098	1.05347	1.01287	1.03545	1.14667
J3KN01;H0Y8U8;A8MQ02;A0A804HJ20;P55196;Q5TIG5;H0Y948;H0Y8L4;H0Y7R8;H0YA98;F8W9I4;E9PFY5	J3KN01;H0Y8U8;A8MQ02;A0A804HJ20;P55196;Q5TIG5;H0Y948	Afadin	MLLT4	1728	0.303947	-0.114244	-0.272754	-0.681038	-0.543937	-0.60594	-0.453008	-0.781512
H0Y8X4;O43598	H0Y8X4;O43598	2-deoxynucleoside 5-phosphate N-hydrolase 1	DNPH1	1729	0.221503	-0.0601343	0.659639	0.657194	0.931473	0.636488	0.633894	0.797521
H0Y8X6;P46934	H0Y8X6;P46934	E3 ubiquitin-protein ligase NEDD4	NEDD4	1730	0.502117	-0.189673	-1.34915	-1.30078	-0.84141	-1.28866	-1.39654	-1.37517
J3QTB2;H0Y922;J3QTA6;Q9BRQ6	J3QTB2;H0Y922;J3QTA6;Q9BRQ6	MICOS complex subunit MIC25	CHCHD6	1731	0.246004	-0.155811	-0.36522	-0.567742	-0.546452	-1.1286	-0.465769	-0.352472
H0Y962;Q8N4T8	H0Y962;Q8N4T8	Carbonyl reductase family member 4	CBR4	1732	0.0481965	0.0910615	0.242919	-1.20007	-1.50029	-0.872735	-1.26703	-0.0444898
H0Y993;P35659;A0A494C028;B4DFG0;A0A494C198;H0Y8X0;D6RDA2;D6R9L5	H0Y993;P35659;A0A494C028;B4DFG0;A0A494C198;H0Y8X0	Protein DEK	DEK	1733	0.600305	0.0584632	1.23118	1.22918	1.27197	1.25734	1.26532	1.38506
H0Y9M8;O43181	H0Y9M8;O43181	NADH dehydrogenase [ubiquinone] iron-sulfur protein 4, mitochondrial	NDUFS4	1734	0.427404	0.550205	0.506364	0.429084	-1.17096	0.365017	0.475304	0.574787
H0Y9P1;Q9NSY1	H0Y9P1;Q9NSY1	BMP-2-inducible protein kinase	BMP2K	1735	NaN	0	-0.933934	-1.43162	-0.876934	-1.44266	-1.12826	-1.34835
H0Y9T6;Q8IZQ1	H0Y9T6;Q8IZQ1	WD repeat and FYVE domain-containing protein 3	WDFY3	1736	NaN	0	-1.55252	-1.31687	-1.20946	-1.34263	-1.53468	-1.09889
H0Y9Y2;Q8NFC6;C9JNZ5;F8WDD0	H0Y9Y2;Q8NFC6	Biorientation of chromosomes in cell division protein 1-like 1	BOD1L1	1737	1.24867	0.20654	-0.547074	-0.568906	-0.74435	-0.448995	-0.469708	-0.322007
H0YA47;Q96T51;H0YAC8;J3KPP6;H0YD93;Q8WXA3	H0YA47;Q96T51	RUN and FYVE domain-containing protein 1	RUFY1	1738	0.196875	-0.0394661	-1.14466	-1.09433	-1.29406	-1.28351	-1.12298	-1.24496
H0YA96	H0YA96		HNRNPD	1739	NaN	0	-0.894191	-0.879955	-1.15994	-1.25465	-1.33674	-1.30623
H0YB11;H0YB62;H0YB09;Q7Z3D6	H0YB11;H0YB62;H0YB09;Q7Z3D6	UPF0317 protein C14orf159, mitochondrial	C14orf159	1740	0.715746	0.0543574	-0.37237	-0.40178	-0.414712	-0.398567	-0.286441	-0.340783
H0YBC6;Q9UQ16;E5RHK8;E5RIK2;A0A8I5KXV5	H0YBC6;Q9UQ16;E5RHK8;E5RIK2;A0A8I5KXV5	Dynamin-3	DNM3	1742	0.141762	-0.0311495	0.05936	0.102768	0.0731046	0.187336	0.0456452	-0.0911973
H0YBI4	H0YBI4		PDLIM5	1743	0.529206	-0.0544593	0.127501	0.20148	0.125166	0.136566	0.132744	0.0214601
H0YBL1;P29218;E5RIP7;E5RG94;E5RHE9;E5RG13;E5RI82;E5RGY4	H0YBL1;P29218;E5RIP7	Inositol monophosphatase 1	IMPA1	1745	0.499462	0.0787914	0.00102312	-0.100917	-0.14451	0.00925571	-0.101152	0.0838663
H0YBW3;Q9NVR2	H0YBW3;Q9NVR2	Integrator complex subunit 10	INTS10	1746	NaN	0	-1.54587	-0.925001	-1.18951	-1.26224	-1.85344	-1.23765
H0YBZ4;Q15390;H7C5V5;H0YF01	H0YBZ4;Q15390	Mitochondrial fission regulator 1	MTFR1	1747	NaN	0	-0.983743	-1.08634	-1.12363	-0.9635	-0.808199	-1.14537
H0YC42;H0YC44;U3KQQ8	H0YC42			1748	0.127753	-0.0151863	0.936032	0.954804	0.964049	0.892014	0.895268	1.02205
H0YCZ4	H0YCZ4		CDON	1749	NaN	0	-0.822653	-1.41209	-1.14568	-1.18331	-0.990643	-1.6642
H0YD03;H0YI02;J3KPG1;Q96QF0	H0YD03;H0YI02;J3KPG1;Q96QF0	Rab-3A-interacting protein	RAB3IP	1750	NaN	0	-1.37164	-1.23018	-1.08024	-1.1819	-0.878507	-1.92022
H0YDM4;Q86VS8;H0YE69;H0YDK4	H0YDM4;Q86VS8	Protein Hook homolog 3	HOOK3	1751	0.377822	0.0861049	-0.114066	-0.203808	-0.393415	-0.126668	-0.244826	-0.08148
H0YDR3;Q8N5M4;E9PKV8	H0YDR3;Q8N5M4;E9PKV8	Tetratricopeptide repeat protein 9C	TTC9C	1752	1.1613	-0.276418	-0.353226	-0.319426	-0.00361602	-0.500938	-0.522259	-0.482324
H0YDT6;O00303;A0A7I2YQA0;A0A1W2PP79;A0A7I2V4S2	H0YDT6;O00303	Eukaryotic translation initiation factor 3 subunit F	EIF3F	1753	0.965764	-0.107006	1.45221	1.47847	1.61148	1.42499	1.42144	1.37471
H0YE25;H0YF25;Q8NB37;E9PQD8;E9PLI5	H0YE25;H0YF25;Q8NB37;E9PQD8;E9PLI5	Parkinson disease 7 domain-containing protein 1	PDDC1	1754	0.515966	0.312171	-0.116558	-0.185746	-0.930539	-0.00411322	-0.114467	-0.177749
H0YEF4;Q9C0B5	H0YEF4;Q9C0B5	Palmitoyltransferase;Palmitoyltransferase ZDHHC5	ZDHHC5	1755	NaN	0	-0.98865	-1.15954	-1.3481	-1.20647	-0.992116	-1.41473
P52948;H0YEN4;A0A8V8TQF7;A0A8V8TR21;H0YCR0;A0A8V8TPX4;A0A8V8TRC7;A0A3B3ITD8;H0YDA1;A0A8V8TPW9;A0A8V8TQG5;A0A8V8TRD0;A0A8V8TR23;H7C3P6;A0A8V8TQG1;A0A8V8TPX8;H0YDF4;H0YCT1	P52948;H0YEN4;A0A8V8TQF7;A0A8V8TR21;H0YCR0;A0A8V8TPX4;A0A8V8TRC7;A0A3B3ITD8;H0YDA1;A0A8V8TPW9;A0A8V8TQG5;A0A8V8TRD0	Nuclear pore complex protein Nup98-Nup96;Nuclear pore complex protein Nup98;Nuclear pore complex protein Nup96	NUP98	1756	1.16116	0.0643833	0.203835	0.280873	0.270988	0.310934	0.3028	0.335113
H0YER8;Q8TDY4	H0YER8;Q8TDY4	Arf-GAP with SH3 domain, ANK repeat and PH domain-containing protein 3	ASAP3	1757	NaN	0	-0.799536	-1.25405	-1.27334	-1.21329	-1.25754	-0.926229
H0YF29;Q6P1X6	H0YF29;Q6P1X6	UPF0598 protein C8orf82	C8orf82	1758	0.797283	-0.262393	-0.158379	-0.19364	0.275116	-0.322716	-0.253166	-0.2882
H0YF30;O94830	H0YF30;O94830	Phospholipase DDHD2	DDHD2	1759	0.100682	-0.04148	-1.22523	-0.993013	-0.737734	-1.11714	-0.990472	-0.972804
H0YFD6;P40939;A0A2R8Y4F5;A0A2R8YG21;A0A2R8Y688	H0YFD6;P40939;A0A2R8Y4F5;A0A2R8YG21	Trifunctional enzyme subunit alpha, mitochondrial;Long-chain enoyl-CoA hydratase;Long chain 3-hydroxyacyl-CoA dehydrogenase	HADHA	1760	0.163144	-0.0126475	2.00136	2.01614	2.03232	2.03708	2.02598	1.94882
H0YFN7;Q4ADV7	H0YFN7;Q4ADV7	RAB6A-GEF complex partner protein 1	RIC1	1761	NaN	0	-1.16269	-0.884074	-1.21014	-1.18787	-0.70527	-1.29544
H0YFY6;K4DIE0	H0YFY6		NUMA1	1762	0.590432	0.0920947	-0.433672	-0.281637	-0.29897	-0.341123	-0.227624	-0.169249
H0YG16;H0YJK1	H0YG16		KLC1	1763	1.89641	0.103551	-0.732274	-0.752743	-0.74655	-0.682175	-0.637222	-0.601519
Q6PJ69;H0YG27;H0YGS7	Q6PJ69;H0YG27;H0YGS7	Tripartite motif-containing protein 65	TRIM65	1764	NaN	0	-1.21597	-0.77515	-0.894251	-2.00851	-1.30946	-1.35324
H0YGG4	H0YGG4		EIF2B1	1765	NaN	0	-0.880069	-0.929295	-1.07508	-0.945837	-0.375192	-1.11893
H0YH86	H0YH86		APPL2	1766	NaN	0	-1.02424	-0.710042	-1.05731	-1.08179	-1.13598	-1.02113
H0YHD0;Q5PSV4	H0YHD0;Q5PSV4	Breast cancer metastasis-suppressor 1-like protein	BRMS1L	1768	NaN	0	-1.52091	-1.13105	-1.32116	-1.10771	-1.32407	-1.59583
H0YHT2;H0YIM6;H0YI78;H0YHG9	H0YHT2		KIF21A	1770	NaN	0	-1.67594	-1.82103	-1.12093	-1.41296	-1.62317	-1.17348
H0YI09;Q9H8H3;F8VQX6;A0A8Q3SIA8	H0YI09;Q9H8H3;F8VQX6;A0A8Q3SIA8	Methyltransferase-like protein 7A	METTL7A	1771	0.256598	0.0308746	-0.113713	-0.0374072	-0.13536	-0.0286418	-0.025612	-0.139602
Q9UBP6;H0YIH0;H0YHU4	Q9UBP6;H0YIH0;H0YHU4	tRNA (guanine-N(7)-)-methyltransferase	METTL1	1772	0.138855	-0.0263931	-0.0670382	-0.10907	0.00395394	0.037314	-0.167982	-0.120666
H0YIS7;Q8IXM2;F8W038;F8W1H0	H0YIS7;Q8IXM2;F8W038;F8W1H0	Chromatin complexes subunit BAP18	RNASEK-C17orf49;BAP18;C17orf49	1773	0.459467	-0.0682558	-0.392829	-0.45987	-0.24841	-0.457405	-0.441368	-0.407104
H0YIV9;O43716;F8VRU3;J3KMY1	H0YIV9;O43716;F8VRU3	Glutamyl-tRNA(Gln) amidotransferase subunit C, mitochondrial	GATC	1774	0.439289	-0.138223	0.109996	0.117434	0.411527	0.08211	0.229302	-0.0871235
H0YJ92;H0YJF2;P51948	H0YJ92;H0YJF2;P51948	CDK-activating kinase assembly factor MAT1	MNAT1	1775	0.190609	0.0491648	-0.282476	-0.334449	-0.427509	-0.452257	-0.301358	-0.143325
S4R329;H0YMH5;H0YK61;H0YNK0;H0YNK8;Q5J8M3	S4R329;H0YMH5;H0YK61;H0YNK0;H0YNK8;Q5J8M3	ER membrane protein complex subunit 4	EMC4	1777	NaN	0	-1.01009	-1.21933	-1.21106	-0.972277	-1.17096	-1.42407
H0YN04;H0YKC9;Q9HA82;H0YMY6;H0YLY3;H0YKR4;H0YNR6	H0YN04;H0YKC9;Q9HA82;H0YMY6;H0YLY3;H0YKR4;H0YNR6	Ceramide synthase 4	CERS4	1779	0.0042706	-0.00252938	-1.26078	-1.39926	-0.894199	-1.29725	-1.32088	-0.943698
H0YKD8;P46779;H0YLP6;H0YMF4	H0YKD8;P46779;H0YLP6;H0YMF4	60S ribosomal protein L28	RPL28	1780	0.256236	-0.0429332	1.39199	1.40254	1.41557	1.45081	1.39918	1.23131
H0YNT2;H0YKT5;H0YKN8;H0YL70;Q04726;H0YKH0;H0YLW9;H0YLI3;K7EJR7;H0YNI7;K7EMK7;Q04725;Q04724	H0YNT2;H0YKT5;H0YKN8;H0YL70;Q04726;H0YKH0;H0YLW9;H0YLI3	Transducin-like enhancer protein 3	TLE3	1781	0.469514	-0.127735	-0.5615	-0.627907	-0.246452	-0.595284	-0.615597	-0.608181
H0YL99;P82912	H0YL99;P82912	28S ribosomal protein S11, mitochondrial	MRPS11	1782	0.386215	-0.0475271	-0.422737	-0.50704	-0.494497	-0.433158	-0.561467	-0.572229
H0YLG7;Q92696	H0YLG7;Q92696	Geranylgeranyl transferase type-2 subunit alpha	RABGGTA	1783	NaN	0	-2.1643	-1.09312	-0.890715	-1.08981	-1.75193	-1.16393
H0YLM8;Q8TDJ6	H0YLM8;Q8TDJ6	DmX-like protein 2	DMXL2	1784	NaN	0	-1.30799	-1.51844	-1.6263	-0.99769	-1.40688	-0.899526
Q96QT4;H0YLN8;A0A0C4DGL2	Q96QT4;H0YLN8;A0A0C4DGL2	Transient receptor potential cation channel subfamily M member 7	TRPM7	1785	NaN	0	-1.58078	-1.00225	-1.22349	-1.42041	-0.94803	-0.982551
H0YLY0;Q9Y5S2	H0YLY0;Q9Y5S2	Serine/threonine-protein kinase MRCK beta	CDC42BPB	1786	1.12843	0.637427	-1.12304	-1.0762	-1.3499	-0.251674	-1.04684	-0.338362
H0YMB3;Q9P2T1;H0YMR9;H0YMV5;H0YNH0;H0YLV5;H0YNJ6;H0YL68;H0YKE1;A0A0B4J281;H0YMG3;H0YNS9;H0YLB8	H0YMB3;Q9P2T1;H0YMR9;H0YMV5;H0YNH0;H0YLV5;H0YNJ6	GMP reductase 2;GMP reductase	GMPR2	1787	0.00292583	-0.000745128	-0.442115	-0.448542	-0.507002	-0.540952	-0.305531	-0.553411
H0YMV8;Q71UM5;C9JLI6	H0YMV8;Q71UM5;C9JLI6	40S ribosomal protein S27;40S ribosomal protein S27-like	RPS27L	1788	0.254898	-0.050774	1.07443	0.859642	0.936212	0.984132	0.915452	0.818383
H0YN81;Q9GZS3;H0YMF9;H0YL19;H3BQA8;H0YM76;H0YLA1	H0YN81;Q9GZS3;H0YMF9;H0YL19	WD repeat-containing protein 61;WD repeat-containing protein 61, N-terminally processed	WDR61	1789	0.872542	-0.0246517	0.772589	0.757764	0.750437	0.72551	0.758407	0.722917
Q9H792;H0YN99;H3BUZ5	Q9H792;H0YN99	Pseudopodium-enriched atypical kinase 1	PEAK1	1790	NaN	0	-1.29736	-0.686592	-1.39025	-1.49041	-0.882875	-1.23267
H0YNB1;Q15751	H0YNB1;Q15751	Probable E3 ubiquitin-protein ligase HERC1	HERC1	1791	NaN	0	-1.65271	-1.09792	-1.3105	-1.01715	-1.30657	-1.36764
H0YNG3;P67812;H0YKT4;H0YNX5;H0YNA5;P0C7V7	H0YNG3;P67812;H0YKT4;H0YNX5	Signal peptidase complex catalytic subunit SEC11;Signal peptidase complex catalytic subunit SEC11A	SEC11A	1792	0.372867	0.0197306	0.217569	0.197934	0.195393	0.235227	0.252382	0.182478
H0YNJ9;H0YMM5;H0YKI0	H0YNJ9;H0YMM5;H0YKI0		DUT	1793	0.26165	0.0440842	0.561392	0.545638	0.364002	0.539464	0.493412	0.570409
H0YNK6;Q06418	H0YNK6;Q06418	Receptor protein-tyrosine kinase;Tyrosine-protein kinase receptor TYRO3	TYRO3	1794	NaN	0	-1.15594	-1.30341	-1.13746	-1.23111	-1.4515	-1.49998
H0YNW5;P33316;A0A0C4DGL3;H0YKC5;H0YMP1	H0YNW5;P33316;A0A0C4DGL3;H0YKC5	Deoxyuridine 5-triphosphate nucleotidohydrolase, mitochondrial	DUT	1795	0.542127	0.0462082	1.28949	1.27232	1.26191	1.28625	1.2818	1.3943
H3BLV9;Q96SB4;D6RBF8;D6RBM8;A8MPP7;A8MPY5;E7ETV6;Q9UPE1;H0Y932;H7C2I2	H3BLV9;Q96SB4	SRSF protein kinase 1	SRPK1	1797	0.456253	-0.0340776	0.0498942	0.0134393	-0.00341942	-0.000562264	0.0263716	-0.0681281
H3BLW5	H3BLW5		L1CAM	1798	NaN	0	-0.916905	-1.34514	-0.766598	-1.20274	-1.10756	-1.26978
H3BLW6;Q5T3F8;E9PNG1;H0YCP6	H3BLW6;Q5T3F8;E9PNG1;H0YCP6	CSC1-like protein 2	TMEM63B	1799	0.165922	0.0506158	0.506556	0.762484	0.516315	0.710717	0.737519	0.488966
H3BPC2;H3BM86;H3BRU1;Q5XKK7	H3BPC2;H3BM86;H3BRU1;Q5XKK7	Protein FAM219B	FAM219B	1801	NaN	0	-1.50051	-1.0071	-0.95077	-1.0587	-1.66192	-1.09448
H3BMD8;P56211;H3BQ52;H3BTD3	H3BMD8;P56211;H3BQ52;H3BTD3	cAMP-regulated phosphoprotein 19	ARPP19	1802	0.513782	0.0733941	0.529868	0.391063	0.462524	0.486771	0.486037	0.63083
H3BMF4;H3BR82;Q9H2V7	H3BMF4;H3BR82;Q9H2V7	Protein spinster homolog 1	SPNS1	1803	1.37625	-0.702991	-0.189825	-0.194708	-0.241186	-0.436263	-1.16783	-1.1306
H3BV80;H3BMM9;H3BTC0;Q15287;H3BPG5;H3BMS0	H3BV80;H3BMM9;H3BTC0;Q15287;H3BPG5;H3BMS0	RNA-binding protein with serine-rich domain 1	RNPS1	1804	0.289386	0.0316908	0.576559	0.603715	0.665235	0.598463	0.625709	0.71641
P34949;H3BMZ9;H3BUZ9;H3BPP3;H3BPB8;H3BT48;H3BP57;H3BPU7;H3BT46;H3BNY8;H3BQX0;H3BN01;H3BPM5;H3BUG1;H3BU66;F5GX71;B4DYB8	P34949;H3BMZ9;H3BUZ9;H3BPP3;H3BPB8;H3BT48;H3BP57;H3BPU7;H3BT46;H3BNY8;H3BQX0;H3BN01;H3BPM5;H3BUG1;H3BU66	Mannose-6-phosphate isomerase	MPI	1805	1.92234	-0.0467201	0.278782	0.277441	0.277089	0.246849	0.235591	0.210712
H3BN98;I3L246;H3BV27;H3BT37;I3L303;H3BPJ2;Q15041	H3BN98;I3L246		RPS15A	1806	0.318425	-0.03496	1.50629	1.60034	1.61188	1.58228	1.55082	1.48053
H3BNC9;P08708;H0YN88;A0A075B716;H0YN73;A0A0J9YYC4	H3BNC9;P08708;H0YN88;A0A075B716;H0YN73	40S ribosomal protein S17	RPS17	1807	0.824459	-0.0690572	2.24994	2.30004	2.29925	2.26848	2.22514	2.14843
H3BND4;Q6P996;Q6XYB5;Q86XE2;J3KNK7	H3BND4;Q6P996	Pyridoxal-dependent decarboxylase domain-containing protein 1	PDXDC1	1808	0.617101	0.115574	-0.340698	-0.309693	-0.323552	-0.04761	-0.251851	-0.327762
H3BNE2;Q9ULG6	H3BNE2;Q9ULG6	Cell cycle progression protein 1	CCPG1	1809	NaN	0	-1.29943	-1.06921	-1.07728	-1.02283	-1.03859	-1.03995
H3BNQ7;H3BRN4;P80404	H3BNQ7;H3BRN4;P80404	4-aminobutyrate aminotransferase, mitochondrial	ABAT	1810	0.120665	0.0109242	-0.0321466	-0.0501148	-0.133151	-0.0718229	-0.0387014	-0.0721155
H3BNT2;O75208;H3BPY0;H3BPC6;H3BSJ5;H3BPW3;H3BVA5;H3BRC0	H3BNT2;O75208;H3BPY0;H3BPC6;H3BSJ5	Ubiquinone biosynthesis protein COQ9, mitochondrial	COQ9	1811	0.898732	0.124454	-0.196831	-0.134602	-0.324964	-0.148907	-0.0963937	-0.0377348
H3BP71;O75150;H3BS50;A0A087WTK2	H3BP71;O75150	E3 ubiquitin-protein ligase BRE1B	RNF40	1812	0.167919	0.040965	-0.297277	-0.293776	-0.357823	-0.424993	-0.28608	-0.114908
H3BPG6;Q86UK7	H3BPG6;Q86UK7	Zinc finger protein 598	ZNF598	1813	0.128829	-0.069401	-0.904056	-1.15365	-0.930058	-0.859527	-1.4265	-0.909944
O96000;H3BPJ9;H3BV16	O96000;H3BPJ9;H3BV16	NADH dehydrogenase [ubiquinone] 1 beta subcomplex subunit 10	NDUFB10	1814	0.582331	0.0804533	1.29487	1.31025	1.14259	1.29161	1.30738	1.39008
H3BPK3;Q16775;H3BPQ4;H3BQW8;H3BV79	H3BPK3;Q16775;H3BPQ4	Hydroxyacylglutathione hydrolase, mitochondrial	HAGH	1815	0.225308	-0.0259854	-0.123066	-0.19005	-0.0834336	-0.184757	-0.196482	-0.0932664
H3BPL5;Q96ES7	H3BPL5;Q96ES7	SAGA-associated factor 29 homolog	CCDC101	1816	0.40074	0.127554	-0.536673	-0.452376	-0.153357	-0.388765	-0.196465	-0.174515
H3BU99;H3BPL8;H3BR21;H3BUX9;Q7L1V2	H3BU99;H3BPL8;H3BR21;H3BUX9;Q7L1V2	Vacuolar fusion protein MON1 homolog B	MON1B	1817	NaN	0	-1.45558	-1.16817	-0.995993	-1.48027	-1.37591	-1.16629
O43294;H3BQC4;H3BSN4	O43294;H3BQC4;H3BSN4	Transforming growth factor beta-1-induced transcript 1 protein	TGFB1I1	1818	NaN	0	-1.46011	-1.0815	-1.18025	-1.32976	-0.888173	-1.43428
P15170;H3BR35;H3BSV8	P15170;H3BR35	Eukaryotic peptide chain release factor GTP-binding subunit ERF3A	GSPT1	1820	0.420863	-0.0195596	0.897194	0.874367	0.840475	0.869609	0.852211	0.831538
Q9BWH6;H3BRE8;H3BPM3	Q9BWH6;H3BRE8;H3BPM3	RNA polymerase II-associated protein 1	RPAP1	1822	0.503833	-0.229244	-1.06453	-0.73025	-0.397435	-1.00696	-0.859901	-1.01309
H3BRM1;H3BRF9;Q96K21;H3BUW6;H3BN64	H3BRM1;H3BRF9;Q96K21;H3BUW6;H3BN64	Abscission/NoCut checkpoint regulator	ZFYVE19	1823	NaN	0	-1.24195	-1.22699	-0.840131	-1.32357	-1.37368	-1.28486
H3BRG5;Q9Y3M8	H3BRG5;Q9Y3M8	StAR-related lipid transfer protein 13	STARD13	1824	NaN	0	-1.42461	-0.96558	-0.764977	-1.25955	-1.00103	-1.15511
H3BRK9;R4GNG2;Q9UKV5	H3BRK9;R4GNG2;Q9UKV5	E3 ubiquitin-protein ligase AMFR	AMFR	1825	NaN	0	-1.33893	-0.857884	-0.893432	-0.888399	-0.807626	-1.18838
H3BRL3;O14562;H3BUM8	H3BRL3;O14562	Ubiquitin domain-containing protein UBFD1	UBFD1	1826	0.0161602	-0.00335563	-0.0624444	-0.0514034	0.128884	-0.0581214	0.0346198	0.0284709
H3BTL2;H3BS02;O14874;H3BQP2;H3BNP3	H3BTL2;H3BS02;O14874	[3-methyl-2-oxobutanoate dehydrogenase [lipoamide]] kinase, mitochondrial	BCKDK	1827	0.638987	0.0581231	-0.443161	-0.362442	-0.321662	-0.280525	-0.350188	-0.322184
H3BS42;Q9H5H4	H3BS42;Q9H5H4	Zinc finger protein 768	ZNF768	1828	NaN	0	-1.2829	-0.696847	-0.771594	-1.64046	-1.22504	-1.21195
H3BSM5;P60520;H3BU36;H3BQ50	H3BSM5;P60520	Gamma-aminobutyric acid receptor-associated protein-like 2	GABARAPL2	1829	0.0884861	-0.0233913	0.0566515	-0.15426	0.155511	-0.010956	-0.0382996	0.0369842
H3BSS6;Q9H2Y7;A0A0C4DGM5;H3BNX5;H3BS99	H3BSS6;Q9H2Y7;A0A0C4DGM5	Zinc finger protein 106	ZNF106	1830	NaN	0	-1.02536	-1.25994	-0.942006	-1.11767	-1.01732	-0.802905
Q2VPK5;H3BSW6;H3BPG4	Q2VPK5;H3BSW6;H3BPG4	Cytoplasmic tRNA 2-thiolation protein 2	CTU2	1831	NaN	0	-1.21672	-0.853786	-1.1302	-1.18097	-0.762587	-1.35555
H3BT22;Q9Y5N6	H3BT22;Q9Y5N6	Origin recognition complex subunit 6	ORC6	1832	0.235463	-0.0643791	-0.895587	-1.19597	-1.15542	-1.09156	-1.25054	-1.09801
H3BUJ5;H3BT57;H3BRN3;H3BT29	H3BUJ5;H3BT57;H3BRN3		PML	1833	NaN	0	-1.40389	-1.06379	-1.33912	-1.04437	-1.01806	-1.11685
H3BTA2;P60510;H3BV22;I3L4X0;H3BPN5;H3BVE3	H3BTA2;P60510;H3BV22	Serine/threonine-protein phosphatase;Serine/threonine-protein phosphatase 4 catalytic subunit	PPP4C	1834	0.0285026	-0.00352393	0.10942	-0.025696	0.0140761	0.0400549	0.0072789	0.039895
H3BTB7;Q5JPH6	H3BTB7;Q5JPH6	Probable glutamate--tRNA ligase, mitochondrial	EARS2	1835	0.386721	0.370376	-1.41458	-0.275975	-0.15213	-0.17665	-0.255554	-0.299348
H3BTW3;Q3L8U1;H3BRU9;H3BSP3	H3BTW3;Q3L8U1;H3BRU9;H3BSP3	Chromodomain-helicase-DNA-binding protein 9	CHD9	1836	NaN	0	-1.0078	-1.11501	-1.11826	-1.09376	-1.28672	-1.285
H3BU04;Q9BVW5	H3BU04;Q9BVW5	TIMELESS-interacting protein	TIPIN	1837	0.0492951	0.0251328	-1.27378	-1.3557	-1.67166	-1.60196	-1.4519	-1.17189
Q96NX8;H3BU86;O14662;F8W9Z6;B7ZBM8	Q96NX8;H3BU86;O14662;F8W9Z6;B7ZBM8	Syntaxin-16	STX16;STX16-NPEPL1	1838	NaN	0	-1.00519	-1.23924	-0.601554	-1.12534	-1.06718	-0.859557
I3L540;H3BUD5;Q96MX0	I3L540;H3BUD5;Q96MX0	CKLF-like MARVEL transmembrane domain-containing protein 3	CMTM3	1839	NaN	0	-0.805731	-1.45455	-1.18109	-1.47671	-1.37994	-1.49292
H3BUP2;H3BUN4;O60936;H3BM67;J3QLT7	H3BUP2;H3BUN4;O60936;H3BM67;J3QLT7	Nucleolar protein 3	NOL3	1840	0.61061	0.365152	-0.756622	0.057554	-0.108922	-0.102772	0.158625	0.231614
H3BUV9;Q96S82	H3BUV9;Q96S82	Ubiquitin-like protein 7	UBL7	1841	NaN	0	-0.810448	-1.2099	-1.66848	-1.304	-1.26707	-1.04265
H6UMI1;O95166;F5GZY7;Q9H0R8;I3L3J4	H6UMI1;O95166;F5GZY7;Q9H0R8	Gamma-aminobutyric acid receptor-associated protein;Gamma-aminobutyric acid receptor-associated protein-like 1	GABARAP;GABARAPL1	1842	0.0309147	0.00769605	-0.38239	-0.24861	-0.523991	-0.412549	-0.32501	-0.394343
H7BXY3;Q7L2E3	H7BXY3;Q7L2E3	Putative ATP-dependent RNA helicase DHX30	DHX30	1843	0.155885	-0.0183659	1.20543	1.25281	1.29025	1.2502	1.28286	1.16033
H7BXZ6;Q8IXI2	H7BXZ6;Q8IXI2	Mitochondrial Rho GTPase;Mitochondrial Rho GTPase 1	RHOT1	1844	0.0423264	0.0118991	-0.596492	-0.626568	-0.35895	-0.591793	-0.436438	-0.518082
H7BY36	H7BY36		EWSR1	1845	1.85488	0.260903	-0.542749	-0.727694	-0.673892	-0.416637	-0.417361	-0.327628
H7BYJ3;O14578	H7BYJ3;O14578	Citron Rho-interacting kinase	CIT	1846	NaN	0	-1.15005	-1.02077	-1.29202	-1.64964	-0.910998	-1.12952
H7BZ31;Q52LD8	H7BZ31;Q52LD8	Raftlin-2	RFTN2	1848	0.570221	0.15184	-0.673937	-0.72194	-1.03902	-0.704307	-0.602532	-0.672538
H7BZ37;H7C2V9;H7C231;Q6W2J9;H7BYY2	H7BZ37;H7C2V9;H7C231;Q6W2J9;H7BYY2	BCL-6 corepressor	BCOR	1849	NaN	0	-1.60671	-1.08756	-1.08405	-0.951295	-1.19886	-1.49855
H7BZB0;Q9Y426	H7BZB0;Q9Y426	C2 domain-containing protein 2	C2CD2	1850	NaN	0	-1.1599	-1.48601	-0.779014	-1.00682	-1.26268	-1.26502
H7BZB9	H7BZB9		MAP2	1851	0.00325491	0.000469913	0.567476	0.625758	0.48738	0.517129	0.5616	0.603295
H7C096;Q12982	H7C096;Q12982	BCL2/adenovirus E1B 19 kDa protein-interacting protein 2	BNIP2	1853	NaN	0	-1.05346	-0.733168	-0.988919	-1.13292	-1.56231	-1.44798
H7C0E5;O75312;H7BZM7;H7C449	H7C0E5;O75312;H7BZM7	Zinc finger protein ZPR1	ZPR1	1854	0.227409	0.0455219	-0.238445	-0.35464	-0.356391	-0.322076	-0.354434	-0.1364
H7C0G7;Q9H9Q4;C9JWV4;G5E9Q8	H7C0G7;Q9H9Q4;C9JWV4;G5E9Q8	Non-homologous end-joining factor 1	NHEJ1	1855	0.0958732	-0.0193479	-0.229925	-0.370852	-0.156744	-0.206513	-0.280356	-0.328696
H7C0Q6;Q9C037	H7C0Q6;Q9C037	E3 ubiquitin-protein ligase TRIM4	TRIM4	1856	0.393956	-0.0744825	1.83079	2.06743	1.94004	1.94012	1.79765	1.87704
H7C103;Q9H8V3	H7C103;Q9H8V3	Protein ECT2	ECT2	1857	NaN	0	-1.04672	-1.06357	-0.703874	-1.15258	-1.64924	-1.0978
H7C179;H7C127;H7C128;B5MCW3;Q9H0E9;F8WBH2;C9JV05;H7C2P4;H0YAH7;F8WDX5;D6RID0;F8WCS7	H7C179;H7C127;H7C128;B5MCW3;Q9H0E9	Bromodomain-containing protein 8	BRD8	1858	2.3787	0.0987456	-0.339935	-0.322636	-0.313782	-0.2078	-0.256187	-0.216129
H7C1F9;Q2PPJ7	H7C1F9;Q2PPJ7	Ral GTPase-activating protein subunit alpha-2	RALGAPA2	1859	NaN	0	-0.961998	-1.09508	-0.863959	-1.25468	-0.68527	-1.40479
H7C1N2;J3KR05;O75128;A0A0J9YWK3;A0A3B3IU00	H7C1N2;J3KR05;O75128;A0A0J9YWK3;A0A3B3IU00	Protein cordon-bleu	COBL	1860	0.735389	-0.380142	-1.05406	-1.1187	-1.32536	-1.97686	-1.42697	-1.23471
H7C1U8;Q9BUR5;G3V1B6;A0A0J9YWW6	H7C1U8;Q9BUR5;G3V1B6	Apolipoprotein O	APOO	1861	0.386259	0.015434	0.196827	0.221268	0.187685	0.244388	0.203973	0.203721
H7C1V4;Q9HCH0	H7C1V4;Q9HCH0	Nck-associated protein 5-like	NCKAP5L	1862	NaN	0	-1.30664	-1.25111	-1.29554	-1.05844	-1.19364	-1.30149
H7C201;O94925;H7BZD1;B7Z509	H7C201;O94925;H7BZD1	Glutaminase kidney isoform, mitochondrial	GLS	1863	0.235509	0.0190063	0.637703	0.648665	0.718856	0.724938	0.67367	0.663634
H7C284;Q6ZSS7	H7C284;Q6ZSS7	Major facilitator superfamily domain-containing protein 6	MFSD6	1864	NaN	0	-1.18191	-1.50494	-1.83499	-0.973252	-0.830792	-0.806733
H7C2G1;E9PIP8;F8W6W0;A1L170;O75052	H7C2G1;E9PIP8;F8W6W0;A1L170;O75052	Uncharacterized protein C1orf226;Carboxyl-terminal PDZ ligand of neuronal nitric oxide synthase protein	NOS1AP;C1orf226	1865	NaN	0	-0.982806	-0.808584	-0.859734	-0.463098	-1.06132	-1.23198
H7C2H0	H7C2H0		CHD3	1866	NaN	0	-1.25596	-1.257	-1.223	-1.56487	-1.52795	-0.950073
H7C2H2;Q86X27	H7C2H2;Q86X27	Ras-specific guanine nucleotide-releasing factor RalGPS2	RALGPS2	1867	NaN	0	-0.625744	-1.03711	-0.856656	-1.11422	-0.863287	-1.25534
H7C2Q8;Q99848	H7C2Q8;Q99848	Probable rRNA-processing protein EBP2	EBNA1BP2	1868	1.21404	0.124519	0.550669	0.569038	0.508907	0.632118	0.613715	0.756339
H7C2X7;Q9H089	H7C2X7;Q9H089	Large subunit GTPase 1 homolog	LSG1	1869	0.417572	0.0670426	-0.714165	-0.8655	-0.894534	-0.685663	-0.821143	-0.766266
H7C3E5;O60244	H7C3E5;O60244	Mediator of RNA polymerase II transcription subunit 14	MED14	1870	NaN	0	-1.15292	-1.525	-1.28617	-1.27378	-0.955957	-0.957213
Q9BV44;H7C3J3;H7C0R6	Q9BV44;H7C3J3;H7C0R6	THUMP domain-containing protein 3	THUMPD3	1871	0.136212	-0.0295344	-0.633822	-0.685928	-0.685753	-0.749555	-0.54453	-0.800021
H7C4G8	H7C4G8		NT5DC2	1872	0.0967447	-0.1005	-0.469816	-1.05697	-1.23762	-1.26881	-0.442607	-1.35448
H7C504;Q14147	H7C504;Q14147	Probable ATP-dependent RNA helicase DHX34	DHX34	1873	NaN	0	-1.38176	-1.32592	-1.37694	-0.955697	-1.59433	-1.40288
H7C561;A0A9L9PXR5;Q15637;A0A9L9PXU0;F8WEV5;H7C0N4	H7C561;A0A9L9PXR5;Q15637	Splicing factor 1	SF1	1874	0.347464	0.0562379	1.20461	1.189	1.05007	1.15691	1.15987	1.29562
O15417;H9KVB4;H7BXS9	O15417;H9KVB4	Trinucleotide repeat-containing gene 18 protein	TNRC18	1875	NaN	0	-0.960158	-1.11595	-1.2541	-0.792482	-0.738051	-0.96211
I3L0A0;Q13404;G3V2F7;Q5TGE2;A5PLL7	I3L0A0;Q13404;G3V2F7	Ubiquitin-conjugating enzyme E2 variant 1	TMEM189-UBE2V1;UBE2V1	1876	0.245077	0.0222927	1.50923	1.52885	1.56896	1.51391	1.54135	1.61865
Q9Y2R5;I3L0E3;E9PE17	Q9Y2R5;I3L0E3;E9PE17	28S ribosomal protein S17, mitochondrial	MRPS17;hCG_1984214	1877	0.0332451	0.0127819	-0.52643	-0.52493	-0.263254	-0.242577	-0.466529	-0.567163
I3L0H8;Q9NUU7;F6QDS0;H3BQK0;Q9UMR2;I3L352;H3BTB3;H3BMQ5;H3BN59;J3QRH0;H3BSL8;H0YD26;A0A1B0GV69;E9PR46;J3QL17;Q9UHL0	I3L0H8;Q9NUU7;F6QDS0;H3BQK0;Q9UMR2;I3L352	ATP-dependent RNA helicase DDX19A;ATP-dependent RNA helicase DDX19B	DDX19A;DDX19B	1878	0.530931	-0.0360555	0.447878	0.458138	0.437981	0.46889	0.371204	0.395735
I3L0X5;O75391;I3L4C3;I3L0Q5	I3L0X5;O75391;I3L4C3	Sperm-associated antigen 7	SPAG7	1879	0.512228	0.399229	-0.284976	-1.32433	-0.327524	-0.292378	-0.274167	-0.172597
I3L2Z9;I3L100;I3L2W2;Q96JN8	I3L2Z9;I3L100;I3L2W2;Q96JN8	Neuralized-like protein 4	NEURL4	1880	NaN	0	-1.00604	-0.990345	-0.82516	-0.827039	-1.05589	-0.866705
I3L419;I3L156;Q9BSJ6;I3L427;I3L2R2	I3L419;I3L156;Q9BSJ6;I3L427	Protein FAM64A	FAM64A	1881	NaN	0	-0.923653	-0.74792	-1.52303	-1.80085	-1.12704	-0.727343
I3L405;I3L261;I3L1D2;J3QS48;I3L295;J3KTK8;J3QQZ4;J3KT75;J3QW43;J3QRD5;O75352;J3KSI4;I3L4E0	I3L405;I3L261;I3L1D2;J3QS48;I3L295;J3KTK8;J3QQZ4;J3KT75;J3QW43;J3QRD5;O75352;J3KSI4;I3L4E0	Mannose-P-dolichol utilization defect 1 protein	MPDU1	1882	0.127118	0.0415671	0.51825	0.57828	0.896041	0.743936	0.714925	0.658412
I3L1Q2;Q8WUZ0	I3L1Q2;Q8WUZ0	B-cell CLL/lymphoma 7 protein family member C	BCL7C	1883	NaN	0	-1.2451	-0.838857	-1.45465	-1.57546	-1.43284	-1.47055
I3L1R7;Q99447;I3L2Q1;I3L3V9;I3L1L9;I3L102	I3L1R7;Q99447;I3L2Q1	Ethanolamine-phosphate cytidylyltransferase	PCYT2	1884	0.384899	-0.0344444	-0.462527	-0.421075	-0.337604	-0.427766	-0.456486	-0.440287
I3L1T3;Q9GZP9	I3L1T3;Q9GZP9	Derlin-2	DERL2	1885	0.0166978	0.00468441	0.121117	0.00746173	-0.132079	0.0218985	0.0926376	-0.103982
Q96CP2;I3L1Y9;I3L4I0	Q96CP2;I3L1Y9;I3L4I0	FLYWCH family member 2	FLYWCH2	1886	0.0320222	-0.00926691	-0.894817	-0.955033	-1.11776	-1.11944	-1.00353	-0.872433
I3L254;Q01664	I3L254;Q01664	Transcription factor AP-4	TFAP4	1887	NaN	0	-0.617712	-1.06542	-1.32115	-1.1825	-1.06558	-1.0972
I3L2C7;P57678;E7EN12;I3L4M4;I3L4A4;I3L399;I3L1J7	I3L2C7;P57678;E7EN12;I3L4M4;I3L4A4;I3L399	Gem-associated protein 4	GEMIN4	1888	0.504088	-0.149441	-0.618967	-0.472265	-0.704045	-0.78265	-0.541328	-0.919622
Q9UPN4;I3L2J8;I3L4M5	Q9UPN4;I3L2J8	Centrosomal protein of 131 kDa	CEP131	1889	0.723754	-0.0899596	-0.940359	-0.9391	-0.82969	-1.07617	-0.929463	-0.973395
I3L2N2;O14641;I3L2W9;I3L0M7;I3L0Z8	I3L2N2;O14641;I3L2W9;I3L0M7	Segment polarity protein dishevelled homolog DVL-2	DVL2	1890	0.186942	0.0406399	-0.213221	-0.141399	-0.358799	-0.0945543	-0.225552	-0.271394
I3L2T8;I3L533;I3L2R9;Q9NXR1;I3L2R3;A0A0J9YY14;J3QSD2;J3QRZ1;A6NIZ0;I3L3G9;A0A6Q8PGV6;A0A6Q8PEY3;I3L522;Q9GZM8	I3L2T8;I3L533;I3L2R9;Q9NXR1;I3L2R3;A0A0J9YY14;J3QSD2;J3QRZ1;A6NIZ0;I3L3G9;A0A6Q8PGV6;A0A6Q8PEY3;I3L522;Q9GZM8	Nuclear distribution protein nudE homolog 1;Nuclear distribution protein nudE-like 1	NDE1;NDEL1	1891	0.47029	0.0791995	-0.739356	-0.762324	-0.693316	-0.777403	-0.64494	-0.535054
P56270;I3L2Z5;H3BQI4	P56270;I3L2Z5	Myc-associated zinc finger protein	MAZ	1892	0.0716658	-0.024831	-0.649511	-0.776868	-0.742482	-0.748001	-0.947301	-0.548052
P62244;I3L3P7;H3BVC7	P62244;I3L3P7	40S ribosomal protein S15a	RPS15A	1893	0.543426	0.165119	1.36298	1.12131	1.14999	1.56579	1.38085	1.18301
I3L3Q4;I3L1F4;I3NI27;I3NI24;I3L2C2;I3L277	I3L3Q4		GLOD4	1894	0.244429	0.0790822	0.690408	0.74014	0.350822	0.599384	0.701361	0.717871
I3L3Z2;Q9BRA0	I3L3Z2;Q9BRA0	N-alpha-acetyltransferase 38, NatC auxiliary subunit	NAA38	1895	NaN	0	-0.928262	-1.04995	-0.921323	-1.52328	-0.770582	-1.40066
I3L448;Q5TC12;A8MRA7;H0YEW4;H0YD21;H0YDD6;H0YCA6	I3L448;Q5TC12;A8MRA7;H0YEW4;H0YD21	ATP synthase mitochondrial F1 complex assembly factor 1	ATPAF1	1896	0.147936	-0.062878	-0.239508	-0.399667	-0.114985	-0.268708	-0.567596	-0.106491
I3NI44;J3KQU4;I3L4I4;O75674;I3L4G0;I3L3T4;I3L367;I3L1G1	I3NI44;J3KQU4;I3L4I4;O75674;I3L4G0;I3L3T4;I3L367;I3L1G1	TOM1-like protein 1	TOM1L1	1898	0.378103	-0.150496	-0.931585	-1.01331	-1.26997	-1.13244	-1.48272	-1.05119
J3KMY0;Q99618	J3KMY0;Q99618	Cell division cycle-associated protein 3	CDCA3	1899	NaN	0	-1.52625	-1.30558	-1.13093	-0.659306	-0.638187	-0.897783
J3KMZ7;Q9H0H0;A0A2R8Y7F8;A0A2R8Y4Z6	J3KMZ7;Q9H0H0;A0A2R8Y7F8;A0A2R8Y4Z6	Integrator complex subunit 2	INTS2	1900	NaN	0	-0.869695	-1.06475	-1.15183	-1.0966	-1.68082	-1.16043
J3KN34;P26045	J3KN34;P26045	Tyrosine-protein phosphatase non-receptor type;Tyrosine-protein phosphatase non-receptor type 3	PTPN3	1901	NaN	0	-0.912206	-1.03532	-0.992402	-1.46974	-1.18573	-1.15566
J3KNC0;P52655	J3KNC0;P52655	Transcription initiation factor IIA subunit 1;Transcription initiation factor IIA alpha chain;Transcription initiation factor IIA beta chain	GTF2A1	1902	0.0891596	-0.0208142	0.463354	0.327211	0.472346	0.328478	0.33493	0.537061
J3KNG8;Q8TF40	J3KNG8;Q8TF40	Folliculin-interacting protein 1	FNIP1	1903	NaN	0	-0.782609	-1.06005	-1.41501	-1.44229	-0.806941	-0.999032
J3KNN7;Q7Z569	J3KNN7;Q7Z569	BRCA1-associated protein	BRAP	1904	NaN	0	-0.941647	-1.38486	-1.49931	-1.40726	-0.841947	-1.3822
J3KNP2;Q12788	J3KNP2;Q12788	Transducin beta-like protein 3	TBL3	1905	0.00144451	-0.000222474	0.323838	0.401761	0.384179	0.421562	0.406124	0.281424
Q96AJ1;J3KNW5;I3L3S9	Q96AJ1;J3KNW5;I3L3S9	Clusterin-associated protein 1	CLUAP1	1907	NaN	0	-1.18712	-1.26251	-1.08987	-0.932246	-0.956102	-1.33628
J3KNZ9;H3BRE6;Q9HAH7	J3KNZ9;H3BRE6;Q9HAH7	Probable fibrosin-1	FBRS	1908	NaN	0	-1.08317	-1.5019	-1.09646	-1.2527	-0.839106	-1.11111
J3KP58;P30622;F5H1T5;F5H6A0;F5H0N7	J3KP58;P30622;F5H1T5;F5H6A0;F5H0N7	CAP-Gly domain-containing linker protein 1	CLIP1	1909	NaN	0	-0.70706	-1.55976	-1.2858	-1.07927	-0.939833	-0.994463
S4R360;J3KPP0;S4R2Z7;Q9Y6G3	S4R360;J3KPP0;S4R2Z7;Q9Y6G3	39S ribosomal protein L42, mitochondrial	MRPL42	1911	0.0715807	-0.0476685	-0.661794	-0.377276	-0.0227473	-0.540921	-0.546801	-0.117102
J3KQ32;Q9NTK5;C9JTK6;C9JCJ9	J3KQ32;Q9NTK5	Obg-like ATPase 1	OLA1	1912	2.79402	-0.0492672	1.54428	1.55633	1.55496	1.49989	1.51272	1.49517
J3KQ48;Q9Y3E5	J3KQ48;Q9Y3E5	Peptidyl-tRNA hydrolase 2, mitochondrial	PTRH2	1913	0.245265	0.0305893	0.739641	0.811439	0.670857	0.82718	0.744152	0.742373
J3KQH6;P78364;H0YGZ1;H0YGK7	J3KQH6;P78364;H0YGZ1;H0YGK7	Polyhomeotic-like protein 1	PHC1	1914	NaN	0	-0.844173	-1.14793	-1.11948	-1.55537	-1.29498	-1.10595
J3KQJ1;Q8NBJ7;C9JL30;A8MXB9;A0A494C1B1;C9J660;H7C3B2;F8WA42;E9PBT8;J3QT17;F8WEX5;E9PG02;F8WEV7;F8WES7	J3KQJ1;Q8NBJ7;C9JL30;A8MXB9;A0A494C1B1;C9J660;H7C3B2;F8WA42;E9PBT8	Sulfatase-modifying factor 2	SUMF2	1915	0.599015	0.02958	0.846041	0.844005	0.799919	0.851698	0.836308	0.8907
Q9BQE5;J3KQL8;E9PM95	Q9BQE5;J3KQL8	Apolipoprotein L2	APOL2	1916	0.909075	0.10582	-0.422305	-0.478548	-0.594277	-0.413517	-0.353126	-0.411026
J3KR35;Q8WUD4;S4R331;C9JUN5	J3KR35;Q8WUD4;S4R331;C9JUN5	Coiled-coil domain-containing protein 12	CCDC12	1917	0.641291	0.0762143	0.0437413	0.0168128	-0.107487	0.0155245	0.0585448	0.107641
J3KRC3;Q96GE4	J3KRC3;Q96GE4	Centrosomal protein of 95 kDa	CEP95	1918	NaN	0	-0.647904	-1.2503	-1.0617	-1.28347	-1.0941	-1.05164
J3QRW3;J3KRG1;Q9BZE9;C9JAL9;J3QR50;J3QL04;J3QR12	J3QRW3;J3KRG1;Q9BZE9;C9JAL9;J3QR50;J3QL04;J3QR12	Tether containing UBX domain for GLUT4	ASPSCR1	1919	0.0711923	-0.0457539	-0.529638	-0.650885	-0.0459894	-0.450513	-0.679071	-0.234189
J3QRY7;J3QLC5;J3KRN3;Q12767;A0A994J4Z6;J3QSG7	J3QRY7;J3QLC5;J3KRN3;Q12767;A0A994J4Z6;J3QSG7	Uncharacterized protein KIAA0195	KIAA0195	1920	NaN	0	-0.842777	-1.39309	-1.30501	-1.12346	-0.985828	-1.31235
Q14197;J3KS15;J3QRF8	Q14197;J3KS15	Peptidyl-tRNA hydrolase ICT1, mitochondrial	ICT1	1922	0.199908	0.0571053	-0.0595226	0.228959	0.266901	0.142425	0.191073	0.274155
J3KS33;Q9H2G4	J3KS33;Q9H2G4	Testis-specific Y-encoded-like protein 2	TSPYL2	1923	NaN	0	-1.10154	-1.17892	-0.882222	-0.980535	-1.24685	-0.992846
J3KSI3;Q8WZ73;J3KSU7;K7EN88	J3KSI3;Q8WZ73;J3KSU7;K7EN88	E3 ubiquitin-protein ligase rififylin	RFFL;hCG_2039718	1924	NaN	0	-1.79068	-1.2476	-1.02953	-0.693896	-0.958562	-0.630825
J3QSA1;J3KSL8;J3QQJ5;Q9Y2L5	J3QSA1;J3KSL8;J3QQJ5;Q9Y2L5	Trafficking protein particle complex subunit 8	TRAPPC8	1925	NaN	0	-1.51281	-1.27129	-1.33867	-1.16227	-0.940387	-1.04943
J3KSY6;Q8TCD5;J3KRC4	J3KSY6;Q8TCD5;J3KRC4	5(3)-deoxyribonucleotidase, cytosolic type	NT5C	1926	0.302853	-0.134877	-0.244108	-0.180422	-0.303904	-0.1842	-0.732416	-0.216448
J3KT42;Q9NWM3	J3KT42;Q9NWM3	CUE domain-containing protein 1	CUEDC1	1927	NaN	0	-0.93937	-1.20684	-1.39729	-1.08581	-1.13554	-0.995197
J3KT73;J3QL01;P63173;J3KSP2	J3KT73;J3QL01;P63173;J3KSP2	60S ribosomal protein L38	RPL38	1928	0.0570769	-0.00844069	1.0665	1.07662	1.2041	1.08093	1.15836	1.08261
Q8ND04;J3KTD7;J3QKP6	Q8ND04;J3KTD7;J3QKP6	Protein SMG8	SMG8	1929	0.755862	-0.14176	-1.46419	-1.47293	-1.25028	-1.4639	-1.52616	-1.62262
J3KTD8	J3KTD8		CBFB	1930	0.401806	-0.0998906	-0.24479	-0.443497	-0.367791	-0.319708	-0.618452	-0.41759
Q9BQ95;J3KTF5;A0A8I5KR62	Q9BQ95;J3KTF5;A0A8I5KR62	Evolutionarily conserved signaling intermediate in Toll pathway, mitochondrial	ECSIT	1931	0.0703381	-0.0264486	-0.385267	-0.522777	-0.190092	-0.213906	-0.474334	-0.489243
J3KTI2;Q9BRT3	J3KTI2;Q9BRT3	Migration and invasion enhancer 1	MIEN1	1932	0.00751101	0.0122134	-1.20212	-0.814832	-0.746553	-1.65322	-1.15345	0.0798013
J3KTK5;Q9NWA0	J3KTK5;Q9NWA0	Mediator of RNA polymerase II transcription subunit 9	MED9	1933	NaN	0	-0.896844	-1.48185	-0.984771	-1.39463	-1.11778	-1.27526
J3KTL2;Q07955;J3KSR8;J3QQV5;J3KSW7	J3KTL2;Q07955;J3KSR8	Serine/arginine-rich splicing factor 1	SRSF1	1934	0.681217	0.0718764	1.81418	1.76194	1.71157	1.79497	1.7985	1.90985
J3QL56;O75880	J3QL56;O75880	Protein SCO1 homolog, mitochondrial	SCO1	1936	0.149726	0.0188528	0.396499	0.359775	0.456373	0.367447	0.407201	0.494557
J3QLE5;P63162;P14678;J3KRY3;S4R3P3	J3QLE5;P63162;P14678;J3KRY3;S4R3P3	Small nuclear ribonucleoprotein-associated protein N;Small nuclear ribonucleoprotein-associated proteins B and B	SNRPN;SNRPB	1937	0.0868637	0.014558	0.802603	0.986841	0.922795	0.967877	0.886917	0.90112
J3QLI9;P62314	J3QLI9;P62314	Small nuclear ribonucleoprotein Sm D1	SNRPD1	1938	0.916483	-0.164427	1.43565	1.44448	1.56382	1.44949	1.303	1.19818
J3QLM1;Q14849	J3QLM1;Q14849	StAR-related lipid transfer protein 3	STARD3	1939	NaN	0	-0.693264	-1.45519	-1.44755	-1.15863	-1.37194	-1.18201
J3QLQ3;Q8WVD3	J3QLQ3;Q8WVD3	E3 ubiquitin-protein ligase RNF138	RNF138	1940	NaN	0	-1.51022	-0.771668	-0.899188	-1.14986	-1.4171	-1.14869
J3QLS3;Q9Y2R9;J3QQS1;J3KSI8	J3QLS3;Q9Y2R9;J3QQS1;J3KSI8	28S ribosomal protein S7, mitochondrial	MRPS7	1941	0.0406138	0.00354907	0.279104	0.274144	0.23534	0.237426	0.24287	0.318939
J3QQW9;Q15022	J3QQW9;Q15022	Polycomb protein SUZ12	SUZ12	1942	0.662731	0.0556246	-0.279698	-0.356363	-0.401311	-0.312922	-0.291814	-0.265763
J3QQZ9;Q9NVS9;J3QQV6;A0A286YFL3	J3QQZ9;Q9NVS9;J3QQV6	Pyridoxine-5-phosphate oxidase	PNPO	1943	0.108118	0.0168336	0.639955	0.584715	0.698763	0.600246	0.625709	0.747978
Q96MU7;J3QR07;J3KS01	Q96MU7;J3QR07	YTH domain-containing protein 1	YTHDC1	1944	0.29563	0.190733	-0.181505	-0.3361	-1.0298	-0.339387	-0.348647	-0.287175
J3QRB7;Q9UHV7	J3QRB7;Q9UHV7	Mediator of RNA polymerase II transcription subunit 13	MED13	1945	NaN	0	-0.6356	-0.725854	-1.06781	-1.20002	-1.48646	-1.18672
J3QRG6;P42771;K7ES20;K7ENC6;P42772	J3QRG6;P42771;K7ES20;K7ENC6;P42772	Cyclin-dependent kinase inhibitor 2A;Cyclin-dependent kinase 4 inhibitor B	CDKN2A;CDKN2B	1946	0.122356	-0.00917947	1.62026	1.56958	1.55477	1.53696	1.5785	1.60161
J3QRS3;P19105;O14950;P24844;J3KTJ1	J3QRS3;P19105;O14950;P24844;J3KTJ1	Myosin regulatory light chain 12A;Myosin regulatory light chain 12B;Myosin regulatory light polypeptide 9	MYL12A;MYL12B;MYL9	1948	0.408288	0.0627059	1.53306	1.49394	1.38408	1.46924	1.50392	1.62604
J3QRS9;O43670;X6R4W8;J3KS31;J3QS27;J3KTL1;J3KRB6;J3KRW6;H0Y3M2	J3QRS9;O43670;X6R4W8	BUB3-interacting and GLEBS motif-containing protein ZNF207	ZNF207	1949	0.274771	0.0560195	0.875777	0.823595	0.620353	0.78078	0.843079	0.863924
J3QRU8;Q9Y2X7;A0A0C4DGN6;J3QLH1;J3QL89;K7EN79	J3QRU8;Q9Y2X7;A0A0C4DGN6	ARF GTPase-activating protein GIT1	GIT1	1950	0.0512054	0.00623899	0.242494	0.211119	0.15326	0.257236	0.14632	0.222035
J3QS41;P42694	J3QS41;P42694	Probable helicase with zinc finger domain	HELZ	1951	NaN	0	-0.735259	-1.58037	-0.665561	-0.902071	-1.49481	-1.17431
J3QSD7	J3QSD7		CDK12	1952	NaN	0	-1.38601	-0.785307	-1.22671	-1.09061	-1.38673	-1.4551
J3QSH4;Q14119;J9JIC7;P17098	J3QSH4;Q14119;J9JIC7	Vascular endothelial zinc finger 1	VEZF1	1953	0.383176	-0.142076	-1.13471	-0.902994	-1.22691	-1.08108	-1.47346	-1.13631
J3QT09;Q9BQF6	J3QT09;Q9BQF6	Sentrin-specific protease 7	SENP7	1954	0.153608	0.0280222	0.318123	0.398485	0.317392	0.290731	0.331627	0.495708
O43684;J3QT28;J3QSX4	O43684;J3QT28	Mitotic checkpoint protein BUB3	BUB3	1955	0.139953	0.0158613	1.19534	1.1683	1.08067	1.17246	1.2001	1.11934
J3QT46;Q9Y450;B7Z524;H0YDX7;H0YES5;H0YD85;E9PN23;E9PS53;G5E991;E9PMN1;E9PLR4;E9PHZ9	J3QT46;Q9Y450;B7Z524;H0YDX7	HBS1-like protein	HBS1L	1956	0.910094	-0.0475402	0.0138827	0.0596585	0.0309855	-0.00921015	0.0207648	-0.0496488
J9JIC5;Q9HAS0;J3KRR1;J3QKQ1	J9JIC5;Q9HAS0;J3KRR1	Protein Njmu-R1	C17orf75	1957	0.170515	-0.148948	-0.950473	-0.916751	-1.70681	-1.51055	-0.929975	-1.58036
K4DI92;Q6NW29;D6R9C7;D6RCM5;D6RDH6;E7EV43	K4DI92;Q6NW29;D6R9C7;D6RCM5;D6RDH6;E7EV43	RWD domain-containing protein 4	RWDD4	1958	0.288229	0.0651495	-0.359994	-0.152845	-0.333927	-0.287205	-0.274777	-0.089335
K7EIE8;O95983;A0A0A0MTS6;A0A087WT34;A0A087X1H1;A0A087WZ12	K7EIE8;O95983;A0A0A0MTS6	Methyl-CpG-binding domain protein 3	MBD3	1959	0.160423	0.0242424	0.507321	0.479164	0.368187	0.425387	0.452643	0.549368
Q9BV68;K7EIY6;U3KQF4	Q9BV68;K7EIY6;U3KQF4	E3 ubiquitin-protein ligase RNF126	RNF126	1960	0.936536	0.185289	0.572813	0.384182	0.346933	0.531613	0.59226	0.735922
K7EK72;K7EJA9;K7EM54;K7EKH4;K7EQT8;Q96CS2;K7ES67	K7EK72;K7EJA9;K7EM54;K7EKH4;K7EQT8;Q96CS2;K7ES67	HAUS augmin-like complex subunit 1	HAUS1	1961	NaN	0	-0.837164	-1.05451	-1.3591	-1.43899	-0.984132	-0.943748
K7EPA6;K7EJU2;K7EMX5;O14835;K7ES07;P83876	K7EPA6;K7EJU2;K7EMX5;O14835;K7ES07;P83876	Thioredoxin-like protein 4A	TXNL4A	1962	NaN	0	-1.53008	-1.41343	-0.786224	-0.961523	-0.985039	-0.940028
K7EK07;P84243;K7EMV3;A0A590UJJ6;B4DEB1;K7ES00;K7EP01;Q6NXT2	K7EK07;P84243;K7EMV3;A0A590UJJ6;B4DEB1;K7ES00;K7EP01	Histone H3;Histone H3.3	H3F3B;H3F3A	1963	0.595419	-0.294959	2.32389	2.43349	2.73011	2.56488	2.07958	1.95816
K7EQ55;K7EK33;Q96EP5;K7EQ02	K7EQ55;K7EK33;Q96EP5;K7EQ02	DAZ-associated protein 1	DAZAP1	1964	0.0542614	-0.00134933	1.48787	1.4649	1.48477	1.47456	1.48703	1.47191
K7EKE6;K7EJE8;P36776;K7ER27;K7ERR6;K7EQF8;K7ER56	K7EKE6;K7EJE8;P36776	Lon protease homolog, mitochondrial	LONP1	1965	0.317124	-0.0273623	0.741128	0.758206	0.83346	0.771457	0.771124	0.708125
K7EKT0;K7EP20;K7ESB7;Q96HP0	K7EKT0;K7EP20;K7ESB7;Q96HP0	Dedicator of cytokinesis protein 6	DOCK6	1966	NaN	0	-1.17511	-1.29472	-0.961037	-1.20181	-1.06931	-1.50825
Q9BRG1;K7EKV4;K7ENE3	Q9BRG1;K7EKV4	Vacuolar protein-sorting-associated protein 25	VPS25	1967	0.212334	0.0361634	-0.229963	-0.332937	-0.40779	-0.271855	-0.365504	-0.224841
K7EL01;Q5XUX1	K7EL01;Q5XUX1	F-box/WD repeat-containing protein 9	FBXW9	1968	NaN	0	-1.18266	-1.4817	-0.656985	-1.4158	-1.04547	-1.10492
K7EL62;P29992	K7EL62;P29992	Guanine nucleotide-binding protein subunit alpha-11	GNA11	1969	0.116604	-0.057595	-0.382151	-0.605053	-0.904896	-0.581223	-0.881066	-0.602596
K7ELC2;P62841;K7EM56;A0A0B4J2B4;S4R417;K7EQJ5;K7EJ78;S4R456	K7ELC2;P62841;K7EM56;A0A0B4J2B4;S4R417;K7EQJ5;K7EJ78	40S ribosomal protein S15	RPS15	1970	0.754836	-0.0568229	1.71778	1.75571	1.82595	1.68811	1.70525	1.73562
K7ELG9;Q3MHD2	K7ELG9;Q3MHD2	Protein LSM12 homolog	LSM12	1971	0.12188	-0.0326622	-0.347296	-0.377182	-0.184665	-0.467394	-0.340472	-0.199262
K7ELL7;P14314;K7EPW7;A0A7I2V2T6;K7EKX1;K7EJ70;K7EIP3;K7EL27	K7ELL7;P14314;K7EPW7;A0A7I2V2T6	Glucosidase 2 subunit beta	PRKCSH	1972	0.473989	0.0615935	1.92005	1.86008	1.76955	1.88024	1.87187	1.98235
P17544;K7ELQ4;K7ESA4	P17544;K7ELQ4;K7ESA4	Cyclic AMP-dependent transcription factor ATF-7	ATF7	1973	NaN	0	-0.732881	-1.06156	-0.988875	-1.25745	-1.21757	-1.10025
K7EM09;K7EPR0;K7ELQ9;Q6UW68	K7EM09;K7EPR0;K7ELQ9;Q6UW68	Transmembrane protein 205	TMEM205	1974	0.515266	-0.733034	-1.01159	0.828516	-1.03453	-1.04629	-1.32318	-1.04723
P41567;K7EM18;K7EQP2	P41567;K7EM18	Eukaryotic translation initiation factor 1	EIF1	1975	0.0500654	0.00596519	1.51018	1.45707	1.42582	1.42988	1.4461	1.53498
K7EN76;Q16512	K7EN76;Q16512	Serine/threonine-protein kinase N1	PKN1	1976	NaN	0	-1.38728	-0.938131	-1.10275	-0.98792	-1.17245	-0.904244
K7ENH8;X6REB3;P15923;K7EK65;A0A494C1R3;K7EKB9;K7ERZ7;K7EMM4	K7ENH8;X6REB3;P15923;K7EK65;A0A494C1R3;K7EKB9;K7ERZ7;K7EMM4	Transcription factor E2-alpha	TCF3	1977	0.182235	-0.0585981	-0.988503	-1.01839	-0.65438	-0.971221	-0.993513	-0.872332
K7ENI6;K7ERE1;Q8N2U0	K7ENI6;K7ERE1;Q8N2U0	Transmembrane protein 256	TMEM256	1978	1.47554	-0.98633	0.13603	-0.0102431	0.432727	-1.03125	-0.240582	-1.12864
K7ENX7;P27815	K7ENX7;P27815	cAMP-specific 3,5-cyclic phosphodiesterase 4A	PDE4A	1979	NaN	0	-0.709791	-0.633186	-1.22512	-1.38128	-0.620326	-1.22727
O43148;K7EP06;K7ERH6	O43148;K7EP06	mRNA cap guanine-N7 methyltransferase	RNMT	1980	0.449195	-0.0603628	0.0306302	-0.0991212	-0.0851507	-0.0897492	-0.190323	-0.0546576
K7EP90;Q9BTD8;K7ER08;K7EQ03	K7EP90;Q9BTD8;K7ER08;K7EQ03	RNA-binding protein 42	RBM42	1981	0.124893	-0.221076	0.541106	0.149927	-1.01474	0.104535	0.134726	-1.22619
K7EPE7;Q96GC9	K7EPE7;Q96GC9	Vacuole membrane protein 1	VMP1	1982	0.445048	-0.364726	0.105635	-0.125924	0.0104302	-0.0322865	-1.05934	-0.0124062
K7EPJ5;O60291	K7EPJ5;O60291	E3 ubiquitin-protein ligase MGRN1	MGRN1	1983	NaN	0	-1.62771	-1.24485	-1.09659	-1.26384	-1.4419	-1.36207
K7EPS6;A0A087WX58	K7EPS6		HDGFRP2	1984	NaN	0	-1.43627	-1.10891	-1.21511	-1.63299	-1.03157	-1.02801
K7EQ86;Q08E86;Q14667	K7EQ86;Q08E86;Q14667	Protein KIAA0100	KIAA0100	1985	NaN	0	-0.99976	-0.82425	-1.2748	-1.61858	-1.11043	-0.898292
K7EQ91;Q13433	K7EQ91;Q13433	Zinc transporter ZIP6	SLC39A6	1986	NaN	0	-1.39671	-1.45037	-0.263465	-1.39529	-1.46721	-1.03556
K7EQQ8;Q9NXH9;K7EQY6;K7EMZ2;K7ENI9;K7ERR5;K7EQU7	K7EQQ8;Q9NXH9	tRNA (guanine(26)-N(2))-dimethyltransferase	TRMT1	1989	0.350776	-0.0491257	-0.569162	-0.535194	-0.433492	-0.608211	-0.598053	-0.478962
K7EQS2;Q96C34	K7EQS2;Q96C34	RUN domain-containing protein 1	RUNDC1	1990	NaN	0	-1.54061	-1.47855	-1.25621	-1.49466	-1.40537	-1.52454
K7ESH8;K7EQV2;K7ERD7;O95707	K7ESH8;K7EQV2;K7ERD7;O95707	Ribonuclease P protein subunit p29	POP4	1991	0.428815	-0.105146	-1.46018	-1.44633	-1.16618	-1.49667	-1.37809	-1.51338
K7ER53;O95644	K7ER53;O95644	Nuclear factor of activated T-cells, cytoplasmic 1	NFATC1	1992	NaN	0	-1.73138	-1.07091	-1.55465	-1.12916	-1.2912	-1.10572
K7ES31;K7ERF1;Q9UBQ5;K7EQM4;A0A087WVB9	K7ES31;K7ERF1;Q9UBQ5	Eukaryotic translation initiation factor 3 subunit K	EIF3K	1993	0.372583	0.1325	1.16437	1.0654	0.678334	1.10668	1.12379	1.07513
K7ERV3;P04183;K7ES52;K7ERJ1	K7ERV3;P04183	Thymidine kinase;Thymidine kinase, cytosolic	TK1	1994	0.690502	-0.191425	-0.492027	-0.661316	-0.368493	-0.514093	-0.766176	-0.815843
Q9C0B9;K7ESN2;A0A087WXC7	Q9C0B9;K7ESN2;A0A087WXC7	Zinc finger CCHC domain-containing protein 2	ZCCHC2	1995	NaN	0	-0.989161	-1.04315	-1.13786	-0.559786	-1.29569	-1.14057
L0R6Q1	L0R6Q1		SLC35A4	1997	0.382102	0.0199969	0.320777	0.307466	0.344367	0.362348	0.305865	0.364388
L0R8F8	L0R8F8		SMCR7L	1998	0.500472	0.063005	-0.0335404	-0.0901848	-0.0665508	0.0505936	-0.105392	0.0535376
[truncated: 3,302 more rows]

## Sheet: Sig.DEPs
Protein IDs	Majority protein IDs	Protein names	Gene names	id	-Log Student's T-test p-value Prot_HN_15m_Prot_CK	Student's T-test Difference Prot_HN_15m_Prot_CK	LFQ intensity Prot_NCH644_CK_1_S10	LFQ intensity Prot_NCH644_CK_2_S11	LFQ intensity Prot_NCH644_CK_3_S12	LFQ intensity Prot_NCH644_HN_15m_1_S13	LFQ intensity Prot_NCH644_HN_15m_2_S14	LFQ intensity Prot_NCH644_HN_15m_3_S15
[truncated: 1 more rows]
