# Supplementary material for: Myeloid cells coordinately induce glioma cell-intrinsic and cell-extrinsic pathways for chemoresistance via GP130 signaling
Source: Cell Rep Med. 2024 Jul 24;5(8):101658. doi: 10.1016/j.xcrm.2024.101658 (PMC11384956; doi:10.1016/j.xcrm.2024.101658)
Supplement: Table S8. Phosphoproteome in humanin-sensitive GBM cells 15 min after humanin treatment versus controls, related to Figures 5 and S15 [file mmc9.xlsx]

## Sheet: Diff_Phos
Protein	Protein names	Gene names	Sequence window	id	Fasta headers	Amino acid	Charge	-Log Student's T-test p-value Phos_NCH644_HN_15m_Phos_NCH644_CK	Student's T-test Difference Phos_NCH644_HN_15m_Phos_NCH644_CK	Intensity Phos_NCH644_CK_1_S01	Intensity Phos_NCH644_CK_2_S02	Intensity Phos_NCH644_CK_3_S03	Intensity Phos_NCH644_HN_15m_1_S04	Intensity Phos_NCH644_HN_15m_2_S05	Intensity Phos_NCH644_HN_15m_3_S06
A0A024R3Z1	Microtubule-associated protein;Microtubule-associated protein 2	MAP2	ARRTTRSEPIRRAGKSGTSTPTTPGSTAITP	0	tr|A0A024R3Z1|A0A024R3Z1_HUMAN Microtubule-associated protein OS=Homo sapiens OX=9606 GN=MAP2 PE=1 SV=1;sp|P11137|MTAP2_HUMAN Microtubule-associated protein 2 OS=Homo sapiens OX=9606 GN=MAP2 PE=1 SV=4;tr|A0A669KB77|A0A669KB77_HUMAN Microtubule-associated p	S	3	NaN	0	-0.800146	-0.761749	-1.05966	-0.631783	-1.13612	-0.999324
A0A024R3Z1	Microtubule-associated protein;Microtubule-associated protein 2	MAP2	TTRSEPIRRAGKSGTSTPTTPGSTAITPGTP	1	tr|A0A024R3Z1|A0A024R3Z1_HUMAN Microtubule-associated protein OS=Homo sapiens OX=9606 GN=MAP2 PE=1 SV=1;sp|P11137|MTAP2_HUMAN Microtubule-associated protein 2 OS=Homo sapiens OX=9606 GN=MAP2 PE=1 SV=4;tr|A0A669KB77|A0A669KB77_HUMAN Microtubule-associated p	S	3	0.385438	-0.768866	1.39806	0.654185	-0.72193	-0.928856	0.804244	-0.851676
A0A024R3Z1	Microtubule-associated protein;Microtubule-associated protein 2	MAP2	RRAGKSGTSTPTTPGSTAITPGTPPSYSSRT	2	tr|A0A024R3Z1|A0A024R3Z1_HUMAN Microtubule-associated protein OS=Homo sapiens OX=9606 GN=MAP2 PE=1 SV=1;sp|P11137|MTAP2_HUMAN Microtubule-associated protein 2 OS=Homo sapiens OX=9606 GN=MAP2 PE=1 SV=4;tr|A0A669KB77|A0A669KB77_HUMAN Microtubule-associated p	S	2	0.912356	0.54239	-1.11701	-1.13865	-1.20677	-0.104825	-0.675039	-1.0554
A0A024R3Z1	Microtubule-associated protein;Microtubule-associated protein 2	MAP2	PTTPGSTAITPGTPPSYSSRTPGTPGTPSYP	3	tr|A0A024R3Z1|A0A024R3Z1_HUMAN Microtubule-associated protein OS=Homo sapiens OX=9606 GN=MAP2 PE=1 SV=1;sp|P11137|MTAP2_HUMAN Microtubule-associated protein 2 OS=Homo sapiens OX=9606 GN=MAP2 PE=1 SV=4;tr|A0A669KB77|A0A669KB77_HUMAN Microtubule-associated p	S	3	NaN	0	-1.14704	-1.00826	-1.15818	-1.3672	-0.799982	-0.680027
A0A024R3Z1	Microtubule-associated protein;Microtubule-associated protein 2	MAP2	TPGSTAITPGTPPSYSSRTPGTPGTPSYPRT	4	tr|A0A024R3Z1|A0A024R3Z1_HUMAN Microtubule-associated protein OS=Homo sapiens OX=9606 GN=MAP2 PE=1 SV=1;sp|P11137|MTAP2_HUMAN Microtubule-associated protein 2 OS=Homo sapiens OX=9606 GN=MAP2 PE=1 SV=4;tr|A0A669KB77|A0A669KB77_HUMAN Microtubule-associated p	S	3	NaN	0	-1.00314	-1.27337	-0.922607	-1.19411	-1.13898	-0.752464
A0A024R3Z1	Microtubule-associated protein;Microtubule-associated protein 2	MAP2	PGSTAITPGTPPSYSSRTPGTPGTPSYPRTP	5	tr|A0A024R3Z1|A0A024R3Z1_HUMAN Microtubule-associated protein OS=Homo sapiens OX=9606 GN=MAP2 PE=1 SV=1;sp|P11137|MTAP2_HUMAN Microtubule-associated protein 2 OS=Homo sapiens OX=9606 GN=MAP2 PE=1 SV=4;tr|A0A669KB77|A0A669KB77_HUMAN Microtubule-associated p	S	3	NaN	0	-0.67778	-0.836895	-0.621262	-0.920958	-1.13336	-1.17915
A0A024R3Z1	Microtubule-associated protein;Microtubule-associated protein 2	MAP2	EEKAPLALFGHTLVASLEDMKQKTEPSLVVP	6	tr|A0A024R3Z1|A0A024R3Z1_HUMAN Microtubule-associated protein OS=Homo sapiens OX=9606 GN=MAP2 PE=1 SV=1;tr|E7EV03|E7EV03_HUMAN Microtubule associated protein 2 (Fragment) OS=Homo sapiens OX=9606 GN=MAP2 PE=1 SV=1;sp|P11137|MTAP2_HUMAN Microtubule-associate	S	3	0.259814	0.0484188	-0.354415	-0.282885	-0.198497	-0.344746	-0.197236	-0.14856
A0A024R3Z1	Microtubule-associated protein;Microtubule-associated protein 2	MAP2	HAKARVDHGAEIITQSPGRSSVASPRRLSNV	7	tr|A0A024R3Z1|A0A024R3Z1_HUMAN Microtubule-associated protein OS=Homo sapiens OX=9606 GN=MAP2 PE=1 SV=1;sp|P11137|MTAP2_HUMAN Microtubule-associated protein 2 OS=Homo sapiens OX=9606 GN=MAP2 PE=1 SV=4;tr|A0A669KB77|A0A669KB77_HUMAN Microtubule-associated p	S	3	1.81993	0.0821104	3.15777	3.17995	3.20947	3.25403	3.29123	3.24826
A0A024R3Z1	Microtubule-associated protein;Microtubule-associated protein 2	MAP2	RVDHGAEIITQSPGRSSVASPRRLSNVSSSG	8	tr|A0A024R3Z1|A0A024R3Z1_HUMAN Microtubule-associated protein OS=Homo sapiens OX=9606 GN=MAP2 PE=1 SV=1;sp|P11137|MTAP2_HUMAN Microtubule-associated protein 2 OS=Homo sapiens OX=9606 GN=MAP2 PE=1 SV=4;tr|A0A669KB77|A0A669KB77_HUMAN Microtubule-associated p	S	2	1.0806	0.508068	2.74446	2.0635	2.11127	2.76364	2.85144	2.82836
A0A024R3Z1	Microtubule-associated protein;Microtubule-associated protein 2	MAP2	VDHGAEIITQSPGRSSVASPRRLSNVSSSGS	9	tr|A0A024R3Z1|A0A024R3Z1_HUMAN Microtubule-associated protein OS=Homo sapiens OX=9606 GN=MAP2 PE=1 SV=1;sp|P11137|MTAP2_HUMAN Microtubule-associated protein 2 OS=Homo sapiens OX=9606 GN=MAP2 PE=1 SV=4;tr|A0A669KB77|A0A669KB77_HUMAN Microtubule-associated p	S	2	0.395298	0.0588129	3.01917	3.16058	3.05326	3.10171	3.22804	3.0797
A0A024R3Z1	Microtubule-associated protein;Microtubule-associated protein 2	MAP2	GAEIITQSPGRSSVASPRRLSNVSSSGSINL	10	tr|A0A024R3Z1|A0A024R3Z1_HUMAN Microtubule-associated protein OS=Homo sapiens OX=9606 GN=MAP2 PE=1 SV=1;sp|P11137|MTAP2_HUMAN Microtubule-associated protein 2 OS=Homo sapiens OX=9606 GN=MAP2 PE=1 SV=4;tr|A0A669KB77|A0A669KB77_HUMAN Microtubule-associated p	S	2	0.211978	0.0168714	3.08304	3.11067	3.14481	3.17309	3.08587	3.13017
A0A024R3Z1	Microtubule-associated protein;Microtubule-associated protein 2	MAP2	EVEEAAEAQAEPKDGSPEAPASPEREEVALS	11	tr|A0A024R3Z1|A0A024R3Z1_HUMAN Microtubule-associated protein OS=Homo sapiens OX=9606 GN=MAP2 PE=1 SV=1;sp|P11137|MTAP2_HUMAN Microtubule-associated protein 2 OS=Homo sapiens OX=9606 GN=MAP2 PE=1 SV=4;tr|A0A669KB77|A0A669KB77_HUMAN Microtubule-associated p	S	2	0.587421	-0.0617354	2.53898	2.67939	2.6607	2.53264	2.58541	2.57581
A0A024R3Z1	Microtubule-associated protein;Microtubule-associated protein 2	MAP2	EAQAEPKDGSPEAPASPEREEVALSEYKTET	12	tr|A0A024R3Z1|A0A024R3Z1_HUMAN Microtubule-associated protein OS=Homo sapiens OX=9606 GN=MAP2 PE=1 SV=1;sp|P11137|MTAP2_HUMAN Microtubule-associated protein 2 OS=Homo sapiens OX=9606 GN=MAP2 PE=1 SV=4;tr|A0A669KB77|A0A669KB77_HUMAN Microtubule-associated p	S	2	0.74405	-0.0750578	2.47615	2.60899	2.59426	2.44628	2.49968	2.50827
A0A024R3Z1	Microtubule-associated protein;Microtubule-associated protein 2	MAP2	VFKQAKDKVSDGVTKSPEKRSSLPRPSSILP	13	tr|A0A024R3Z1|A0A024R3Z1_HUMAN Microtubule-associated protein OS=Homo sapiens OX=9606 GN=MAP2 PE=1 SV=1;sp|P11137|MTAP2_HUMAN Microtubule-associated protein 2 OS=Homo sapiens OX=9606 GN=MAP2 PE=1 SV=4;tr|A0A669KB77|A0A669KB77_HUMAN Microtubule-associated p	S	3	0.475094	0.306646	-1.08872	-1.54756	-0.905917	-0.557688	-0.806965	-1.2576
A0A024R3Z1	Microtubule-associated protein;Microtubule-associated protein 2	MAP2	AALPLAAEETANLPPSPPPSPASEQTVTVEE	14	tr|A0A024R3Z1|A0A024R3Z1_HUMAN Microtubule-associated protein OS=Homo sapiens OX=9606 GN=MAP2 PE=1 SV=1;sp|P11137|MTAP2_HUMAN Microtubule-associated protein 2 OS=Homo sapiens OX=9606 GN=MAP2 PE=1 SV=4	S	4	0.0975241	0.021381	1.42979	1.40079	1.35948	1.40721	1.2925	1.55449
A0A024R3Z1	Microtubule-associated protein;Microtubule-associated protein 2	MAP2	LAAEETANLPPSPPPSPASEQTVTVEEDLLT	15	tr|A0A024R3Z1|A0A024R3Z1_HUMAN Microtubule-associated protein OS=Homo sapiens OX=9606 GN=MAP2 PE=1 SV=1;sp|P11137|MTAP2_HUMAN Microtubule-associated protein 2 OS=Homo sapiens OX=9606 GN=MAP2 PE=1 SV=4	S	4	0.0480204	0.0135062	1.37104	1.32361	1.35948	1.40721	1.18275	1.50468
A0A024R3Z1	Microtubule-associated protein;Microtubule-associated protein 2	MAP2	ETIPKEEKAEKEARRSSLEKHRKEKPFKTGR	16	tr|A0A024R3Z1|A0A024R3Z1_HUMAN Microtubule-associated protein OS=Homo sapiens OX=9606 GN=MAP2 PE=1 SV=1;sp|P11137|MTAP2_HUMAN Microtubule-associated protein 2 OS=Homo sapiens OX=9606 GN=MAP2 PE=1 SV=4;tr|A0A669KB77|A0A669KB77_HUMAN Microtubule-associated p	S	2	0.148821	-0.106837	-0.806777	-0.334886	-0.968422	-0.7798	-0.500762	-1.15003
A0A024R3Z1	Microtubule-associated protein;Microtubule-associated protein 2	MAP2	TIPKEEKAEKEARRSSLEKHRKEKPFKTGRG	17	tr|A0A024R3Z1|A0A024R3Z1_HUMAN Microtubule-associated protein OS=Homo sapiens OX=9606 GN=MAP2 PE=1 SV=1;sp|P11137|MTAP2_HUMAN Microtubule-associated protein 2 OS=Homo sapiens OX=9606 GN=MAP2 PE=1 SV=4;tr|A0A669KB77|A0A669KB77_HUMAN Microtubule-associated p	S	2	0.0236937	-0.0227284	-0.806777	-0.334886	-1.22849	-0.7798	-0.500762	-1.15778
A0A024R3Z1	Microtubule-associated protein;Microtubule-associated protein 2	MAP2	AKPDLVHQEAVDKEESYESSGEHESLTMESL	18	tr|A0A024R3Z1|A0A024R3Z1_HUMAN Microtubule-associated protein OS=Homo sapiens OX=9606 GN=MAP2 PE=1 SV=1;sp|P11137|MTAP2_HUMAN Microtubule-associated protein 2 OS=Homo sapiens OX=9606 GN=MAP2 PE=1 SV=4;tr|A0A669KB77|A0A669KB77_HUMAN Microtubule-associated p	S	3	0.564632	0.193048	1.49351	1.22795	1.18461	1.54767	1.27097	1.66657
A0A024R3Z1	Microtubule-associated protein;Microtubule-associated protein 2	MAP2	DLVHQEAVDKEESYESSGEHESLTMESLKAD	19	tr|A0A024R3Z1|A0A024R3Z1_HUMAN Microtubule-associated protein OS=Homo sapiens OX=9606 GN=MAP2 PE=1 SV=1;sp|P11137|MTAP2_HUMAN Microtubule-associated protein 2 OS=Homo sapiens OX=9606 GN=MAP2 PE=1 SV=4;tr|A0A669KB77|A0A669KB77_HUMAN Microtubule-associated p	S	4	0.189175	-0.0304008	1.66761	1.75957	1.68006	1.78028	1.62553	1.61023
A0A024R3Z1	Microtubule-associated protein;Microtubule-associated protein 2	MAP2	LVHQEAVDKEESYESSGEHESLTMESLKADE	20	tr|A0A024R3Z1|A0A024R3Z1_HUMAN Microtubule-associated protein OS=Homo sapiens OX=9606 GN=MAP2 PE=1 SV=1;sp|P11137|MTAP2_HUMAN Microtubule-associated protein 2 OS=Homo sapiens OX=9606 GN=MAP2 PE=1 SV=4;tr|A0A669KB77|A0A669KB77_HUMAN Microtubule-associated p	S	4	0.446018	0.225305	1.35349	0.990493	0.963353	1.43736	0.981393	1.5645
A0A024R3Z1	Microtubule-associated protein;Microtubule-associated protein 2	MAP2	AVDKEESYESSGEHESLTMESLKADEGKKET	21	tr|A0A024R3Z1|A0A024R3Z1_HUMAN Microtubule-associated protein OS=Homo sapiens OX=9606 GN=MAP2 PE=1 SV=1;sp|P11137|MTAP2_HUMAN Microtubule-associated protein 2 OS=Homo sapiens OX=9606 GN=MAP2 PE=1 SV=4;tr|A0A669KB77|A0A669KB77_HUMAN Microtubule-associated p	S	3	0.586409	-0.190834	0.714843	0.708323	0.566128	0.590098	0.199312	0.627385
A0A024R3Z1	Microtubule-associated protein;Microtubule-associated protein 2	MAP2	ESYESSGEHESLTMESLKADEGKKETSPESS	22	tr|A0A024R3Z1|A0A024R3Z1_HUMAN Microtubule-associated protein OS=Homo sapiens OX=9606 GN=MAP2 PE=1 SV=1;sp|P11137|MTAP2_HUMAN Microtubule-associated protein 2 OS=Homo sapiens OX=9606 GN=MAP2 PE=1 SV=4;tr|A0A669KB77|A0A669KB77_HUMAN Microtubule-associated p	S	3	NaN	0	-1.31671	-0.731479	-0.828303	-1.02853	-1.21965	-0.94946
A0A024R3Z1	Microtubule-associated protein;Microtubule-associated protein 2	MAP2	PMHKNGDKEFQTGKESQPSPPAQEAGYSTLA	23	tr|A0A024R3Z1|A0A024R3Z1_HUMAN Microtubule-associated protein OS=Homo sapiens OX=9606 GN=MAP2 PE=1 SV=1;sp|P11137|MTAP2_HUMAN Microtubule-associated protein 2 OS=Homo sapiens OX=9606 GN=MAP2 PE=1 SV=4;tr|A0A669KB77|A0A669KB77_HUMAN Microtubule-associated p	S	3	0.000418244	0.00145425	-1.00133	-0.92429	1.35934	-1.09678	1.46425	-0.929397
A0A024R3Z1	Microtubule-associated protein;Microtubule-associated protein 2	MAP2	KNGDKEFQTGKESQPSPPAQEAGYSTLAQSY	24	tr|A0A024R3Z1|A0A024R3Z1_HUMAN Microtubule-associated protein OS=Homo sapiens OX=9606 GN=MAP2 PE=1 SV=1;sp|P11137|MTAP2_HUMAN Microtubule-associated protein 2 OS=Homo sapiens OX=9606 GN=MAP2 PE=1 SV=4;tr|A0A669KB77|A0A669KB77_HUMAN Microtubule-associated p	S	3	0.330974	0.0817971	2.21009	2.36732	2.30726	2.27222	2.55779	2.30006
A0A024R3Z1	Microtubule-associated protein;Microtubule-associated protein 2	MAP2	GKESQPSPPAQEAGYSTLAQSYPSDLPEEPS	25	tr|A0A024R3Z1|A0A024R3Z1_HUMAN Microtubule-associated protein OS=Homo sapiens OX=9606 GN=MAP2 PE=1 SV=1;sp|P11137|MTAP2_HUMAN Microtubule-associated protein 2 OS=Homo sapiens OX=9606 GN=MAP2 PE=1 SV=4;tr|A0A669KB77|A0A669KB77_HUMAN Microtubule-associated p	S	4	NaN	0	-1.00261	-1.16034	-1.12398	-1.29597	-1.1625	-1.1208
A0A024R3Z1	Microtubule-associated protein;Microtubule-associated protein 2	MAP2	STLAQSYPSDLPEEPSSPQERMFTIDPKVYG	26	tr|A0A024R3Z1|A0A024R3Z1_HUMAN Microtubule-associated protein OS=Homo sapiens OX=9606 GN=MAP2 PE=1 SV=1;sp|P11137|MTAP2_HUMAN Microtubule-associated protein 2 OS=Homo sapiens OX=9606 GN=MAP2 PE=1 SV=4;tr|A0A669KB77|A0A669KB77_HUMAN Microtubule-associated p	S	3	0.353798	-0.975809	2.21009	-1.09805	-1.16573	-1.22423	-0.451793	-1.30509
A0A024R3Z1	Microtubule-associated protein;Microtubule-associated protein 2	MAP2	TLAQSYPSDLPEEPSSPQERMFTIDPKVYGE	27	tr|A0A024R3Z1|A0A024R3Z1_HUMAN Microtubule-associated protein OS=Homo sapiens OX=9606 GN=MAP2 PE=1 SV=1;sp|P11137|MTAP2_HUMAN Microtubule-associated protein 2 OS=Homo sapiens OX=9606 GN=MAP2 PE=1 SV=4;tr|A0A669KB77|A0A669KB77_HUMAN Microtubule-associated p	S	4	0.628304	0.494114	1.28459	2.36298	2.30798	2.41018	2.57414	2.45358
A0A024R3Z1	Microtubule-associated protein;Microtubule-associated protein 2	MAP2	LSDTRESVHESIDTMSPMHKNGDKEFQTGKE	28	tr|A0A024R3Z1|A0A024R3Z1_HUMAN Microtubule-associated protein OS=Homo sapiens OX=9606 GN=MAP2 PE=1 SV=1;sp|P11137|MTAP2_HUMAN Microtubule-associated protein 2 OS=Homo sapiens OX=9606 GN=MAP2 PE=1 SV=4;tr|A0A669KB77|A0A669KB77_HUMAN Microtubule-associated p	S	3	1.02949	-0.320213	-0.668723	-0.593159	-0.533406	-0.680668	-0.907547	-1.16771
A0A024R3Z1	Microtubule-associated protein;Microtubule-associated protein 2	MAP2	LTMESLKADEGKKETSPESSLIQDEIAVKLS	29	tr|A0A024R3Z1|A0A024R3Z1_HUMAN Microtubule-associated protein OS=Homo sapiens OX=9606 GN=MAP2 PE=1 SV=1;sp|P11137|MTAP2_HUMAN Microtubule-associated protein 2 OS=Homo sapiens OX=9606 GN=MAP2 PE=1 SV=4;tr|A0A669KB77|A0A669KB77_HUMAN Microtubule-associated p	S	2	0.239803	-0.196693	0.545557	0.722594	0.564339	0.481518	0.928688	-0.167796
A0A024R3Z1	Microtubule-associated protein;Microtubule-associated protein 2	MAP2	ESLKADEGKKETSPESSLIQDEIAVKLSVEI	30	tr|A0A024R3Z1|A0A024R3Z1_HUMAN Microtubule-associated protein OS=Homo sapiens OX=9606 GN=MAP2 PE=1 SV=1;sp|P11137|MTAP2_HUMAN Microtubule-associated protein 2 OS=Homo sapiens OX=9606 GN=MAP2 PE=1 SV=4;tr|A0A669KB77|A0A669KB77_HUMAN Microtubule-associated p	S	3	0.239705	0.583469	-0.854576	-1.13501	0.751525	-1.34506	0.907192	0.950213
A0A024R3Z1	Microtubule-associated protein;Microtubule-associated protein 2	MAP2	SLKADEGKKETSPESSLIQDEIAVKLSVEIP	31	tr|A0A024R3Z1|A0A024R3Z1_HUMAN Microtubule-associated protein OS=Homo sapiens OX=9606 GN=MAP2 PE=1 SV=1;sp|P11137|MTAP2_HUMAN Microtubule-associated protein 2 OS=Homo sapiens OX=9606 GN=MAP2 PE=1 SV=4;tr|A0A669KB77|A0A669KB77_HUMAN Microtubule-associated p	S	2	0.653705	0.299086	-0.319398	-0.187635	-0.754456	-0.295501	0.0990666	-0.167796
A0A024R3Z1	Microtubule-associated protein;Microtubule-associated protein 2	MAP2	DSIALGFNFGRGHDLSPLASDILTNTSGSMD	32	tr|A0A024R3Z1|A0A024R3Z1_HUMAN Microtubule-associated protein OS=Homo sapiens OX=9606 GN=MAP2 PE=1 SV=1;sp|P11137|MTAP2_HUMAN Microtubule-associated protein 2 OS=Homo sapiens OX=9606 GN=MAP2 PE=1 SV=4;tr|A0A669KB77|A0A669KB77_HUMAN Microtubule-associated p	S	3	0.236645	-0.28332	0.920828	0.838783	0.868853	0.831924	-0.314666	1.26125
A0A024R3Z1	Microtubule-associated protein;Microtubule-associated protein 2	MAP2	GHDLSPLASDILTNTSGSMDEGDDYLPATTP	33	tr|A0A024R3Z1|A0A024R3Z1_HUMAN Microtubule-associated protein OS=Homo sapiens OX=9606 GN=MAP2 PE=1 SV=1;sp|P11137|MTAP2_HUMAN Microtubule-associated protein 2 OS=Homo sapiens OX=9606 GN=MAP2 PE=1 SV=4;tr|A0A669KB77|A0A669KB77_HUMAN Microtubule-associated p	S	3	0.374973	0.728126	0.680686	1.46424	-1.19267	0.671769	1.37487	1.09
A0A024R3Z1	Microtubule-associated protein;Microtubule-associated protein 2	MAP2	DLSPLASDILTNTSGSMDEGDDYLPATTPAL	34	tr|A0A024R3Z1|A0A024R3Z1_HUMAN Microtubule-associated protein OS=Homo sapiens OX=9606 GN=MAP2 PE=1 SV=1;sp|P11137|MTAP2_HUMAN Microtubule-associated protein 2 OS=Homo sapiens OX=9606 GN=MAP2 PE=1 SV=4;tr|A0A669KB77|A0A669KB77_HUMAN Microtubule-associated p	S	3	0.504351	0.572684	2.21371	2.37148	0.822862	2.25292	2.48593	2.38725
A0A024R3Z1	Microtubule-associated protein;Microtubule-associated protein 2	MAP2	NQPLPDLKNVKSKIGSTDNIKYQPKGGQVQI;NQPLPDLKNVKSKIGSTDNIKYQPKGGQVRI	35	tr|A0A024R3Z1|A0A024R3Z1_HUMAN Microtubule-associated protein OS=Homo sapiens OX=9606 GN=MAP2 PE=1 SV=1;sp|P11137|MTAP2_HUMAN Microtubule-associated protein 2 OS=Homo sapiens OX=9606 GN=MAP2 PE=1 SV=4;tr|A0A669KB77|A0A669KB77_HUMAN Microtubule-associated p	S	2	0.477475	-0.232741	-0.271232	-0.303118	-0.344093	-0.248033	-0.420676	-0.947958
A0A024R3Z1	Microtubule-associated protein;Microtubule-associated protein 2	MAP2	TQSPGRSSVASPRRLSNVSSSGSINLLESPQ	36	tr|A0A024R3Z1|A0A024R3Z1_HUMAN Microtubule-associated protein OS=Homo sapiens OX=9606 GN=MAP2 PE=1 SV=1;sp|P11137|MTAP2_HUMAN Microtubule-associated protein 2 OS=Homo sapiens OX=9606 GN=MAP2 PE=1 SV=4;tr|A0A669KB77|A0A669KB77_HUMAN Microtubule-associated p	S	3	0.163438	0.315196	1.61151	1.51301	2.14444	1.88479	0.965891	3.36386
A0A024R3Z1	Microtubule-associated protein;Microtubule-associated protein 2	MAP2	PGRSSVASPRRLSNVSSSGSINLLESPQLAT	37	tr|A0A024R3Z1|A0A024R3Z1_HUMAN Microtubule-associated protein OS=Homo sapiens OX=9606 GN=MAP2 PE=1 SV=1;sp|P11137|MTAP2_HUMAN Microtubule-associated protein 2 OS=Homo sapiens OX=9606 GN=MAP2 PE=1 SV=4;tr|A0A669KB77|A0A669KB77_HUMAN Microtubule-associated p	S	4	0.1548	-0.56796	0.865297	2.04674	1.93412	0.940829	-1.18286	3.3843
A0A024R3Z1	Microtubule-associated protein;Microtubule-associated protein 2	MAP2	GRSSVASPRRLSNVSSSGSINLLESPQLATL	38	tr|A0A024R3Z1|A0A024R3Z1_HUMAN Microtubule-associated protein OS=Homo sapiens OX=9606 GN=MAP2 PE=1 SV=1;sp|P11137|MTAP2_HUMAN Microtubule-associated protein 2 OS=Homo sapiens OX=9606 GN=MAP2 PE=1 SV=4;tr|A0A669KB77|A0A669KB77_HUMAN Microtubule-associated p	S	3	1.49695	-2.42858	1.98082	1.50934	2.36357	0.940829	-1.18286	-1.18998
A0A024R3Z1	Microtubule-associated protein;Microtubule-associated protein 2	MAP2	RSSVASPRRLSNVSSSGSINLLESPQLATLA	39	tr|A0A024R3Z1|A0A024R3Z1_HUMAN Microtubule-associated protein OS=Homo sapiens OX=9606 GN=MAP2 PE=1 SV=1;sp|P11137|MTAP2_HUMAN Microtubule-associated protein 2 OS=Homo sapiens OX=9606 GN=MAP2 PE=1 SV=4;tr|A0A669KB77|A0A669KB77_HUMAN Microtubule-associated p	S	3	0.81387	-1.74575	0.865297	1.91783	1.93412	1.67962	-1.18286	-1.01676
A0A024R3Z1	Microtubule-associated protein;Microtubule-associated protein 2	MAP2	SVASPRRLSNVSSSGSINLLESPQLATLAED	40	tr|A0A024R3Z1|A0A024R3Z1_HUMAN Microtubule-associated protein OS=Homo sapiens OX=9606 GN=MAP2 PE=1 SV=1;sp|P11137|MTAP2_HUMAN Microtubule-associated protein 2 OS=Homo sapiens OX=9606 GN=MAP2 PE=1 SV=4;tr|A0A669KB77|A0A669KB77_HUMAN Microtubule-associated p	S	3	1.46552	-2.27858	1.98082	1.50934	1.93412	0.940829	-1.18286	-1.16945
A0A024R3Z1	Microtubule-associated protein;Microtubule-associated protein 2	MAP2	RLSNVSSSGSINLLESPQLATLAEDVTAALA	41	tr|A0A024R3Z1|A0A024R3Z1_HUMAN Microtubule-associated protein OS=Homo sapiens OX=9606 GN=MAP2 PE=1 SV=1;sp|P11137|MTAP2_HUMAN Microtubule-associated protein 2 OS=Homo sapiens OX=9606 GN=MAP2 PE=1 SV=4;tr|A0A669KB77|A0A669KB77_HUMAN Microtubule-associated p	S	3	0.0814917	-0.0969425	1.50976	0.309595	1.50789	0.770523	1.05021	1.21568
A0A024R3Z1	Microtubule-associated protein;Microtubule-associated protein 2	MAP2	DVFDDIPKWEGKQFDSPMPSPFQGGSFTLPL	42	tr|A0A024R3Z1|A0A024R3Z1_HUMAN Microtubule-associated protein OS=Homo sapiens OX=9606 GN=MAP2 PE=1 SV=1;tr|E7EV03|E7EV03_HUMAN Microtubule associated protein 2 (Fragment) OS=Homo sapiens OX=9606 GN=MAP2 PE=1 SV=1;sp|P11137|MTAP2_HUMAN Microtubule-associate	S	3	1.09245	-0.600921	1.03738	0.783883	0.893971	0.796296	0.00464107	0.111531
A0A024R3Z1	Microtubule-associated protein;Microtubule-associated protein 2	MAP2	DIPKWEGKQFDSPMPSPFQGGSFTLPLDVMK	43	tr|A0A024R3Z1|A0A024R3Z1_HUMAN Microtubule-associated protein OS=Homo sapiens OX=9606 GN=MAP2 PE=1 SV=1;tr|E7EV03|E7EV03_HUMAN Microtubule associated protein 2 (Fragment) OS=Homo sapiens OX=9606 GN=MAP2 PE=1 SV=1;sp|P11137|MTAP2_HUMAN Microtubule-associate	S	3	0.939217	-1.01526	0.928608	0.635599	0.736268	0.669329	-0.37145	-1.0432
A0A024R3Z1	Microtubule-associated protein;Microtubule-associated protein 2	MAP2	GKQFDSPMPSPFQGGSFTLPLDVMKNEIVTE	44	tr|A0A024R3Z1|A0A024R3Z1_HUMAN Microtubule-associated protein OS=Homo sapiens OX=9606 GN=MAP2 PE=1 SV=1;tr|E7EV03|E7EV03_HUMAN Microtubule associated protein 2 (Fragment) OS=Homo sapiens OX=9606 GN=MAP2 PE=1 SV=1;sp|P11137|MTAP2_HUMAN Microtubule-associate	S	3	0.302291	0.0928589	-0.194759	0.0473883	0.0642072	-0.116543	0.188534	0.123421
A0A024R3Z1	Microtubule-associated protein;Microtubule-associated protein 2	MAP2	TPSYPRTPHTPGTPKSAILVPSEKKVAIIRT	45	tr|A0A024R3Z1|A0A024R3Z1_HUMAN Microtubule-associated protein OS=Homo sapiens OX=9606 GN=MAP2 PE=1 SV=1;sp|P11137|MTAP2_HUMAN Microtubule-associated protein 2 OS=Homo sapiens OX=9606 GN=MAP2 PE=1 SV=4;tr|A0A669KB77|A0A669KB77_HUMAN Microtubule-associated p	S	2	0.413073	-0.330084	0.705824	0.739071	0.582684	-0.313558	0.791552	0.559333
A0A024R3Z1	Microtubule-associated protein;Microtubule-associated protein 2	MAP2	TPHTPGTPKSAILVPSEKKVAIIRTPPKSPA	46	tr|A0A024R3Z1|A0A024R3Z1_HUMAN Microtubule-associated protein OS=Homo sapiens OX=9606 GN=MAP2 PE=1 SV=1;sp|P11137|MTAP2_HUMAN Microtubule-associated protein 2 OS=Homo sapiens OX=9606 GN=MAP2 PE=1 SV=4;tr|A0A669KB77|A0A669KB77_HUMAN Microtubule-associated p	S	2	0.496092	-0.203261	0.0222816	-0.0430229	-0.111097	-0.313558	0.0828719	-0.510934
A0A024R3Z1	Microtubule-associated protein;Microtubule-associated protein 2	MAP2	PPSYSSRTPGTPGTPSYPRTPHTPGTPKSAI	47	tr|A0A024R3Z1|A0A024R3Z1_HUMAN Microtubule-associated protein OS=Homo sapiens OX=9606 GN=MAP2 PE=1 SV=1;sp|P11137|MTAP2_HUMAN Microtubule-associated protein 2 OS=Homo sapiens OX=9606 GN=MAP2 PE=1 SV=4;tr|A0A669KB77|A0A669KB77_HUMAN Microtubule-associated p	S	3	0.604787	0.496397	-1.06319	-0.796346	0.131112	-0.145875	0.0510238	-0.144386
A0A024R3Z1	Microtubule-associated protein;Microtubule-associated protein 2	MAP2	SRSLGLGGRSAIEQRSMSINLPMSCLDSIAL	48	tr|A0A024R3Z1|A0A024R3Z1_HUMAN Microtubule-associated protein OS=Homo sapiens OX=9606 GN=MAP2 PE=1 SV=1;sp|P11137|MTAP2_HUMAN Microtubule-associated protein 2 OS=Homo sapiens OX=9606 GN=MAP2 PE=1 SV=4;tr|A0A669KB77|A0A669KB77_HUMAN Microtubule-associated p	S	2	0.256865	0.11121	-1.28697	-0.928834	-0.715142	-0.781855	-0.894946	-0.92052
A0A024R3Z1	Microtubule-associated protein;Microtubule-associated protein 2	MAP2	SLGLGGRSAIEQRSMSINLPMSCLDSIALGF	49	tr|A0A024R3Z1|A0A024R3Z1_HUMAN Microtubule-associated protein OS=Homo sapiens OX=9606 GN=MAP2 PE=1 SV=1;sp|P11137|MTAP2_HUMAN Microtubule-associated protein 2 OS=Homo sapiens OX=9606 GN=MAP2 PE=1 SV=4;tr|A0A669KB77|A0A669KB77_HUMAN Microtubule-associated p	S	3	0.848241	-0.177005	0.239179	0.504294	0.541526	0.233994	0.287789	0.232202
A0A024R3Z1	Microtubule-associated protein;Microtubule-associated protein 2	MAP2	RLASVSADAEVARRKSVPSETVVEDSRTGLP	50	tr|A0A024R3Z1|A0A024R3Z1_HUMAN Microtubule-associated protein OS=Homo sapiens OX=9606 GN=MAP2 PE=1 SV=1;sp|P11137|MTAP2_HUMAN Microtubule-associated protein 2 OS=Homo sapiens OX=9606 GN=MAP2 PE=1 SV=4;tr|A0A669KB77|A0A669KB77_HUMAN Microtubule-associated p	S	2	1.14729	0.0909027	0.785749	0.887492	0.80897	0.881675	0.954398	0.918846
A0A024R3Z1	Microtubule-associated protein;Microtubule-associated protein 2	MAP2	VPSEKKVAIIRTPPKSPATPKQLRLINQPLP	51	tr|A0A024R3Z1|A0A024R3Z1_HUMAN Microtubule-associated protein OS=Homo sapiens OX=9606 GN=MAP2 PE=1 SV=1;sp|P11137|MTAP2_HUMAN Microtubule-associated protein 2 OS=Homo sapiens OX=9606 GN=MAP2 PE=1 SV=4;tr|A0A669KB77|A0A669KB77_HUMAN Microtubule-associated p	S	2	0.293976	0.0613649	3.29218	3.34614	3.5429	3.42669	3.52787	3.41075
A0A024R3Z1	Microtubule-associated protein;Microtubule-associated protein 2	MAP2	SVKLDFKEKAQAKVGSLDNAHHVPGGGNVKI	52	tr|A0A024R3Z1|A0A024R3Z1_HUMAN Microtubule-associated protein OS=Homo sapiens OX=9606 GN=MAP2 PE=1 SV=1;sp|P11137|MTAP2_HUMAN Microtubule-associated protein 2 OS=Homo sapiens OX=9606 GN=MAP2 PE=1 SV=4;tr|A0A669KB77|A0A669KB77_HUMAN Microtubule-associated p	S	3	0.101309	0.227838	0.458345	0.305246	-1.16429	-1.04861	0.246088	1.08534
A0A024R3Z1	Microtubule-associated protein;Microtubule-associated protein 2	MAP2	DLGYCVFNKYTVPLPSPVQDSENLSGESGTF	53	tr|A0A024R3Z1|A0A024R3Z1_HUMAN Microtubule-associated protein OS=Homo sapiens OX=9606 GN=MAP2 PE=1 SV=1;sp|P11137|MTAP2_HUMAN Microtubule-associated protein 2 OS=Homo sapiens OX=9606 GN=MAP2 PE=1 SV=4;tr|A0A669KB77|A0A669KB77_HUMAN Microtubule-associated p	S	3	0.391012	0.548521	-1.07608	0.676861	0.681695	0.525429	0.815961	0.586644
A0A024R3Z1	Microtubule-associated protein;Microtubule-associated protein 2	MAP2	VFNKYTVPLPSPVQDSENLSGESGTFYEGTD	54	tr|A0A024R3Z1|A0A024R3Z1_HUMAN Microtubule-associated protein OS=Homo sapiens OX=9606 GN=MAP2 PE=1 SV=1;sp|P11137|MTAP2_HUMAN Microtubule-associated protein 2 OS=Homo sapiens OX=9606 GN=MAP2 PE=1 SV=4;tr|A0A669KB77|A0A669KB77_HUMAN Microtubule-associated p	S	3	0.164909	-0.298196	0.584227	-1.10171	-1.61707	-0.875332	-0.849137	-1.30468
A0A024R4E5	Vigilin	HDLBP	DEAGEGREAKDCDPGSPRRCDIIIISGRKEK	55	tr|A0A024R4E5|A0A024R4E5_HUMAN High density lipoprotein binding protein OS=Homo sapiens OX=9606 GN=HDLBP PE=1 SV=1;sp|Q00341|VIGLN_HUMAN Vigilin OS=Homo sapiens OX=9606 GN=HDLBP PE=1 SV=2;tr|H0Y394|H0Y394_HUMAN High density lipoprotein binding protein (Fra	S	2	0.343057	0.161684	-0.302767	-0.551532	-0.677097	-0.173602	-0.670679	-0.20206
A0A024R4E5	Vigilin	HDLBP	RSGLVPQQIKVATLNSEEESDPPTYKDAFPP	56	tr|A0A024R4E5|A0A024R4E5_HUMAN High density lipoprotein binding protein OS=Homo sapiens OX=9606 GN=HDLBP PE=1 SV=1;sp|Q00341|VIGLN_HUMAN Vigilin OS=Homo sapiens OX=9606 GN=HDLBP PE=1 SV=2;tr|C9JES8|C9JES8_HUMAN High density lipoprotein binding protein (Fra	S	2	0.630047	-0.132092	-0.0189137	0.0709085	0.021636	-0.00160037	-0.0328299	-0.288216
P46379	Large proline-rich protein BAG6	BAG6	ASSGTGSASATHGGGSPPGTRGPGASVHDRN	57	sp|P46379|BAG6_HUMAN Large proline-rich protein BAG6 OS=Homo sapiens OX=9606 GN=BAG6 PE=1 SV=2;tr|A0A7I2V508|A0A7I2V508_HUMAN Large proline-rich protein BAG6 OS=Homo sapiens OX=9606 GN=BAG6 PE=1 SV=1;tr|A0A0G2JK23|A0A0G2JK23_HUMAN Large proline-rich protei	S	3	0.134692	-0.037646	0.66429	0.79411	0.927153	0.772518	0.87008	0.630018
P46379	Large proline-rich protein BAG6	BAG6	PLPEEPMEVQGAERASPEPQRENASPAPGTT	58	sp|P46379|BAG6_HUMAN Large proline-rich protein BAG6 OS=Homo sapiens OX=9606 GN=BAG6 PE=1 SV=2;tr|A0A7I2V508|A0A7I2V508_HUMAN Large proline-rich protein BAG6 OS=Homo sapiens OX=9606 GN=BAG6 PE=1 SV=1;tr|A0A0G2JK23|A0A0G2JK23_HUMAN Large proline-rich protei	S	3	0.795343	0.0772661	1.14262	1.17332	1.21276	1.21502	1.33352	1.21196
P46379	Large proline-rich protein BAG6	BAG6	QGAERASPEPQRENASPAPGTTAEEAMSRGP	59	sp|P46379|BAG6_HUMAN Large proline-rich protein BAG6 OS=Homo sapiens OX=9606 GN=BAG6 PE=1 SV=2;tr|A0A7I2V508|A0A7I2V508_HUMAN Large proline-rich protein BAG6 OS=Homo sapiens OX=9606 GN=BAG6 PE=1 SV=1;tr|A0A0G2JK23|A0A0G2JK23_HUMAN Large proline-rich protei	S	2	0.94532	0.0936171	1.14193	1.19574	1.22016	1.23863	1.35987	1.24018
P46379	Large proline-rich protein BAG6	BAG6	LRSDIQKRLQEDPNYSPQRFPNAQRAFADDP	60	sp|P46379|BAG6_HUMAN Large proline-rich protein BAG6 OS=Homo sapiens OX=9606 GN=BAG6 PE=1 SV=2;tr|A0A7I2V508|A0A7I2V508_HUMAN Large proline-rich protein BAG6 OS=Homo sapiens OX=9606 GN=BAG6 PE=1 SV=1;tr|A0A0G2JK23|A0A0G2JK23_HUMAN Large proline-rich protei	S	3	0.451526	0.45269	-1.10232	-1.48431	-0.831262	-1.26247	0.0517022	-0.849047
A0A2R8Y568	Autism susceptibility gene 2 protein	AUTS2	KTPPTAALSAPPPLISTLGGRPVSPRRTTPL	61	tr|A0A2R8Y568|A0A2R8Y568_HUMAN Activator of transcription and developmental regulator AUTS2 OS=Homo sapiens OX=9606 GN=AUTS2 PE=1 SV=1;tr|A0A024RDL5|A0A024RDL5_HUMAN Activator of transcription and developmental regulator AUTS2 OS=Homo sapiens OX=9606 GN=AU	S	3	NaN	0	-0.802915	-1.16177	-1.16761	-1.05474	-0.791233	-0.87931
A0A2R8Y568	Autism susceptibility gene 2 protein	AUTS2	SAPPPLISTLGGRPVSPRRTTPLSAEIRERP	62	tr|A0A2R8Y568|A0A2R8Y568_HUMAN Activator of transcription and developmental regulator AUTS2 OS=Homo sapiens OX=9606 GN=AUTS2 PE=1 SV=1;tr|A0A024RDL5|A0A024RDL5_HUMAN Activator of transcription and developmental regulator AUTS2 OS=Homo sapiens OX=9606 GN=AU	S	3	0.100764	0.0675592	-0.430342	-0.878911	-0.86516	-0.924642	-0.288593	-0.7585
G5E9M9	Transcription cofactor vestigial-like protein 4	VGLL4	NKTANGDCRRDPRERSRSPIERAVAPTMSLH	63	tr|G5E9M9|G5E9M9_HUMAN Vestigial like 4 (Drosophila), isoform CRA_c OS=Homo sapiens OX=9606 GN=VGLL4 PE=1 SV=1;tr|A0A075B6E4|A0A075B6E4_HUMAN Vestigial like family member 4 OS=Homo sapiens OX=9606 GN=VGLL4 PE=1 SV=1;tr|A0A0A6YYI5|A0A0A6YYI5_HUMAN Vestigial	S	2	0.38709	-0.092523	0.368413	0.368627	0.317033	0.246194	0.436642	0.0936691
G5E9M9	Transcription cofactor vestigial-like protein 4	VGLL4	TANGDCRRDPRERSRSPIERAVAPTMSLHGS	64	tr|G5E9M9|G5E9M9_HUMAN Vestigial like 4 (Drosophila), isoform CRA_c OS=Homo sapiens OX=9606 GN=VGLL4 PE=1 SV=1;tr|A0A075B6E4|A0A075B6E4_HUMAN Vestigial like family member 4 OS=Homo sapiens OX=9606 GN=VGLL4 PE=1 SV=1;tr|A0A0A6YYI5|A0A0A6YYI5_HUMAN Vestigial	S	2	0.38709	-0.092523	0.368413	0.368627	0.317033	0.246194	0.436642	0.0936691
G5E9M9	Transcription cofactor vestigial-like protein 4	VGLL4	ASSSPESASRRGQPASPSAHMVSHSHSPSVV	65	tr|G5E9M9|G5E9M9_HUMAN Vestigial like 4 (Drosophila), isoform CRA_c OS=Homo sapiens OX=9606 GN=VGLL4 PE=1 SV=1;tr|A0A075B6E4|A0A075B6E4_HUMAN Vestigial like family member 4 OS=Homo sapiens OX=9606 GN=VGLL4 PE=1 SV=1;tr|A0A0A6YYI5|A0A0A6YYI5_HUMAN Vestigial	S	3	0.262878	-0.345227	0.254435	-0.00667297	-1.00483	-1.03252	-0.869774	0.109544
G5E9M9	Transcription cofactor vestigial-like protein 4	VGLL4	ASRRGQPASPSAHMVSHSHSPSVVS______	66	tr|G5E9M9|G5E9M9_HUMAN Vestigial like 4 (Drosophila), isoform CRA_c OS=Homo sapiens OX=9606 GN=VGLL4 PE=1 SV=1;tr|A0A075B6E4|A0A075B6E4_HUMAN Vestigial like family member 4 OS=Homo sapiens OX=9606 GN=VGLL4 PE=1 SV=1;tr|A0A0A6YYI5|A0A0A6YYI5_HUMAN Vestigial	S	3	NaN	0	-1.18646	-1.47966	-1.27631	-1.19131	-0.875914	-1.19203
G5E9M9	Transcription cofactor vestigial-like protein 4	VGLL4	RRGQPASPSAHMVSHSHSPSVVS________	67	tr|G5E9M9|G5E9M9_HUMAN Vestigial like 4 (Drosophila), isoform CRA_c OS=Homo sapiens OX=9606 GN=VGLL4 PE=1 SV=1;tr|A0A075B6E4|A0A075B6E4_HUMAN Vestigial like family member 4 OS=Homo sapiens OX=9606 GN=VGLL4 PE=1 SV=1;tr|A0A0A6YYI5|A0A0A6YYI5_HUMAN Vestigial	S	3	NaN	0	-0.772205	-1.0762	-1.15814	-1.63818	-0.631208	-1.4361
G5E9M9	Transcription cofactor vestigial-like protein 4	VGLL4	PASPSAHMVSHSHSPSVVS____________	68	tr|G5E9M9|G5E9M9_HUMAN Vestigial like 4 (Drosophila), isoform CRA_c OS=Homo sapiens OX=9606 GN=VGLL4 PE=1 SV=1;tr|A0A075B6E4|A0A075B6E4_HUMAN Vestigial like family member 4 OS=Homo sapiens OX=9606 GN=VGLL4 PE=1 SV=1;tr|A0A0A6YYI5|A0A0A6YYI5_HUMAN Vestigial	S	3	0.268714	-0.319771	0.254435	-0.913799	-1.26371	-0.937145	-0.754296	-1.19095
A0A7I2V3N1	Cysteine-rich protein 2-binding protein	CSRP2BP	DIRRAQKEAAGFLDRSTSSTPVKFISRGRRP	69	tr|A0A7I2V3N1|A0A7I2V3N1_HUMAN Lysine acetyltransferase 14 OS=Homo sapiens OX=9606 GN=KAT14 PE=1 SV=1;tr|A0A7I2V574|A0A7I2V574_HUMAN Lysine acetyltransferase 14 OS=Homo sapiens OX=9606 GN=KAT14 PE=1 SV=1;tr|A0A075B6H4|A0A075B6H4_HUMAN Cysteine-rich protein	S	3	0.692031	-0.700291	0.102181	0.0982205	-1.07662	-0.865238	-1.46003	-0.651826
A0A075B6Q2	Formin-binding protein 1-like	FNBP1L	SEVEGKTGGRGDRRHSSDINHLVTQGRESPE	70	tr|A0A075B6Q2|A0A075B6Q2_HUMAN Formin binding protein 1 like (Fragment) OS=Homo sapiens OX=9606 GN=FNBP1L PE=1 SV=1;sp|Q5T0N5|FBP1L_HUMAN Formin-binding protein 1-like OS=Homo sapiens OX=9606 GN=FNBP1L PE=1 SV=3	S	4	0.130094	-0.157982	-0.109446	-0.0262723	-0.587411	-0.179917	0.176605	-1.19376
A0A075B6Q2	Formin-binding protein 1-like	FNBP1L	EVEGKTGGRGDRRHSSDINHLVTQGRESPEG	71	tr|A0A075B6Q2|A0A075B6Q2_HUMAN Formin binding protein 1 like (Fragment) OS=Homo sapiens OX=9606 GN=FNBP1L PE=1 SV=1;sp|Q5T0N5|FBP1L_HUMAN Formin-binding protein 1-like OS=Homo sapiens OX=9606 GN=FNBP1L PE=1 SV=3	S	4	0.62451	0.448268	-0.935305	-1.13104	-1.10698	-1.10814	-0.699266	-0.0211117
A0A075B6Q2	Formin-binding protein 1-like	FNBP1L	RHSSDINHLVTQGRESPEGSYTDDANQEVRG	72	tr|A0A075B6Q2|A0A075B6Q2_HUMAN Formin binding protein 1 like (Fragment) OS=Homo sapiens OX=9606 GN=FNBP1L PE=1 SV=1;sp|Q5T0N5|FBP1L_HUMAN Formin-binding protein 1-like OS=Homo sapiens OX=9606 GN=FNBP1L PE=1 SV=3	S	4	0.772666	0.664406	-0.641344	-0.0262723	-1.35003	-0.179917	0.176605	-0.0211117
A0A075B754	ATPase family AAA domain-containing protein 5	ATAD5	RKAQKAADPVPSFDESSQDTSEKSQDCDVQC	73	tr|A0A075B754|A0A075B754_HUMAN ATPase family AAA domain containing 5 OS=Homo sapiens OX=9606 GN=ATAD5 PE=1 SV=1;sp|Q96QE3|ATAD5_HUMAN ATPase family AAA domain-containing protein 5 OS=Homo sapiens OX=9606 GN=ATAD5 PE=1 SV=4	S	2	NaN	0	-1.06345	-1.06718	-0.875672	-0.927306	-0.821661	-1.04035
A0A075B754	ATPase family AAA domain-containing protein 5	ATAD5	KAQKAADPVPSFDESSQDTSEKSQDCDVQCK	74	tr|A0A075B754|A0A075B754_HUMAN ATPase family AAA domain containing 5 OS=Homo sapiens OX=9606 GN=ATAD5 PE=1 SV=1;sp|Q96QE3|ATAD5_HUMAN ATPase family AAA domain-containing protein 5 OS=Homo sapiens OX=9606 GN=ATAD5 PE=1 SV=4	S	2	NaN	0	-1.37082	-0.737385	-1.08896	-1.56833	-0.698929	-1.23054
A0A075B785	LisH domain and HEAT repeat-containing protein KIAA1468	KIAA1468	APGGSGSGGGVNPFLSDSDEDDDEVAATEER	75	tr|A0A075B785|A0A075B785_HUMAN RAB11 binding and LisH domain, coiled-coil and HEAT repeat containing OS=Homo sapiens OX=9606 GN=RELCH PE=1 SV=7;tr|A0A2R8Y566|A0A2R8Y566_HUMAN RAB11 binding and LisH domain, coiled-coil and HEAT repeat containing OS=Homo sap	S	3	0.610936	-0.65034	0.698353	0.507232	0.368289	0.536551	0.11576	-1.02946
A0A075B785	LisH domain and HEAT repeat-containing protein KIAA1468	KIAA1468	GGSGSGGGVNPFLSDSDEDDDEVAATEERRA	76	tr|A0A075B785|A0A075B785_HUMAN RAB11 binding and LisH domain, coiled-coil and HEAT repeat containing OS=Homo sapiens OX=9606 GN=RELCH PE=1 SV=7;tr|A0A2R8Y566|A0A2R8Y566_HUMAN RAB11 binding and LisH domain, coiled-coil and HEAT repeat containing OS=Homo sap	S	3	0.602059	-0.680264	0.698353	0.507232	0.368289	0.536551	0.11576	-1.11923
A0A075B785	LisH domain and HEAT repeat-containing protein KIAA1468	KIAA1468	EPSTASGGGQLNRAGSISTLDSLDFARYSDD	77	tr|A0A075B785|A0A075B785_HUMAN RAB11 binding and LisH domain, coiled-coil and HEAT repeat containing OS=Homo sapiens OX=9606 GN=RELCH PE=1 SV=7;tr|A0A2R8Y566|A0A2R8Y566_HUMAN RAB11 binding and LisH domain, coiled-coil and HEAT repeat containing OS=Homo sap	S	3	0.26261	-0.384177	0.8589	0.480173	0.868211	-0.786227	0.882485	0.958493
A0A075B785	LisH domain and HEAT repeat-containing protein KIAA1468	KIAA1468	STASGGGQLNRAGSISTLDSLDFARYSDDGN	78	tr|A0A075B785|A0A075B785_HUMAN RAB11 binding and LisH domain, coiled-coil and HEAT repeat containing OS=Homo sapiens OX=9606 GN=RELCH PE=1 SV=7;tr|A0A2R8Y566|A0A2R8Y566_HUMAN RAB11 binding and LisH domain, coiled-coil and HEAT repeat containing OS=Homo sap	S	3	0.00501946	-0.0121707	0.340471	-0.612358	-1.22928	-0.827542	-1.44729	0.737153
A0A075B785	LisH domain and HEAT repeat-containing protein KIAA1468	KIAA1468	GGGQLNRAGSISTLDSLDFARYSDDGNRETD	79	tr|A0A075B785|A0A075B785_HUMAN RAB11 binding and LisH domain, coiled-coil and HEAT repeat containing OS=Homo sapiens OX=9606 GN=RELCH PE=1 SV=7;tr|A0A2R8Y566|A0A2R8Y566_HUMAN RAB11 binding and LisH domain, coiled-coil and HEAT repeat containing OS=Homo sap	S	3	0.312384	-0.386516	0.795	0.480173	0.667489	-0.70138	0.526001	0.958493
A0A075B785	LisH domain and HEAT repeat-containing protein KIAA1468	KIAA1468	AGSISTLDSLDFARYSDDGNRETDEKVAVLE	80	tr|A0A075B785|A0A075B785_HUMAN RAB11 binding and LisH domain, coiled-coil and HEAT repeat containing OS=Homo sapiens OX=9606 GN=RELCH PE=1 SV=7;tr|A0A2R8Y566|A0A2R8Y566_HUMAN RAB11 binding and LisH domain, coiled-coil and HEAT repeat containing OS=Homo sap	S	3	0.263599	-0.387695	0.8589	0.480173	0.868211	-0.796781	0.882485	0.958493
A0A075B785	LisH domain and HEAT repeat-containing protein KIAA1468	KIAA1468	LSISDEADSTIPKENSPNSFPRREREGMPPS	81	tr|A0A075B785|A0A075B785_HUMAN RAB11 binding and LisH domain, coiled-coil and HEAT repeat containing OS=Homo sapiens OX=9606 GN=RELCH PE=1 SV=7;tr|A0A2R8Y566|A0A2R8Y566_HUMAN RAB11 binding and LisH domain, coiled-coil and HEAT repeat containing OS=Homo sap	S	2	0.139777	-0.0248474	-0.192937	-0.159324	-0.133247	-0.142315	-0.105871	-0.311864
A0A075B785	LisH domain and HEAT repeat-containing protein KIAA1468	KIAA1468	VPGAAGVGGAGGREPSTASGGGQLNRAGSIS	82	tr|A0A075B785|A0A075B785_HUMAN RAB11 binding and LisH domain, coiled-coil and HEAT repeat containing OS=Homo sapiens OX=9606 GN=RELCH PE=1 SV=7;tr|A0A2R8Y566|A0A2R8Y566_HUMAN RAB11 binding and LisH domain, coiled-coil and HEAT repeat containing OS=Homo sap	S	4	NaN	0	-1.12675	-0.975921	-1.1379	-1.3279	-0.797067	-0.695033
A0A075B785	LisH domain and HEAT repeat-containing protein KIAA1468	KIAA1468	RAVLRLGAGSGLDPGSAGSLSPQDPVALGSS	83	tr|A0A075B785|A0A075B785_HUMAN RAB11 binding and LisH domain, coiled-coil and HEAT repeat containing OS=Homo sapiens OX=9606 GN=RELCH PE=1 SV=7;tr|A0A2R8Y566|A0A2R8Y566_HUMAN RAB11 binding and LisH domain, coiled-coil and HEAT repeat containing OS=Homo sap	S	3	0.0322917	-0.0503536	0.00491566	-0.983488	-0.715982	-1.04015	0.255521	-1.06098
A0A075B785	LisH domain and HEAT repeat-containing protein KIAA1468	KIAA1468	LGAGSGLDPGSAGSLSPQDPVALGSSARPGL	84	tr|A0A075B785|A0A075B785_HUMAN RAB11 binding and LisH domain, coiled-coil and HEAT repeat containing OS=Homo sapiens OX=9606 GN=RELCH PE=1 SV=7;tr|A0A2R8Y566|A0A2R8Y566_HUMAN RAB11 binding and LisH domain, coiled-coil and HEAT repeat containing OS=Homo sap	S	3	0.203617	0.278876	0.00491566	-1.16256	-1.11097	-0.82347	0.255521	-0.864044
A0A087WT18	Putative monooxygenase p33MONOX	KIAA1191	RQPASAQSTPSTTPHSSPKQRPRGWFTSGSS	85	tr|A0A087WT18|A0A087WT18_HUMAN Putative monooxygenase p33MONOX OS=Homo sapiens OX=9606 GN=KIAA1191 PE=1 SV=1;sp|Q96A73|P33MX_HUMAN Putative monooxygenase p33MONOX OS=Homo sapiens OX=9606 GN=KIAA1191 PE=1 SV=1	S	3	1.05923	0.807964	-1.06188	0.0376937	-0.785743	-0.0239131	0.456936	0.180937
A0A087WT18	Putative monooxygenase p33MONOX	KIAA1191	QPASAQSTPSTTPHSSPKQRPRGWFTSGSST	86	tr|A0A087WT18|A0A087WT18_HUMAN Putative monooxygenase p33MONOX OS=Homo sapiens OX=9606 GN=KIAA1191 PE=1 SV=1;sp|Q96A73|P33MX_HUMAN Putative monooxygenase p33MONOX OS=Homo sapiens OX=9606 GN=KIAA1191 PE=1 SV=1	S	3	NaN	0	-0.585005	-0.779794	-0.92906	-1.32191	-0.775006	-0.937189
Q4V328	GRIP1-associated protein 1	GRIPAP1	REILREKESSAVPARSLSSSPQAQPPRPAEL	87	sp|Q4V328|GRAP1_HUMAN GRIP1-associated protein 1 OS=Homo sapiens OX=9606 GN=GRIPAP1 PE=1 SV=2;tr|A0A087WXA6|A0A087WXA6_HUMAN GRIP1 associated protein 1 OS=Homo sapiens OX=9606 GN=GRIPAP1 PE=1 SV=2;tr|A0A994J447|A0A994J447_HUMAN GRIP1 associated protein 1 O	S	3	0.505685	-0.72054	1.09107	1.05017	1.12679	0.996465	-0.877272	0.98722
Q4V328	GRIP1-associated protein 1	GRIPAP1	ILREKESSAVPARSLSSSPQAQPPRPAELSD	88	sp|Q4V328|GRAP1_HUMAN GRIP1-associated protein 1 OS=Homo sapiens OX=9606 GN=GRIPAP1 PE=1 SV=2;tr|A0A087WXA6|A0A087WXA6_HUMAN GRIP1 associated protein 1 OS=Homo sapiens OX=9606 GN=GRIPAP1 PE=1 SV=2;tr|A0A994J447|A0A994J447_HUMAN GRIP1 associated protein 1 O	S	4	0.083517	-0.149915	0.154748	0.113477	-1.01269	-0.131388	-1.37926	0.316438
Q4V328	GRIP1-associated protein 1	GRIPAP1	LREKESSAVPARSLSSSPQAQPPRPAELSDE	89	sp|Q4V328|GRAP1_HUMAN GRIP1-associated protein 1 OS=Homo sapiens OX=9606 GN=GRIPAP1 PE=1 SV=2;tr|A0A087WXA6|A0A087WXA6_HUMAN GRIP1 associated protein 1 OS=Homo sapiens OX=9606 GN=GRIPAP1 PE=1 SV=2;tr|A0A994J447|A0A994J447_HUMAN GRIP1 associated protein 1 O	S	4	0.040782	0.0537849	0.154748	0.113477	-0.908807	-0.131388	-0.664277	0.316438
Q4V328	GRIP1-associated protein 1	GRIPAP1	REKESSAVPARSLSSSPQAQPPRPAELSDEE	90	sp|Q4V328|GRAP1_HUMAN GRIP1-associated protein 1 OS=Homo sapiens OX=9606 GN=GRIPAP1 PE=1 SV=2;tr|A0A087WXA6|A0A087WXA6_HUMAN GRIP1 associated protein 1 OS=Homo sapiens OX=9606 GN=GRIPAP1 PE=1 SV=2;tr|A0A994J447|A0A994J447_HUMAN GRIP1 associated protein 1 O	S	3	0.612461	-0.134835	1.54482	1.59751	1.63931	1.52333	1.27215	1.58164
Q4V328	GRIP1-associated protein 1	GRIPAP1	SEMNSPSRTQTGDSSSISSFSYREILREKES	91	sp|Q4V328|GRAP1_HUMAN GRIP1-associated protein 1 OS=Homo sapiens OX=9606 GN=GRIPAP1 PE=1 SV=2;tr|A0A087WXA6|A0A087WXA6_HUMAN GRIP1 associated protein 1 OS=Homo sapiens OX=9606 GN=GRIPAP1 PE=1 SV=2;tr|A0A994J447|A0A994J447_HUMAN GRIP1 associated protein 1 O	S	2	0.39539	0.480295	-1.08228	-0.0128686	-1.30164	-0.954946	-0.106058	0.105095
Q4V328	GRIP1-associated protein 1	GRIPAP1	NSPSRTQTGDSSSISSFSYREILREKESSAV	92	sp|Q4V328|GRAP1_HUMAN GRIP1-associated protein 1 OS=Homo sapiens OX=9606 GN=GRIPAP1 PE=1 SV=2;tr|A0A087WXA6|A0A087WXA6_HUMAN GRIP1 associated protein 1 OS=Homo sapiens OX=9606 GN=GRIPAP1 PE=1 SV=2;tr|A0A994J447|A0A994J447_HUMAN GRIP1 associated protein 1 O	S	2	0.271299	0.362234	-1.22974	-0.0128686	-0.985148	-1.14009	-0.106058	0.105095
A0A087WTD7	A-kinase anchor protein 13	AKAP13	IEDQKLVLSERALTRSLSRPSSLIEQEKQRS	93	tr|A0A087WTD7|A0A087WTD7_HUMAN A-kinase anchoring protein 13 OS=Homo sapiens OX=9606 GN=AKAP13 PE=1 SV=1;sp|Q12802|AKP13_HUMAN A-kinase anchor protein 13 OS=Homo sapiens OX=9606 GN=AKAP13 PE=1 SV=2;tr|A8MYJ1|A8MYJ1_HUMAN A-kinase anchoring protein 13 OS=Ho	S	2	NaN	0	-0.788915	-0.698913	-1.12342	-0.640502	-1.25637	-0.778006
A0A087WTD7	A-kinase anchor protein 13	AKAP13	DQKLVLSERALTRSLSRPSSLIEQEKQRSLE	94	tr|A0A087WTD7|A0A087WTD7_HUMAN A-kinase anchoring protein 13 OS=Homo sapiens OX=9606 GN=AKAP13 PE=1 SV=1;sp|Q12802|AKP13_HUMAN A-kinase anchor protein 13 OS=Homo sapiens OX=9606 GN=AKAP13 PE=1 SV=2;tr|A8MYJ1|A8MYJ1_HUMAN A-kinase anchoring protein 13 OS=Ho	S	2	NaN	0	-1.11696	-0.65981	-1.16294	-1.38674	-0.824671	-1.1617
A0A087WTD7	A-kinase anchor protein 13	AKAP13	GVGNDENMSNTWKFLSHSTDSLNKISKVNES	95	tr|A0A087WTD7|A0A087WTD7_HUMAN A-kinase anchoring protein 13 OS=Homo sapiens OX=9606 GN=AKAP13 PE=1 SV=1;sp|Q12802|AKP13_HUMAN A-kinase anchor protein 13 OS=Homo sapiens OX=9606 GN=AKAP13 PE=1 SV=2;tr|A8MYJ1|A8MYJ1_HUMAN A-kinase anchoring protein 13 OS=Ho	S	2	NaN	0	-0.969696	-1.2757	-1.30921	-1.18776	-0.678455	-1.26143
A0A087WTD7	A-kinase anchor protein 13	AKAP13	GNDENMSNTWKFLSHSTDSLNKISKVNESTE	96	tr|A0A087WTD7|A0A087WTD7_HUMAN A-kinase anchoring protein 13 OS=Homo sapiens OX=9606 GN=AKAP13 PE=1 SV=1;sp|Q12802|AKP13_HUMAN A-kinase anchor protein 13 OS=Homo sapiens OX=9606 GN=AKAP13 PE=1 SV=2;tr|A8MYJ1|A8MYJ1_HUMAN A-kinase anchoring protein 13 OS=Ho	S	2	0.170968	0.138799	0.32924	-0.554974	0.321409	-0.000979565	0.303858	0.209194
A0A087WTD7	A-kinase anchor protein 13	AKAP13	ENMSNTWKFLSHSTDSLNKISKVNESTESLT	97	tr|A0A087WTD7|A0A087WTD7_HUMAN A-kinase anchoring protein 13 OS=Homo sapiens OX=9606 GN=AKAP13 PE=1 SV=1;sp|Q12802|AKP13_HUMAN A-kinase anchor protein 13 OS=Homo sapiens OX=9606 GN=AKAP13 PE=1 SV=2;tr|A8MYJ1|A8MYJ1_HUMAN A-kinase anchoring protein 13 OS=Ho	S	2	0.373234	-0.0449048	0.145316	0.00348885	0.0962631	-0.000979565	0.0926415	0.0186912
A0A087WTD7	A-kinase anchor protein 13	AKAP13	LGDVVRRPPIHRRSFSLEGLTGGAGVGNKPS	98	tr|A0A087WTD7|A0A087WTD7_HUMAN A-kinase anchoring protein 13 OS=Homo sapiens OX=9606 GN=AKAP13 PE=1 SV=1;sp|Q12802|AKP13_HUMAN A-kinase anchor protein 13 OS=Homo sapiens OX=9606 GN=AKAP13 PE=1 SV=2;tr|A8MYJ1|A8MYJ1_HUMAN A-kinase anchoring protein 13 OS=Ho	S	2	0.175847	0.0546618	-0.399414	-0.0828042	-0.17947	-0.11917	-0.0720385	-0.306495
A0A087WTF6	Neural cell adhesion molecule 1	NCAM1	PGAKGKDMEEGKAAFSKDESKEPIVEVRTEE	99	tr|A0A087WTF6|A0A087WTF6_HUMAN Neural cell adhesion molecule 1 OS=Homo sapiens OX=9606 GN=NCAM1 PE=1 SV=1;tr|A0A087WX77|A0A087WX77_HUMAN Neural cell adhesion molecule 1 OS=Homo sapiens OX=9606 GN=NCAM1 PE=1 SV=1;tr|A0A087WWD4|A0A087WWD4_HUMAN Neural cell a	S	3	0.423078	-0.0555699	-0.111998	-0.010199	-0.13837	-0.216875	-0.07907	-0.131332
A0A087WTF6	Neural cell adhesion molecule 1	NCAM1	GKDMEEGKAAFSKDESKEPIVEVRTEEERTP	100	tr|A0A087WTF6|A0A087WTF6_HUMAN Neural cell adhesion molecule 1 OS=Homo sapiens OX=9606 GN=NCAM1 PE=1 SV=1;tr|A0A087WX77|A0A087WX77_HUMAN Neural cell adhesion molecule 1 OS=Homo sapiens OX=9606 GN=NCAM1 PE=1 SV=1;tr|A0A087WWD4|A0A087WWD4_HUMAN Neural cell a	S	3	0.709544	-0.0978163	0.186519	0.286405	0.231667	0.106	0.24565	0.0594918
A0A087WX12	Centrosomal protein kizuna	KIZ	EIEAALRPRNHNTDDSDDFYD__________	101	tr|A0A087WX12|A0A087WX12_HUMAN Centrosomal protein kizuna (Fragment) OS=Homo sapiens OX=9606 GN=KIZ PE=1 SV=1;tr|A0A087WTH3|A0A087WTH3_HUMAN Centrosomal protein kizuna (Fragment) OS=Homo sapiens OX=9606 GN=KIZ PE=1 SV=1;tr|A0A087X251|A0A087X251_HUMAN Centr	S	2	NaN	0	-0.852296	-1.04546	-1.02856	-0.965106	-0.806556	-1.26841
A0A087WX12	Centrosomal protein kizuna	KIZ	EILTREHIEVEEKRASPPVSPIPVSEYCESE	102	tr|A0A087WX12|A0A087WX12_HUMAN Centrosomal protein kizuna (Fragment) OS=Homo sapiens OX=9606 GN=KIZ PE=1 SV=1;tr|A0A087WTH3|A0A087WTH3_HUMAN Centrosomal protein kizuna (Fragment) OS=Homo sapiens OX=9606 GN=KIZ PE=1 SV=1;tr|A0A087X251|A0A087X251_HUMAN Centr	S	3	0.140799	0.0117352	0.837852	0.758827	0.748407	0.768756	0.808716	0.802821
A0A087WX12	Centrosomal protein kizuna	KIZ	REHIEVEEKRASPPVSPIPVSEYCESENKWS	103	tr|A0A087WX12|A0A087WX12_HUMAN Centrosomal protein kizuna (Fragment) OS=Homo sapiens OX=9606 GN=KIZ PE=1 SV=1;tr|A0A087WTH3|A0A087WTH3_HUMAN Centrosomal protein kizuna (Fragment) OS=Homo sapiens OX=9606 GN=KIZ PE=1 SV=1;tr|A0A087X251|A0A087X251_HUMAN Centr	S	3	0.140799	0.0117352	0.837852	0.758827	0.748407	0.768756	0.808716	0.802821
A0A087WTQ7	DNA damage-binding protein 2	DDB2	TQKTSEIVLRPRNKRSRSPLELEPEAKKLCA	104	tr|A0A087WTQ7|A0A087WTQ7_HUMAN Damage specific DNA binding protein 2 OS=Homo sapiens OX=9606 GN=DDB2 PE=1 SV=1;tr|A0A087WV56|A0A087WV56_HUMAN Damage specific DNA binding protein 2 (Fragment) OS=Homo sapiens OX=9606 GN=DDB2 PE=1 SV=1;tr|A0A087WW71|A0A087WW7	S	3	0.348757	-0.153072	-0.0167039	-0.0168587	0.109689	-0.479607	0.0121262	0.0843903
A0A087WTQ7	DNA damage-binding protein 2	DDB2	KTSEIVLRPRNKRSRSPLELEPEAKKLCAKG	105	tr|A0A087WTQ7|A0A087WTQ7_HUMAN Damage specific DNA binding protein 2 OS=Homo sapiens OX=9606 GN=DDB2 PE=1 SV=1;tr|A0A087WV56|A0A087WV56_HUMAN Damage specific DNA binding protein 2 (Fragment) OS=Homo sapiens OX=9606 GN=DDB2 PE=1 SV=1;tr|A0A087WW71|A0A087WW7	S	3	0.0967389	-0.0608659	-0.381534	-0.0168587	0.109689	-0.069645	-0.486046	0.0843903
A0A087WVR3	E3 ubiquitin-protein ligase UHRF1	UHRF1	VRQSLVLPHSTKERDSELSDTDSGCCLGQSE	106	tr|A0A087WVR3|A0A087WVR3_HUMAN E3 ubiquitin-protein ligase UHRF OS=Homo sapiens OX=9606 GN=UHRF1 PE=1 SV=1;tr|A0A087WTW0|A0A087WTW0_HUMAN E3 ubiquitin-protein ligase UHRF OS=Homo sapiens OX=9606 GN=UHRF1 PE=1 SV=1;sp|Q96T88|UHRF1_HUMAN E3 ubiquitin-protein	S	3	0.779233	-0.570172	-0.158963	-0.0750732	0.161875	-0.343758	-0.203075	-1.23585
A0A087WVR3	E3 ubiquitin-protein ligase UHRF1	UHRF1	SLVLPHSTKERDSELSDTDSGCCLGQSESDK	107	tr|A0A087WVR3|A0A087WVR3_HUMAN E3 ubiquitin-protein ligase UHRF OS=Homo sapiens OX=9606 GN=UHRF1 PE=1 SV=1;tr|A0A087WTW0|A0A087WTW0_HUMAN E3 ubiquitin-protein ligase UHRF OS=Homo sapiens OX=9606 GN=UHRF1 PE=1 SV=1;sp|Q96T88|UHRF1_HUMAN E3 ubiquitin-protein	S	3	0.438032	0.12919	1.36782	1.11196	1.54184	1.49583	1.48329	1.43007
A0A087WVR3	E3 ubiquitin-protein ligase UHRF1	UHRF1	PHSTKERDSELSDTDSGCCLGQSESDKSSTH	108	tr|A0A087WVR3|A0A087WVR3_HUMAN E3 ubiquitin-protein ligase UHRF OS=Homo sapiens OX=9606 GN=UHRF1 PE=1 SV=1;tr|A0A087WTW0|A0A087WTW0_HUMAN E3 ubiquitin-protein ligase UHRF OS=Homo sapiens OX=9606 GN=UHRF1 PE=1 SV=1;sp|Q96T88|UHRF1_HUMAN E3 ubiquitin-protein	S	3	0.438261	0.662088	0.959097	-0.882395	1.14678	1.06876	1.11073	1.03026
A0A087WTW5	CASP8-associated protein 2	CASP8AP2	LNSPVRPVAKVLRNESPPQVPVYNNSHKDVF	109	tr|A0A087WTW5|A0A087WTW5_HUMAN Caspase 8 associated protein 2 (Fragment) OS=Homo sapiens OX=9606 GN=CASP8AP2 PE=1 SV=2;sp|Q9UKL3|C8AP2_HUMAN CASP8-associated protein 2 OS=Homo sapiens OX=9606 GN=CASP8AP2 PE=1 SV=1	S	3	0.729107	0.181934	-0.41341	-0.784528	-0.633152	-0.430766	-0.493233	-0.36129
A0A087WTW5	CASP8-associated protein 2	CASP8AP2	QYHPNLPMHAVIMEKSNDHFIVKIRRATPST	110	tr|A0A087WTW5|A0A087WTW5_HUMAN Caspase 8 associated protein 2 (Fragment) OS=Homo sapiens OX=9606 GN=CASP8AP2 PE=1 SV=2;sp|Q9UKL3|C8AP2_HUMAN CASP8-associated protein 2 OS=Homo sapiens OX=9606 GN=CASP8AP2 PE=1 SV=1	S	2	1.36084	-0.114119	-0.297754	-0.250669	-0.219234	-0.416619	-0.309091	-0.384302
A0A087X287	MKL/myocardin-like protein 1	MKL1;mkl1	VVVATVASSGVVKFGSTGSTPPVSPTPSERS	111	tr|A0A087X287|A0A087X287_HUMAN Myocardin related transcription factor A OS=Homo sapiens OX=9606 GN=MRTFA PE=1 SV=1;tr|A0A087WU73|A0A087WU73_HUMAN Myocardin related transcription factor A OS=Homo sapiens OX=9606 GN=MRTFA PE=1 SV=1;tr|A0A494BZX7|A0A494BZX7_H	S	2	0.244089	-0.258449	-0.174101	-1.31916	-0.931225	-0.569244	-1.30758	-1.32301
A0A087X287	MKL/myocardin-like protein 1	MKL1;mkl1	ATVASSGVVKFGSTGSTPPVSPTPSERSLLS	112	tr|A0A087X287|A0A087X287_HUMAN Myocardin related transcription factor A OS=Homo sapiens OX=9606 GN=MRTFA PE=1 SV=1;tr|A0A087WU73|A0A087WU73_HUMAN Myocardin related transcription factor A OS=Homo sapiens OX=9606 GN=MRTFA PE=1 SV=1;tr|A0A494BZX7|A0A494BZX7_H	S	2	0.433618	0.642596	-1.02287	-1.00048	-0.445516	0.893802	-1.20263	-0.232256
A0A087X287	MKL/myocardin-like protein 1	MKL1;mkl1	SGVVKFGSTGSTPPVSPTPSERSLLSTGDEN	113	tr|A0A087X287|A0A087X287_HUMAN Myocardin related transcription factor A OS=Homo sapiens OX=9606 GN=MRTFA PE=1 SV=1;tr|A0A087WU73|A0A087WU73_HUMAN Myocardin related transcription factor A OS=Homo sapiens OX=9606 GN=MRTFA PE=1 SV=1;tr|A0A494BZX7|A0A494BZX7_H	S	2	0.158158	-0.0184748	0.975507	0.971829	0.923729	0.993437	0.85955	0.962654
A0A087X287	MKL/myocardin-like protein 1	MKL1;mkl1	KFGSTGSTPPVSPTPSERSLLSTGDENSTPG	114	tr|A0A087X287|A0A087X287_HUMAN Myocardin related transcription factor A OS=Homo sapiens OX=9606 GN=MRTFA PE=1 SV=1;tr|A0A087WU73|A0A087WU73_HUMAN Myocardin related transcription factor A OS=Homo sapiens OX=9606 GN=MRTFA PE=1 SV=1;tr|A0A494BZX7|A0A494BZX7_H	S	2	0.724657	-0.536076	-0.174101	-0.258403	-0.34534	-0.125827	-1.1491	-1.11115
Q8WYA6	Beta-catenin-like protein 1	CTNNBL1	RHIIKEYAENIGDGRSPEFRENEQKRILGLL	115	sp|Q8WYA6|CTBL1_HUMAN Beta-catenin-like protein 1 OS=Homo sapiens OX=9606 GN=CTNNBL1 PE=1 SV=1;tr|A0A087WUB9|A0A087WUB9_HUMAN Catenin beta like 1 OS=Homo sapiens OX=9606 GN=CTNNBL1 PE=1 SV=1	S	3	0.830906	-0.332065	-0.211673	-0.10919	-0.153087	-0.255354	-0.850408	-0.364382
A0A087WUK4	Nuclear receptor subfamily 2 group C member 1	NR2C1	TPDLSAQHLQLLTDNSPDQGPNKVFDLCVVC	116	tr|A0A087WUK4|A0A087WUK4_HUMAN Nuclear receptor subfamily 2 group C member 1 OS=Homo sapiens OX=9606 GN=NR2C1 PE=1 SV=1;sp|P13056|NR2C1_HUMAN Nuclear receptor subfamily 2 group C member 1 OS=Homo sapiens OX=9606 GN=NR2C1 PE=1 SV=2	S	4	0.274898	0.228462	-0.954289	-0.464232	-1.35169	-0.586445	-1.10602	-0.392359
A0A087WUT6	Eukaryotic translation initiation factor 5B	EIF5B	KDSGKTLDKKPSKEMSSDSEYDSDDDRTKEE	117	tr|A0A087WUT6|A0A087WUT6_HUMAN Eukaryotic translation initiation factor 5B OS=Homo sapiens OX=9606 GN=EIF5B PE=1 SV=1;sp|O60841|IF2P_HUMAN Eukaryotic translation initiation factor 5B OS=Homo sapiens OX=9606 GN=EIF5B PE=1 SV=4	S	2	0.394626	0.444915	-0.190915	-1.00527	-1.21891	-0.235266	-1.03444	0.18936
A0A087WUT6	Eukaryotic translation initiation factor 5B	EIF5B	DSGKTLDKKPSKEMSSDSEYDSDDDRTKEER	118	tr|A0A087WUT6|A0A087WUT6_HUMAN Eukaryotic translation initiation factor 5B OS=Homo sapiens OX=9606 GN=EIF5B PE=1 SV=1;sp|O60841|IF2P_HUMAN Eukaryotic translation initiation factor 5B OS=Homo sapiens OX=9606 GN=EIF5B PE=1 SV=4	S	2	0.442196	0.515037	-0.190915	-1.38959	-1.02482	-0.235266	-1.01431	0.18936
A0A087WUT6	Eukaryotic translation initiation factor 5B	EIF5B	GKTLDKKPSKEMSSDSEYDSDDDRTKEERAY	119	tr|A0A087WUT6|A0A087WUT6_HUMAN Eukaryotic translation initiation factor 5B OS=Homo sapiens OX=9606 GN=EIF5B PE=1 SV=1;sp|O60841|IF2P_HUMAN Eukaryotic translation initiation factor 5B OS=Homo sapiens OX=9606 GN=EIF5B PE=1 SV=4	S	2	0.530815	0.368799	-0.190915	-0.754744	-0.82004	-0.235266	-0.613397	0.18936
A0A087WUT6	Eukaryotic translation initiation factor 5B	EIF5B	DKKPSKEMSSDSEYDSDDDRTKEERAYDKAK	120	tr|A0A087WUT6|A0A087WUT6_HUMAN Eukaryotic translation initiation factor 5B OS=Homo sapiens OX=9606 GN=EIF5B PE=1 SV=1;sp|O60841|IF2P_HUMAN Eukaryotic translation initiation factor 5B OS=Homo sapiens OX=9606 GN=EIF5B PE=1 SV=4	S	2	0.162289	0.222228	-0.190915	-0.871614	-0.977814	-0.235266	-1.32775	0.18936
A0A087WUT6	Eukaryotic translation initiation factor 5B	EIF5B	DEDNSKKIKERSRINSSGESGDESDEFLQSR	121	tr|A0A087WUT6|A0A087WUT6_HUMAN Eukaryotic translation initiation factor 5B OS=Homo sapiens OX=9606 GN=EIF5B PE=1 SV=1;sp|O60841|IF2P_HUMAN Eukaryotic translation initiation factor 5B OS=Homo sapiens OX=9606 GN=EIF5B PE=1 SV=4	S	2	0.014802	-0.0130919	1.28912	0.988126	1.21487	1.29492	0.612868	1.54506
A0A087WUT6	Eukaryotic translation initiation factor 5B	EIF5B	EDNSKKIKERSRINSSGESGDESDEFLQSRK	122	tr|A0A087WUT6|A0A087WUT6_HUMAN Eukaryotic translation initiation factor 5B OS=Homo sapiens OX=9606 GN=EIF5B PE=1 SV=1;sp|O60841|IF2P_HUMAN Eukaryotic translation initiation factor 5B OS=Homo sapiens OX=9606 GN=EIF5B PE=1 SV=4	S	2	0.014802	-0.0130919	1.28912	0.988126	1.21487	1.29492	0.612868	1.54506
A0A087WUT6	Eukaryotic translation initiation factor 5B	EIF5B	SKKIKERSRINSSGESGDESDEFLQSRKGQK	123	tr|A0A087WUT6|A0A087WUT6_HUMAN Eukaryotic translation initiation factor 5B OS=Homo sapiens OX=9606 GN=EIF5B PE=1 SV=1;sp|O60841|IF2P_HUMAN Eukaryotic translation initiation factor 5B OS=Homo sapiens OX=9606 GN=EIF5B PE=1 SV=4	S	2	0.014802	-0.0130919	1.28912	0.988126	1.21487	1.29492	0.612868	1.54506
A0A087WUT6	Eukaryotic translation initiation factor 5B	EIF5B	KERSRINSSGESGDESDEFLQSRKGQKKNQK	124	tr|A0A087WUT6|A0A087WUT6_HUMAN Eukaryotic translation initiation factor 5B OS=Homo sapiens OX=9606 GN=EIF5B PE=1 SV=1;sp|O60841|IF2P_HUMAN Eukaryotic translation initiation factor 5B OS=Homo sapiens OX=9606 GN=EIF5B PE=1 SV=4	S	2	0.014802	-0.0130919	1.28912	0.988126	1.21487	1.29492	0.612868	1.54506
A0A087WUT6	Eukaryotic translation initiation factor 5B	EIF5B	TSKDKKKKGQKGKKQSFDDNDSEELEDKDSK	125	tr|A0A087WUT6|A0A087WUT6_HUMAN Eukaryotic translation initiation factor 5B OS=Homo sapiens OX=9606 GN=EIF5B PE=1 SV=1;sp|O60841|IF2P_HUMAN Eukaryotic translation initiation factor 5B OS=Homo sapiens OX=9606 GN=EIF5B PE=1 SV=4	S	3	1.04784	1.12166	0.280455	0.239633	0.278776	1.8653	1.91563	0.382934
A0A087WUT6	Eukaryotic translation initiation factor 5B	EIF5B	KKGQKGKKQSFDDNDSEELEDKDSKSKKTAK	126	tr|A0A087WUT6|A0A087WUT6_HUMAN Eukaryotic translation initiation factor 5B OS=Homo sapiens OX=9606 GN=EIF5B PE=1 SV=1;sp|O60841|IF2P_HUMAN Eukaryotic translation initiation factor 5B OS=Homo sapiens OX=9606 GN=EIF5B PE=1 SV=4	S	2	0.826994	0.603181	0.86052	1.05985	1.16351	1.94027	1.97402	0.979132
A0A087WUT6	Eukaryotic translation initiation factor 5B	EIF5B	KAKGKAQKSNKKWDGSEEDEDNSKKIKERSR	127	tr|A0A087WUT6|A0A087WUT6_HUMAN Eukaryotic translation initiation factor 5B OS=Homo sapiens OX=9606 GN=EIF5B PE=1 SV=1;sp|O60841|IF2P_HUMAN Eukaryotic translation initiation factor 5B OS=Homo sapiens OX=9606 GN=EIF5B PE=1 SV=4	S	2	0.0647851	-0.0185585	0.200503	0.463117	0.504792	0.429071	0.350792	0.332873
A0A087WUT6	Eukaryotic translation initiation factor 5B	EIF5B	GQKKNQKNKPGPNIESGNEDDDASFKIKTVA	128	tr|A0A087WUT6|A0A087WUT6_HUMAN Eukaryotic translation initiation factor 5B OS=Homo sapiens OX=9606 GN=EIF5B PE=1 SV=1;sp|O60841|IF2P_HUMAN Eukaryotic translation initiation factor 5B OS=Homo sapiens OX=9606 GN=EIF5B PE=1 SV=4	S	2	0.202138	-0.0336672	2.95886	2.90504	2.94314	2.88025	3.01898	2.8068
A0A087WUT6	Eukaryotic translation initiation factor 5B	EIF5B	KPGPNIESGNEDDDASFKIKTVAQKKAEKKE	129	tr|A0A087WUT6|A0A087WUT6_HUMAN Eukaryotic translation initiation factor 5B OS=Homo sapiens OX=9606 GN=EIF5B PE=1 SV=1;sp|O60841|IF2P_HUMAN Eukaryotic translation initiation factor 5B OS=Homo sapiens OX=9606 GN=EIF5B PE=1 SV=4	S	3	0.18645	0.0281884	-0.163428	-0.179037	-0.191959	-0.190337	-0.0371663	-0.222356
A0A087WUT6	Eukaryotic translation initiation factor 5B	EIF5B	DSKSKKTAKPKVEMYSGSDDDDDFNKLPKKA	130	tr|A0A087WUT6|A0A087WUT6_HUMAN Eukaryotic translation initiation factor 5B OS=Homo sapiens OX=9606 GN=EIF5B PE=1 SV=1;sp|O60841|IF2P_HUMAN Eukaryotic translation initiation factor 5B OS=Homo sapiens OX=9606 GN=EIF5B PE=1 SV=4	S	3	1.81857	-0.11195	0.437088	0.383543	0.474137	0.328947	0.326254	0.303717
A0A087WUT6	Eukaryotic translation initiation factor 5B	EIF5B	KSKKTAKPKVEMYSGSDDDDDFNKLPKKAKG	131	tr|A0A087WUT6|A0A087WUT6_HUMAN Eukaryotic translation initiation factor 5B OS=Homo sapiens OX=9606 GN=EIF5B PE=1 SV=1;sp|O60841|IF2P_HUMAN Eukaryotic translation initiation factor 5B OS=Homo sapiens OX=9606 GN=EIF5B PE=1 SV=4	S	3	1.81857	-0.11195	0.437088	0.383543	0.474137	0.328947	0.326254	0.303717
A0A087WUT6	Eukaryotic translation initiation factor 5B	EIF5B	GSEEDEDNSKKIKERSRINSSGESGDESDEF	132	tr|A0A087WUT6|A0A087WUT6_HUMAN Eukaryotic translation initiation factor 5B OS=Homo sapiens OX=9606 GN=EIF5B PE=1 SV=1;sp|O60841|IF2P_HUMAN Eukaryotic translation initiation factor 5B OS=Homo sapiens OX=9606 GN=EIF5B PE=1 SV=4	S	2	0.685417	0.613154	-0.836292	-1.03751	-1.1626	0.391661	-0.823192	-0.765415
B4DGW0	E3 SUMO-protein ligase PIAS2	PIAS2	PPAKRKCIFMSETQSSPTKGVLMYQPSSVRV	133	tr|B4DGW0|B4DGW0_HUMAN Protein inhibitor of activated STAT 2 OS=Homo sapiens OX=9606 GN=PIAS2 PE=1 SV=1;tr|A0A087WUY7|A0A087WUY7_HUMAN Protein inhibitor of activated STAT 2 (Fragment) OS=Homo sapiens OX=9606 GN=PIAS2 PE=1 SV=1;sp|O75928|PIAS2_HUMAN E3 SUMO	S	2	0.118811	-0.039434	-0.917383	-0.907935	-0.70211	-0.795351	-0.772102	-1.07828
B4DGW0	E3 SUMO-protein ligase PIAS2	PIAS2	EASKKKVDVIDLTIESSSDEEEDPPAKRKCI	134	tr|B4DGW0|B4DGW0_HUMAN Protein inhibitor of activated STAT 2 OS=Homo sapiens OX=9606 GN=PIAS2 PE=1 SV=1;tr|A0A087WUY7|A0A087WUY7_HUMAN Protein inhibitor of activated STAT 2 (Fragment) OS=Homo sapiens OX=9606 GN=PIAS2 PE=1 SV=1;sp|O75928|PIAS2_HUMAN E3 SUMO	S	3	0.0601092	-0.0607245	-0.317402	-1.35694	-1.2952	-1.23963	-0.925396	-0.986694
B4DGW0	E3 SUMO-protein ligase PIAS2	PIAS2	ASKKKVDVIDLTIESSSDEEEDPPAKRKCIF	135	tr|B4DGW0|B4DGW0_HUMAN Protein inhibitor of activated STAT 2 OS=Homo sapiens OX=9606 GN=PIAS2 PE=1 SV=1;tr|A0A087WUY7|A0A087WUY7_HUMAN Protein inhibitor of activated STAT 2 (Fragment) OS=Homo sapiens OX=9606 GN=PIAS2 PE=1 SV=1;sp|O75928|PIAS2_HUMAN E3 SUMO	S	3	0.102214	-0.0971704	-0.317402	-1.26549	-1.28539	-1.22434	-0.817856	-1.11759
B4DGW0	E3 SUMO-protein ligase PIAS2	PIAS2	SKKKVDVIDLTIESSSDEEEDPPAKRKCIFM	136	tr|B4DGW0|B4DGW0_HUMAN Protein inhibitor of activated STAT 2 OS=Homo sapiens OX=9606 GN=PIAS2 PE=1 SV=1;tr|A0A087WUY7|A0A087WUY7_HUMAN Protein inhibitor of activated STAT 2 (Fragment) OS=Homo sapiens OX=9606 GN=PIAS2 PE=1 SV=1;sp|O75928|PIAS2_HUMAN E3 SUMO	S	3	0.384837	-0.258681	-0.317402	-1.20938	-0.474221	-1.05618	-0.883998	-0.83686
A0A087WV04	SUN domain-containing ossification factor	SUCO	MNLKRRTSFPLMRSKSLQLTGKEVDPNDLYI	137	tr|A0A087WV04|A0A087WV04_HUMAN SUN domain containing ossification factor OS=Homo sapiens OX=9606 GN=SUCO PE=1 SV=1;tr|B4DYM4|B4DYM4_HUMAN SUN domain containing ossification factor OS=Homo sapiens OX=9606 GN=SUCO PE=1 SV=1;sp|Q9UBS9|SUCO_HUMAN SUN domain-co	S	2	0.322073	-0.0638595	-0.329274	-0.306326	-0.170012	-0.264525	-0.271531	-0.461134
A0A087WVC5	Protein KRBA1	KRBA1	WPTRKEGPGALGGEPSPPTHSPSRRKSHRGQ	138	tr|A0A087WVC5|A0A087WVC5_HUMAN KRAB-A domain containing 1 (Fragment) OS=Homo sapiens OX=9606 GN=KRBA1 PE=1 SV=1;tr|A0A0C4DH65|A0A0C4DH65_HUMAN KRAB-A domain containing 1 OS=Homo sapiens OX=9606 GN=KRBA1 PE=1 SV=1;sp|A5PL33|KRBA1_HUMAN Protein KRBA1 OS=Homo	S	3	0.0362051	0.0352271	-1.01484	-0.370731	-0.283072	-0.26903	-0.991189	-0.30274
A0A087WVC5	Protein KRBA1	KRBA1	EGPGALGGEPSPPTHSPSRRKSHRGQERGTS	139	tr|A0A087WVC5|A0A087WVC5_HUMAN KRAB-A domain containing 1 (Fragment) OS=Homo sapiens OX=9606 GN=KRBA1 PE=1 SV=1;tr|A0A0C4DH65|A0A0C4DH65_HUMAN KRAB-A domain containing 1 OS=Homo sapiens OX=9606 GN=KRBA1 PE=1 SV=1;sp|A5PL33|KRBA1_HUMAN Protein KRBA1 OS=Homo	S	3	0.0318247	-0.0312788	-0.910646	-0.370731	-0.283072	-0.26903	-1.08652	-0.30274
K7EQH1	Uncharacterized protein C18orf25	C18orf25	VISSMPCLLMELRRDSSESQLASTESDKPTT	140	tr|K7EQH1|K7EQH1_HUMAN Chromosome 18 open reading frame 25 (Fragment) OS=Homo sapiens OX=9606 GN=ARK2N PE=1 SV=1;tr|A0A087WVF1|A0A087WVF1_HUMAN Chromosome 18 open reading frame 25 OS=Homo sapiens OX=9606 GN=ARK2N PE=1 SV=1;sp|Q96B23|ARK2N_HUMAN Protein ARK	S	3	0.668813	0.0648275	1.86456	1.89936	1.8937	1.87087	1.96472	2.01652
K7EQH1	Uncharacterized protein C18orf25	C18orf25	ISSMPCLLMELRRDSSESQLASTESDKPTTG	141	tr|K7EQH1|K7EQH1_HUMAN Chromosome 18 open reading frame 25 (Fragment) OS=Homo sapiens OX=9606 GN=ARK2N PE=1 SV=1;tr|A0A087WVF1|A0A087WVF1_HUMAN Chromosome 18 open reading frame 25 OS=Homo sapiens OX=9606 GN=ARK2N PE=1 SV=1;sp|Q96B23|ARK2N_HUMAN Protein ARK	S	3	0.266634	-0.34178	-0.329848	-0.967483	0.581298	-0.971791	-0.126618	-0.642964
K7EQH1	Uncharacterized protein C18orf25	C18orf25	SMPCLLMELRRDSSESQLASTESDKPTTGRV	142	tr|K7EQH1|K7EQH1_HUMAN Chromosome 18 open reading frame 25 (Fragment) OS=Homo sapiens OX=9606 GN=ARK2N PE=1 SV=1;tr|A0A087WVF1|A0A087WVF1_HUMAN Chromosome 18 open reading frame 25 OS=Homo sapiens OX=9606 GN=ARK2N PE=1 SV=1;sp|Q96B23|ARK2N_HUMAN Protein ARK	S	3	0.457553	0.0473894	1.79861	1.82835	1.81021	1.77468	1.88405	1.9206
K7EQH1	Uncharacterized protein C18orf25	C18orf25	LLMELRRDSSESQLASTESDKPTTGRVYESD	143	tr|K7EQH1|K7EQH1_HUMAN Chromosome 18 open reading frame 25 (Fragment) OS=Homo sapiens OX=9606 GN=ARK2N PE=1 SV=1;tr|A0A087WVF1|A0A087WVF1_HUMAN Chromosome 18 open reading frame 25 OS=Homo sapiens OX=9606 GN=ARK2N PE=1 SV=1;sp|Q96B23|ARK2N_HUMAN Protein ARK	S	2	0.0257059	-0.0462573	-0.614227	-1.20589	0.201053	-1.06756	-0.991277	0.300996
K7EQH1	Uncharacterized protein C18orf25	C18orf25	ELRRDSSESQLASTESDKPTTGRVYESDSSN	144	tr|K7EQH1|K7EQH1_HUMAN Chromosome 18 open reading frame 25 (Fragment) OS=Homo sapiens OX=9606 GN=ARK2N PE=1 SV=1;tr|A0A087WVF1|A0A087WVF1_HUMAN Chromosome 18 open reading frame 25 OS=Homo sapiens OX=9606 GN=ARK2N PE=1 SV=1;sp|Q96B23|ARK2N_HUMAN Protein ARK	S	3	1.93125	0.177871	-0.329848	-0.352168	-0.403756	-0.181188	-0.126618	-0.244352
A0A087WVF4	Chromodomain-helicase-DNA-binding protein 1	CHD1	RDYRYHSDWQMDHRASSSGPRSPLDQRSPYG	145	tr|A0A087WVF4|A0A087WVF4_HUMAN DNA helicase OS=Homo sapiens OX=9606 GN=CHD1 PE=1 SV=2;sp|O14646|CHD1_HUMAN Chromodomain-helicase-DNA-binding protein 1 OS=Homo sapiens OX=9606 GN=CHD1 PE=1 SV=2	S	3	NaN	0	-1.10755	-0.901837	-1.00804	-0.647224	-0.471774	-1.00335
A0A087WVF4	Chromodomain-helicase-DNA-binding protein 1	CHD1	DYRYHSDWQMDHRASSSGPRSPLDQRSPYGS	146	tr|A0A087WVF4|A0A087WVF4_HUMAN DNA helicase OS=Homo sapiens OX=9606 GN=CHD1 PE=1 SV=2;sp|O14646|CHD1_HUMAN Chromodomain-helicase-DNA-binding protein 1 OS=Homo sapiens OX=9606 GN=CHD1 PE=1 SV=2	S	3	NaN	0	-0.979108	-0.993808	-1.02241	-0.96394	-0.811438	-1.38842
A0A087WVF4	Chromodomain-helicase-DNA-binding protein 1	CHD1	YRYHSDWQMDHRASSSGPRSPLDQRSPYGSR	147	tr|A0A087WVF4|A0A087WVF4_HUMAN DNA helicase OS=Homo sapiens OX=9606 GN=CHD1 PE=1 SV=2;sp|O14646|CHD1_HUMAN Chromodomain-helicase-DNA-binding protein 1 OS=Homo sapiens OX=9606 GN=CHD1 PE=1 SV=2	S	3	NaN	0	-0.931759	-1.55846	-1.00945	-1.07628	-0.873757	-1.25148
A0A087WVF4	Chromodomain-helicase-DNA-binding protein 1	CHD1	SDWQMDHRASSSGPRSPLDQRSPYGSRSPFE	148	tr|A0A087WVF4|A0A087WVF4_HUMAN DNA helicase OS=Homo sapiens OX=9606 GN=CHD1 PE=1 SV=2;sp|O14646|CHD1_HUMAN Chromodomain-helicase-DNA-binding protein 1 OS=Homo sapiens OX=9606 GN=CHD1 PE=1 SV=2	S	2	0.78763	0.353991	0.51125	-0.0345891	-0.125092	0.536839	0.523881	0.352821
A0A087WVF4	Chromodomain-helicase-DNA-binding protein 1	CHD1	HRASSSGPRSPLDQRSPYGSRSPFEHSVEHK	149	tr|A0A087WVF4|A0A087WVF4_HUMAN DNA helicase OS=Homo sapiens OX=9606 GN=CHD1 PE=1 SV=2;sp|O14646|CHD1_HUMAN Chromodomain-helicase-DNA-binding protein 1 OS=Homo sapiens OX=9606 GN=CHD1 PE=1 SV=2	S	3	0.121606	-0.0318192	0.243188	0.171791	0.153145	0.229503	0.267292	-0.0241294
A0A087WVF4	Chromodomain-helicase-DNA-binding protein 1	CHD1	SSGPRSPLDQRSPYGSRSPFEHSVEHKSTPE	150	tr|A0A087WVF4|A0A087WVF4_HUMAN DNA helicase OS=Homo sapiens OX=9606 GN=CHD1 PE=1 SV=2;sp|O14646|CHD1_HUMAN Chromodomain-helicase-DNA-binding protein 1 OS=Homo sapiens OX=9606 GN=CHD1 PE=1 SV=2	S	3	0.506416	-0.378289	0.219883	0.503372	0.552968	0.445411	-0.563513	0.259459
A0A087WVF4	Chromodomain-helicase-DNA-binding protein 1	CHD1	TVNVSYKEDEEMKTDSDDLLEVCGEDVPQPE	151	tr|A0A087WVF4|A0A087WVF4_HUMAN DNA helicase OS=Homo sapiens OX=9606 GN=CHD1 PE=1 SV=2;sp|O14646|CHD1_HUMAN Chromodomain-helicase-DNA-binding protein 1 OS=Homo sapiens OX=9606 GN=CHD1 PE=1 SV=2;tr|A0A994J7K7|A0A994J7K7_HUMAN DNA helicase OS=Homo sapiens OX=	S	3	1.27515	0.136041	0.413974	0.496865	0.491457	0.579111	0.545531	0.685775
A0A087WVF4	Chromodomain-helicase-DNA-binding protein 1	CHD1	KNKAMKSIKVKEEIKSDSSPLPSEKSDEDDD	152	tr|A0A087WVF4|A0A087WVF4_HUMAN DNA helicase OS=Homo sapiens OX=9606 GN=CHD1 PE=1 SV=2;sp|O14646|CHD1_HUMAN Chromodomain-helicase-DNA-binding protein 1 OS=Homo sapiens OX=9606 GN=CHD1 PE=1 SV=2	S	3	0.043407	0.068896	-0.10612	-1.23942	-0.275862	-0.119769	-1.29013	-0.00481122
A0A087WVF4	Chromodomain-helicase-DNA-binding protein 1	CHD1	KAMKSIKVKEEIKSDSSPLPSEKSDEDDDKD	153	tr|A0A087WVF4|A0A087WVF4_HUMAN DNA helicase OS=Homo sapiens OX=9606 GN=CHD1 PE=1 SV=2;sp|O14646|CHD1_HUMAN Chromodomain-helicase-DNA-binding protein 1 OS=Homo sapiens OX=9606 GN=CHD1 PE=1 SV=2	S	3	0.0269868	-0.0382193	-0.10612	-0.908821	-0.275862	-0.119769	-1.28088	-0.00481122
A0A087WVF4	Chromodomain-helicase-DNA-binding protein 1	CHD1	AMKSIKVKEEIKSDSSPLPSEKSDEDDDKDE	154	tr|A0A087WVF4|A0A087WVF4_HUMAN DNA helicase OS=Homo sapiens OX=9606 GN=CHD1 PE=1 SV=2;sp|O14646|CHD1_HUMAN Chromodomain-helicase-DNA-binding protein 1 OS=Homo sapiens OX=9606 GN=CHD1 PE=1 SV=2	S	3	0.0782578	-0.126163	-0.10612	-0.944468	-0.275862	-0.119769	-1.58036	-0.00481122
A0A087WVF4	Chromodomain-helicase-DNA-binding protein 1	CHD1	IKVKEEIKSDSSPLPSEKSDEDDDKDEISSV	155	tr|A0A087WVF4|A0A087WVF4_HUMAN DNA helicase OS=Homo sapiens OX=9606 GN=CHD1 PE=1 SV=2;sp|O14646|CHD1_HUMAN Chromodomain-helicase-DNA-binding protein 1 OS=Homo sapiens OX=9606 GN=CHD1 PE=1 SV=2	S	3	0.119815	0.187796	-0.10612	-1.48198	-0.275862	-0.119769	-1.17599	-0.00481122
A0A087WVF4	Chromodomain-helicase-DNA-binding protein 1	CHD1	KEEIKSDSSPLPSEKSDEDDDKDEISSVKHP	156	tr|A0A087WVF4|A0A087WVF4_HUMAN DNA helicase OS=Homo sapiens OX=9606 GN=CHD1 PE=1 SV=2;sp|O14646|CHD1_HUMAN Chromodomain-helicase-DNA-binding protein 1 OS=Homo sapiens OX=9606 GN=CHD1 PE=1 SV=2	S	3	0.08144	0.0981324	-0.10612	-1.03831	-0.275862	-0.119769	-1.00131	-0.00481122
A0A087WVF4	Chromodomain-helicase-DNA-binding protein 1	CHD1	NPDVERLKENTNHDDSSRDSYSSDRHLTQYH	157	tr|A0A087WVF4|A0A087WVF4_HUMAN DNA helicase OS=Homo sapiens OX=9606 GN=CHD1 PE=1 SV=2;sp|O14646|CHD1_HUMAN Chromodomain-helicase-DNA-binding protein 1 OS=Homo sapiens OX=9606 GN=CHD1 PE=1 SV=2	S	3	0.397859	0.163594	-1.12222	-1.14861	-0.680658	-0.664358	-0.840036	-0.956311
A0A087WVF4	Chromodomain-helicase-DNA-binding protein 1	CHD1	PDVERLKENTNHDDSSRDSYSSDRHLTQYHD	158	tr|A0A087WVF4|A0A087WVF4_HUMAN DNA helicase OS=Homo sapiens OX=9606 GN=CHD1 PE=1 SV=2;sp|O14646|CHD1_HUMAN Chromodomain-helicase-DNA-binding protein 1 OS=Homo sapiens OX=9606 GN=CHD1 PE=1 SV=2	S	3	0.250099	-0.165393	-0.915962	-1.119	-0.418246	-1.30097	-0.840036	-0.808382
A0A087WVF4	Chromodomain-helicase-DNA-binding protein 1	CHD1	ERLKENTNHDDSSRDSYSSDRHLTQYHDHHK	159	tr|A0A087WVF4|A0A087WVF4_HUMAN DNA helicase OS=Homo sapiens OX=9606 GN=CHD1 PE=1 SV=2;sp|O14646|CHD1_HUMAN Chromodomain-helicase-DNA-binding protein 1 OS=Homo sapiens OX=9606 GN=CHD1 PE=1 SV=2	S	3	0.0872576	0.0467018	-0.978544	-0.952962	-0.418246	-0.700206	-0.840036	-0.669405
A0A087WVF4	Chromodomain-helicase-DNA-binding protein 1	CHD1	KNGKKILGQKKRQIDSSEEDDDEEDYDNDKR	160	tr|A0A087WVF4|A0A087WVF4_HUMAN DNA helicase OS=Homo sapiens OX=9606 GN=CHD1 PE=1 SV=2;sp|O14646|CHD1_HUMAN Chromodomain-helicase-DNA-binding protein 1 OS=Homo sapiens OX=9606 GN=CHD1 PE=1 SV=2;tr|A0A994J7K7|A0A994J7K7_HUMAN DNA helicase OS=Homo sapiens OX=	S	3	1.05916	-0.112827	1.02803	1.02741	1.00932	0.990515	0.81898	0.916793
A0A087WVF4	Chromodomain-helicase-DNA-binding protein 1	CHD1	NGKKILGQKKRQIDSSEEDDDEEDYDNDKRS	161	tr|A0A087WVF4|A0A087WVF4_HUMAN DNA helicase OS=Homo sapiens OX=9606 GN=CHD1 PE=1 SV=2;sp|O14646|CHD1_HUMAN Chromodomain-helicase-DNA-binding protein 1 OS=Homo sapiens OX=9606 GN=CHD1 PE=1 SV=2;tr|A0A994J7K7|A0A994J7K7_HUMAN DNA helicase OS=Homo sapiens OX=	S	3	1.05916	-0.112827	1.02803	1.02741	1.00932	0.990515	0.81898	0.916793
A0A087WVF4	Chromodomain-helicase-DNA-binding protein 1	CHD1	SFNGSEGRRSRSRRYSGSDSDSISEGKRPKK	162	tr|A0A087WVF4|A0A087WVF4_HUMAN DNA helicase OS=Homo sapiens OX=9606 GN=CHD1 PE=1 SV=2;sp|O14646|CHD1_HUMAN Chromodomain-helicase-DNA-binding protein 1 OS=Homo sapiens OX=9606 GN=CHD1 PE=1 SV=2	S	2	0.631371	0.269566	-0.725261	-1.35332	-1.01773	-0.738766	-0.883011	-0.665834
A0A087WVF4	Chromodomain-helicase-DNA-binding protein 1	CHD1	NGSEGRRSRSRRYSGSDSDSISEGKRPKKRG	163	tr|A0A087WVF4|A0A087WVF4_HUMAN DNA helicase OS=Homo sapiens OX=9606 GN=CHD1 PE=1 SV=2;sp|O14646|CHD1_HUMAN Chromodomain-helicase-DNA-binding protein 1 OS=Homo sapiens OX=9606 GN=CHD1 PE=1 SV=2	S	2	0.159521	-0.119559	-0.725261	-1.14173	-0.51691	-0.738766	-1.33798	-0.665834
A0A087WVF4	Chromodomain-helicase-DNA-binding protein 1	CHD1	SEGRRSRSRRYSGSDSDSISEGKRPKKRGRP	164	tr|A0A087WVF4|A0A087WVF4_HUMAN DNA helicase OS=Homo sapiens OX=9606 GN=CHD1 PE=1 SV=2;sp|O14646|CHD1_HUMAN Chromodomain-helicase-DNA-binding protein 1 OS=Homo sapiens OX=9606 GN=CHD1 PE=1 SV=2	S	2	NaN	0	-0.732256	-1.01095	-0.745394	-1.26116	-1.10576	-0.524979
A0A087WVF4	Chromodomain-helicase-DNA-binding protein 1	CHD1	GRRSRSRRYSGSDSDSISEGKRPKKRGRPRT	165	tr|A0A087WVF4|A0A087WVF4_HUMAN DNA helicase OS=Homo sapiens OX=9606 GN=CHD1 PE=1 SV=2;sp|O14646|CHD1_HUMAN Chromodomain-helicase-DNA-binding protein 1 OS=Homo sapiens OX=9606 GN=CHD1 PE=1 SV=2	S	2	NaN	0	-0.947365	-0.927766	-1.28794	-0.866253	-1.2377	-1.17385
A0A087WVF4	Chromodomain-helicase-DNA-binding protein 1	CHD1	GPRSPLDQRSPYGSRSPFEHSVEHKSTPEHT	166	tr|A0A087WVF4|A0A087WVF4_HUMAN DNA helicase OS=Homo sapiens OX=9606 GN=CHD1 PE=1 SV=2;sp|O14646|CHD1_HUMAN Chromodomain-helicase-DNA-binding protein 1 OS=Homo sapiens OX=9606 GN=CHD1 PE=1 SV=2	S	3	0.437012	-0.31964	-1.01602	0.0341184	-0.513244	-0.810654	-0.684012	-0.959394
A0A087WVN8	Serine/threonine-protein kinase 4;Serine/threonine-protein kinase 4 37kDa subunit;Serine/threonine-protein kinase 4 18kDa subunit	STK4	QESQQREVDQDDEENSEEDEMDSGTMVRAVG	167	tr|A0A087WVN8|A0A087WVN8_HUMAN non-specific serine/threonine protein kinase OS=Homo sapiens OX=9606 GN=STK4 PE=1 SV=2;sp|Q13043|STK4_HUMAN Serine/threonine-protein kinase 4 OS=Homo sapiens OX=9606 GN=STK4 PE=1 SV=2;tr|F5H5B4|F5H5B4_HUMAN non-specific serin	S	3	0.35126	-0.17781	1.64034	1.60696	1.60273	1.59787	1.02283	1.69592
A0A1B0GV18	FERM domain-containing protein 5	FRMD5	ESLRDSAHSTPVRSTSHGDTFLPHVRSSRTD	168	tr|A0A1B0GV18|A0A1B0GV18_HUMAN FERM domain containing 5 OS=Homo sapiens OX=9606 GN=FRMD5 PE=1 SV=1;tr|A0A087WVP2|A0A087WVP2_HUMAN FERM domain containing 5 OS=Homo sapiens OX=9606 GN=FRMD5 PE=1 SV=1;tr|H0YKW6|H0YKW6_HUMAN FERM domain containing 5 OS=Homo sa	S	3	0.689784	-0.155253	-0.792278	-0.512023	-0.517148	-0.842909	-0.691805	-0.752495
A0A087WVT1	Zinc finger protein 48	ZNF48	PPPPPLGTSPPLTPRSPSHSGEPFGLPGLEP	169	tr|A0A087WVT1|A0A087WVT1_HUMAN Zinc finger protein 48 OS=Homo sapiens OX=9606 GN=ZNF48 PE=1 SV=1;sp|Q96MX3|ZNF48_HUMAN Zinc finger protein 48 OS=Homo sapiens OX=9606 GN=ZNF48 PE=1 SV=2	S	3	NaN	0	-1.27358	-1.6128	-1.41345	-0.951763	-1.03429	-1.00458
A0A087WVT1	Zinc finger protein 48	ZNF48	PLGTSPPLTPRSPSHSGEPFGLPGLEPEPGG	170	tr|A0A087WVT1|A0A087WVT1_HUMAN Zinc finger protein 48 OS=Homo sapiens OX=9606 GN=ZNF48 PE=1 SV=1;sp|Q96MX3|ZNF48_HUMAN Zinc finger protein 48 OS=Homo sapiens OX=9606 GN=ZNF48 PE=1 SV=2	S	3	NaN	0	-0.897316	-0.986412	-1.23079	-1.05213	-0.891019	-1.02976
E5RJK0	MAGUK p55 subfamily member 2	MPP2	THDSVASKTYETPPPSPGLDPTFSNQPVPPD	171	tr|E5RJK0|E5RJK0_HUMAN MAGUK p55 scaffold protein 2 (Fragment) OS=Homo sapiens OX=9606 GN=MPP2 PE=1 SV=2;tr|E5RI32|E5RI32_HUMAN MAGUK p55 scaffold protein 2 (Fragment) OS=Homo sapiens OX=9606 GN=MPP2 PE=1 SV=2;tr|E5RIU3|E5RIU3_HUMAN MAGUK p55 scaffold prot	S	3	0.208107	0.346175	-1.34981	-1.31488	-0.339765	-1.22529	0.448814	-1.18945
H7C4X9	Protein kinase C-binding protein 1	ZMYND8	DVEQDAEKKATSSHFSASEESMDFLDKSTAS	172	tr|H7C4X9|H7C4X9_HUMAN Zinc finger MYND-type containing 8 (Fragment) OS=Homo sapiens OX=9606 GN=ZMYND8 PE=1 SV=2;tr|A0A087WVZ6|A0A087WVZ6_HUMAN Zinc finger MYND-type containing 8 OS=Homo sapiens OX=9606 GN=ZMYND8 PE=1 SV=2;sp|Q9ULU4|ZMYD8_HUMAN MYND-type z	S	3	0.314716	-0.356129	-0.14611	0.00246526	-0.0683082	-1.31085	0.240562	-0.210048
H7C4X9	Protein kinase C-binding protein 1	ZMYND8	AEKKATSSHFSASEESMDFLDKSTASPASTK	173	tr|H7C4X9|H7C4X9_HUMAN Zinc finger MYND-type containing 8 (Fragment) OS=Homo sapiens OX=9606 GN=ZMYND8 PE=1 SV=2;tr|A0A087WVZ6|A0A087WVZ6_HUMAN Zinc finger MYND-type containing 8 OS=Homo sapiens OX=9606 GN=ZMYND8 PE=1 SV=2;sp|Q9ULU4|ZMYD8_HUMAN MYND-type z	S	3	0.307206	-0.330186	-0.14611	0.00246526	-0.0683082	-1.23302	0.240562	-0.210048
H7C4X9	Protein kinase C-binding protein 1	ZMYND8	GKDETDSPTVHLGLDSDSESELVIDLGEDHS	174	tr|H7C4X9|H7C4X9_HUMAN Zinc finger MYND-type containing 8 (Fragment) OS=Homo sapiens OX=9606 GN=ZMYND8 PE=1 SV=2;tr|A0A087WVZ6|A0A087WVZ6_HUMAN Zinc finger MYND-type containing 8 OS=Homo sapiens OX=9606 GN=ZMYND8 PE=1 SV=2;sp|Q9ULU4|ZMYD8_HUMAN MYND-type z	S	4	0.169469	0.0607202	1.04441	1.26109	1.29681	1.25091	1.45707	1.07649
H7C4X9	Protein kinase C-binding protein 1	ZMYND8	DETDSPTVHLGLDSDSESELVIDLGEDHSGR	175	tr|H7C4X9|H7C4X9_HUMAN Zinc finger MYND-type containing 8 (Fragment) OS=Homo sapiens OX=9606 GN=ZMYND8 PE=1 SV=2;tr|A0A087WVZ6|A0A087WVZ6_HUMAN Zinc finger MYND-type containing 8 OS=Homo sapiens OX=9606 GN=ZMYND8 PE=1 SV=2;sp|Q9ULU4|ZMYD8_HUMAN MYND-type z	S	4	0.169469	0.0607202	1.04441	1.26109	1.29681	1.25091	1.45707	1.07649
H7C4X9	Protein kinase C-binding protein 1	ZMYND8	TDSPTVHLGLDSDSESELVIDLGEDHSGREG	176	tr|H7C4X9|H7C4X9_HUMAN Zinc finger MYND-type containing 8 (Fragment) OS=Homo sapiens OX=9606 GN=ZMYND8 PE=1 SV=2;tr|A0A087WVZ6|A0A087WVZ6_HUMAN Zinc finger MYND-type containing 8 OS=Homo sapiens OX=9606 GN=ZMYND8 PE=1 SV=2;sp|Q9ULU4|ZMYD8_HUMAN MYND-type z	S	4	NaN	0	-0.724674	-0.714639	-1.50767	-1.27449	-1.18044	-1.15669
H7C4X9	Protein kinase C-binding protein 1	ZMYND8	PASEKADPGAVKDKASPEPEKDFSEKAKPSP	177	tr|H7C4X9|H7C4X9_HUMAN Zinc finger MYND-type containing 8 (Fragment) OS=Homo sapiens OX=9606 GN=ZMYND8 PE=1 SV=2;tr|A0A087WVZ6|A0A087WVZ6_HUMAN Zinc finger MYND-type containing 8 OS=Homo sapiens OX=9606 GN=ZMYND8 PE=1 SV=2;sp|Q9ULU4|ZMYD8_HUMAN MYND-type z	S	2	0.033938	-0.0778622	0.660376	0.703116	-0.791674	0.728559	0.696143	-1.08647
H7C4X9	Protein kinase C-binding protein 1	ZMYND8	LMSKPVLSGGTGRRISLSDMPRSPMSTNSSV	178	tr|H7C4X9|H7C4X9_HUMAN Zinc finger MYND-type containing 8 (Fragment) OS=Homo sapiens OX=9606 GN=ZMYND8 PE=1 SV=2;tr|A0A087WVZ6|A0A087WVZ6_HUMAN Zinc finger MYND-type containing 8 OS=Homo sapiens OX=9606 GN=ZMYND8 PE=1 SV=2;sp|Q9ULU4|ZMYD8_HUMAN MYND-type z	S	3	0.584801	-0.0895892	1.34123	1.21615	1.15551	1.08783	1.22639	1.1299
H7C4X9	Protein kinase C-binding protein 1	ZMYND8	SKPVLSGGTGRRISLSDMPRSPMSTNSSVHT	179	tr|H7C4X9|H7C4X9_HUMAN Zinc finger MYND-type containing 8 (Fragment) OS=Homo sapiens OX=9606 GN=ZMYND8 PE=1 SV=2;tr|A0A087WVZ6|A0A087WVZ6_HUMAN Zinc finger MYND-type containing 8 OS=Homo sapiens OX=9606 GN=ZMYND8 PE=1 SV=2;sp|Q9ULU4|ZMYD8_HUMAN MYND-type z	S	4	0.231782	0.21946	-1.31006	-1.00031	-0.970205	-0.214149	-0.976058	-1.43199
H7C4X9	Protein kinase C-binding protein 1	ZMYND8	SGGTGRRISLSDMPRSPMSTNSSVHTGSDVE	180	tr|H7C4X9|H7C4X9_HUMAN Zinc finger MYND-type containing 8 (Fragment) OS=Homo sapiens OX=9606 GN=ZMYND8 PE=1 SV=2;tr|A0A087WVZ6|A0A087WVZ6_HUMAN Zinc finger MYND-type containing 8 OS=Homo sapiens OX=9606 GN=ZMYND8 PE=1 SV=2;sp|Q9ULU4|ZMYD8_HUMAN MYND-type z	S	3	0.0135992	0.00288757	1.3408	1.29079	1.33049	1.30312	1.45121	1.21641
H7C4X9	Protein kinase C-binding protein 1	ZMYND8	TGRRISLSDMPRSPMSTNSSVHTGSDVEQDA	181	tr|H7C4X9|H7C4X9_HUMAN Zinc finger MYND-type containing 8 (Fragment) OS=Homo sapiens OX=9606 GN=ZMYND8 PE=1 SV=2;tr|A0A087WVZ6|A0A087WVZ6_HUMAN Zinc finger MYND-type containing 8 OS=Homo sapiens OX=9606 GN=ZMYND8 PE=1 SV=2;sp|Q9ULU4|ZMYD8_HUMAN MYND-type z	S	3	NaN	0	-1.06007	-1.22654	-1.03975	-0.737758	-0.555857	-0.951669
H7C4X9	Protein kinase C-binding protein 1	ZMYND8	RISLSDMPRSPMSTNSSVHTGSDVEQDAEKK	182	tr|H7C4X9|H7C4X9_HUMAN Zinc finger MYND-type containing 8 (Fragment) OS=Homo sapiens OX=9606 GN=ZMYND8 PE=1 SV=2;tr|A0A087WVZ6|A0A087WVZ6_HUMAN Zinc finger MYND-type containing 8 OS=Homo sapiens OX=9606 GN=ZMYND8 PE=1 SV=2;sp|Q9ULU4|ZMYD8_HUMAN MYND-type z	S	3	NaN	0	-1.1847	-1.18396	-1.04939	-0.617873	-0.527703	-1.22988
H7C4X9	Protein kinase C-binding protein 1	ZMYND8	ISLSDMPRSPMSTNSSVHTGSDVEQDAEKKA	183	tr|H7C4X9|H7C4X9_HUMAN Zinc finger MYND-type containing 8 (Fragment) OS=Homo sapiens OX=9606 GN=ZMYND8 PE=1 SV=2;tr|A0A087WVZ6|A0A087WVZ6_HUMAN Zinc finger MYND-type containing 8 OS=Homo sapiens OX=9606 GN=ZMYND8 PE=1 SV=2;sp|Q9ULU4|ZMYD8_HUMAN MYND-type z	S	3	0.191733	-0.276471	0.422824	-1.43044	-0.845753	-0.932106	-0.744452	-1.00623
H7C4X9	Protein kinase C-binding protein 1	ZMYND8	MPRSPMSTNSSVHTGSDVEQDAEKKATSSHF	184	tr|H7C4X9|H7C4X9_HUMAN Zinc finger MYND-type containing 8 (Fragment) OS=Homo sapiens OX=9606 GN=ZMYND8 PE=1 SV=2;tr|A0A087WVZ6|A0A087WVZ6_HUMAN Zinc finger MYND-type containing 8 OS=Homo sapiens OX=9606 GN=ZMYND8 PE=1 SV=2;sp|Q9ULU4|ZMYD8_HUMAN MYND-type z	S	3	0.391471	-0.117446	1.39126	1.36632	1.41199	1.08783	1.51299	1.21641
H7C4X9	Protein kinase C-binding protein 1	ZMYND8	IDKQEKVKLNFDMTASPKILMSKPVLSGGTG	185	tr|H7C4X9|H7C4X9_HUMAN Zinc finger MYND-type containing 8 (Fragment) OS=Homo sapiens OX=9606 GN=ZMYND8 PE=1 SV=2;tr|A0A087WVZ6|A0A087WVZ6_HUMAN Zinc finger MYND-type containing 8 OS=Homo sapiens OX=9606 GN=ZMYND8 PE=1 SV=2;sp|Q9ULU4|ZMYD8_HUMAN MYND-type z	S	2	0.0482026	0.009077	-0.52818	-0.49174	-0.444342	-0.594188	-0.449323	-0.393519
H7C4X9	Protein kinase C-binding protein 1	ZMYND8	DVVGKTPPSTTVGSHSPPETPVLTRSSAQTS	186	tr|H7C4X9|H7C4X9_HUMAN Zinc finger MYND-type containing 8 (Fragment) OS=Homo sapiens OX=9606 GN=ZMYND8 PE=1 SV=2;tr|A0A087WVZ6|A0A087WVZ6_HUMAN Zinc finger MYND-type containing 8 OS=Homo sapiens OX=9606 GN=ZMYND8 PE=1 SV=2;sp|Q9ULU4|ZMYD8_HUMAN MYND-type z	S	4	0.586039	0.0845034	0.284413	0.347505	0.16017	0.327097	0.413964	0.304536
H7C4X9	Protein kinase C-binding protein 1	ZMYND8	KSTASPASTKTGQAGSLSGSPKPFSPQLSAP	187	tr|H7C4X9|H7C4X9_HUMAN Zinc finger MYND-type containing 8 (Fragment) OS=Homo sapiens OX=9606 GN=ZMYND8 PE=1 SV=2;tr|A0A087WVZ6|A0A087WVZ6_HUMAN Zinc finger MYND-type containing 8 OS=Homo sapiens OX=9606 GN=ZMYND8 PE=1 SV=2;sp|Q9ULU4|ZMYD8_HUMAN MYND-type z	S	2	0.168559	-0.142747	0.0523135	0.160797	0.482423	0.529122	0.202778	-0.464607
H7C4X9	Protein kinase C-binding protein 1	ZMYND8	TASPASTKTGQAGSLSGSPKPFSPQLSAPIT	188	tr|H7C4X9|H7C4X9_HUMAN Zinc finger MYND-type containing 8 (Fragment) OS=Homo sapiens OX=9606 GN=ZMYND8 PE=1 SV=2;tr|A0A087WVZ6|A0A087WVZ6_HUMAN Zinc finger MYND-type containing 8 OS=Homo sapiens OX=9606 GN=ZMYND8 PE=1 SV=2;sp|Q9ULU4|ZMYD8_HUMAN MYND-type z	S	3	0.858424	-0.629216	-0.831526	-1.10671	-0.051455	-1.13687	-1.54501	-1.19546
H7C4X9	Protein kinase C-binding protein 1	ZMYND8	SPASTKTGQAGSLSGSPKPFSPQLSAPITTK	189	tr|H7C4X9|H7C4X9_HUMAN Zinc finger MYND-type containing 8 (Fragment) OS=Homo sapiens OX=9606 GN=ZMYND8 PE=1 SV=2;tr|A0A087WVZ6|A0A087WVZ6_HUMAN Zinc finger MYND-type containing 8 OS=Homo sapiens OX=9606 GN=ZMYND8 PE=1 SV=2;sp|Q9ULU4|ZMYD8_HUMAN MYND-type z	S	2	0.116956	-0.0694086	0.334773	0.468178	0.697627	0.710419	0.508848	0.0730854
H7C4X9	Protein kinase C-binding protein 1	ZMYND8	KTGQAGSLSGSPKPFSPQLSAPITTKTDKTS	190	tr|H7C4X9|H7C4X9_HUMAN Zinc finger MYND-type containing 8 (Fragment) OS=Homo sapiens OX=9606 GN=ZMYND8 PE=1 SV=2;tr|A0A087WVZ6|A0A087WVZ6_HUMAN Zinc finger MYND-type containing 8 OS=Homo sapiens OX=9606 GN=ZMYND8 PE=1 SV=2;sp|Q9ULU4|ZMYD8_HUMAN MYND-type z	S	3	0.272004	-0.390181	-0.567872	-0.797331	0.464632	0.0795127	-0.766997	-1.38363
A0A087WW59	Uncharacterized protein C11orf96	C11orf96	VSPMEEEKAKKSFLQSLECLRRSTQSLSLQR	191	tr|A0A087WW59|A0A087WW59_HUMAN Chromosome 11 open reading frame 96 OS=Homo sapiens OX=9606 GN=C11orf96 PE=1 SV=1;sp|Q7Z7L8|CK096_HUMAN Uncharacterized protein C11orf96 OS=Homo sapiens OX=9606 GN=C11orf96 PE=1 SV=3	S	2	0.0410247	-0.0489791	-0.319039	-0.287722	-1.08174	-1.236	-0.328878	-0.270567
A0A087WW59	Uncharacterized protein C11orf96	C11orf96	KAKKSFLQSLECLRRSTQSLSLQREQLSSCK	192	tr|A0A087WW59|A0A087WW59_HUMAN Chromosome 11 open reading frame 96 OS=Homo sapiens OX=9606 GN=C11orf96 PE=1 SV=1;sp|Q7Z7L8|CK096_HUMAN Uncharacterized protein C11orf96 OS=Homo sapiens OX=9606 GN=C11orf96 PE=1 SV=3	S	2	0.492343	0.441147	0.290945	-0.856252	0.334814	0.321015	0.373257	0.398676
A0A087WW76	Rho GTPase-activating protein 21	ARHGAP21	ERSELISEGRPVETDSESEFPVFPTALTSER	193	tr|A0A087WW76|A0A087WW76_HUMAN Rho GTPase activating protein 21 OS=Homo sapiens OX=9606 GN=ARHGAP21 PE=1 SV=1;tr|A0A805TBS0|A0A805TBS0_HUMAN Rho GTPase activating protein 21 OS=Homo sapiens OX=9606 GN=ARHGAP21 PE=1 SV=1;tr|A0A7P0TAS2|A0A7P0TAS2_HUMAN Rho G	S	4	0.00907514	0.0153958	-0.815392	0.567884	0.466651	-0.576929	0.51304	0.329219
A0A087WW77	Lethal(2) giant larvae protein homolog 1;Lethal(2) giant larvae protein homolog 2	LLGL1;LLGL2	LAMEGPLSRVKSLKKSLRQSFRRIRKSRVSG	194	tr|A0A087WW77|A0A087WW77_HUMAN Lethal(2) giant larvae protein homolog 1 OS=Homo sapiens OX=9606 GN=LLGL1 PE=1 SV=1;sp|Q15334|L2GL1_HUMAN Lethal(2) giant larvae protein homolog 1 OS=Homo sapiens OX=9606 GN=LLGL1 PE=1 SV=3;tr|J3QRV5|J3QRV5_HUMAN LLGL scribbl	S	3	0.0372213	0.112457	-1.28354	1.0529	1.00787	0.957524	1.12965	-0.972575
A0A087WW77	Lethal(2) giant larvae protein homolog 1;Lethal(2) giant larvae protein homolog 2	LLGL1;LLGL2	GPLSRVKSLKKSLRQSFRRIRKSRVSGKKRA	195	tr|A0A087WW77|A0A087WW77_HUMAN Lethal(2) giant larvae protein homolog 1 OS=Homo sapiens OX=9606 GN=LLGL1 PE=1 SV=1;sp|Q15334|L2GL1_HUMAN Lethal(2) giant larvae protein homolog 1 OS=Homo sapiens OX=9606 GN=LLGL1 PE=1 SV=3;tr|J3QRV5|J3QRV5_HUMAN LLGL scribbl	S	3	0.0108259	-0.0337761	-1.07753	1.0529	1.00787	0.957524	1.12965	-1.20526
C9J0A7	Charged multivesicular body protein 2b	CHMP2B	AARSLPSASTSKATISDEEIERQLKALGVD_	196	tr|C9J0A7|C9J0A7_HUMAN Charged multivesicular body protein 2B OS=Homo sapiens OX=9606 GN=CHMP2B PE=1 SV=1;tr|A0A087WW88|A0A087WW88_HUMAN Charged multivesicular body protein 2B OS=Homo sapiens OX=9606 GN=CHMP2B PE=1 SV=2;sp|Q9UQN3|CHM2B_HUMAN Charged multiv	S	2	0.428881	0.416989	-0.049584	-0.104134	-1.32094	-0.0945064	-0.0288515	-0.100331
E5RGR5	Uncharacterized protein C8orf59	C8orf59	NKLRGPKSRNVFHIASQKNFKAKNKAKPVTT	197	tr|E5RGR5|E5RGR5_HUMAN Ribosomal biogenesis factor (Fragment) OS=Homo sapiens OX=9606 GN=RBIS PE=1 SV=1;tr|A0A087WWE7|A0A087WWE7_HUMAN Ribosomal biogenesis factor OS=Homo sapiens OX=9606 GN=RBIS PE=1 SV=1;sp|Q8N0T1|RBIS_HUMAN Ribosomal biogenesis factor OS	S	2	0.765842	0.191572	-0.503807	-0.191459	-0.253066	-0.029024	-0.0977811	-0.24681
Q9Y6J0	Calcineurin-binding protein cabin-1	CABIN1	KDLQGATEERGKNEESLESTEGFRAAEQGVQ	198	sp|Q9Y6J0|CABIN_HUMAN Calcineurin-binding protein cabin-1 OS=Homo sapiens OX=9606 GN=CABIN1 PE=1 SV=1;tr|A0A087WWW8|A0A087WWW8_HUMAN Calcineurin binding protein 1 OS=Homo sapiens OX=9606 GN=CABIN1 PE=1 SV=1	S	2	0.814159	-0.0866582	0.0695956	7.10638e-05	-0.0608328	-0.141286	-0.0317605	-0.0780937
Q9Y6J0	Calcineurin-binding protein cabin-1	CABIN1	QGATEERGKNEESLESTEGFRAAEQGVQKPA	199	sp|Q9Y6J0|CABIN_HUMAN Calcineurin-binding protein cabin-1 OS=Homo sapiens OX=9606 GN=CABIN1 PE=1 SV=1;tr|A0A087WWW8|A0A087WWW8_HUMAN Calcineurin binding protein 1 OS=Homo sapiens OX=9606 GN=CABIN1 PE=1 SV=1	S	3	0.814159	-0.0866582	0.0695956	7.10638e-05	-0.0608328	-0.141286	-0.0317605	-0.0780937
A0A087WWW9	B-cell lymphoma/leukemia 10	BCL10	EHLKDGATNNLSRSNSDESNFSEKLRASTVM	200	tr|A0A087WWW9|A0A087WWW9_HUMAN BCL10 immune signaling adaptor OS=Homo sapiens OX=9606 GN=BCL10 PE=1 SV=2;sp|O95999|BCL10_HUMAN B-cell lymphoma/leukemia 10 OS=Homo sapiens OX=9606 GN=BCL10 PE=1 SV=1	S	2	0.270866	-0.368589	0.0123671	0.0630231	-0.01402	0.172467	-1.43693	0.220068
A0A087WX23		PEG10	DPGLHPHRSEATAGRSPPTPTVTLGPDCPPP	201	tr|A0A087WX23|A0A087WX23_HUMAN Paternally expressed 10 OS=Homo sapiens OX=9606 GN=PEG10 PE=1 SV=1	S	4	NaN	0	-1.08945	-1.64012	-1.08979	-1.10161	-0.584256	-0.768933
Q16186	Proteasomal ubiquitin receptor ADRM1	ADRM1	KEGDTKDKKDEEEDMSLD_____________	202	sp|Q16186|ADRM1_HUMAN Proteasomal ubiquitin receptor ADRM1 OS=Homo sapiens OX=9606 GN=ADRM1 PE=1 SV=2;tr|A0A087WX59|A0A087WX59_HUMAN ADRM1 26S proteasome ubiquitin receptor OS=Homo sapiens OX=9606 GN=ADRM1 PE=1 SV=1	S	2	0.445901	-0.127318	-0.40443	-0.416767	-0.25279	-0.395347	-0.354843	-0.705752
A0A087WXD1	Sodium/hydrogen exchanger;Sodium/hydrogen exchanger 7	SLC9A7	HTASTSLEGSRRTKSSSEEVLERDLGMGDQK	203	tr|A0A087WXD1|A0A087WXD1_HUMAN Sodium/hydrogen exchanger OS=Homo sapiens OX=9606 GN=SLC9A7 PE=1 SV=1;sp|Q96T83|SL9A7_HUMAN Sodium/hydrogen exchanger 7 OS=Homo sapiens OX=9606 GN=SLC9A7 PE=1 SV=1	S	2	0.0856141	0.0671512	-0.859672	-0.685964	-1.45702	-0.633755	-1.11496	-1.05249
A0A087WXK4	Integral membrane protein GPR155	GPR155	QERYKEIEHSSPPSHSPKT____________	204	tr|A0A087WXK4|A0A087WXK4_HUMAN G protein-coupled receptor 155 OS=Homo sapiens OX=9606 GN=GPR155 PE=1 SV=1;sp|Q7Z3F1|LYCHS_HUMAN Lysosomal cholesterol signaling protein OS=Homo sapiens OX=9606 GN=GPR155 PE=1 SV=2	S	3	0.82148	0.116122	-0.673108	-0.472707	-0.545542	-0.458079	-0.492374	-0.392537
H0Y8C9	ATP-binding cassette sub-family A member 2	ABCA2	TTLEEVFLKVSEEDQSLENSEADVKESRKDV	205	tr|H0Y8C9|H0Y8C9_HUMAN ATP binding cassette subfamily A member 2 (Fragment) OS=Homo sapiens OX=9606 GN=ABCA2 PE=1 SV=1;tr|H0Y8D6|H0Y8D6_HUMAN ATP binding cassette subfamily A member 2 (Fragment) OS=Homo sapiens OX=9606 GN=ABCA2 PE=1 SV=1;tr|A0A087WXK5|A0A0	S	2	0.552744	0.0973059	0.515462	0.302912	0.37711	0.470992	0.586535	0.429874
H0Y8C9	ATP-binding cassette sub-family A member 2	ABCA2	EVFLKVSEEDQSLENSEADVKESRKDVLPGA	206	tr|H0Y8C9|H0Y8C9_HUMAN ATP binding cassette subfamily A member 2 (Fragment) OS=Homo sapiens OX=9606 GN=ABCA2 PE=1 SV=1;tr|H0Y8D6|H0Y8D6_HUMAN ATP binding cassette subfamily A member 2 (Fragment) OS=Homo sapiens OX=9606 GN=ABCA2 PE=1 SV=1;tr|A0A087WXK5|A0A0	S	2	0.552744	0.0973059	0.515462	0.302912	0.37711	0.470992	0.586535	0.429874
A0A087WXK8	Protein FAM83D	FAM83D	MPAEGKAERKPHDCESSTVSEEDYFSSHRDE	207	tr|A0A087WXK8|A0A087WXK8_HUMAN Chromosome 20 open reading frame 129 OS=Homo sapiens OX=9606 GN=FAM83D PE=1 SV=1;sp|Q9H4H8|FA83D_HUMAN Protein FAM83D OS=Homo sapiens OX=9606 GN=FAM83D PE=1 SV=3	S	4	0.0318185	-0.0149472	0.759005	1.0655	0.841839	0.882893	1.09306	0.645557
A0A087WXK8	Protein FAM83D	FAM83D	PAEGKAERKPHDCESSTVSEEDYFSSHRDEL	208	tr|A0A087WXK8|A0A087WXK8_HUMAN Chromosome 20 open reading frame 129 OS=Homo sapiens OX=9606 GN=FAM83D PE=1 SV=1;sp|Q9H4H8|FA83D_HUMAN Protein FAM83D OS=Homo sapiens OX=9606 GN=FAM83D PE=1 SV=3	S	4	0.0468861	-0.0254326	1.03395	1.38032	1.09269	1.09086	1.4287	0.91111
A0A087WXK8	Protein FAM83D	FAM83D	GKAERKPHDCESSTVSEEDYFSSHRDELQSR	209	tr|A0A087WXK8|A0A087WXK8_HUMAN Chromosome 20 open reading frame 129 OS=Homo sapiens OX=9606 GN=FAM83D PE=1 SV=1;sp|Q9H4H8|FA83D_HUMAN Protein FAM83D OS=Homo sapiens OX=9606 GN=FAM83D PE=1 SV=3	S	4	0.137305	-0.0675616	1.03395	1.38032	1.21908	1.09086	1.4287	0.91111
A0A8I5KYE6	Nuclear factor 1;Nuclear factor 1 X-type	NFIB;NFIX	SITSPPSTSTTKRPKSIDDSEMESPVDDVFY	210	tr|A0A8I5KYE6|A0A8I5KYE6_HUMAN Nuclear factor 1 (Fragment) OS=Homo sapiens OX=9606 GN=NFIX PE=1 SV=1;tr|A0A087WXP2|A0A087WXP2_HUMAN Nuclear factor 1 OS=Homo sapiens OX=9606 GN=NFIX PE=1 SV=2;tr|A0A8J8YL86|A0A8J8YL86_HUMAN Nuclear factor 1 OS=Homo sapiens O	S	3	0.515805	0.344586	-0.0721015	0.0129789	-0.869507	-0.0321028	0.200368	-0.0631379
A9JR48	Sal-like protein 3	SALL3	DAATDPAKPLLSYAGSCPPSPPSVISSIAAL	211	tr|A9JR48|A9JR48_HUMAN SALL3 protein OS=Homo sapiens OX=9606 GN=SALL3 PE=1 SV=1;tr|A0A087WXW6|A0A087WXW6_HUMAN Sal-like protein 3 OS=Homo sapiens OX=9606 GN=SALL3 PE=1 SV=1;tr|A0A140TA74|A0A140TA74_HUMAN Sal-like protein 3 (Fragment) OS=Homo sapiens OX=960	S	3	0.786821	-0.10144	0.29138	0.264799	0.20373	0.0713262	0.131028	0.253233
A9JR48	Sal-like protein 3	SALL3	DPAKPLLSYAGSCPPSPPSVISSIAALENQM	212	tr|A9JR48|A9JR48_HUMAN SALL3 protein OS=Homo sapiens OX=9606 GN=SALL3 PE=1 SV=1;tr|A0A087WXW6|A0A087WXW6_HUMAN Sal-like protein 3 OS=Homo sapiens OX=9606 GN=SALL3 PE=1 SV=1;tr|A0A140TA74|A0A140TA74_HUMAN Sal-like protein 3 (Fragment) OS=Homo sapiens OX=960	S	3	0.786821	-0.10144	0.29138	0.264799	0.20373	0.0713262	0.131028	0.253233
A9JR48	Sal-like protein 3	SALL3	APEHAAPGEGAEDADSGPESRSGGEETSVCE	213	tr|A9JR48|A9JR48_HUMAN SALL3 protein OS=Homo sapiens OX=9606 GN=SALL3 PE=1 SV=1;tr|A0A087WXW6|A0A087WXW6_HUMAN Sal-like protein 3 OS=Homo sapiens OX=9606 GN=SALL3 PE=1 SV=1;tr|A0A140TA74|A0A140TA74_HUMAN Sal-like protein 3 (Fragment) OS=Homo sapiens OX=960	S	4	0.479837	-0.480206	-0.790653	0.00942261	-0.11707	-1.25925	-0.997383	-0.0822849
A9JR48	Sal-like protein 3	SALL3	DADSGPESRSGGEETSVCEKCCAEFFKWADF	214	tr|A9JR48|A9JR48_HUMAN SALL3 protein OS=Homo sapiens OX=9606 GN=SALL3 PE=1 SV=1;tr|A0A087WXW6|A0A087WXW6_HUMAN Sal-like protein 3 OS=Homo sapiens OX=9606 GN=SALL3 PE=1 SV=1;tr|A0A140TA74|A0A140TA74_HUMAN Sal-like protein 3 (Fragment) OS=Homo sapiens OX=960	S	4	0.258505	-0.362298	-1.27587	0.00942261	-0.11707	-1.33435	-1.05377	-0.0822849
A9JR48	Sal-like protein 3	SALL3	SQALSPAPSNGESFRSKSPGLGAPEEPQEIP	215	tr|A9JR48|A9JR48_HUMAN SALL3 protein OS=Homo sapiens OX=9606 GN=SALL3 PE=1 SV=1;tr|A0A087WXW6|A0A087WXW6_HUMAN Sal-like protein 3 OS=Homo sapiens OX=9606 GN=SALL3 PE=1 SV=1;tr|A0A140TA74|A0A140TA74_HUMAN Sal-like protein 3 (Fragment) OS=Homo sapiens OX=960	S	3	NaN	0	-1.43093	-1.15129	-1.1399	-1.06309	-0.611253	-0.589831
A9JR48	Sal-like protein 3	SALL3	ALSPAPSNGESFRSKSPGLGAPEEPQEIPLK	216	tr|A9JR48|A9JR48_HUMAN SALL3 protein OS=Homo sapiens OX=9606 GN=SALL3 PE=1 SV=1;tr|A0A087WXW6|A0A087WXW6_HUMAN Sal-like protein 3 OS=Homo sapiens OX=9606 GN=SALL3 PE=1 SV=1;tr|A0A140TA74|A0A140TA74_HUMAN Sal-like protein 3 (Fragment) OS=Homo sapiens OX=960	S	2	0.112056	0.0200288	-0.432011	-0.437824	-0.362377	-0.510559	-0.323754	-0.337813
A9JR48	Sal-like protein 3	SALL3	PEEPQEIPLKTERPDSPAAAPGSGGAPGRAG	217	tr|A9JR48|A9JR48_HUMAN SALL3 protein OS=Homo sapiens OX=9606 GN=SALL3 PE=1 SV=1;tr|A0A087WXW6|A0A087WXW6_HUMAN Sal-like protein 3 OS=Homo sapiens OX=9606 GN=SALL3 PE=1 SV=1;tr|A0A140TA74|A0A140TA74_HUMAN Sal-like protein 3 (Fragment) OS=Homo sapiens OX=960	S	3	0.70235	0.0780868	0.158147	0.167303	0.176598	0.219769	0.173795	0.342744
A0A087X030	Serine/threonine-protein kinase Nek3	NEK3	REEKGNKSVHLRKASSPNLHRRQWEKNVPNT	218	tr|A0A087X030|A0A087X030_HUMAN NIMA related kinase 3 (Fragment) OS=Homo sapiens OX=9606 GN=NEK3 PE=1 SV=6;tr|A0A087WY58|A0A087WY58_HUMAN NIMA related kinase 3 OS=Homo sapiens OX=9606 GN=NEK3 PE=1 SV=1;sp|P51956|NEK3_HUMAN Serine/threonine-protein kinase Ne	S	2	0.0111364	-0.00447114	-1.33047	-1.25131	-0.918641	-1.18107	-1.09723	-1.23553
A0A494C058	Protein TALPID3	KIAA0586	SVDIDSISNSSADVLSPLSSPKEASLPPVQT	219	tr|A0A494C058|A0A494C058_HUMAN KIAA0586 (Fragment) OS=Homo sapiens OX=9606 GN=KIAA0586 PE=1 SV=1;tr|A0A494C075|A0A494C075_HUMAN KIAA0586 (Fragment) OS=Homo sapiens OX=9606 GN=KIAA0586 PE=1 SV=1;tr|A0A087WYM5|A0A087WYM5_HUMAN KIAA0586 OS=Homo sapiens OX=960	S	4	0.806059	0.603903	-1.18628	-0.107432	-0.314926	-0.139208	0.152872	0.189409
A0A494C058	Protein TALPID3	KIAA0586	DSISNSSADVLSPLSSPKEASLPPVQTWIKT	220	tr|A0A494C058|A0A494C058_HUMAN KIAA0586 (Fragment) OS=Homo sapiens OX=9606 GN=KIAA0586 PE=1 SV=1;tr|A0A494C075|A0A494C075_HUMAN KIAA0586 (Fragment) OS=Homo sapiens OX=9606 GN=KIAA0586 PE=1 SV=1;tr|A0A087WYM5|A0A087WYM5_HUMAN KIAA0586 OS=Homo sapiens OX=960	S	4	0.771364	0.64453	-1.30816	-0.107432	-0.314926	-0.139208	0.152872	0.189409
O15020	Spectrin beta chain, non-erythrocytic 2	SPTBN2	QRLEHSSFPEGPGPGSGDEANGPRGERQTRT	221	sp|O15020|SPTN2_HUMAN Spectrin beta chain, non-erythrocytic 2 OS=Homo sapiens OX=9606 GN=SPTBN2 PE=1 SV=3;tr|A0A087WYQ1|A0A087WYQ1_HUMAN Spectrin beta chain OS=Homo sapiens OX=9606 GN=SPTBN2 PE=1 SV=1;tr|A4QPE4|A4QPE4_HUMAN SPTBN2 protein OS=Homo sapiens O	S	3	0.159939	-0.180544	-0.799762	-1.35908	0.0916221	-0.831636	-0.933938	-0.843279
Q15185	Prostaglandin E synthase 3	PTGES3	WLSVDFNNWKDWEDDSDEDMSNFDRFSEMMN	222	sp|Q15185|TEBP_HUMAN Prostaglandin E synthase 3 OS=Homo sapiens OX=9606 GN=PTGES3 PE=1 SV=1;tr|A0A087WYT3|A0A087WYT3_HUMAN Prostaglandin E synthase 3 OS=Homo sapiens OX=9606 GN=PTGES3 PE=1 SV=1;tr|B4DDC6|B4DDC6_HUMAN Prostaglandin E synthase 3 OS=Homo sapi	S	3	NaN	0	-1.04404	-0.987004	-0.688332	-1.41678	-1.08716	-1.13808
Q15185	Prostaglandin E synthase 3	PTGES3	DEDVDLPEVDGADDDSQDSDDEKMPDLE___	223	sp|Q15185|TEBP_HUMAN Prostaglandin E synthase 3 OS=Homo sapiens OX=9606 GN=PTGES3 PE=1 SV=1;tr|A0A087WYT3|A0A087WYT3_HUMAN Prostaglandin E synthase 3 OS=Homo sapiens OX=9606 GN=PTGES3 PE=1 SV=1;tr|B4DDC6|B4DDC6_HUMAN Prostaglandin E synthase 3 OS=Homo sapi	S	3	0.0754831	0.0382578	3.706	3.20635	3.43512	3.53384	3.28806	3.64035
Q15185	Prostaglandin E synthase 3	PTGES3	VDLPEVDGADDDSQDSDDEKMPDLE______	224	sp|Q15185|TEBP_HUMAN Prostaglandin E synthase 3 OS=Homo sapiens OX=9606 GN=PTGES3 PE=1 SV=1;tr|A0A087WYT3|A0A087WYT3_HUMAN Prostaglandin E synthase 3 OS=Homo sapiens OX=9606 GN=PTGES3 PE=1 SV=1;tr|B4DDC6|B4DDC6_HUMAN Prostaglandin E synthase 3 OS=Homo sapi	S	3	0.118556	0.04631	3.7533	3.3571	3.44022	3.58175	3.42426	3.68354
Q13188	Serine/threonine-protein kinase 3;Serine/threonine-protein kinase 3 36kDa subunit;Serine/threonine-protein kinase 3 20kDa subunit	STK3	RHEEQQRELEEEEENSDEDELDSHTMVKTSV	225	sp|Q13188|STK3_HUMAN Serine/threonine-protein kinase 3 OS=Homo sapiens OX=9606 GN=STK3 PE=1 SV=2;tr|A0A087WZ06|A0A087WZ06_HUMAN non-specific serine/threonine protein kinase OS=Homo sapiens OX=9606 GN=STK3 PE=1 SV=1;tr|E5RFQ9|E5RFQ9_HUMAN Serine/threonine k	S	3	0.154042	-0.194902	0.0489812	0.249241	0.216265	0.231259	0.630822	-0.9323
Q13188	Serine/threonine-protein kinase 3;Serine/threonine-protein kinase 3 36kDa subunit;Serine/threonine-protein kinase 3 20kDa subunit	STK3	EDEEEEDGTMKRNATSPQVQRPSFMDYFDKQ	226	sp|Q13188|STK3_HUMAN Serine/threonine-protein kinase 3 OS=Homo sapiens OX=9606 GN=STK3 PE=1 SV=2;tr|A0A087WZ06|A0A087WZ06_HUMAN non-specific serine/threonine protein kinase OS=Homo sapiens OX=9606 GN=STK3 PE=1 SV=1	S	3	0.306834	0.42061	0.481831	0.325385	-1.23321	0.156284	0.500157	0.179391
A0A087WZ13	Ribonucleoprotein PTB-binding 1	RAVER1	__MAADVSVTHRPPLSPKSGAEVEAGDAAER	227	tr|A0A087WZ13|A0A087WZ13_HUMAN Ribonucleoprotein, PTB binding 1 OS=Homo sapiens OX=9606 GN=RAVER1 PE=1 SV=1;sp|Q8IY67|RAVR1_HUMAN Ribonucleoprotein PTB-binding 1 OS=Homo sapiens OX=9606 GN=RAVER1 PE=1 SV=1;tr|K7EKR9|K7EKR9_HUMAN Ribonucleoprotein, PTB bind	S	3	0.068341	-0.0126313	0.408384	0.447	0.611134	0.447716	0.507808	0.4731
A0A087WZ13		RAVER1	REPALGPHGPSRHKMSPPPSGFGERSSGGSG	228	tr|A0A087WZ13|A0A087WZ13_HUMAN Ribonucleoprotein, PTB binding 1 OS=Homo sapiens OX=9606 GN=RAVER1 PE=1 SV=1;tr|K7EQG2|K7EQG2_HUMAN Ribonucleoprotein PTB-binding 1 (Fragment) OS=Homo sapiens OX=9606 PE=1 SV=1	S	3	0.533404	0.0880106	-0.474253	-0.54126	-0.397665	-0.479511	-0.273789	-0.395847
A0A087WZ13		RAVER1	TPLGGQKRSFAHLLPSPEPSPEGSYVGQHSQ	229	tr|A0A087WZ13|A0A087WZ13_HUMAN Ribonucleoprotein, PTB binding 1 OS=Homo sapiens OX=9606 GN=RAVER1 PE=1 SV=1;tr|K7EQG2|K7EQG2_HUMAN Ribonucleoprotein PTB-binding 1 (Fragment) OS=Homo sapiens OX=9606 PE=1 SV=1	S	4	0.219715	-0.26561	-1.36986	0.099135	-0.914408	-1.20565	-1.14625	-0.630057
A0A087WZ13		RAVER1	GQKRSFAHLLPSPEPSPEGSYVGQHSQGLGG	230	tr|A0A087WZ13|A0A087WZ13_HUMAN Ribonucleoprotein, PTB binding 1 OS=Homo sapiens OX=9606 GN=RAVER1 PE=1 SV=1;tr|K7EQG2|K7EQG2_HUMAN Ribonucleoprotein PTB-binding 1 (Fragment) OS=Homo sapiens OX=9606 PE=1 SV=1	S	4	0.511218	-0.450869	-0.9432	0.099135	-0.933108	-1.34879	-1.02969	-0.7513
E5RHB5	Pleckstrin homology domain-containing family A member 2	PLEKHA2	EGSEPGSHTILRRSQSYIPTSGCRASTGPPL	231	tr|E5RHB5|E5RHB5_HUMAN Pleckstrin homology domain containing A2 OS=Homo sapiens OX=9606 GN=PLEKHA2 PE=1 SV=1;tr|A0A087WZ32|A0A087WZ32_HUMAN Pleckstrin homology domain containing A2 OS=Homo sapiens OX=9606 GN=PLEKHA2 PE=1 SV=1;tr|A0A087X038|A0A087X038_HUMAN	S	2	0.866761	0.219519	-0.886956	-0.749055	-0.719706	-0.514537	-0.413248	-0.769375
A0A087WZV0	Inositol hexakisphosphate and diphosphoinositol-pentakisphosphate kinase 2	PPIP5K2	HFFHHADEDDEEEDDSPPERQIVVGICSMAK	232	tr|A0A087WZV0|A0A087WZV0_HUMAN Inositol hexakisphosphate and diphosphoinositol-pentakisphosphate kinase OS=Homo sapiens OX=9606 GN=PPIP5K2 PE=1 SV=1;sp|O43314|VIP2_HUMAN Inositol hexakisphosphate and diphosphoinositol-pentakisphosphate kinase 2 OS=Homo sap	S	3	0.189523	-0.272221	-1.45567	-0.195984	-0.16854	-0.940977	-0.245764	-1.45011
A0A087WZV0	Inositol hexakisphosphate and diphosphoinositol-pentakisphosphate kinase 2	PPIP5K2	HCAGLFSTSVLGGSSSAPNLQDYARTHRKKL	233	tr|A0A087WZV0|A0A087WZV0_HUMAN Inositol hexakisphosphate and diphosphoinositol-pentakisphosphate kinase OS=Homo sapiens OX=9606 GN=PPIP5K2 PE=1 SV=1;sp|O43314|VIP2_HUMAN Inositol hexakisphosphate and diphosphoinositol-pentakisphosphate kinase 2 OS=Homo sap	S	3	0.270169	-0.352475	-0.919973	0.146995	-0.100829	-1.08419	0.177586	-1.02463
A0A087WZV0	Inositol hexakisphosphate and diphosphoinositol-pentakisphosphate kinase 2	PPIP5K2	LHYTSGVGTGRRRRRSGEQITSSPVSPKSLA	234	tr|A0A087WZV0|A0A087WZV0_HUMAN Inositol hexakisphosphate and diphosphoinositol-pentakisphosphate kinase OS=Homo sapiens OX=9606 GN=PPIP5K2 PE=1 SV=1;sp|O43314|VIP2_HUMAN Inositol hexakisphosphate and diphosphoinositol-pentakisphosphate kinase 2 OS=Homo sap	S	2	0.352402	0.0701323	0.665376	0.685131	0.698514	0.840614	0.829837	0.588967
A0A087WZV0	Inositol hexakisphosphate and diphosphoinositol-pentakisphosphate kinase 2	PPIP5K2	VGTGRRRRRSGEQITSSPVSPKSLAFTSSIF	235	tr|A0A087WZV0|A0A087WZV0_HUMAN Inositol hexakisphosphate and diphosphoinositol-pentakisphosphate kinase OS=Homo sapiens OX=9606 GN=PPIP5K2 PE=1 SV=1;sp|O43314|VIP2_HUMAN Inositol hexakisphosphate and diphosphoinositol-pentakisphosphate kinase 2 OS=Homo sap	S	3	1.27439	-0.592924	-0.67582	-0.0156011	-0.0326449	-0.868111	-0.797605	-0.83712
A0A087WZV0	Inositol hexakisphosphate and diphosphoinositol-pentakisphosphate kinase 2	PPIP5K2	GTGRRRRRSGEQITSSPVSPKSLAFTSSIFG	236	tr|A0A087WZV0|A0A087WZV0_HUMAN Inositol hexakisphosphate and diphosphoinositol-pentakisphosphate kinase OS=Homo sapiens OX=9606 GN=PPIP5K2 PE=1 SV=1;sp|O43314|VIP2_HUMAN Inositol hexakisphosphate and diphosphoinositol-pentakisphosphate kinase 2 OS=Homo sap	S	3	0.357389	-0.343121	0.173945	-1.00764	-0.991558	-0.955575	-0.806776	-1.09226
A0A087WZV0	Inositol hexakisphosphate and diphosphoinositol-pentakisphosphate kinase 2	PPIP5K2	RRRRRSGEQITSSPVSPKSLAFTSSIFGSWQ	237	tr|A0A087WZV0|A0A087WZV0_HUMAN Inositol hexakisphosphate and diphosphoinositol-pentakisphosphate kinase OS=Homo sapiens OX=9606 GN=PPIP5K2 PE=1 SV=1;sp|O43314|VIP2_HUMAN Inositol hexakisphosphate and diphosphoinositol-pentakisphosphate kinase 2 OS=Homo sap	S	3	1.26317	0.133224	0.538778	0.561338	0.559534	0.727094	0.743261	0.588967
A0A087WZV0	Inositol hexakisphosphate and diphosphoinositol-pentakisphosphate kinase 2	PPIP5K2	RKVQLTYLPHGCPKTSSEEEDSRREEPSLLL	238	tr|A0A087WZV0|A0A087WZV0_HUMAN Inositol hexakisphosphate and diphosphoinositol-pentakisphosphate kinase OS=Homo sapiens OX=9606 GN=PPIP5K2 PE=1 SV=1;sp|O43314|VIP2_HUMAN Inositol hexakisphosphate and diphosphoinositol-pentakisphosphate kinase 2 OS=Homo sap	S	3	NaN	0	-1.36661	-0.780442	-0.742464	-0.937801	-1.29446	-1.10313
A0A087WZV0	Inositol hexakisphosphate and diphosphoinositol-pentakisphosphate kinase 2	PPIP5K2	KVQLTYLPHGCPKTSSEEEDSRREEPSLLLV	239	tr|A0A087WZV0|A0A087WZV0_HUMAN Inositol hexakisphosphate and diphosphoinositol-pentakisphosphate kinase OS=Homo sapiens OX=9606 GN=PPIP5K2 PE=1 SV=1;sp|O43314|VIP2_HUMAN Inositol hexakisphosphate and diphosphoinositol-pentakisphosphate kinase 2 OS=Homo sap	S	3	0.689074	0.583363	-1.40586	-1.42908	-1.12381	-1.29609	-0.0302836	-0.882283
A0A669KAW5	Phospholipase DDHD1	DDHD1	NPAKEPTSVSENEGISTIPSPVTSPVLSRRH	240	tr|A0A669KAW5|A0A669KAW5_HUMAN DDHD domain containing 1 (Fragment) OS=Homo sapiens OX=9606 GN=DDHD1 PE=1 SV=1;tr|A0A669KB51|A0A669KB51_HUMAN DDHD domain containing 1 (Fragment) OS=Homo sapiens OX=9606 GN=DDHD1 PE=1 SV=1;tr|A0A6E1W401|A0A6E1W401_HUMAN DDHD	S	3	NaN	0	-1.0594	-1.23441	-0.552302	-0.945973	-0.800564	-0.883147
A0A669KAW5	Phospholipase DDHD1	DDHD1	EPTSVSENEGISTIPSPVTSPVLSRRHYGES	241	tr|A0A669KAW5|A0A669KAW5_HUMAN DDHD domain containing 1 (Fragment) OS=Homo sapiens OX=9606 GN=DDHD1 PE=1 SV=1;tr|A0A669KB51|A0A669KB51_HUMAN DDHD domain containing 1 (Fragment) OS=Homo sapiens OX=9606 GN=DDHD1 PE=1 SV=1;tr|A0A6E1W401|A0A6E1W401_HUMAN DDHD	S	3	0.00560698	-0.0247478	1.46909	-1.54506	1.48963	-1.6259	1.58286	1.38245
A0A669KAW5	Phospholipase DDHD1	DDHD1	VSENEGISTIPSPVTSPVLSRRHYGESITNI	242	tr|A0A669KAW5|A0A669KAW5_HUMAN DDHD domain containing 1 (Fragment) OS=Homo sapiens OX=9606 GN=DDHD1 PE=1 SV=1;tr|A0A669KB51|A0A669KB51_HUMAN DDHD domain containing 1 (Fragment) OS=Homo sapiens OX=9606 GN=DDHD1 PE=1 SV=1;tr|A0A6E1W401|A0A6E1W401_HUMAN DDHD	S	2	0.190815	-0.0317205	1.46909	1.51578	1.48963	1.41402	1.58286	1.38245
Q5T8P6	RNA-binding protein 26	RBM26	VYWHREGSTQQLQTTSPKVMQPLVQQPILPV	243	sp|Q5T8P6|RBM26_HUMAN RNA-binding protein 26 OS=Homo sapiens OX=9606 GN=RBM26 PE=1 SV=3;tr|A0A087X0H9|A0A087X0H9_HUMAN RNA binding motif protein 26 OS=Homo sapiens OX=9606 GN=RBM26 PE=1 SV=1	S	2	0.496401	0.0828447	-0.194511	-0.0231347	0.0250412	-0.0178551	0.0768839	-0.00309898
Q5T8P6	RNA-binding protein 26	RBM26	KEEEREKKFSRRLNHSPPQSSSRYRENRSRD	244	sp|Q5T8P6|RBM26_HUMAN RNA-binding protein 26 OS=Homo sapiens OX=9606 GN=RBM26 PE=1 SV=3;tr|A0A087X0H9|A0A087X0H9_HUMAN RNA binding motif protein 26 OS=Homo sapiens OX=9606 GN=RBM26 PE=1 SV=1	S	3	0.434148	0.177594	-0.642492	-0.516279	-0.301328	-0.410179	-0.0248191	-0.492318
Q5T8P6	RNA-binding protein 26	RBM26	TKKTWFDKPNFNRTNSPGFQKKVQFGNENTK	245	sp|Q5T8P6|RBM26_HUMAN RNA-binding protein 26 OS=Homo sapiens OX=9606 GN=RBM26 PE=1 SV=3;tr|A0A087X0H9|A0A087X0H9_HUMAN RNA binding motif protein 26 OS=Homo sapiens OX=9606 GN=RBM26 PE=1 SV=1	S	2	0.256852	-0.0416092	-0.590563	-0.437774	-0.505277	-0.576779	-0.462363	-0.619299
A0A087X0K9	Tight junction protein ZO-1	TJP1	NQLVWVSEGKADGATSDDLDLHDDRLSYLSA	246	tr|A0A087X0K9|A0A087X0K9_HUMAN Tight junction protein 1 OS=Homo sapiens OX=9606 GN=TJP1 PE=1 SV=2;tr|G3V1L9|G3V1L9_HUMAN Tight junction protein 1 OS=Homo sapiens OX=9606 GN=TJP1 PE=1 SV=2;sp|Q07157|ZO1_HUMAN Tight junction protein ZO-1 OS=Homo sapiens OX=9	S	4	NaN	0	-0.934559	-1.19365	-1.24486	-0.892811	-0.754233	-0.84567
A0A087X0K9	Tight junction protein ZO-1	TJP1	DGATSDDLDLHDDRLSYLSAPGSEYSMYSTD	247	tr|A0A087X0K9|A0A087X0K9_HUMAN Tight junction protein 1 OS=Homo sapiens OX=9606 GN=TJP1 PE=1 SV=2;tr|G3V1L9|G3V1L9_HUMAN Tight junction protein 1 OS=Homo sapiens OX=9606 GN=TJP1 PE=1 SV=2;sp|Q07157|ZO1_HUMAN Tight junction protein ZO-1 OS=Homo sapiens OX=9	S	4	0.296042	-0.522402	0.341204	0.451307	-1.24982	0.233546	-1.23263	-1.02543
A0A087X0K9	Tight junction protein ZO-1	TJP1	TSDDLDLHDDRLSYLSAPGSEYSMYSTDSRH	248	tr|A0A087X0K9|A0A087X0K9_HUMAN Tight junction protein 1 OS=Homo sapiens OX=9606 GN=TJP1 PE=1 SV=2;tr|G3V1L9|G3V1L9_HUMAN Tight junction protein 1 OS=Homo sapiens OX=9606 GN=TJP1 PE=1 SV=2;sp|Q07157|ZO1_HUMAN Tight junction protein ZO-1 OS=Homo sapiens OX=9	S	4	0.483299	-0.499917	0.341204	0.451307	0.0746657	0.233546	-1.08203	0.215909
A0A087X0K9	Tight junction protein ZO-1	TJP1	LDLHDDRLSYLSAPGSEYSMYSTDSRHTSDY	249	tr|A0A087X0K9|A0A087X0K9_HUMAN Tight junction protein 1 OS=Homo sapiens OX=9606 GN=TJP1 PE=1 SV=2;tr|G3V1L9|G3V1L9_HUMAN Tight junction protein 1 OS=Homo sapiens OX=9606 GN=TJP1 PE=1 SV=2;sp|Q07157|ZO1_HUMAN Tight junction protein ZO-1 OS=Homo sapiens OX=9	S	4	0.488757	-0.440607	0.341204	0.451307	0.0746657	0.233546	-0.904099	0.215909
A0A087X0K9	Tight junction protein ZO-1	TJP1	SPGFKPASQQKAEASSPVPYLSPETNPASST	250	tr|A0A087X0K9|A0A087X0K9_HUMAN Tight junction protein 1 OS=Homo sapiens OX=9606 GN=TJP1 PE=1 SV=2;tr|G3V1L9|G3V1L9_HUMAN Tight junction protein 1 OS=Homo sapiens OX=9606 GN=TJP1 PE=1 SV=2;sp|Q07157|ZO1_HUMAN Tight junction protein ZO-1 OS=Homo sapiens OX=9	S	3	NaN	0	-1.12725	-0.682803	-1.01617	-1.46006	-0.888055	-1.20657
A0A087X0K9	Tight junction protein ZO-1	TJP1	ASQQKAEASSPVPYLSPETNPASSTSAVNHN	251	tr|A0A087X0K9|A0A087X0K9_HUMAN Tight junction protein 1 OS=Homo sapiens OX=9606 GN=TJP1 PE=1 SV=2;tr|G3V1L9|G3V1L9_HUMAN Tight junction protein 1 OS=Homo sapiens OX=9606 GN=TJP1 PE=1 SV=2;sp|Q07157|ZO1_HUMAN Tight junction protein ZO-1 OS=Homo sapiens OX=9	S	3	NaN	0	-1.051	-0.929162	-1.32227	-1.03386	-1.44112	-0.957191
A0A087X0K9	Tight junction protein ZO-1	TJP1	VQRDERATLLNVPDLSDSIHSANASERDDIS	252	tr|A0A087X0K9|A0A087X0K9_HUMAN Tight junction protein 1 OS=Homo sapiens OX=9606 GN=TJP1 PE=1 SV=2;tr|G3V1L9|G3V1L9_HUMAN Tight junction protein 1 OS=Homo sapiens OX=9606 GN=TJP1 PE=1 SV=2;sp|Q07157|ZO1_HUMAN Tight junction protein ZO-1 OS=Homo sapiens OX=9	S	4	0.366506	0.585403	-0.953729	0.226938	-1.41003	0.393763	0.260809	-1.03519
A0A087X0K9	Tight junction protein ZO-1	TJP1	RDERATLLNVPDLSDSIHSANASERDDISEI	253	tr|A0A087X0K9|A0A087X0K9_HUMAN Tight junction protein 1 OS=Homo sapiens OX=9606 GN=TJP1 PE=1 SV=2;tr|G3V1L9|G3V1L9_HUMAN Tight junction protein 1 OS=Homo sapiens OX=9606 GN=TJP1 PE=1 SV=2;sp|Q07157|ZO1_HUMAN Tight junction protein ZO-1 OS=Homo sapiens OX=9	S	4	0.392775	0.525208	-1.0889	0.226938	-0.891043	0.393763	0.260809	-0.831948
A0A087X0K9	Tight junction protein ZO-1	TJP1	RATLLNVPDLSDSIHSANASERDDISEIQSL	254	tr|A0A087X0K9|A0A087X0K9_HUMAN Tight junction protein 1 OS=Homo sapiens OX=9606 GN=TJP1 PE=1 SV=2;tr|G3V1L9|G3V1L9_HUMAN Tight junction protein 1 OS=Homo sapiens OX=9606 GN=TJP1 PE=1 SV=2;sp|Q07157|ZO1_HUMAN Tight junction protein ZO-1 OS=Homo sapiens OX=9	S	4	0.359314	0.517116	-1.31868	0.226938	-0.668354	0.393763	0.260809	-0.863322
A0A087X0K9	Tight junction protein ZO-1	TJP1	HSANASERDDISEIQSLASDHSGRSHDRPPR	255	tr|A0A087X0K9|A0A087X0K9_HUMAN Tight junction protein 1 OS=Homo sapiens OX=9606 GN=TJP1 PE=1 SV=2;tr|G3V1L9|G3V1L9_HUMAN Tight junction protein 1 OS=Homo sapiens OX=9606 GN=TJP1 PE=1 SV=2;sp|Q07157|ZO1_HUMAN Tight junction protein ZO-1 OS=Homo sapiens OX=9	S	4	2.72215	1.21541	-1.12343	-0.801213	-0.61254	0.313583	0.518632	0.276818
A0A087X0K9	Tight junction protein ZO-1	TJP1	NASERDDISEIQSLASDHSGRSHDRPPRRSR	256	tr|A0A087X0K9|A0A087X0K9_HUMAN Tight junction protein 1 OS=Homo sapiens OX=9606 GN=TJP1 PE=1 SV=2;tr|G3V1L9|G3V1L9_HUMAN Tight junction protein 1 OS=Homo sapiens OX=9606 GN=TJP1 PE=1 SV=2;sp|Q07157|ZO1_HUMAN Tight junction protein ZO-1 OS=Homo sapiens OX=9	S	4	2.93182	1.45899	-1.03398	-1.38945	-0.844522	0.313583	0.518632	0.276818
A0A087X0K9	Tight junction protein ZO-1	TJP1	HNLLPSETAHKPDLSSKTPTSPKTLVKSHSL	257	tr|A0A087X0K9|A0A087X0K9_HUMAN Tight junction protein 1 OS=Homo sapiens OX=9606 GN=TJP1 PE=1 SV=2;tr|G3V1L9|G3V1L9_HUMAN Tight junction protein 1 OS=Homo sapiens OX=9606 GN=TJP1 PE=1 SV=2;sp|Q07157|ZO1_HUMAN Tight junction protein ZO-1 OS=Homo sapiens OX=9	S	4	NaN	0	-0.600976	-1.03799	-1.16564	-1.37256	-1.08924	-1.41702
A0A087X0K9	Tight junction protein ZO-1	TJP1	SETAHKPDLSSKTPTSPKTLVKSHSLAQPPE	258	tr|A0A087X0K9|A0A087X0K9_HUMAN Tight junction protein 1 OS=Homo sapiens OX=9606 GN=TJP1 PE=1 SV=2;tr|G3V1L9|G3V1L9_HUMAN Tight junction protein 1 OS=Homo sapiens OX=9606 GN=TJP1 PE=1 SV=2;sp|Q07157|ZO1_HUMAN Tight junction protein ZO-1 OS=Homo sapiens OX=9	S	4	1.37882	-0.98587	0.0879496	0.106954	0.153778	-1.38242	-0.98174	-0.244767
A0A087X0K9	Tight junction protein ZO-1	TJP1	KKVQIPVSRPDPEPVSDNEEDSYDEEIHDPR	259	tr|A0A087X0K9|A0A087X0K9_HUMAN Tight junction protein 1 OS=Homo sapiens OX=9606 GN=TJP1 PE=1 SV=2;tr|G3V1L9|G3V1L9_HUMAN Tight junction protein 1 OS=Homo sapiens OX=9606 GN=TJP1 PE=1 SV=2;sp|Q07157|ZO1_HUMAN Tight junction protein ZO-1 OS=Homo sapiens OX=9	S	4	1.65351	-0.197778	1.65938	1.71043	1.70534	1.45847	1.42691	1.59642
A0A087X0K9	Tight junction protein ZO-1	TJP1	VSRPDPEPVSDNEEDSYDEEIHDPRSGRSGV	260	tr|A0A087X0K9|A0A087X0K9_HUMAN Tight junction protein 1 OS=Homo sapiens OX=9606 GN=TJP1 PE=1 SV=2;tr|G3V1L9|G3V1L9_HUMAN Tight junction protein 1 OS=Homo sapiens OX=9606 GN=TJP1 PE=1 SV=2;sp|Q07157|ZO1_HUMAN Tight junction protein ZO-1 OS=Homo sapiens OX=9	S	3	1.50023	-0.0787894	1.50094	1.53052	1.50493	1.45847	1.45303	1.38852
A0A087X0K9	Tight junction protein ZO-1	TJP1	DKQPYPSRPPFDNQHSQDLDSRQHPEESSER	261	tr|A0A087X0K9|A0A087X0K9_HUMAN Tight junction protein 1 OS=Homo sapiens OX=9606 GN=TJP1 PE=1 SV=2;tr|G3V1L9|G3V1L9_HUMAN Tight junction protein 1 OS=Homo sapiens OX=9606 GN=TJP1 PE=1 SV=2;sp|Q07157|ZO1_HUMAN Tight junction protein ZO-1 OS=Homo sapiens OX=9	S	4	1.30576	0.199998	-0.317964	-0.0905225	-0.12684	0.0227114	-0.00176757	0.043724
A0A087X0K9	Tight junction protein ZO-1	TJP1	DEEYYRKQLSYFDRRSFENKPPAHIAASHLS	262	tr|A0A087X0K9|A0A087X0K9_HUMAN Tight junction protein 1 OS=Homo sapiens OX=9606 GN=TJP1 PE=1 SV=2;tr|G3V1L9|G3V1L9_HUMAN Tight junction protein 1 OS=Homo sapiens OX=9606 GN=TJP1 PE=1 SV=2;sp|Q07157|ZO1_HUMAN Tight junction protein ZO-1 OS=Homo sapiens OX=9	S	4	0.334988	-0.0635601	-0.108622	-0.0213056	0.0501113	-0.216507	-0.0173152	-0.0366746
A0A087X0K9	Tight junction protein ZO-1	TJP1	WRFRGLRSSKRNLRKSREDLSAQPVQTKFPA	263	tr|A0A087X0K9|A0A087X0K9_HUMAN Tight junction protein 1 OS=Homo sapiens OX=9606 GN=TJP1 PE=1 SV=2;tr|G3V1L9|G3V1L9_HUMAN Tight junction protein 1 OS=Homo sapiens OX=9606 GN=TJP1 PE=1 SV=2;sp|Q07157|ZO1_HUMAN Tight junction protein ZO-1 OS=Homo sapiens OX=9	S	2	0.21539	-0.0272796	1.36129	1.48425	1.52432	1.42373	1.43754	1.42674
A0A087X0K9	Tight junction protein ZO-1	TJP1	SASRERSLSPRSDRRSVASSQPAKPTKVTLV	264	tr|A0A087X0K9|A0A087X0K9_HUMAN Tight junction protein 1 OS=Homo sapiens OX=9606 GN=TJP1 PE=1 SV=2;tr|G3V1L9|G3V1L9_HUMAN Tight junction protein 1 OS=Homo sapiens OX=9606 GN=TJP1 PE=1 SV=2;sp|Q07157|ZO1_HUMAN Tight junction protein ZO-1 OS=Homo sapiens OX=9	S	2	0.632491	-0.197591	0.594273	0.667934	0.641966	0.583799	0.159066	0.568534
A0A087X0K9	Tight junction protein ZO-1	TJP1	RERSLSPRSDRRSVASSQPAKPTKVTLVKSR	265	tr|A0A087X0K9|A0A087X0K9_HUMAN Tight junction protein 1 OS=Homo sapiens OX=9606 GN=TJP1 PE=1 SV=2;tr|G3V1L9|G3V1L9_HUMAN Tight junction protein 1 OS=Homo sapiens OX=9606 GN=TJP1 PE=1 SV=2;sp|Q07157|ZO1_HUMAN Tight junction protein ZO-1 OS=Homo sapiens OX=9	S	2	0.13665	-0.0173069	0.594273	0.667934	0.641966	0.583799	0.699919	0.568534
A0A087X0K9	Tight junction protein ZO-1	TJP1	ERSLSPRSDRRSVASSQPAKPTKVTLVKSRK	266	tr|A0A087X0K9|A0A087X0K9_HUMAN Tight junction protein 1 OS=Homo sapiens OX=9606 GN=TJP1 PE=1 SV=2;tr|G3V1L9|G3V1L9_HUMAN Tight junction protein 1 OS=Homo sapiens OX=9606 GN=TJP1 PE=1 SV=2;sp|Q07157|ZO1_HUMAN Tight junction protein ZO-1 OS=Homo sapiens OX=9	S	2	0.715759	0.261751	0.146477	0.118062	0.242939	0.455337	0.699919	0.137476
A0A8Q3WKX9	Kanadaptin	SLC4A1AP	THFKETQTHENMSQLSEEEQNKDYQDCSKTT	267	tr|A0A8Q3WKX9|A0A8Q3WKX9_HUMAN Solute carrier family 4 member 1 adaptor protein OS=Homo sapiens OX=9606 GN=SLC4A1AP PE=1 SV=1;tr|A0A087X0M4|A0A087X0M4_HUMAN Solute carrier family 4 member 1 adaptor protein OS=Homo sapiens OX=9606 GN=SLC4A1AP PE=1 SV=1;tr|A	S	3	2.46802	-0.304632	0.589631	0.629658	0.690383	0.304996	0.40928	0.281501
A0A8Q3WKX9	Kanadaptin	SLC4A1AP	KQQQILLEKKMLGEDSDEEEEMDTSERKINA	268	tr|A0A8Q3WKX9|A0A8Q3WKX9_HUMAN Solute carrier family 4 member 1 adaptor protein OS=Homo sapiens OX=9606 GN=SLC4A1AP PE=1 SV=1;tr|A0A087X0M4|A0A087X0M4_HUMAN Solute carrier family 4 member 1 adaptor protein OS=Homo sapiens OX=9606 GN=SLC4A1AP PE=1 SV=1;tr|A	S	2	0.639198	-0.069386	0.514185	0.544977	0.555869	0.56058	0.402351	0.443943
A0A8Q3WKX9	Kanadaptin	SLC4A1AP	RKRKAKNWEDEDFYDSDDDTFLDRTGLIEKK	269	tr|A0A8Q3WKX9|A0A8Q3WKX9_HUMAN Solute carrier family 4 member 1 adaptor protein OS=Homo sapiens OX=9606 GN=SLC4A1AP PE=1 SV=1;tr|A0A087X0M4|A0A087X0M4_HUMAN Solute carrier family 4 member 1 adaptor protein OS=Homo sapiens OX=9606 GN=SLC4A1AP PE=1 SV=1;tr|A	S	3	0.274238	0.200303	-0.504889	-0.177687	-1.12325	-0.573983	-0.384472	-0.246464
A0A0D9SGH2	Trafficking kinesin-binding protein 1	TRAK1	SEPESVCSTPLKRNESSSSVQNYFHLDSLQK	270	tr|A0A0D9SGH2|A0A0D9SGH2_HUMAN Trafficking kinesin protein 1 OS=Homo sapiens OX=9606 GN=TRAK1 PE=1 SV=1;tr|A0A5F9ZH95|A0A5F9ZH95_HUMAN Trafficking kinesin protein 1 OS=Homo sapiens OX=9606 GN=TRAK1 PE=1 SV=1;tr|A0A087X0N0|A0A087X0N0_HUMAN Trafficking kines	S	3	0.411709	0.0927238	0.271165	0.209284	0.120645	0.170817	0.456918	0.25153
A0A0D9SGH2	Trafficking kinesin-binding protein 1	TRAK1	PESVCSTPLKRNESSSSVQNYFHLDSLQKKL	271	tr|A0A0D9SGH2|A0A0D9SGH2_HUMAN Trafficking kinesin protein 1 OS=Homo sapiens OX=9606 GN=TRAK1 PE=1 SV=1;tr|A0A5F9ZH95|A0A5F9ZH95_HUMAN Trafficking kinesin protein 1 OS=Homo sapiens OX=9606 GN=TRAK1 PE=1 SV=1;tr|A0A087X0N0|A0A087X0N0_HUMAN Trafficking kines	S	3	0.952348	-0.701284	0.271165	-0.844058	-0.630777	-1.03231	-1.09091	-1.18431
A0A0D9SGH2	Trafficking kinesin-binding protein 1	TRAK1	ESVCSTPLKRNESSSSVQNYFHLDSLQKKLK	272	tr|A0A0D9SGH2|A0A0D9SGH2_HUMAN Trafficking kinesin protein 1 OS=Homo sapiens OX=9606 GN=TRAK1 PE=1 SV=1;tr|A0A5F9ZH95|A0A5F9ZH95_HUMAN Trafficking kinesin protein 1 OS=Homo sapiens OX=9606 GN=TRAK1 PE=1 SV=1;tr|A0A087X0N0|A0A087X0N0_HUMAN Trafficking kines	S	3	0.644641	0.376336	-0.57967	0.209284	0.120645	0.170817	0.456918	0.25153
A0A804HLJ3	Lysine-specific demethylase 6A	KDM6A	MTADAVCSPSHGDSKSPGLLSSDNPQLSALL	273	tr|A0A804HLJ3|A0A804HLJ3_HUMAN Lysine demethylase 6A OS=Homo sapiens OX=9606 GN=KDM6A PE=1 SV=1;tr|H0Y6I7|H0Y6I7_HUMAN [histone H3]-trimethyl-L-lysine(27) demethylase (Fragment) OS=Homo sapiens OX=9606 GN=KDM6A PE=1 SV=1;tr|A0A6Q8PHJ0|A0A6Q8PHJ0_HUMAN Lysi	S	3	0.350447	-0.0573222	-0.735487	-0.685671	-0.62697	-0.729399	-0.6414	-0.849296
A0A087X0Z0	Rho GTPase-activating protein 23	ARHGAP23	_____________SKSCDDGLNTFRDEGRVL	274	tr|A0A087X0Z0|A0A087X0Z0_HUMAN Rho GTPase-activating protein 23 (Fragment) OS=Homo sapiens OX=9606 GN=ARHGAP23 PE=1 SV=1;tr|A0A9L9PXQ2|A0A9L9PXQ2_HUMAN Rho GTPase activating protein 23 OS=Homo sapiens OX=9606 GN=ARHGAP23 PE=1 SV=1;tr|A0A9L9PXS4|A0A9L9PXS4_	S	3	0.0639977	-0.00537946	-0.619071	-0.617875	-0.568708	-0.650068	-0.604967	-0.566758
A0A087X159	Single-stranded DNA-binding protein 2	SSBP2	NGSLGSGDMDSISKNSPNNMSLSNQPGTPRD	275	tr|A0A087X159|A0A087X159_HUMAN Single stranded DNA binding protein 2 OS=Homo sapiens OX=9606 GN=SSBP2 PE=1 SV=1;sp|P81877|SSBP2_HUMAN Single-stranded DNA-binding protein 2 OS=Homo sapiens OX=9606 GN=SSBP2 PE=1 SV=2;tr|H0Y9V4|H0Y9V4_HUMAN Single stranded DN	S	2	0.124977	0.0296678	-0.120817	-0.0824397	-0.291086	-0.245161	-0.11516	-0.0450193
A0A087X1M6	Fibronectin type-III domain-containing protein 3A	FNDC3A	KKLKDRQGTQKDKMSSPPSSPQKCPSPINEH	276	tr|A0A087X1M6|A0A087X1M6_HUMAN Fibronectin type III domain containing 3A OS=Homo sapiens OX=9606 GN=FNDC3A PE=1 SV=1;tr|G5E9X3|G5E9X3_HUMAN Fibronectin type III domain containing 3A OS=Homo sapiens OX=9606 GN=FNDC3A PE=1 SV=1;sp|Q9Y2H6|FND3A_HUMAN Fibronec	S	2	0.229583	0.141113	-1.02595	-0.82189	-1.52233	-0.866046	-0.855677	-1.22511
A0A087X1S3		HUWE1	EEMETDMDVADVAMESSPGSSISMEHRLDVE	277	tr|A0A087X1S3|A0A087X1S3_HUMAN HECT, UBA and WWE domain containing E3 ubiquitin protein ligase 1 (Fragment) OS=Homo sapiens OX=9606 GN=HUWE1 PE=1 SV=1	S	4	NaN	0	-0.643092	-1.29583	-1.1204	-0.762824	-1.01191	-1.27789
A0A087X1S3		HUWE1	EMETDMDVADVAMESSPGSSISMEHRLDVEL	278	tr|A0A087X1S3|A0A087X1S3_HUMAN HECT, UBA and WWE domain containing E3 ubiquitin protein ligase 1 (Fragment) OS=Homo sapiens OX=9606 GN=HUWE1 PE=1 SV=1	S	4	0.240348	-0.350775	0.118757	-1.31372	0.198719	-0.869977	-1.08156	-0.0970243
A0A087X1W8	Cell adhesion molecule 1	CADM1	DADTAIINAEGGQNNSEEKKEYFI_______	279	tr|A0A087X1W8|A0A087X1W8_HUMAN Cell adhesion molecule 1 (Fragment) OS=Homo sapiens OX=9606 GN=CADM1 PE=1 SV=1;tr|A0A0A0MTJ8|A0A0A0MTJ8_HUMAN Cell adhesion molecule 1 (Fragment) OS=Homo sapiens OX=9606 GN=CADM1 PE=1 SV=1;tr|X5DQS5|X5DQS5_HUMAN Cell adhesion	S	3	0.701053	0.128124	-0.475723	-0.321709	-0.558831	-0.413327	-0.298632	-0.259932
A0A8Q3SIA5	Protocadherin-7	PCDH7	YKSSSPLPTVQLHPQSPTAGKKHQAVQDLPP	280	tr|A0A8Q3SIA5|A0A8Q3SIA5_HUMAN Protocadherin 7 OS=Homo sapiens OX=9606 GN=PCDH7 PE=1 SV=1;tr|A0A8Q3SI92|A0A8Q3SI92_HUMAN Protocadherin 7 OS=Homo sapiens OX=9606 GN=PCDH7 PE=1 SV=1;tr|A0A8Q3SI47|A0A8Q3SI47_HUMAN Protocadherin 7 OS=Homo sapiens OX=9606 GN=PC	S	3	0.451723	0.342795	-0.457691	-1.39068	-1.09833	-0.858893	-0.767543	-0.291878
H0YJP0	E3 ubiquitin-protein ligase HECTD1	HECTD1	VSSLLAAGAPMSSSASVPNLSSRETSSLESF	281	tr|H0YJP0|H0YJP0_HUMAN E3 ubiquitin-protein ligase OS=Homo sapiens OX=9606 GN=HECTD1 PE=1 SV=3;tr|A0A8I5QJU2|A0A8I5QJU2_HUMAN E3 ubiquitin-protein ligase OS=Homo sapiens OX=9606 GN=HECTD1 PE=1 SV=1;tr|A0A087X2H1|A0A087X2H1_HUMAN E3 ubiquitin-protein ligase	S	3	0.124536	0.0790174	-0.723434	-0.0837888	-0.0245516	-0.182085	-0.100035	-0.312602
H0YJP0	E3 ubiquitin-protein ligase HECTD1	HECTD1	SAGSTGRIPGLRRLDSSGERSHRQLIDCIRS	282	tr|H0YJP0|H0YJP0_HUMAN E3 ubiquitin-protein ligase OS=Homo sapiens OX=9606 GN=HECTD1 PE=1 SV=3;tr|A0A8I5QJU2|A0A8I5QJU2_HUMAN E3 ubiquitin-protein ligase OS=Homo sapiens OX=9606 GN=HECTD1 PE=1 SV=1;tr|A0A087X2H1|A0A087X2H1_HUMAN E3 ubiquitin-protein ligase	S	2	0.432548	-0.215937	-0.676497	-0.483759	-0.194549	-0.585933	-0.437932	-0.978751
H0YJP0	E3 ubiquitin-protein ligase HECTD1	HECTD1	ARTNATNNMNLSRSSSDNNTNTLGRNVMSTA	283	tr|H0YJP0|H0YJP0_HUMAN E3 ubiquitin-protein ligase OS=Homo sapiens OX=9606 GN=HECTD1 PE=1 SV=3;tr|A0A8I5QJU2|A0A8I5QJU2_HUMAN E3 ubiquitin-protein ligase OS=Homo sapiens OX=9606 GN=HECTD1 PE=1 SV=1;tr|A0A087X2H1|A0A087X2H1_HUMAN E3 ubiquitin-protein ligase	S	2	0.116608	-0.0336716	0.00827126	0.117901	0.225459	0.176612	0.15862	-0.084615
H0YJP0	E3 ubiquitin-protein ligase HECTD1	HECTD1	RLGVISKVSTLAGPSSDDENEEESKPEKEDE	284	tr|H0YJP0|H0YJP0_HUMAN E3 ubiquitin-protein ligase OS=Homo sapiens OX=9606 GN=HECTD1 PE=1 SV=3;tr|A0A8I5QJU2|A0A8I5QJU2_HUMAN E3 ubiquitin-protein ligase OS=Homo sapiens OX=9606 GN=HECTD1 PE=1 SV=1;tr|A0A087X2H1|A0A087X2H1_HUMAN E3 ubiquitin-protein ligase	S	3	0.0184167	0.00318683	0.416748	0.409801	0.57378	0.49531	0.486406	0.428174
A0A088AWN2	WD repeat-containing protein 20	WDR20	RDRANSTQSRLSKRNSTDSRPVSVTYRFGSV	285	tr|A0A088AWN2|A0A088AWN2_HUMAN WD repeat domain 20 OS=Homo sapiens OX=9606 GN=WDR20 PE=1 SV=1;sp|Q8TBZ3|WDR20_HUMAN WD repeat-containing protein 20 OS=Homo sapiens OX=9606 GN=WDR20 PE=1 SV=2	S	3	0.42252	-0.0837083	0.124686	0.22635	0.150095	0.00957729	0.240821	-0.000392095
A0A088AWN2	WD repeat-containing protein 20	WDR20	ANSTQSRLSKRNSTDSRPVSVTYRFGSVGQD	286	tr|A0A088AWN2|A0A088AWN2_HUMAN WD repeat domain 20 OS=Homo sapiens OX=9606 GN=WDR20 PE=1 SV=1;sp|Q8TBZ3|WDR20_HUMAN WD repeat-containing protein 20 OS=Homo sapiens OX=9606 GN=WDR20 PE=1 SV=2	S	3	0.42252	-0.0837083	0.124686	0.22635	0.150095	0.00957729	0.240821	-0.000392095
A0A088AWN2	WD repeat-containing protein 20	WDR20	SVTTPGNSVPPPLPRSNSLPHSAVSNAGSKS	287	tr|A0A088AWN2|A0A088AWN2_HUMAN WD repeat domain 20 OS=Homo sapiens OX=9606 GN=WDR20 PE=1 SV=1;sp|Q8TBZ3|WDR20_HUMAN WD repeat-containing protein 20 OS=Homo sapiens OX=9606 GN=WDR20 PE=1 SV=2	S	2	0.899775	-0.527232	0.0116082	-0.754237	-0.733301	-0.826249	-1.19232	-1.03905
A0A088AWN2	WD repeat-containing protein 20	WDR20	TTPGNSVPPPLPRSNSLPHSAVSNAGSKSSV	288	tr|A0A088AWN2|A0A088AWN2_HUMAN WD repeat domain 20 OS=Homo sapiens OX=9606 GN=WDR20 PE=1 SV=1;sp|Q8TBZ3|WDR20_HUMAN WD repeat-containing protein 20 OS=Homo sapiens OX=9606 GN=WDR20 PE=1 SV=2	S	3	0.581912	0.0375629	0.331175	0.372067	0.40745	0.441712	0.403692	0.377977
A0A8V8TRI9	Dedicator of cytokinesis protein 9	DOCK9	DTLHRAYSKVTEVMHSGRRLLGTYFRVAFFG	289	tr|A0A8V8TRI9|A0A8V8TRI9_HUMAN Dedicator of cytokinesis 9 OS=Homo sapiens OX=9606 GN=DOCK9 PE=1 SV=1;tr|A0A8V8TQS9|A0A8V8TQS9_HUMAN Dedicator of cytokinesis 9 OS=Homo sapiens OX=9606 GN=DOCK9 PE=1 SV=1;tr|X6RGR3|X6RGR3_HUMAN Dedicator of cytokinesis 9 OS=H	S	2	1.08467	0.126387	-0.743358	-0.86131	-0.908709	-0.742521	-0.663813	-0.727882
A0A096LNM2	F-box/WD repeat-containing protein 5	FBXW5	AGDPATSPCRIFDLGSDNEEVVAGPAPAHAK	290	tr|A0A096LNM2|A0A096LNM2_HUMAN F-box and WD repeat domain containing 5 (Fragment) OS=Homo sapiens OX=9606 GN=FBXW5 PE=1 SV=1;sp|Q969U6|FBXW5_HUMAN F-box/WD repeat-containing protein 5 OS=Homo sapiens OX=9606 GN=FBXW5 PE=1 SV=1	S	3	0.691911	-0.26351	-0.330318	-0.2298	-0.257348	-0.390812	-0.876401	-0.340783
A0A096LNU0	Colorectal mutant cancer protein	MCC	RELQTRLQSVQATGPSSPGRLTSTNRPINPS	291	tr|A0A096LNU0|A0A096LNU0_HUMAN MCC regulator of WNT signaling pathway OS=Homo sapiens OX=9606 GN=MCC PE=1 SV=1;tr|D6REY2|D6REY2_HUMAN MCC regulator of WNT signaling pathway OS=Homo sapiens OX=9606 GN=MCC PE=1 SV=1;sp|P23508|CRCM_HUMAN Colorectal mutant can	S	2	NaN	0	-1.49276	-0.8282	-1.09895	-0.766103	-1.03723	-1.05867
A0A096LNU0	Colorectal mutant cancer protein	MCC	ELQTRLQSVQATGPSSPGRLTSTNRPINPST	292	tr|A0A096LNU0|A0A096LNU0_HUMAN MCC regulator of WNT signaling pathway OS=Homo sapiens OX=9606 GN=MCC PE=1 SV=1;tr|D6REY2|D6REY2_HUMAN MCC regulator of WNT signaling pathway OS=Homo sapiens OX=9606 GN=MCC PE=1 SV=1;sp|P23508|CRCM_HUMAN Colorectal mutant can	S	2	0.590915	0.135499	-0.892261	-0.668017	-0.624773	-0.705037	-0.574543	-0.498975
P30566	Adenylosuccinate lyase	ADSL	_______MAAGGDHGSPDSYRSPLASRYASP	293	sp|P30566|PUR8_HUMAN Adenylosuccinate lyase OS=Homo sapiens OX=9606 GN=ADSL PE=1 SV=2;tr|A0A7P0Z472|A0A7P0Z472_HUMAN Adenylosuccinate lyase OS=Homo sapiens OX=9606 GN=ADSL PE=1 SV=1;tr|A0A7P0T9A7|A0A7P0T9A7_HUMAN Adenylosuccinate lyase OS=Homo sapiens OX=9	S	2	0.429774	-0.0489482	0.686795	0.813416	0.790899	0.758923	0.725676	0.659665
P30566	Adenylosuccinate lyase	ADSL	____MAAGGDHGSPDSYRSPLASRYASPEMC	294	sp|P30566|PUR8_HUMAN Adenylosuccinate lyase OS=Homo sapiens OX=9606 GN=ADSL PE=1 SV=2;tr|A0A7P0Z472|A0A7P0Z472_HUMAN Adenylosuccinate lyase OS=Homo sapiens OX=9606 GN=ADSL PE=1 SV=1;tr|A0A7P0T9A7|A0A7P0T9A7_HUMAN Adenylosuccinate lyase OS=Homo sapiens OX=9	S	3	0.345276	0.367188	-1.30354	-0.828119	-0.899003	-1.19971	0.168574	-0.897971
P30566	Adenylosuccinate lyase	ADSL	_MAAGGDHGSPDSYRSPLASRYASPEMCFVF	295	sp|P30566|PUR8_HUMAN Adenylosuccinate lyase OS=Homo sapiens OX=9606 GN=ADSL PE=1 SV=2;tr|A0A7P0Z472|A0A7P0Z472_HUMAN Adenylosuccinate lyase OS=Homo sapiens OX=9606 GN=ADSL PE=1 SV=1;tr|A0A7P0T9A7|A0A7P0T9A7_HUMAN Adenylosuccinate lyase OS=Homo sapiens OX=9	S	3	0.310656	-0.310641	0.0554096	0.179236	0.021243	0.198633	-1.03578	0.16111
A0A096LP25	AP2-associated protein kinase 1	AAK1	PSSPKTQRAGHRRILSDVTHSAVFGVPASKS	296	tr|A0A096LP25|A0A096LP25_HUMAN AP2 associated kinase 1 OS=Homo sapiens OX=9606 GN=AAK1 PE=1 SV=2;sp|Q2M2I8|AAK1_HUMAN AP2-associated protein kinase 1 OS=Homo sapiens OX=9606 GN=AAK1 PE=1 SV=3;tr|E9PG46|E9PG46_HUMAN AP2 associated kinase 1 OS=Homo sapiens O	S	3	0.270785	-0.0244699	0.0287808	0.0104581	0.116252	0.0516791	0.0322256	-0.00182344
A0A096LP25	AP2-associated protein kinase 1	AAK1	SDVTHSAVFGVPASKSTQLLQAAAAEASLNK	297	tr|A0A096LP25|A0A096LP25_HUMAN AP2 associated kinase 1 OS=Homo sapiens OX=9606 GN=AAK1 PE=1 SV=2;sp|Q2M2I8|AAK1_HUMAN AP2-associated protein kinase 1 OS=Homo sapiens OX=9606 GN=AAK1 PE=1 SV=3	S	2	0.26827	-0.166479	0.295643	0.482341	0.391313	0.196071	0.655928	-0.182141
A0A096LP25	AP2-associated protein kinase 1	AAK1	PPAVQGQKVGSLTPPSSPKTQRAGHRRILSD	298	tr|A0A096LP25|A0A096LP25_HUMAN AP2 associated kinase 1 OS=Homo sapiens OX=9606 GN=AAK1 PE=1 SV=2;sp|Q2M2I8|AAK1_HUMAN AP2-associated protein kinase 1 OS=Homo sapiens OX=9606 GN=AAK1 PE=1 SV=3;tr|E9PG46|E9PG46_HUMAN AP2 associated kinase 1 OS=Homo sapiens O	S	2	0.368601	-0.0492223	1.01654	1.0917	1.04207	1.00319	1.08858	0.910874
A0A0A0MQR4	Protein capicua homolog	CIC	RFAELPEFRPEEVLPSPTLQSLATSPRAILG	299	tr|A0A0A0MQR4|A0A0A0MQR4_HUMAN Capicua transcriptional repressor OS=Homo sapiens OX=9606 GN=CIC PE=1 SV=1;tr|I3L2J0|I3L2J0_HUMAN Capicua transcriptional repressor OS=Homo sapiens OX=9606 GN=CIC PE=1 SV=1;tr|A0A7P0T9K5|A0A7P0T9K5_HUMAN Capicua transcription	S	3	0.579005	0.0819469	1.01622	1.1007	0.963142	1.02853	1.19671	1.10066
A0A0A0MQR4	Protein capicua homolog	CIC	PEEVLPSPTLQSLATSPRAILGSYRKKRKNS	300	tr|A0A0A0MQR4|A0A0A0MQR4_HUMAN Capicua transcriptional repressor OS=Homo sapiens OX=9606 GN=CIC PE=1 SV=1;tr|I3L2J0|I3L2J0_HUMAN Capicua transcriptional repressor OS=Homo sapiens OX=9606 GN=CIC PE=1 SV=1;tr|A0A7P0T9K5|A0A7P0T9K5_HUMAN Capicua transcription	S	3	0.0467257	0.138718	1.01622	-1.1339	0.963142	-1.03575	1.19671	1.10066
A0A0A0MQR4	Protein capicua homolog	CIC	LGSYRKKRKNSTDLDSAPEDPTSPKRKMRRR	301	tr|A0A0A0MQR4|A0A0A0MQR4_HUMAN Capicua transcriptional repressor OS=Homo sapiens OX=9606 GN=CIC PE=1 SV=1;tr|I3L2J0|I3L2J0_HUMAN Capicua transcriptional repressor OS=Homo sapiens OX=9606 GN=CIC PE=1 SV=1;tr|A0A7P0T9K5|A0A7P0T9K5_HUMAN Capicua transcription	S	3	0.691726	0.102149	0.310115	0.315523	0.240484	0.339648	0.317228	0.515694
A0A0A0MQR4	Protein capicua homolog	CIC	RKNSTDLDSAPEDPTSPKRKMRRRSSCSSEP	302	tr|A0A0A0MQR4|A0A0A0MQR4_HUMAN Capicua transcriptional repressor OS=Homo sapiens OX=9606 GN=CIC PE=1 SV=1;tr|I3L2J0|I3L2J0_HUMAN Capicua transcriptional repressor OS=Homo sapiens OX=9606 GN=CIC PE=1 SV=1;tr|A0A7P0T9K5|A0A7P0T9K5_HUMAN Capicua transcription	S	3	0.87538	0.12573	0.805968	0.80298	0.784641	0.859397	0.854747	1.05663
A0A0A0MQR4	Protein capicua homolog	CIC	KAHPDWKWCNKDRKKSSSEAKPTSLGLAGGH	303	tr|A0A0A0MQR4|A0A0A0MQR4_HUMAN Capicua transcriptional repressor OS=Homo sapiens OX=9606 GN=CIC PE=1 SV=1;tr|I3L2J0|I3L2J0_HUMAN Capicua transcriptional repressor OS=Homo sapiens OX=9606 GN=CIC PE=1 SV=1;tr|A0A7P0T9K5|A0A7P0T9K5_HUMAN Capicua transcription	S	3	NaN	0	-1.24003	-1.17815	-1.85749	-1.15185	-0.479984	-1.23266
A0A0A0MQR4	Protein capicua homolog	CIC	AHPDWKWCNKDRKKSSSEAKPTSLGLAGGHK	304	tr|A0A0A0MQR4|A0A0A0MQR4_HUMAN Capicua transcriptional repressor OS=Homo sapiens OX=9606 GN=CIC PE=1 SV=1;tr|I3L2J0|I3L2J0_HUMAN Capicua transcriptional repressor OS=Homo sapiens OX=9606 GN=CIC PE=1 SV=1;tr|A0A7P0T9K5|A0A7P0T9K5_HUMAN Capicua transcription	S	3	NaN	0	-1.0488	-0.979987	-1.10817	-1.07819	-1.14378	-0.801715
A0A0A0MQR4	Protein capicua homolog	CIC	HPDWKWCNKDRKKSSSEAKPTSLGLAGGHKE	305	tr|A0A0A0MQR4|A0A0A0MQR4_HUMAN Capicua transcriptional repressor OS=Homo sapiens OX=9606 GN=CIC PE=1 SV=1;tr|I3L2J0|I3L2J0_HUMAN Capicua transcriptional repressor OS=Homo sapiens OX=9606 GN=CIC PE=1 SV=1;tr|A0A7P0T9K5|A0A7P0T9K5_HUMAN Capicua transcription	S	3	NaN	0	-1.06339	-0.871531	-0.391997	-0.538022	-0.820372	-1.16124
F5H0Q6	CLK4-associating serine/arginine rich protein	CLASRP	GRRHSGGGSRDGHRYSRSPARRGGYGPRRRS	306	tr|F5H0Q6|F5H0Q6_HUMAN CLK4 associating serine/arginine rich protein OS=Homo sapiens OX=9606 GN=CLASRP PE=1 SV=2;tr|A0A0A0MQS2|A0A0A0MQS2_HUMAN CLK4 associating serine/arginine rich protein OS=Homo sapiens OX=9606 GN=CLASRP PE=1 SV=1;sp|Q8N2M8|CLASR_HUMAN	S	3	0.652335	0.632872	1.43502	1.14344	0.0315846	1.54555	1.31497	1.64813
F5H0Q6	CLK4-associating serine/arginine rich protein	CLASRP	RHSGGGSRDGHRYSRSPARRGGYGPRRRSRS	307	tr|F5H0Q6|F5H0Q6_HUMAN CLK4 associating serine/arginine rich protein OS=Homo sapiens OX=9606 GN=CLASRP PE=1 SV=2;tr|A0A0A0MQS2|A0A0A0MQS2_HUMAN CLK4 associating serine/arginine rich protein OS=Homo sapiens OX=9606 GN=CLASRP PE=1 SV=1;sp|Q8N2M8|CLASR_HUMAN	S	3	0.652335	0.632872	1.43502	1.14344	0.0315846	1.54555	1.31497	1.64813
F5H0Q6	CLK4-associating serine/arginine rich protein	CLASRP	RSPTPGREEKITFITSFGGSDEEAAAAAAAA	308	tr|F5H0Q6|F5H0Q6_HUMAN CLK4 associating serine/arginine rich protein OS=Homo sapiens OX=9606 GN=CLASRP PE=1 SV=2;tr|A0A0A0MQS2|A0A0A0MQS2_HUMAN CLK4 associating serine/arginine rich protein OS=Homo sapiens OX=9606 GN=CLASRP PE=1 SV=1;sp|Q8N2M8|CLASR_HUMAN	S	4	0.0034542	-0.00562782	-1.10892	0.0612123	-0.0261194	-1.09152	-0.170686	0.171497
F5H0Q6	CLK4-associating serine/arginine rich protein	CLASRP	PGREEKITFITSFGGSDEEAAAAAAAAAASG	309	tr|F5H0Q6|F5H0Q6_HUMAN CLK4 associating serine/arginine rich protein OS=Homo sapiens OX=9606 GN=CLASRP PE=1 SV=2;tr|A0A0A0MQS2|A0A0A0MQS2_HUMAN CLK4 associating serine/arginine rich protein OS=Homo sapiens OX=9606 GN=CLASRP PE=1 SV=1;sp|Q8N2M8|CLASR_HUMAN	S	4	0.299492	-0.333168	0.240189	0.699173	0.63976	-0.663169	0.622424	0.620363
F5H0Q6	CLK4-associating serine/arginine rich protein	CLASRP	REKEREEWERQYSRQSRSPSPRYSREYSSSR	310	tr|F5H0Q6|F5H0Q6_HUMAN CLK4 associating serine/arginine rich protein OS=Homo sapiens OX=9606 GN=CLASRP PE=1 SV=2;tr|A0A0A0MQS2|A0A0A0MQS2_HUMAN CLK4 associating serine/arginine rich protein OS=Homo sapiens OX=9606 GN=CLASRP PE=1 SV=1;sp|Q8N2M8|CLASR_HUMAN	S	3	0.692381	0.318349	-0.364736	-0.901765	-0.965047	-0.474435	-0.545744	-0.256323
F5H0Q6	CLK4-associating serine/arginine rich protein	CLASRP	KEREEWERQYSRQSRSPSPRYSREYSSSRRR	311	tr|F5H0Q6|F5H0Q6_HUMAN CLK4 associating serine/arginine rich protein OS=Homo sapiens OX=9606 GN=CLASRP PE=1 SV=2;tr|A0A0A0MQS2|A0A0A0MQS2_HUMAN CLK4 associating serine/arginine rich protein OS=Homo sapiens OX=9606 GN=CLASRP PE=1 SV=1;sp|Q8N2M8|CLASR_HUMAN	S	2	0.133668	0.122911	-0.364736	-0.884443	-1.0163	-0.474435	-1.16599	-0.256323
F5H0Q6	CLK4-associating serine/arginine rich protein	CLASRP	REEWERQYSRQSRSPSPRYSREYSSSRRRSR	312	tr|F5H0Q6|F5H0Q6_HUMAN CLK4 associating serine/arginine rich protein OS=Homo sapiens OX=9606 GN=CLASRP PE=1 SV=2;tr|A0A0A0MQS2|A0A0A0MQS2_HUMAN CLK4 associating serine/arginine rich protein OS=Homo sapiens OX=9606 GN=CLASRP PE=1 SV=1;sp|Q8N2M8|CLASR_HUMAN	S	2	0.320892	0.329373	-0.364736	-0.778673	-1.58158	-0.474435	-1.00611	-0.256323
F5H0Q6	CLK4-associating serine/arginine rich protein	CLASRP	SPARRGGYGPRRRSRSRSHSGDRYRRGGRGL	313	tr|F5H0Q6|F5H0Q6_HUMAN CLK4 associating serine/arginine rich protein OS=Homo sapiens OX=9606 GN=CLASRP PE=1 SV=2;tr|A0A0A0MQS2|A0A0A0MQS2_HUMAN CLK4 associating serine/arginine rich protein OS=Homo sapiens OX=9606 GN=CLASRP PE=1 SV=1;sp|Q8N2M8|CLASR_HUMAN	S	2	0.374757	0.128191	0.632439	0.402795	0.230872	0.679459	0.392938	0.57828
F5H0Q6	CLK4-associating serine/arginine rich protein	CLASRP	ARRGGYGPRRRSRSRSHSGDRYRRGGRGLRH	314	tr|F5H0Q6|F5H0Q6_HUMAN CLK4 associating serine/arginine rich protein OS=Homo sapiens OX=9606 GN=CLASRP PE=1 SV=2;tr|A0A0A0MQS2|A0A0A0MQS2_HUMAN CLK4 associating serine/arginine rich protein OS=Homo sapiens OX=9606 GN=CLASRP PE=1 SV=1;sp|Q8N2M8|CLASR_HUMAN	S	2	0.374757	0.128191	0.632439	0.402795	0.230872	0.679459	0.392938	0.57828
F5H0Q6	CLK4-associating serine/arginine rich protein	CLASRP	RGGYGPRRRSRSRSHSGDRYRRGGRGLRHHS	315	tr|F5H0Q6|F5H0Q6_HUMAN CLK4 associating serine/arginine rich protein OS=Homo sapiens OX=9606 GN=CLASRP PE=1 SV=2;tr|A0A0A0MQS2|A0A0A0MQS2_HUMAN CLK4 associating serine/arginine rich protein OS=Homo sapiens OX=9606 GN=CLASRP PE=1 SV=1;sp|Q8N2M8|CLASR_HUMAN	S	2	0.374757	0.128191	0.632439	0.402795	0.230872	0.679459	0.392938	0.57828
A0A0A0MQU4	Selenocysteine lyase	SCLY	FHANQTSKGHTGGHHSPVKGAKPHFITSSVE	316	tr|A0A0A0MQU4|A0A0A0MQU4_HUMAN Selenocysteine lyase OS=Homo sapiens OX=9606 GN=SCLY PE=1 SV=1;sp|Q96I15|SCLY_HUMAN Selenocysteine lyase OS=Homo sapiens OX=9606 GN=SCLY PE=1 SV=4;tr|H7C280|H7C280_HUMAN Selenocysteine lyase (Fragment) OS=Homo sapiens OX=9606	S	2	NaN	0	-0.980375	-1.22909	-1.06808	-1.15621	-1.5582	-0.83046
A0A0A0MQW0	Myelin expression factor 2	MYEF2	ADANKAEVPGATGGDSPHLQPAEPPGEPRRE	317	tr|A0A0A0MQW0|A0A0A0MQW0_HUMAN Myelin expression factor 2 OS=Homo sapiens OX=9606 GN=MYEF2 PE=1 SV=1;tr|A0A0A0MR39|A0A0A0MR39_HUMAN Myelin expression factor 2 OS=Homo sapiens OX=9606 GN=MYEF2 PE=1 SV=1;sp|Q9P2K5|MYEF2_HUMAN Myelin expression factor 2 OS=Ho	S	2	0.0868422	0.0177821	1.87967	2.00823	2.09333	2.06958	2.02434	1.94066
A8MY87	Kinase suppressor of Ras 1	KSR1	LEAHEAEAEEPEAGKSEAEDDEDEVDDLPSS	318	tr|A8MY87|A8MY87_HUMAN non-specific serine/threonine protein kinase (Fragment) OS=Homo sapiens OX=9606 GN=KSR1 PE=1 SV=2;tr|A0A2R8Y4X0|A0A2R8Y4X0_HUMAN non-specific serine/threonine protein kinase OS=Homo sapiens OX=9606 GN=KSR1 PE=1 SV=1;tr|A0A0A0MQW1|A0A	S	3	0.311327	-0.0675141	-0.331206	-0.147323	-0.0483453	-0.277497	-0.180847	-0.271073
A8MY87	Kinase suppressor of Ras 1	KSR1	CRISFLPLTRLRRTESVPSDINNPVDRAAEP	319	tr|A8MY87|A8MY87_HUMAN non-specific serine/threonine protein kinase (Fragment) OS=Homo sapiens OX=9606 GN=KSR1 PE=1 SV=2;tr|A0A2R8Y4X0|A0A2R8Y4X0_HUMAN non-specific serine/threonine protein kinase OS=Homo sapiens OX=9606 GN=KSR1 PE=1 SV=1;tr|A0A0A0MQW1|A0A	S	3	0.173576	-0.0638766	-0.226805	0.0146297	-0.00219585	0.0422051	-0.0957638	-0.352442
A8MY87	Kinase suppressor of Ras 1	KSR1	VFQLLPSFPTLTRSKSHESQLGNRIDDVSSM	320	tr|A8MY87|A8MY87_HUMAN non-specific serine/threonine protein kinase (Fragment) OS=Homo sapiens OX=9606 GN=KSR1 PE=1 SV=2;tr|A0A2R8Y4X0|A0A2R8Y4X0_HUMAN non-specific serine/threonine protein kinase OS=Homo sapiens OX=9606 GN=KSR1 PE=1 SV=1;tr|A0A0A0MQW1|A0A	S	2	0.121707	-0.0543029	0.135493	0.333557	0.441514	0.207027	0.503079	0.0375504
E9PEW5	Unconventional myosin-X	MYO10	FDEIDECVRNIERSLSVGSEFSSELAESACE	321	tr|E9PEW5|E9PEW5_HUMAN Myosin X OS=Homo sapiens OX=9606 GN=MYO10 PE=1 SV=1;tr|A0A0A0MQX1|A0A0A0MQX1_HUMAN Myosin X OS=Homo sapiens OX=9606 GN=MYO10 PE=1 SV=1;sp|Q9HD67|MYO10_HUMAN Unconventional myosin-X OS=Homo sapiens OX=9606 GN=MYO10 PE=1 SV=3	S	3	0.501379	0.349855	-0.463161	-1.41822	-1.11413	-0.416234	-0.744885	-0.784829
E9PEW5	Unconventional myosin-X	MYO10	IDECVRNIERSLSVGSEFSSELAESACEEKP	322	tr|E9PEW5|E9PEW5_HUMAN Myosin X OS=Homo sapiens OX=9606 GN=MYO10 PE=1 SV=1;tr|A0A0A0MQX1|A0A0A0MQX1_HUMAN Myosin X OS=Homo sapiens OX=9606 GN=MYO10 PE=1 SV=1;sp|Q9HD67|MYO10_HUMAN Unconventional myosin-X OS=Homo sapiens OX=9606 GN=MYO10 PE=1 SV=3	S	3	0.183259	0.0885765	-0.463161	-0.806725	-0.941792	-0.416234	-0.744885	-0.784829
A0A0A0MR02	Voltage-dependent anion-selective channel protein 2	VDAC2	DQICQGLKLTFDTTFSPNTGKKSGKIKSSYK	323	tr|A0A0A0MR02|A0A0A0MR02_HUMAN Voltage dependent anion channel 2 (Fragment) OS=Homo sapiens OX=9606 GN=VDAC2 PE=1 SV=1;sp|P45880|VDAC2_HUMAN Voltage-dependent anion-selective channel protein 2 OS=Homo sapiens OX=9606 GN=VDAC2 PE=1 SV=2;tr|Q5JSD2|Q5JSD2_HUM	S	2	0.811739	0.964718	0.0821542	-1.68122	-1.41261	-0.115532	0.0169883	-0.0189758
A0A8I5KVA6	Mediator of RNA polymerase II transcription subunit 12	MED12	DFSLFSPTMPCEGKGSPSPEKPDVEKEVKPP	324	tr|A0A8I5KVA6|A0A8I5KVA6_HUMAN Mediator complex subunit 12 OS=Homo sapiens OX=9606 GN=MED12 PE=1 SV=1;tr|A0A8I5KXK9|A0A8I5KXK9_HUMAN Mediator complex subunit 12 (Fragment) OS=Homo sapiens OX=9606 GN=MED12 PE=1 SV=1;tr|A0A8I5KQY2|A0A8I5KQY2_HUMAN Mediator c	S	2	0.361044	-0.255461	0.0805207	0.0477051	0.102282	0.0336086	0.19136	-0.760844
A0A0A0MR84	Zinc finger protein 446	ZNF446	VKEEPNVDGQEVAPSSPPLAAQSPEGNHGHQ	325	tr|A0A0A0MR84|A0A0A0MR84_HUMAN Zinc finger protein 446 OS=Homo sapiens OX=9606 GN=ZNF446 PE=1 SV=1;tr|M0R202|M0R202_HUMAN Zinc finger protein 446 OS=Homo sapiens OX=9606 GN=ZNF446 PE=1 SV=1;sp|Q9NWS9|ZN446_HUMAN Zinc finger protein 446 OS=Homo sapiens OX=9	S	5	0.0736274	0.0923385	-1.33116	-1.20544	-0.0309114	-1.06146	-0.623762	-0.605278
A0A0A0MR84	Zinc finger protein 446	ZNF446	DGQEVAPSSPPLAAQSPEGNHGHQEPASTSF	326	tr|A0A0A0MR84|A0A0A0MR84_HUMAN Zinc finger protein 446 OS=Homo sapiens OX=9606 GN=ZNF446 PE=1 SV=1;tr|M0R202|M0R202_HUMAN Zinc finger protein 446 OS=Homo sapiens OX=9606 GN=ZNF446 PE=1 SV=1;sp|Q9NWS9|ZN446_HUMAN Zinc finger protein 446 OS=Homo sapiens OX=9	S	5	0.0699153	-0.0707405	-0.921524	-1.18536	-0.0309114	-0.889572	-0.765888	-0.694555
A0A0A0MR84	Zinc finger protein 446	ZNF446	QEVLPAAQKTEEPLGSPHPSGTVESPGEGPQ	327	tr|A0A0A0MR84|A0A0A0MR84_HUMAN Zinc finger protein 446 OS=Homo sapiens OX=9606 GN=ZNF446 PE=1 SV=1;tr|M0R202|M0R202_HUMAN Zinc finger protein 446 OS=Homo sapiens OX=9606 GN=ZNF446 PE=1 SV=1;sp|Q9NWS9|ZN446_HUMAN Zinc finger protein 446 OS=Homo sapiens OX=9	S	3	0.214328	0.0334387	0.465102	0.302008	0.424744	0.363565	0.443809	0.484795
A0A0A0MR84	Zinc finger protein 446	ZNF446	TEEPLGSPHPSGTVESPGEGPQDTRIEGSVQ	328	tr|A0A0A0MR84|A0A0A0MR84_HUMAN Zinc finger protein 446 OS=Homo sapiens OX=9606 GN=ZNF446 PE=1 SV=1;tr|M0R202|M0R202_HUMAN Zinc finger protein 446 OS=Homo sapiens OX=9606 GN=ZNF446 PE=1 SV=1;sp|Q9NWS9|ZN446_HUMAN Zinc finger protein 446 OS=Homo sapiens OX=9	S	3	0.214328	0.0334387	0.465102	0.302008	0.424744	0.363565	0.443809	0.484795
A0A0A0MRA5	Heterogeneous nuclear ribonucleoprotein U-like protein 1	HNRNPUL1	RGRGYFEHREDRRGRSPQPPAEEDEDDFDDT	329	tr|A0A0A0MRA5|A0A0A0MRA5_HUMAN Heterogeneous nuclear ribonucleoprotein U like 1 OS=Homo sapiens OX=9606 GN=HNRNPUL1 PE=1 SV=1;tr|B7Z4B8|B7Z4B8_HUMAN Heterogeneous nuclear ribonucleoprotein U like 1 OS=Homo sapiens OX=9606 GN=HNRNPUL1 PE=1 SV=1;sp|Q9BUJ2|HN	S	4	0.0429686	0.0890516	-0.0399779	-1.05312	0.173311	0.0875335	0.629397	-1.36956
A0A0A0MRA8	Band 4.1-like protein 3;Band 4.1-like protein 3, N-terminally processed	EPB41L3	AAEVGTGQYATTKGISQTNLITTVTPEKKAE	330	tr|A0A0A0MRA8|A0A0A0MRA8_HUMAN Erythrocyte membrane protein band 4.1 like 3 OS=Homo sapiens OX=9606 GN=EPB41L3 PE=1 SV=1;sp|Q9Y2J2|E41L3_HUMAN Band 4.1-like protein 3 OS=Homo sapiens OX=9606 GN=EPB41L3 PE=1 SV=2;tr|A0A0A0MSA4|A0A0A0MSA4_HUMAN Erythrocyte m	S	2	0.480159	-0.181603	0.182386	0.22384	0.186927	0.0214563	0.297058	-0.27017
A0A0A0MRA8	Band 4.1-like protein 3;Band 4.1-like protein 3, N-terminally processed	EPB41L3	AAKQLEYQQLEDDKLSQKSSSSKLSRSPLKI	331	tr|A0A0A0MRA8|A0A0A0MRA8_HUMAN Erythrocyte membrane protein band 4.1 like 3 OS=Homo sapiens OX=9606 GN=EPB41L3 PE=1 SV=1;sp|Q9Y2J2|E41L3_HUMAN Band 4.1-like protein 3 OS=Homo sapiens OX=9606 GN=EPB41L3 PE=1 SV=2;tr|A0A0A0MSA4|A0A0A0MSA4_HUMAN Erythrocyte m	S	3	0.35796	-0.314063	-0.528569	-0.0896692	-0.068059	-1.20493	-0.145972	-0.277585
A0A0A0MRA8		EPB41L3	PYFERSSSKRYTMSRSLDGASVNENHEIYMK	332	tr|A0A0A0MRA8|A0A0A0MRA8_HUMAN Erythrocyte membrane protein band 4.1 like 3 OS=Homo sapiens OX=9606 GN=EPB41L3 PE=1 SV=1;tr|A0A0A0MSA4|A0A0A0MSA4_HUMAN Erythrocyte membrane protein band 4.1 like 3 OS=Homo sapiens OX=9606 GN=EPB41L3 PE=1 SV=1;tr|A8K968|A8K9	S	3	0.686065	-0.116388	0.691337	0.704933	0.488491	0.479023	0.576907	0.479668
A0A0A0MRA8		EPB41L3	SSSKRYTMSRSLDGASVNENHEIYMKDSMSA	333	tr|A0A0A0MRA8|A0A0A0MRA8_HUMAN Erythrocyte membrane protein band 4.1 like 3 OS=Homo sapiens OX=9606 GN=EPB41L3 PE=1 SV=1;tr|A0A0A0MSA4|A0A0A0MSA4_HUMAN Erythrocyte membrane protein band 4.1 like 3 OS=Homo sapiens OX=9606 GN=EPB41L3 PE=1 SV=1;tr|A8K968|A8K9	S	3	0.686065	-0.116388	0.691337	0.704933	0.488491	0.479023	0.576907	0.479668
A0A0A0MRA8	Band 4.1-like protein 3;Band 4.1-like protein 3, N-terminally processed	EPB41L3	___________MTTESGSDSESKPDQEAEPQ	334	tr|A0A0A0MRA8|A0A0A0MRA8_HUMAN Erythrocyte membrane protein band 4.1 like 3 OS=Homo sapiens OX=9606 GN=EPB41L3 PE=1 SV=1;sp|Q9Y2J2|E41L3_HUMAN Band 4.1-like protein 3 OS=Homo sapiens OX=9606 GN=EPB41L3 PE=1 SV=2;tr|A0A0A0MSA4|A0A0A0MSA4_HUMAN Erythrocyte m	S	3	NaN	0	-0.782126	-0.927931	-1.30757	-0.964587	-1.0135	-0.776843
A0A0A0MRA8	Band 4.1-like protein 3;Band 4.1-like protein 3, N-terminally processed	EPB41L3	_________MTTESGSDSESKPDQEAEPQEA	335	tr|A0A0A0MRA8|A0A0A0MRA8_HUMAN Erythrocyte membrane protein band 4.1 like 3 OS=Homo sapiens OX=9606 GN=EPB41L3 PE=1 SV=1;sp|Q9Y2J2|E41L3_HUMAN Band 4.1-like protein 3 OS=Homo sapiens OX=9606 GN=EPB41L3 PE=1 SV=2;tr|A0A0A0MSA4|A0A0A0MSA4_HUMAN Erythrocyte m	S	3	0.697469	-0.0492457	-0.471158	-0.427876	-0.364619	-0.463296	-0.459998	-0.488097
A0A0A0MRA8	Band 4.1-like protein 3;Band 4.1-like protein 3, N-terminally processed	EPB41L3	_______MTTESGSDSESKPDQEAEPQEAAG	336	tr|A0A0A0MRA8|A0A0A0MRA8_HUMAN Erythrocyte membrane protein band 4.1 like 3 OS=Homo sapiens OX=9606 GN=EPB41L3 PE=1 SV=1;sp|Q9Y2J2|E41L3_HUMAN Band 4.1-like protein 3 OS=Homo sapiens OX=9606 GN=EPB41L3 PE=1 SV=2;tr|A0A0A0MSA4|A0A0A0MSA4_HUMAN Erythrocyte m	S	3	NaN	0	-0.793838	-1.49771	-0.983313	-1.04089	-0.704631	-0.973599
A0A9L9PY18	MAP kinase-activating death domain protein	MADD	AQKLLRPNSLRLASDSDAESDSRASSPNSTV	337	tr|A0A9L9PY18|A0A9L9PY18_HUMAN MAP kinase-activating death domain protein OS=Homo sapiens OX=9606 GN=MADD PE=1 SV=1;tr|A0A9L9PY22|A0A9L9PY22_HUMAN MAP kinase-activating death domain protein OS=Homo sapiens OX=9606 GN=MADD PE=1 SV=1;tr|A0A9L9PYF5|A0A9L9PYF5	S	2	NaN	0	-0.834499	-0.473876	-1.05643	-1.29725	-1.37674	-0.630453
A0A0A0MSK4	G-protein-signaling modulator 1	GPSM1	DVRVHVPRTSIPRAPSSDEECFFDLLTKFQS	338	tr|A0A0A0MSK4|A0A0A0MSK4_HUMAN G protein signaling modulator 1 OS=Homo sapiens OX=9606 GN=GPSM1 PE=1 SV=1;tr|A0A0A0MRC4|A0A0A0MRC4_HUMAN G protein signaling modulator 1 OS=Homo sapiens OX=9606 GN=GPSM1 PE=1 SV=2;sp|Q86YR5|GPSM1_HUMAN G-protein-signaling mo	S	2	1.68784	-0.233493	0.43371	0.44878	0.42202	0.103456	0.183443	0.317134
A0A0A0MSK4	G-protein-signaling modulator 1	GPSM1	VRVHVPRTSIPRAPSSDEECFFDLLTKFQSS	339	tr|A0A0A0MSK4|A0A0A0MSK4_HUMAN G protein signaling modulator 1 OS=Homo sapiens OX=9606 GN=GPSM1 PE=1 SV=1;tr|A0A0A0MRC4|A0A0A0MRC4_HUMAN G protein signaling modulator 1 OS=Homo sapiens OX=9606 GN=GPSM1 PE=1 SV=2;sp|Q86YR5|GPSM1_HUMAN G-protein-signaling mo	S	2	0.223786	-0.0797995	-0.152752	0.233717	0.194527	-0.0828414	-0.0192025	0.138137
A0A0A0MSK4	G-protein-signaling modulator 1	GPSM1	KYQEGPDAERRPREGSHSPLDSADVRVHVPR	340	tr|A0A0A0MSK4|A0A0A0MSK4_HUMAN G protein signaling modulator 1 OS=Homo sapiens OX=9606 GN=GPSM1 PE=1 SV=1;tr|A0A0A0MRC4|A0A0A0MRC4_HUMAN G protein signaling modulator 1 OS=Homo sapiens OX=9606 GN=GPSM1 PE=1 SV=2;sp|Q86YR5|GPSM1_HUMAN G-protein-signaling mo	S	2	NaN	0	-0.847717	-1.04953	-1.61532	-1.0086	-1.17086	-0.711085
A0A0A0MSK4	G-protein-signaling modulator 1	GPSM1	QEGPDAERRPREGSHSPLDSADVRVHVPRTS	341	tr|A0A0A0MSK4|A0A0A0MSK4_HUMAN G protein signaling modulator 1 OS=Homo sapiens OX=9606 GN=GPSM1 PE=1 SV=1;tr|A0A0A0MRC4|A0A0A0MRC4_HUMAN G protein signaling modulator 1 OS=Homo sapiens OX=9606 GN=GPSM1 PE=1 SV=2;sp|Q86YR5|GPSM1_HUMAN G-protein-signaling mo	S	2	NaN	0	-1.06582	-0.640439	-0.942193	-0.916271	-1.07023	-1.34642
A0A0A0MSK4	G-protein-signaling modulator 1	GPSM1	EATAAPTLEDRIAQPSMTASPQTEEFFDLIA	342	tr|A0A0A0MSK4|A0A0A0MSK4_HUMAN G protein signaling modulator 1 OS=Homo sapiens OX=9606 GN=GPSM1 PE=1 SV=1;tr|A0A0A0MRC4|A0A0A0MRC4_HUMAN G protein signaling modulator 1 OS=Homo sapiens OX=9606 GN=GPSM1 PE=1 SV=2;sp|Q86YR5|GPSM1_HUMAN G-protein-signaling mo	S	3	NaN	0	-0.960774	-0.862196	-0.932617	-0.742152	-0.818911	-1.22079
A0A0A0MSK4	G-protein-signaling modulator 1	GPSM1	APTLEDRIAQPSMTASPQTEEFFDLIASSQS	343	tr|A0A0A0MSK4|A0A0A0MSK4_HUMAN G protein signaling modulator 1 OS=Homo sapiens OX=9606 GN=GPSM1 PE=1 SV=1;tr|A0A0A0MRC4|A0A0A0MRC4_HUMAN G protein signaling modulator 1 OS=Homo sapiens OX=9606 GN=GPSM1 PE=1 SV=2;sp|Q86YR5|GPSM1_HUMAN G-protein-signaling mo	S	3	0.000433296	0.000388662	-1.33967	-0.502191	-0.557822	-0.671012	-0.706688	-1.02082
H0YBF7	Arf-GAP with SH3 domain, ANK repeat and PH domain-containing protein 1	ASAP1	PKLPQKVALRKTDHLSLDKATIPPEIFQKSS	344	tr|H0YBF7|H0YBF7_HUMAN ArfGAP with SH3 domain, ankyrin repeat and PH domain 1 (Fragment) OS=Homo sapiens OX=9606 GN=ASAP1 PE=1 SV=1;tr|A0A0A0MRE5|A0A0A0MRE5_HUMAN ArfGAP with SH3 domain, ankyrin repeat and PH domain 1 OS=Homo sapiens OX=9606 GN=ASAP1 PE=1	S	3	2.28362	0.61126	-1.27984	-1.18313	-1.16924	-0.672886	-0.732789	-0.392761
H0YBF7	Arf-GAP with SH3 domain, ANK repeat and PH domain-containing protein 1	ASAP1	LSPNVQSRDAIQKQASEDSNDLTPTLPETPV	345	tr|H0YBF7|H0YBF7_HUMAN ArfGAP with SH3 domain, ankyrin repeat and PH domain 1 (Fragment) OS=Homo sapiens OX=9606 GN=ASAP1 PE=1 SV=1;tr|A0A0A0MRE5|A0A0A0MRE5_HUMAN ArfGAP with SH3 domain, ankyrin repeat and PH domain 1 OS=Homo sapiens OX=9606 GN=ASAP1 PE=1	S	3	0.545301	0.0827617	0.318415	0.467739	0.365896	0.477009	0.548871	0.374455
H0YBF7	Arf-GAP with SH3 domain, ANK repeat and PH domain-containing protein 1	ASAP1	HVEYEWNLRQEEIDESDDDLDDKPSPIKKER	346	tr|H0YBF7|H0YBF7_HUMAN ArfGAP with SH3 domain, ankyrin repeat and PH domain 1 (Fragment) OS=Homo sapiens OX=9606 GN=ASAP1 PE=1 SV=1;tr|A0A0A0MRE5|A0A0A0MRE5_HUMAN ArfGAP with SH3 domain, ankyrin repeat and PH domain 1 OS=Homo sapiens OX=9606 GN=ASAP1 PE=1	S	3	0.27534	-0.105494	0.737666	0.773006	0.809079	0.364181	0.843535	0.795551
H0YBF7	Arf-GAP with SH3 domain, ANK repeat and PH domain-containing protein 1	ASAP1	QEEIDESDDDLDDKPSPIKKERSPRPQSFCH	347	tr|H0YBF7|H0YBF7_HUMAN ArfGAP with SH3 domain, ankyrin repeat and PH domain 1 (Fragment) OS=Homo sapiens OX=9606 GN=ASAP1 PE=1 SV=1;tr|A0A0A0MRE5|A0A0A0MRE5_HUMAN ArfGAP with SH3 domain, ankyrin repeat and PH domain 1 OS=Homo sapiens OX=9606 GN=ASAP1 PE=1	S	3	0.351201	-0.484778	0.337696	0.190259	0.200276	-1.38342	0.279491	0.377823
H0YBF7	Arf-GAP with SH3 domain, ANK repeat and PH domain-containing protein 1	ASAP1	KKRPPPPPPGHKRTLSDPPSPLPHGPPNKGA	348	tr|H0YBF7|H0YBF7_HUMAN ArfGAP with SH3 domain, ankyrin repeat and PH domain 1 (Fragment) OS=Homo sapiens OX=9606 GN=ASAP1 PE=1 SV=1;tr|A0A0A0MRE5|A0A0A0MRE5_HUMAN ArfGAP with SH3 domain, ankyrin repeat and PH domain 1 OS=Homo sapiens OX=9606 GN=ASAP1 PE=1	S	2	0.499809	0.0741521	0.276749	0.208973	0.399217	0.35016	0.43369	0.323546
H0YBF7	Arf-GAP with SH3 domain, ANK repeat and PH domain-containing protein 1	ASAP1	PPPPPGHKRTLSDPPSPLPHGPPNKGAVPWG	349	tr|H0YBF7|H0YBF7_HUMAN ArfGAP with SH3 domain, ankyrin repeat and PH domain 1 (Fragment) OS=Homo sapiens OX=9606 GN=ASAP1 PE=1 SV=1;tr|A0A0A0MRE5|A0A0A0MRE5_HUMAN ArfGAP with SH3 domain, ankyrin repeat and PH domain 1 OS=Homo sapiens OX=9606 GN=ASAP1 PE=1	S	2	0.146384	0.0507985	0.0483504	-0.201227	0.16125	0.021559	0.191106	-0.0518967
A0A0A0MRG9	CDK5 regulatory subunit-associated protein 2	CDK5RAP2	GNLELRPGGAHPGTCSPSRPGS_________	350	tr|A0A0A0MRG9|A0A0A0MRG9_HUMAN CDK5 regulatory subunit-associated protein 2 OS=Homo sapiens OX=9606 GN=CDK5RAP2 PE=1 SV=1;tr|A0A8I5KRU7|A0A8I5KRU7_HUMAN CDK5 regulatory subunit-associated protein 2 OS=Homo sapiens OX=9606 GN=CDK5RAP2 PE=1 SV=1;tr|A0A8I5KXG	S	3	1.16697	0.432387	0.00577087	0.347325	0.589362	0.822137	0.737154	0.680329
A0A0A0MRG9	CDK5 regulatory subunit-associated protein 2	CDK5RAP2	PGGAHPGTCSPSRPGS_______________	351	tr|A0A0A0MRG9|A0A0A0MRG9_HUMAN CDK5 regulatory subunit-associated protein 2 OS=Homo sapiens OX=9606 GN=CDK5RAP2 PE=1 SV=1;tr|A0A8I5KRU7|A0A8I5KRU7_HUMAN CDK5 regulatory subunit-associated protein 2 OS=Homo sapiens OX=9606 GN=CDK5RAP2 PE=1 SV=1;tr|A0A8I5KXG	S	3	1.04236	1.04755	0.00577087	-1.49597	-1.29479	0.135172	0.173126	0.0493542
A0A0A0MRI1	GPALPP motifs-containing protein 1	GPALPP1	KSDKGRDDPGQQETDSSEDEDIIGPMPAKGP	352	tr|A0A0A0MRI1|A0A0A0MRI1_HUMAN GPALPP motifs-containing protein 1 OS=Homo sapiens OX=9606 GN=GPALPP1 PE=1 SV=1;sp|Q8IXQ4|GPAM1_HUMAN GPALPP motifs-containing protein 1 OS=Homo sapiens OX=9606 GN=GPALPP1 PE=1 SV=1	S	3	0.00566546	0.00393212	1.94982	1.53409	1.60452	1.75345	1.35141	1.99537
A0A0A0MRI1	GPALPP motifs-containing protein 1	GPALPP1	SDKGRDDPGQQETDSSEDEDIIGPMPAKGPV	353	tr|A0A0A0MRI1|A0A0A0MRI1_HUMAN GPALPP motifs-containing protein 1 OS=Homo sapiens OX=9606 GN=GPALPP1 PE=1 SV=1;sp|Q8IXQ4|GPAM1_HUMAN GPALPP motifs-containing protein 1 OS=Homo sapiens OX=9606 GN=GPALPP1 PE=1 SV=1	S	3	0.00566546	0.00393212	1.94982	1.53409	1.60452	1.75345	1.35141	1.99537
A0A0A0MRI1	GPALPP motifs-containing protein 1	GPALPP1	FFGPALPPGFKKQDDSPPRPIIGPALPPGFI	354	tr|A0A0A0MRI1|A0A0A0MRI1_HUMAN GPALPP motifs-containing protein 1 OS=Homo sapiens OX=9606 GN=GPALPP1 PE=1 SV=1;sp|Q8IXQ4|GPAM1_HUMAN GPALPP motifs-containing protein 1 OS=Homo sapiens OX=9606 GN=GPALPP1 PE=1 SV=1	S	3	0.807314	0.0808739	0.147636	0.277578	0.227947	0.291543	0.256254	0.347985
H0Y5V1	Non-specific serine/threonine protein kinase;Serine/threonine-protein kinase MRCK alpha	CDC42BPA	ARSSAQNGSALKREFSGGSYSAKRQPMPSPS	355	tr|H0Y5V1|H0Y5V1_HUMAN non-specific serine/threonine protein kinase (Fragment) OS=Homo sapiens OX=9606 GN=CDC42BPA PE=1 SV=1;tr|A0A0A0MRJ0|A0A0A0MRJ0_HUMAN non-specific serine/threonine protein kinase OS=Homo sapiens OX=9606 GN=CDC42BPA PE=1 SV=1;tr|A0A0A0	S	2	0.673552	-0.108291	0.0855867	0.046278	0.0575421	-0.0309773	0.0719396	-0.176427
H0Y5V1	Non-specific serine/threonine protein kinase;Serine/threonine-protein kinase MRCK alpha	CDC42BPA	SAQNGSALKREFSGGSYSAKRQPMPSPSEGS	356	tr|H0Y5V1|H0Y5V1_HUMAN non-specific serine/threonine protein kinase (Fragment) OS=Homo sapiens OX=9606 GN=CDC42BPA PE=1 SV=1;tr|A0A0A0MRJ0|A0A0A0MRJ0_HUMAN non-specific serine/threonine protein kinase OS=Homo sapiens OX=9606 GN=CDC42BPA PE=1 SV=1;tr|A0A0A0	S	2	0.673552	-0.108291	0.0855867	0.046278	0.0575421	-0.0309773	0.0719396	-0.176427
H0Y5V1	Non-specific serine/threonine protein kinase;Serine/threonine-protein kinase MRCK alpha	CDC42BPA	QNGSALKREFSGGSYSAKRQPMPSPSEGSLS	357	tr|H0Y5V1|H0Y5V1_HUMAN non-specific serine/threonine protein kinase (Fragment) OS=Homo sapiens OX=9606 GN=CDC42BPA PE=1 SV=1;tr|A0A0A0MRJ0|A0A0A0MRJ0_HUMAN non-specific serine/threonine protein kinase OS=Homo sapiens OX=9606 GN=CDC42BPA PE=1 SV=1;tr|A0A0A0	S	2	0.35206	0.391803	-0.79047	-1.10545	-1.22116	-0.555188	0.0719396	-1.45843
A0A0A0MRJ3	Neuron navigator 1	NAV1	YAEVKPLSKAPEAAVSEDGKSDDELLSSKAK	358	tr|A0A0A0MRJ3|A0A0A0MRJ3_HUMAN Neuron navigator 1 OS=Homo sapiens OX=9606 GN=NAV1 PE=1 SV=1;tr|A0A8I5KSE4|A0A8I5KSE4_HUMAN Neuron navigator 1 OS=Homo sapiens OX=9606 GN=NAV1 PE=1 SV=1;sp|Q8NEY1|NAV1_HUMAN Neuron navigator 1 OS=Homo sapiens OX=9606 GN=NAV1	S	3	0.835584	-0.112308	0.355405	0.392857	0.428135	0.164884	0.358049	0.316543
A0A0A0MRJ3	Neuron navigator 1	NAV1	PLSKAPEAAVSEDGKSDDELLSSKAKAQKSS	359	tr|A0A0A0MRJ3|A0A0A0MRJ3_HUMAN Neuron navigator 1 OS=Homo sapiens OX=9606 GN=NAV1 PE=1 SV=1;tr|A0A8I5KSE4|A0A8I5KSE4_HUMAN Neuron navigator 1 OS=Homo sapiens OX=9606 GN=NAV1 PE=1 SV=1;sp|Q8NEY1|NAV1_HUMAN Neuron navigator 1 OS=Homo sapiens OX=9606 GN=NAV1	S	3	1.36009	-0.258044	0.671778	0.744973	0.829376	0.492423	0.358049	0.621522
A0A0A0MRJ3	Neuron navigator 1	NAV1	GSQVTHSSLEMTCYDSDDANPRSVSSLSNRS	360	tr|A0A0A0MRJ3|A0A0A0MRJ3_HUMAN Neuron navigator 1 OS=Homo sapiens OX=9606 GN=NAV1 PE=1 SV=1;tr|A0A8I5KSE4|A0A8I5KSE4_HUMAN Neuron navigator 1 OS=Homo sapiens OX=9606 GN=NAV1 PE=1 SV=1;sp|Q8NEY1|NAV1_HUMAN Neuron navigator 1 OS=Homo sapiens OX=9606 GN=NAV1	S	3	0.281919	0.238765	-0.087239	0.0914239	-1.00507	-0.0805154	-0.0494798	-0.154595
A0A0A0MRJ3	Neuron navigator 1	NAV1	SKGREAPLMSKTLSKSEHSLFQAKGSPAGGA	361	tr|A0A0A0MRJ3|A0A0A0MRJ3_HUMAN Neuron navigator 1 OS=Homo sapiens OX=9606 GN=NAV1 PE=1 SV=1;tr|A0A8I5KSE4|A0A8I5KSE4_HUMAN Neuron navigator 1 OS=Homo sapiens OX=9606 GN=NAV1 PE=1 SV=1;sp|Q8NEY1|NAV1_HUMAN Neuron navigator 1 OS=Homo sapiens OX=9606 GN=NAV1	S	2	0.303105	-0.112676	0.609165	0.682001	0.846314	0.774214	0.688797	0.33644
A0A0A0MRJ3	Neuron navigator 1	NAV1	ESLDSDEVDLKSGYMSDSDLMGKTMTEDDDI	362	tr|A0A0A0MRJ3|A0A0A0MRJ3_HUMAN Neuron navigator 1 OS=Homo sapiens OX=9606 GN=NAV1 PE=1 SV=1;tr|A0A8I5KSE4|A0A8I5KSE4_HUMAN Neuron navigator 1 OS=Homo sapiens OX=9606 GN=NAV1 PE=1 SV=1;sp|Q8NEY1|NAV1_HUMAN Neuron navigator 1 OS=Homo sapiens OX=9606 GN=NAV1	S	2	0.272508	-0.205107	-0.301523	-0.69645	-0.145259	-0.298133	-1.091	-0.369416
A0A0A0MRJ3	Neuron navigator 1	NAV1	AVALDSDNISLKSIGSPESTPKNQASHPTAT	363	tr|A0A0A0MRJ3|A0A0A0MRJ3_HUMAN Neuron navigator 1 OS=Homo sapiens OX=9606 GN=NAV1 PE=1 SV=1;tr|A0A8I5KSE4|A0A8I5KSE4_HUMAN Neuron navigator 1 OS=Homo sapiens OX=9606 GN=NAV1 PE=1 SV=1;sp|Q8NEY1|NAV1_HUMAN Neuron navigator 1 OS=Homo sapiens OX=9606 GN=NAV1	S	2	0.62367	0.33644	-0.837191	-0.6649	-1.45733	-0.651139	-0.70371	-0.59525
A0A0A0MRJ3	Neuron navigator 1	NAV1	RVPGGPPASNLRKQKSLTNLSFLTDSEKKLQ	364	tr|A0A0A0MRJ3|A0A0A0MRJ3_HUMAN Neuron navigator 1 OS=Homo sapiens OX=9606 GN=NAV1 PE=1 SV=1;tr|A0A8I5KSE4|A0A8I5KSE4_HUMAN Neuron navigator 1 OS=Homo sapiens OX=9606 GN=NAV1 PE=1 SV=1;sp|Q8NEY1|NAV1_HUMAN Neuron navigator 1 OS=Homo sapiens OX=9606 GN=NAV1	S	2	0.349191	0.449564	-1.07462	0.51222	0.506469	0.375846	0.592524	0.324389
A0A0A0MRJ3	Neuron navigator 1	NAV1	VKPPSLANLDKVNSNSLDLPSSSDTTHASKV	365	tr|A0A0A0MRJ3|A0A0A0MRJ3_HUMAN Neuron navigator 1 OS=Homo sapiens OX=9606 GN=NAV1 PE=1 SV=1;tr|A0A8I5KSE4|A0A8I5KSE4_HUMAN Neuron navigator 1 OS=Homo sapiens OX=9606 GN=NAV1 PE=1 SV=1;sp|Q8NEY1|NAV1_HUMAN Neuron navigator 1 OS=Homo sapiens OX=9606 GN=NAV1	S	2	1.06107	0.126915	0.602978	0.679044	0.791963	0.794209	0.828473	0.832048
A0A0A0MRM9	Nucleolar and coiled-body phosphoprotein 1	NOLC1	GTSALTAQNGKAAKNSEEEEEEKKKAAVVVS	366	tr|A0A0A0MRM9|A0A0A0MRM9_HUMAN Nucleolar and coiled-body phosphoprotein 1 (Fragment) OS=Homo sapiens OX=9606 GN=NOLC1 PE=1 SV=1;sp|Q14978|NOLC1_HUMAN Nucleolar and coiled-body phosphoprotein 1 OS=Homo sapiens OX=9606 GN=NOLC1 PE=1 SV=2	S	2	1.12542	0.322894	1.51255	1.19325	1.10968	1.61337	1.48975	1.68104
A0A0A0MRM9	Nucleolar and coiled-body phosphoprotein 1	NOLC1	RGGSISVQVNSIKFDSE______________	367	tr|A0A0A0MRM9|A0A0A0MRM9_HUMAN Nucleolar and coiled-body phosphoprotein 1 (Fragment) OS=Homo sapiens OX=9606 GN=NOLC1 PE=1 SV=1;sp|Q14978|NOLC1_HUMAN Nucleolar and coiled-body phosphoprotein 1 OS=Homo sapiens OX=9606 GN=NOLC1 PE=1 SV=2	S	2	0.393143	-0.628989	0.951153	0.849966	0.866279	0.95632	-1.08902	0.913136
A0A0A0MRM9	Nucleolar and coiled-body phosphoprotein 1	NOLC1	DDSSEEEEEKLKGKGSPRPQAPKANGTSALT	368	tr|A0A0A0MRM9|A0A0A0MRM9_HUMAN Nucleolar and coiled-body phosphoprotein 1 (Fragment) OS=Homo sapiens OX=9606 GN=NOLC1 PE=1 SV=1;sp|Q14978|NOLC1_HUMAN Nucleolar and coiled-body phosphoprotein 1 OS=Homo sapiens OX=9606 GN=NOLC1 PE=1 SV=2	S	2	0.0596976	-0.0273661	-0.960601	-0.709679	-0.572157	-0.948263	-0.568415	-0.807857
A0A0A0MRM9	Nucleolar and coiled-body phosphoprotein 1	NOLC1	TPNTFPKRKKGEKRASSPFRRVREEEIEVDS	369	tr|A0A0A0MRM9|A0A0A0MRM9_HUMAN Nucleolar and coiled-body phosphoprotein 1 (Fragment) OS=Homo sapiens OX=9606 GN=NOLC1 PE=1 SV=1;sp|Q14978|NOLC1_HUMAN Nucleolar and coiled-body phosphoprotein 1 OS=Homo sapiens OX=9606 GN=NOLC1 PE=1 SV=2	S	3	0.248651	-0.0584097	0.625344	0.632824	0.532615	0.383289	0.547095	0.685169
A0A0A0MRM9	Nucleolar and coiled-body phosphoprotein 1	NOLC1	PNTFPKRKKGEKRASSPFRRVREEEIEVDSR	370	tr|A0A0A0MRM9|A0A0A0MRM9_HUMAN Nucleolar and coiled-body phosphoprotein 1 (Fragment) OS=Homo sapiens OX=9606 GN=NOLC1 PE=1 SV=1;sp|Q14978|NOLC1_HUMAN Nucleolar and coiled-body phosphoprotein 1 OS=Homo sapiens OX=9606 GN=NOLC1 PE=1 SV=2	S	3	0.248651	-0.0584097	0.625344	0.632824	0.532615	0.383289	0.547095	0.685169
A0A0A0MRM9	Nucleolar and coiled-body phosphoprotein 1	NOLC1	VREEEIEVDSRVADNSFDAKRGAAGDWGERA	371	tr|A0A0A0MRM9|A0A0A0MRM9_HUMAN Nucleolar and coiled-body phosphoprotein 1 (Fragment) OS=Homo sapiens OX=9606 GN=NOLC1 PE=1 SV=1;sp|Q14978|NOLC1_HUMAN Nucleolar and coiled-body phosphoprotein 1 OS=Homo sapiens OX=9606 GN=NOLC1 PE=1 SV=2	S	2	0.658706	-0.0887972	0.146686	0.165055	0.225023	0.0768344	-1.26369e-05	0.193551
B7ZLQ5	Probable global transcription activator SNF2L1	SMARCA1	LFAHFIQPSAQKSPTSPLNMKLGRPRIKKDE	372	tr|B7ZLQ5|B7ZLQ5_HUMAN SMARCA1 protein OS=Homo sapiens OX=9606 GN=SMARCA1 PE=1 SV=1;tr|A0A0A0MRP6|A0A0A0MRP6_HUMAN SWI/SNF related, matrix associated, actin dependent regulator of chromatin, subfamily a, member 1 OS=Homo sapiens OX=9606 GN=SMARCA1 PE=1 SV=	S	2	0.376748	0.0706695	-0.225535	-0.32843	-0.435726	-0.171948	-0.26016	-0.345575
A0A0A0MRP9	Serologically defined colon cancer antigen 3	SDCCAG3	ESLPSWALSDTDSRVSPASPAGSPSADFAVH	373	tr|A0A0A0MRP9|A0A0A0MRP9_HUMAN Endosome-associated-trafficking regulator 1 (Fragment) OS=Homo sapiens OX=9606 GN=ENTR1 PE=1 SV=1;sp|Q96C92|ENTR1_HUMAN Endosome-associated-trafficking regulator 1 OS=Homo sapiens OX=9606 GN=ENTR1 PE=1 SV=3	S	3	0.323504	-0.603558	-0.809581	1.14735	-1.3261	-1.20867	-0.768268	-0.822068
A0A0A0MRP9	Serologically defined colon cancer antigen 3	SDCCAG3	PSWALSDTDSRVSPASPAGSPSADFAVHGES	374	tr|A0A0A0MRP9|A0A0A0MRP9_HUMAN Endosome-associated-trafficking regulator 1 (Fragment) OS=Homo sapiens OX=9606 GN=ENTR1 PE=1 SV=1;sp|Q96C92|ENTR1_HUMAN Endosome-associated-trafficking regulator 1 OS=Homo sapiens OX=9606 GN=ENTR1 PE=1 SV=3	S	3	0.469754	0.870675	1.26137	-1.2349	1.06633	1.1595	1.30343	1.2419
A0A0A0MRP9	Serologically defined colon cancer antigen 3	SDCCAG3	LSDTDSRVSPASPAGSPSADFAVHGESLGDR	375	tr|A0A0A0MRP9|A0A0A0MRP9_HUMAN Endosome-associated-trafficking regulator 1 (Fragment) OS=Homo sapiens OX=9606 GN=ENTR1 PE=1 SV=1;sp|Q96C92|ENTR1_HUMAN Endosome-associated-trafficking regulator 1 OS=Homo sapiens OX=9606 GN=ENTR1 PE=1 SV=3	S	3	0.472326	0.0765931	1.26137	1.14735	1.06633	1.1595	1.30343	1.2419
Q8IZP0	Abl interactor 1	ABI1	GSQYGTMTRQISRHNSTTSSTSSGGYRRTPS	376	sp|Q8IZP0|ABI1_HUMAN Abl interactor 1 OS=Homo sapiens OX=9606 GN=ABI1 PE=1 SV=4;tr|A0A0A0MRT6|A0A0A0MRT6_HUMAN Abl interactor 1 OS=Homo sapiens OX=9606 GN=ABI1 PE=1 SV=1	S	2	8.08239e-05	6.4979e-05	-1.07296	-0.561651	-0.596155	-0.755356	-0.385479	-1.08973
Q8IZP0	Abl interactor 1	ABI1	PTVPNDYMTSPARLGSQHSPGRTASLNQRPR	377	sp|Q8IZP0|ABI1_HUMAN Abl interactor 1 OS=Homo sapiens OX=9606 GN=ABI1 PE=1 SV=4;tr|A0A0A0MRT6|A0A0A0MRT6_HUMAN Abl interactor 1 OS=Homo sapiens OX=9606 GN=ABI1 PE=1 SV=1;tr|B6VEX4|B6VEX4_HUMAN Abl interactor 1 OS=Homo sapiens OX=9606 GN=ABI1 PE=1 SV=1	S	2	0.0574138	-0.0298696	-0.973788	-0.692616	-0.363993	-0.757507	-0.636822	-0.725677
Q8IZP0	Abl interactor 1	ABI1	PNDYMTSPARLGSQHSPGRTASLNQRPRTHS	378	sp|Q8IZP0|ABI1_HUMAN Abl interactor 1 OS=Homo sapiens OX=9606 GN=ABI1 PE=1 SV=4;tr|A0A0A0MRT6|A0A0A0MRT6_HUMAN Abl interactor 1 OS=Homo sapiens OX=9606 GN=ABI1 PE=1 SV=1;tr|B6VEX4|B6VEX4_HUMAN Abl interactor 1 OS=Homo sapiens OX=9606 GN=ABI1 PE=1 SV=1	S	2	0.00118334	0.000778834	-0.973788	-0.967085	-0.74832	-0.757507	-0.636822	-1.29253
Q8IZP0	Abl interactor 1	ABI1	TGTLSRTNPPTQKPPSPPMSGRGTLGRNTPY	379	sp|Q8IZP0|ABI1_HUMAN Abl interactor 1 OS=Homo sapiens OX=9606 GN=ABI1 PE=1 SV=4;tr|A0A0A0MRT6|A0A0A0MRT6_HUMAN Abl interactor 1 OS=Homo sapiens OX=9606 GN=ABI1 PE=1 SV=1;tr|B6VEX4|B6VEX4_HUMAN Abl interactor 1 OS=Homo sapiens OX=9606 GN=ABI1 PE=1 SV=1	S	3	1.01639	0.0994952	0.0131244	0.0799576	0.168663	0.185115	0.171963	0.203153
A0A7I2YQR3	Serine/threonine-protein kinase MARK2	MARK2	QVRDQQNLPYGVTPASPSGHSQGRRGASGSI	380	tr|A0A7I2YQR3|A0A7I2YQR3_HUMAN non-specific serine/threonine protein kinase OS=Homo sapiens OX=9606 GN=MARK2 PE=1 SV=1;tr|A0A0A0MRU9|A0A0A0MRU9_HUMAN non-specific serine/threonine protein kinase OS=Homo sapiens OX=9606 GN=MARK2 PE=1 SV=1;tr|E7ETY4|E7ETY4_H	S	3	0.737366	0.496786	-1.08739	-0.09038	-0.81684	-0.123014	-0.053046	-0.328195
A0A7I2YQR3	Serine/threonine-protein kinase MARK2	MARK2	RDQQNLPYGVTPASPSGHSQGRRGASGSIFS	381	tr|A0A7I2YQR3|A0A7I2YQR3_HUMAN non-specific serine/threonine protein kinase OS=Homo sapiens OX=9606 GN=MARK2 PE=1 SV=1;tr|A0A0A0MRU9|A0A0A0MRU9_HUMAN non-specific serine/threonine protein kinase OS=Homo sapiens OX=9606 GN=MARK2 PE=1 SV=1;tr|E7ETY4|E7ETY4_H	S	3	NaN	0	-1.30364	-1.44549	-1.00143	-0.724194	-0.601157	-1.47436
A0A7I2YQF7	Serine/threonine-protein kinase MARK2;MAP/microtubule affinity-regulating kinase 3;MAP/microtubule affinity-regulating kinase 4;Serine/threonine-protein kinase MARK1	MARK2;MARK3;MARK1;MARK4	SNEFTFGNKLDTFCGSPPYAAPELFQGKKYD;SNEFTVGGKLDTFCGSPPYAAPELFQGKKYD	382	tr|A0A7I2YQR3|A0A7I2YQR3_HUMAN non-specific serine/threonine protein kinase OS=Homo sapiens OX=9606 GN=MARK2 PE=1 SV=1;tr|A0A0A0MRU9|A0A0A0MRU9_HUMAN non-specific serine/threonine protein kinase OS=Homo sapiens OX=9606 GN=MARK2 PE=1 SV=1;tr|E7ETY4|E7ETY4_H	S	3	0.113234	-0.104334	-0.868579	-0.999444	-0.885211	-1.68066	-0.761185	-0.624389
A0A7I2YQR3	Serine/threonine-protein kinase MARK2	MARK2	STNSVLSTSTNRSRNSPLLERASLGQASIQN	383	tr|A0A7I2YQR3|A0A7I2YQR3_HUMAN non-specific serine/threonine protein kinase OS=Homo sapiens OX=9606 GN=MARK2 PE=1 SV=1;tr|A0A0A0MRU9|A0A0A0MRU9_HUMAN non-specific serine/threonine protein kinase OS=Homo sapiens OX=9606 GN=MARK2 PE=1 SV=1;tr|E7ETY4|E7ETY4_H	S	2	0.44473	0.0882238	-0.639771	-0.499603	-0.356137	-0.385944	-0.457683	-0.387211
A0A7I2YQR3	Serine/threonine-protein kinase MARK2	MARK2	GKDSTAPQRVPVASPSAHNISSSGGAPDRTN	384	tr|A0A7I2YQR3|A0A7I2YQR3_HUMAN non-specific serine/threonine protein kinase OS=Homo sapiens OX=9606 GN=MARK2 PE=1 SV=1;tr|A0A0A0MRU9|A0A0A0MRU9_HUMAN non-specific serine/threonine protein kinase OS=Homo sapiens OX=9606 GN=MARK2 PE=1 SV=1;tr|E7ETY4|E7ETY4_H	S	3	0.191973	-0.0332734	-0.0742935	-0.019533	0.139738	-0.0481095	-0.0167542	0.010955
A0A0A0MRW1	Protein FAM219A	FAM219A	DQSPDEKPLVALDTDSDDDFDMSRYSSSGYS	385	tr|A0A0A0MRW1|A0A0A0MRW1_HUMAN Family with sequence similarity 219 member A OS=Homo sapiens OX=9606 GN=FAM219A PE=1 SV=1;tr|Q5T586|Q5T586_HUMAN Family with sequence similarity 219 member A OS=Homo sapiens OX=9606 GN=FAM219A PE=1 SV=1;tr|A0A0A0MRW2|A0A0A0MR	S	2	0.307508	0.0662255	1.1922	1.06883	1.0987	1.15581	1.06606	1.33653
C9J8U3	Aprataxin	APTX	EAKNPGLETHRKRKRSGNSDSIERDAAQEAE	386	tr|C9J8U3|C9J8U3_HUMAN Aprataxin OS=Homo sapiens OX=9606 GN=APTX PE=1 SV=2;tr|A0A0A0MRW7|A0A0A0MRW7_HUMAN Aprataxin OS=Homo sapiens OX=9606 GN=APTX PE=1 SV=1;sp|Q7Z2E3|APTX_HUMAN Aprataxin OS=Homo sapiens OX=9606 GN=APTX PE=1 SV=2;tr|A0A5F9ZI51|A0A5F9ZI51_	S	3	0.059792	0.0362832	-0.666924	-0.768515	-0.61951	-0.504617	-0.38716	-1.05432
C9J8U3	Aprataxin	APTX	NPGLETHRKRKRSGNSDSIERDAAQEAEAGT	387	tr|C9J8U3|C9J8U3_HUMAN Aprataxin OS=Homo sapiens OX=9606 GN=APTX PE=1 SV=2;tr|A0A0A0MRW7|A0A0A0MRW7_HUMAN Aprataxin OS=Homo sapiens OX=9606 GN=APTX PE=1 SV=1;sp|Q7Z2E3|APTX_HUMAN Aprataxin OS=Homo sapiens OX=9606 GN=APTX PE=1 SV=2;tr|A0A5F9ZI51|A0A5F9ZI51_	S	3	0.610982	-0.427131	-0.682735	-0.613844	-0.714258	-1.44762	-0.474515	-1.3701
C9J8U3	Aprataxin	APTX	GLETHRKRKRSGNSDSIERDAAQEAEAGTGL	388	tr|C9J8U3|C9J8U3_HUMAN Aprataxin OS=Homo sapiens OX=9606 GN=APTX PE=1 SV=2;tr|A0A0A0MRW7|A0A0A0MRW7_HUMAN Aprataxin OS=Homo sapiens OX=9606 GN=APTX PE=1 SV=1;sp|Q7Z2E3|APTX_HUMAN Aprataxin OS=Homo sapiens OX=9606 GN=APTX PE=1 SV=2;tr|A0A5F9ZI51|A0A5F9ZI51_	S	2	0.363242	0.112339	-1.13969	-0.768515	-1.06946	-0.955945	-0.759822	-0.92488
A0A994J4J2	Zinc finger MYND domain-containing protein 11	ZMYND11	EPKKEEPEPETEAVSSSQEIPTMPQPIEKVS	389	tr|A0A994J4J2|A0A994J4J2_HUMAN Zinc finger MYND-type containing 11 (Fragment) OS=Homo sapiens OX=9606 GN=ZMYND11 PE=1 SV=1;tr|A0A0A0MRY2|A0A0A0MRY2_HUMAN Zinc finger MYND domain-containing protein 11 OS=Homo sapiens OX=9606 GN=ZMYND11 PE=1 SV=1;tr|A0A994J4	S	3	NaN	0	-1.12746	-1.25096	-1.1136	-0.970392	-1.33221	-1.18825
A0A994J4J2	Zinc finger MYND domain-containing protein 11	ZMYND11	PKKEEPEPETEAVSSSQEIPTMPQPIEKVSV	390	tr|A0A994J4J2|A0A994J4J2_HUMAN Zinc finger MYND-type containing 11 (Fragment) OS=Homo sapiens OX=9606 GN=ZMYND11 PE=1 SV=1;tr|A0A0A0MRY2|A0A0A0MRY2_HUMAN Zinc finger MYND domain-containing protein 11 OS=Homo sapiens OX=9606 GN=ZMYND11 PE=1 SV=1;tr|A0A994J4	S	3	NaN	0	-0.948968	-1.34839	-0.854999	-0.807121	-0.933799	-0.763806
H0YC17	TNFAIP3-interacting protein 1	TNIP1	EKEIQRLNKALEEALSIQTPPSSPPTAFGSP	391	tr|H0YC17|H0YC17_HUMAN TNFAIP3 interacting protein 1 (Fragment) OS=Homo sapiens OX=9606 GN=TNIP1 PE=1 SV=1;tr|E7EMV7|E7EMV7_HUMAN TNFAIP3 interacting protein 1 OS=Homo sapiens OX=9606 GN=TNIP1 PE=1 SV=1;tr|A0A0A0MRZ4|A0A0A0MRZ4_HUMAN TNFAIP3 interacting pr	S	3	1.35877	0.72393	-1.01988	-1.45135	-1.09248	-0.690551	-0.657403	-0.0439663
H0YC17	TNFAIP3-interacting protein 1	TNIP1	LNKALEEALSIQTPPSSPPTAFGSPEGAGAL	392	tr|H0YC17|H0YC17_HUMAN TNFAIP3 interacting protein 1 (Fragment) OS=Homo sapiens OX=9606 GN=TNIP1 PE=1 SV=1;tr|E7EMV7|E7EMV7_HUMAN TNFAIP3 interacting protein 1 OS=Homo sapiens OX=9606 GN=TNIP1 PE=1 SV=1;tr|A0A0A0MRZ4|A0A0A0MRZ4_HUMAN TNFAIP3 interacting pr	S	3	NaN	0	-1.02814	-0.915697	-1.324	-0.854997	-0.722602	-1.1418
H0YC17	TNFAIP3-interacting protein 1	TNIP1	NKALEEALSIQTPPSSPPTAFGSPEGAGALL	393	tr|H0YC17|H0YC17_HUMAN TNFAIP3 interacting protein 1 (Fragment) OS=Homo sapiens OX=9606 GN=TNIP1 PE=1 SV=1;tr|E7EMV7|E7EMV7_HUMAN TNFAIP3 interacting protein 1 OS=Homo sapiens OX=9606 GN=TNIP1 PE=1 SV=1;tr|A0A0A0MRZ4|A0A0A0MRZ4_HUMAN TNFAIP3 interacting pr	S	3	NaN	0	-0.924171	-0.562395	-1.09434	-1.04199	-0.909923	-0.99707
H0YC17	TNFAIP3-interacting protein 1	TNIP1	LSIQTPPSSPPTAFGSPEGAGALLRKQELVT	394	tr|H0YC17|H0YC17_HUMAN TNFAIP3 interacting protein 1 (Fragment) OS=Homo sapiens OX=9606 GN=TNIP1 PE=1 SV=1;tr|E7EMV7|E7EMV7_HUMAN TNFAIP3 interacting protein 1 OS=Homo sapiens OX=9606 GN=TNIP1 PE=1 SV=1;tr|A0A0A0MRZ4|A0A0A0MRZ4_HUMAN TNFAIP3 interacting pr	S	3	0.246472	0.222393	-0.360377	-0.979771	-1.09902	-0.838721	-0.889305	-0.0439663
A0A0A0MS48	DENN domain-containing protein 1A	DENND1A	NLDMEAALQPLGQAKSLEDLRAPKDLREQPG	395	tr|A0A0A0MS48|A0A0A0MS48_HUMAN DENN domain containing 1A OS=Homo sapiens OX=9606 GN=DENND1A PE=1 SV=2;sp|Q8TEH3|DEN1A_HUMAN DENN domain-containing protein 1A OS=Homo sapiens OX=9606 GN=DENND1A PE=1 SV=2	S	2	0.2232	0.0971261	-0.512381	-0.945443	-0.41233	-0.44751	-0.606276	-0.524991
K7EPZ6	Methyl-CpG-binding domain protein 1	MBD1	RRPGAQPLPPPPPSQSPEPTEPHPRALAPSP	396	tr|K7EPZ6|K7EPZ6_HUMAN Methyl-CpG binding domain protein 1 (Fragment) OS=Homo sapiens OX=9606 GN=MBD1 PE=1 SV=1;tr|A0A0A0MS90|A0A0A0MS90_HUMAN Methyl-CpG binding domain protein 1 OS=Homo sapiens OX=9606 GN=MBD1 PE=1 SV=1;tr|A0A994J7H0|A0A994J7H0_HUMAN Meth	S	4	0.291923	0.11898	-0.348944	-0.567731	-0.145053	-0.11535	-0.456597	-0.132841
A0A0A0MS99	Multidrug resistance-associated protein 1	ABCC1	SSSSSYSGDISRHHNSTAELQKAEAKKEETW	397	tr|A0A0A0MS99|A0A0A0MS99_HUMAN ABC-type glutathione-S-conjugate transporter OS=Homo sapiens OX=9606 GN=ABCC1 PE=1 SV=1;tr|A0A7I2V2E0|A0A7I2V2E0_HUMAN ABC-type glutathione-S-conjugate transporter OS=Homo sapiens OX=9606 GN=ABCC1 PE=1 SV=1;tr|I3L4X2|I3L4X2_H	S	2	0.512528	-0.211212	-1.23875	-0.876422	-0.909075	-1.08286	-1.07831	-1.49671
A0A0A0MS99	Multidrug resistance-associated protein 1	ABCC1	VTDSAGKQLQRQLSSSSSYSGDISRHHNSTA	398	tr|A0A0A0MS99|A0A0A0MS99_HUMAN ABC-type glutathione-S-conjugate transporter OS=Homo sapiens OX=9606 GN=ABCC1 PE=1 SV=1;tr|A0A7I2V2E0|A0A7I2V2E0_HUMAN ABC-type glutathione-S-conjugate transporter OS=Homo sapiens OX=9606 GN=ABCC1 PE=1 SV=1;tr|I3L4X2|I3L4X2_H	S	2	0.0834622	-0.0615627	-0.924156	-0.735887	-0.354614	-0.411921	-1.10082	-0.686608
A0A0A0MS99	Multidrug resistance-associated protein 1	ABCC1	TDSAGKQLQRQLSSSSSYSGDISRHHNSTAE	399	tr|A0A0A0MS99|A0A0A0MS99_HUMAN ABC-type glutathione-S-conjugate transporter OS=Homo sapiens OX=9606 GN=ABCC1 PE=1 SV=1;tr|A0A7I2V2E0|A0A7I2V2E0_HUMAN ABC-type glutathione-S-conjugate transporter OS=Homo sapiens OX=9606 GN=ABCC1 PE=1 SV=1;tr|I3L4X2|I3L4X2_H	S	2	0.18938	-0.172702	-1.20601	-0.372361	-0.354614	-0.411921	-0.945781	-1.09339
A0A0A0MSA7	Eukaryotic translation initiation factor 4 gamma 3	EIF4G3	DQKQEEKPKPDPVLKSPSPVLRLVLSGEKKE	400	tr|A0A0A0MSA7|A0A0A0MSA7_HUMAN Eukaryotic translation initiation factor 4 gamma 3 OS=Homo sapiens OX=9606 GN=EIF4G3 PE=1 SV=1;tr|A0A8I5QJH9|A0A8I5QJH9_HUMAN Eukaryotic translation initiation factor 4 gamma 3 OS=Homo sapiens OX=9606 GN=EIF4G3 PE=1 SV=1;tr|A	S	3	0.336168	-0.0135428	0.995478	1.0068	1.03912	0.998516	1.01886	0.983399
A0A0A0MSA7	Eukaryotic translation initiation factor 4 gamma 3	EIF4G3	KQEEKPKPDPVLKSPSPVLRLVLSGEKKEQE	401	tr|A0A0A0MSA7|A0A0A0MSA7_HUMAN Eukaryotic translation initiation factor 4 gamma 3 OS=Homo sapiens OX=9606 GN=EIF4G3 PE=1 SV=1;tr|A0A8I5QJH9|A0A8I5QJH9_HUMAN Eukaryotic translation initiation factor 4 gamma 3 OS=Homo sapiens OX=9606 GN=EIF4G3 PE=1 SV=1;tr|A	S	3	0.336168	-0.0135428	0.995478	1.0068	1.03912	0.998516	1.01886	0.983399
A0A0A0MSA7	Eukaryotic translation initiation factor 4 gamma 3	EIF4G3	QTEEILDSQNLNSRRSPVPAQIAITVPKTWK	402	tr|A0A0A0MSA7|A0A0A0MSA7_HUMAN Eukaryotic translation initiation factor 4 gamma 3 OS=Homo sapiens OX=9606 GN=EIF4G3 PE=1 SV=1;tr|A0A8I5QJH9|A0A8I5QJH9_HUMAN Eukaryotic translation initiation factor 4 gamma 3 OS=Homo sapiens OX=9606 GN=EIF4G3 PE=1 SV=1;tr|A	S	3	0.148107	-0.0422622	-0.0214405	-0.118656	0.183392	-0.142424	0.0444506	0.0144824
A0A0A0MSG8	Double-stranded RNA-specific editase 1	ADARB1	SSSTDVKENRNLDNVSPKDGSTPGPGEGSQL	403	tr|A0A0A0MSG8|A0A0A0MSG8_HUMAN Adenosine deaminase RNA specific B1 OS=Homo sapiens OX=9606 GN=ADARB1 PE=1 SV=1;tr|A0A994J4V7|A0A994J4V7_HUMAN Adenosine deaminase RNA specific B1 OS=Homo sapiens OX=9606 GN=ADARB1 PE=1 SV=1;tr|A0A994J7T5|A0A994J7T5_HUMAN Ade	S	2	0.496574	-0.0936446	-0.480891	-0.401838	-0.361058	-0.435661	-0.43202	-0.65704
A0A0A0MSI2	Polyhomeotic-like protein 2	PHC2	LPEKLPQQDHTTTTDSEMEEPYLQESKEEGA	404	tr|A0A0A0MSI2|A0A0A0MSI2_HUMAN Polyhomeotic homolog 2 OS=Homo sapiens OX=9606 GN=PHC2 PE=1 SV=1;tr|A0A994J5J9|A0A994J5J9_HUMAN Polyhomeotic homolog 2 OS=Homo sapiens OX=9606 GN=PHC2 PE=1 SV=1;sp|Q8IXK0|PHC2_HUMAN Polyhomeotic-like protein 2 OS=Homo sapiens	S	3	1.56613	-0.0660743	1.65313	1.59299	1.60246	1.54525	1.56071	1.5444
E7EUI1	Zinc finger protein Helios	IKZF2;ZNFN1A2	KPLSREDEIRGHDEGSSLEEPLIESSEVADN	405	tr|E7EUI1|E7EUI1_HUMAN IKAROS family zinc finger 2 (Fragment) OS=Homo sapiens OX=9606 GN=IKZF2 PE=1 SV=8;tr|A0A0A0MSL2|A0A0A0MSL2_HUMAN IKAROS family zinc finger 2 OS=Homo sapiens OX=9606 GN=IKZF2 PE=1 SV=1;tr|A0A0A0MT14|A0A0A0MT14_HUMAN IKAROS family zinc	S	3	0.449516	0.450688	0.208658	-1.14337	0.0331273	0.000408955	0.259881	0.190194
E7EUI1	Zinc finger protein Helios	IKZF2;ZNFN1A2	PLSREDEIRGHDEGSSLEEPLIESSEVADNR	406	tr|E7EUI1|E7EUI1_HUMAN IKAROS family zinc finger 2 (Fragment) OS=Homo sapiens OX=9606 GN=IKZF2 PE=1 SV=8;tr|A0A0A0MSL2|A0A0A0MSL2_HUMAN IKAROS family zinc finger 2 OS=Homo sapiens OX=9606 GN=IKZF2 PE=1 SV=1;tr|A0A0A0MT14|A0A0A0MT14_HUMAN IKAROS family zinc	S	3	0.450245	0.418799	0.208658	-1.0477	0.0331273	0.000408955	0.259881	0.190194
E7EUI1	Zinc finger protein Helios	IKZF2;ZNFN1A2	PSHMTSTNSVKLEMQSDEECDRKPLSREDEI	407	tr|E7EUI1|E7EUI1_HUMAN IKAROS family zinc finger 2 (Fragment) OS=Homo sapiens OX=9606 GN=IKZF2 PE=1 SV=8;tr|A0A0A0MSL2|A0A0A0MSL2_HUMAN IKAROS family zinc finger 2 OS=Homo sapiens OX=9606 GN=IKZF2 PE=1 SV=1;tr|A0A0A0MT14|A0A0A0MT14_HUMAN IKAROS family zinc	S	3	0.187515	0.0987888	-1.06727	-0.569241	-0.474714	-0.507455	-0.768289	-0.53911
Q92598	Heat shock protein 105 kDa	HSPH1	NTCEPVVTQPKPKIESPKLERTPNGPNIDKK	408	tr|A0A0A0MSM0|A0A0A0MSM0_HUMAN Heat shock protein family H (Hsp110) member 1 OS=Homo sapiens OX=9606 GN=HSPH1 PE=1 SV=1;tr|Q5TBM3|Q5TBM3_HUMAN Heat shock protein family H (Hsp110) member 1 (Fragment) OS=Homo sapiens OX=9606 GN=HSPH1 PE=1 SV=1;sp|Q92598|HS1	S	3	0.833452	-0.112699	0.199211	0.216947	0.363449	0.217132	0.113803	0.110575
Q92598	Heat shock protein 105 kDa	HSPH1	GTQPQVQTDAQQTSQSPPSPELTSEENKIPD	409	tr|A0A0A0MSM0|A0A0A0MSM0_HUMAN Heat shock protein family H (Hsp110) member 1 OS=Homo sapiens OX=9606 GN=HSPH1 PE=1 SV=1;sp|Q92598|HS105_HUMAN Heat shock protein 105 kDa OS=Homo sapiens OX=9606 GN=HSPH1 PE=1 SV=1	S	4	NaN	0	-0.988139	-1.46497	-1.05143	-0.973034	-0.799774	-0.872355
Q92598	Heat shock protein 105 kDa	HSPH1	PQVQTDAQQTSQSPPSPELTSEENKIPDADK	410	tr|A0A0A0MSM0|A0A0A0MSM0_HUMAN Heat shock protein family H (Hsp110) member 1 OS=Homo sapiens OX=9606 GN=HSPH1 PE=1 SV=1;sp|Q92598|HS105_HUMAN Heat shock protein 105 kDa OS=Homo sapiens OX=9606 GN=HSPH1 PE=1 SV=1	S	3	0.409276	0.0198236	2.02782	2.06399	2.05537	2.05204	2.10375	2.05086
A0A0A0MSQ9	Vacuolar fusion protein MON1 homolog A	MON1A	EPGAGQEGAMFVHARSYEDLTESEDGAASGD	411	tr|A0A0A0MSQ9|A0A0A0MSQ9_HUMAN Vacuolar fusion protein MON1 homolog OS=Homo sapiens OX=9606 GN=MON1A PE=1 SV=1;sp|Q86VX9|MON1A_HUMAN Vacuolar fusion protein MON1 homolog A OS=Homo sapiens OX=9606 GN=MON1A PE=1 SV=3	S	3	0.0350256	0.0207788	-0.508606	-0.0891869	-0.17567	-0.275937	0.0481955	-0.483385
E5RH72	Protein CBFA2T1	RUNX1T1	IRRYSDAEDLKKGGGSSSSHSRQQSPVNPDP	412	tr|E5RH72|E5RH72_HUMAN RUNX1 partner transcriptional co-repressor 1 OS=Homo sapiens OX=9606 GN=RUNX1T1 PE=1 SV=2;tr|A0A0A0MSU1|A0A0A0MSU1_HUMAN RUNX1 partner transcriptional co-repressor 1 OS=Homo sapiens OX=9606 GN=RUNX1T1 PE=1 SV=1;sp|Q06455|MTG8_HUMAN P	S	4	NaN	0	-0.967574	-1.16228	-1.12811	-0.711428	-1.23364	-1.31476
E5RH72	Protein CBFA2T1	RUNX1T1	RRYSDAEDLKKGGGSSSSHSRQQSPVNPDPV	413	tr|E5RH72|E5RH72_HUMAN RUNX1 partner transcriptional co-repressor 1 OS=Homo sapiens OX=9606 GN=RUNX1T1 PE=1 SV=2;tr|A0A0A0MSU1|A0A0A0MSU1_HUMAN RUNX1 partner transcriptional co-repressor 1 OS=Homo sapiens OX=9606 GN=RUNX1T1 PE=1 SV=1;sp|Q06455|MTG8_HUMAN P	S	4	NaN	0	-1.3497	-1.12239	-0.751724	-0.660372	-1.23154	-0.910002
E5RH72	Protein CBFA2T1	RUNX1T1	RYSDAEDLKKGGGSSSSHSRQQSPVNPDPVA	414	tr|E5RH72|E5RH72_HUMAN RUNX1 partner transcriptional co-repressor 1 OS=Homo sapiens OX=9606 GN=RUNX1T1 PE=1 SV=2;tr|A0A0A0MSU1|A0A0A0MSU1_HUMAN RUNX1 partner transcriptional co-repressor 1 OS=Homo sapiens OX=9606 GN=RUNX1T1 PE=1 SV=1;sp|Q06455|MTG8_HUMAN P	S	4	NaN	0	-1.23121	-0.849792	-1.24421	-0.72285	-1.26136	-1.18008
E5RH72	Protein CBFA2T1	RUNX1T1	YSDAEDLKKGGGSSSSHSRQQSPVNPDPVAL	415	tr|E5RH72|E5RH72_HUMAN RUNX1 partner transcriptional co-repressor 1 OS=Homo sapiens OX=9606 GN=RUNX1T1 PE=1 SV=2;tr|A0A0A0MSU1|A0A0A0MSU1_HUMAN RUNX1 partner transcriptional co-repressor 1 OS=Homo sapiens OX=9606 GN=RUNX1T1 PE=1 SV=1;sp|Q06455|MTG8_HUMAN P	S	4	NaN	0	-0.992301	-0.881793	-1.04258	-0.974073	-0.474198	-1.10011
A0A0A0MT33	Protein SCAF8	SCAF8	VKSSEPVKETVQTTQSPTPVEKETVVTTQAE	416	tr|A0A0A0MT33|A0A0A0MT33_HUMAN SR-related CTD associated factor 8 OS=Homo sapiens OX=9606 GN=SCAF8 PE=1 SV=1;sp|Q9UPN6|SCAF8_HUMAN SR-related and CTD-associated factor 8 OS=Homo sapiens OX=9606 GN=SCAF8 PE=1 SV=1	S	2	1.62604	0.119516	0.108328	0.0376937	0.148293	0.199338	0.22742	0.226105
D6RHY6	S-phase kinase-associated protein 2	SKP2	ENIPQELLSNLGHPESPPRKRLKSKGSDKDF	417	tr|D6RHY6|D6RHY6_HUMAN S-phase kinase associated protein 2 OS=Homo sapiens OX=9606 GN=SKP2 PE=1 SV=1;tr|A0A7I2V3U1|A0A7I2V3U1_HUMAN S-phase kinase associated protein 2 OS=Homo sapiens OX=9606 GN=SKP2 PE=1 SV=1;tr|A0A7I2YQH6|A0A7I2YQH6_HUMAN S-phase kinase	S	4	0.379422	0.0878002	0.74233	0.629012	0.890308	0.876576	0.92552	0.722955
A0A0A6YYC0	Ribosomal protein S6 kinase;Ribosomal protein S6 kinase alpha-4	RPS6KA4	PGSPPPGDPRIFQGYSFVAPSILFDHNNAVM	418	tr|A0A0A6YYC0|A0A0A6YYC0_HUMAN non-specific serine/threonine protein kinase (Fragment) OS=Homo sapiens OX=9606 GN=RPS6KA4 PE=1 SV=5;tr|E9PJN1|E9PJN1_HUMAN Ribosomal protein S6 kinase OS=Homo sapiens OX=9606 GN=RPS6KA4 PE=1 SV=1;sp|O75676|KS6A4_HUMAN Riboso	S	4	0.0317937	0.0126349	-0.0479342	-0.0793872	-0.0453395	-0.0568513	0.19212	-0.270025
A0A0A6YYC0	Ribosomal protein S6 kinase;Ribosomal protein S6 kinase alpha-4	RPS6KA4	PGDPRIFQGYSFVAPSILFDHNNAVMTDGLE	419	tr|A0A0A6YYC0|A0A0A6YYC0_HUMAN non-specific serine/threonine protein kinase (Fragment) OS=Homo sapiens OX=9606 GN=RPS6KA4 PE=1 SV=5;tr|E9PJN1|E9PJN1_HUMAN Ribosomal protein S6 kinase OS=Homo sapiens OX=9606 GN=RPS6KA4 PE=1 SV=1;sp|O75676|KS6A4_HUMAN Riboso	S	4	0.0317937	0.0126349	-0.0479342	-0.0793872	-0.0453395	-0.0568513	0.19212	-0.270025
Q96JP5	E3 ubiquitin-protein ligase ZFP91	ZFP91;ZFP91-CNTF	AVSRRRKAEYPRRRRSSPSARPPDVPGQQPQ	420	sp|Q96JP5|ZFP91_HUMAN E3 ubiquitin-protein ligase ZFP91 OS=Homo sapiens OX=9606 GN=ZFP91 PE=1 SV=1;tr|A0A0A6YYC7|A0A0A6YYC7_HUMAN HCG2042749, isoform CRA_d OS=Homo sapiens OX=9606 GN=ZFP91-CNTF PE=4 SV=1	S	3	0.244454	-0.256953	-1.084	-0.0333721	-1.31042	-1.17495	-0.801723	-1.22197
Q96JP5	E3 ubiquitin-protein ligase ZFP91	ZFP91;ZFP91-CNTF	VSRRRKAEYPRRRRSSPSARPPDVPGQQPQA	421	sp|Q96JP5|ZFP91_HUMAN E3 ubiquitin-protein ligase ZFP91 OS=Homo sapiens OX=9606 GN=ZFP91 PE=1 SV=1;tr|A0A0A6YYC7|A0A0A6YYC7_HUMAN HCG2042749, isoform CRA_d OS=Homo sapiens OX=9606 GN=ZFP91-CNTF PE=4 SV=1	S	3	0.261716	0.0733334	0.0937644	0.236699	0.399291	0.207133	0.442612	0.30001
Q96JP5	E3 ubiquitin-protein ligase ZFP91	ZFP91;ZFP91-CNTF	ARPPDVPGQQPQAAKSPSPVQGKKSPRLLCI	422	sp|Q96JP5|ZFP91_HUMAN E3 ubiquitin-protein ligase ZFP91 OS=Homo sapiens OX=9606 GN=ZFP91 PE=1 SV=1;tr|A0A0A6YYC7|A0A0A6YYC7_HUMAN HCG2042749, isoform CRA_d OS=Homo sapiens OX=9606 GN=ZFP91-CNTF PE=4 SV=1	S	3	0.0157121	-0.0220039	-0.736578	-0.959907	-0.892588	-1.13955	-1.52252	0.00698105
Q96JP5	E3 ubiquitin-protein ligase ZFP91	ZFP91;ZFP91-CNTF	PPDVPGQQPQAAKSPSPVQGKKSPRLLCIEK	423	sp|Q96JP5|ZFP91_HUMAN E3 ubiquitin-protein ligase ZFP91 OS=Homo sapiens OX=9606 GN=ZFP91 PE=1 SV=1;tr|A0A0A6YYC7|A0A0A6YYC7_HUMAN HCG2042749, isoform CRA_d OS=Homo sapiens OX=9606 GN=ZFP91-CNTF PE=4 SV=1	S	3	0.746885	0.488477	-0.990741	-0.81383	-0.995937	-0.873318	-0.580392	0.118635
A0A0J9YY89		TRBV6-6	STTEYFPLRLELAAPSQTSVYFCASSY____	424	tr|A0A0J9YY89|A0A0J9YY89_HUMAN T cell receptor beta variable 6-6 (Fragment) OS=Homo sapiens OX=9606 GN=TRBV6-6 PE=4 SV=3;sp|A0A0A6YYG2|TVB66_HUMAN T cell receptor beta variable 6-6 OS=Homo sapiens OX=9606 GN=TRBV6-6 PE=3 SV=5	S	3	NaN	0	-1.17552	-1.36107	-1.43741	-1.25744	-0.998928	-0.875979
A0A0J9YY89		TRBV6-6	EYFPLRLELAAPSQTSVYFCASSY_______	425	tr|A0A0J9YY89|A0A0J9YY89_HUMAN T cell receptor beta variable 6-6 (Fragment) OS=Homo sapiens OX=9606 GN=TRBV6-6 PE=4 SV=3;sp|A0A0A6YYG2|TVB66_HUMAN T cell receptor beta variable 6-6 OS=Homo sapiens OX=9606 GN=TRBV6-6 PE=3 SV=5	S	3	NaN	0	-1.02996	-0.670964	-1.16288	-1.14194	-0.863215	-0.828961
Q53S48	Stonin-1	ALF;STON1-GTF2A1L;STON1	LSSPIVDFYFSPGPPSNSPLSTPTKDFPGFP	426	tr|Q53S48|Q53S48_HUMAN STON1-GTF2A1L readthrough OS=Homo sapiens OX=9606 GN=STON1-GTF2A1L PE=3 SV=1;tr|A0A0A6YYG5|A0A0A6YYG5_HUMAN Protein STON1-GTF2A1L OS=Homo sapiens OX=9606 GN=STON1-GTF2A1L PE=3 SV=1;sp|Q9Y6Q2|STON1_HUMAN Stonin-1 OS=Homo sapiens OX=96	S	3	0.0122725	0.0129541	-0.782658	-1.09375	-0.645897	-0.185191	-1.10274	-1.19551
Q53S48	Stonin-1	ALF;STON1-GTF2A1L;STON1	SPIVDFYFSPGPPSNSPLSTPTKDFPGFPGI	427	tr|Q53S48|Q53S48_HUMAN STON1-GTF2A1L readthrough OS=Homo sapiens OX=9606 GN=STON1-GTF2A1L PE=3 SV=1;tr|A0A0A6YYG5|A0A0A6YYG5_HUMAN Protein STON1-GTF2A1L OS=Homo sapiens OX=9606 GN=STON1-GTF2A1L PE=3 SV=1;sp|Q9Y6Q2|STON1_HUMAN Stonin-1 OS=Homo sapiens OX=96	S	4	0.831329	-0.801113	-0.0790084	0.0610356	-0.138854	-1.16872	0.0211351	-1.41258
E5RJN3	Condensin-2 complex subunit H2	NCAPH2	LPEASAPKAALEPKESRSPQQSAALPRRYML	428	tr|E5RJN3|E5RJN3_HUMAN Condensin-2 complex subunit H2 (Fragment) OS=Homo sapiens OX=9606 GN=NCAPH2 PE=1 SV=1;tr|A0A0A6YYG7|A0A0A6YYG7_HUMAN Condensin-2 complex subunit H2 OS=Homo sapiens OX=9606 GN=NCAPH2 PE=1 SV=1;sp|Q6IBW4|CNDH2_HUMAN Condensin-2 complex	S	3	0.338185	0.472111	-0.817826	-1.22141	-1.05369	-1.10133	-1.14564	0.570363
E5RJN3	Condensin-2 complex subunit H2	NCAPH2	EASAPKAALEPKESRSPQQSAALPRRYMLRE	429	tr|E5RJN3|E5RJN3_HUMAN Condensin-2 complex subunit H2 (Fragment) OS=Homo sapiens OX=9606 GN=NCAPH2 PE=1 SV=1;tr|A0A0A6YYG7|A0A0A6YYG7_HUMAN Condensin-2 complex subunit H2 OS=Homo sapiens OX=9606 GN=NCAPH2 PE=1 SV=1;sp|Q6IBW4|CNDH2_HUMAN Condensin-2 complex	S	2	0.042311	0.0060216	0.474363	0.525394	0.573204	0.45193	0.568733	0.570363
A0A0A6YYI3	Suppressor of SWI4 1 homolog	PPAN-P2RY11;PPAN	LLQEKFPNMSRLQDISELLATGAGLSESEAE	430	tr|A0A0A6YYI3|A0A0A6YYI3_HUMAN Protein PPAN-P2RY11 OS=Homo sapiens OX=9606 GN=PPAN-P2RY11 PE=4 SV=1;tr|A0A0B4J1V8|A0A0B4J1V8_HUMAN HCG2039996 OS=Homo sapiens OX=9606 GN=PPAN-P2RY11 PE=3 SV=1;sp|Q9NQ55|SSF1_HUMAN Suppressor of SWI4 1 homolog OS=Homo sapiens	S	4	NaN	0	-0.866521	-1.17677	-1.12992	-1.03544	-0.665004	-1.10056
A0A0A6YYI3	Suppressor of SWI4 1 homolog	PPAN-P2RY11;PPAN	RLQDISELLATGAGLSESEAEPDGDHNITEL	431	tr|A0A0A6YYI3|A0A0A6YYI3_HUMAN Protein PPAN-P2RY11 OS=Homo sapiens OX=9606 GN=PPAN-P2RY11 PE=4 SV=1;tr|A0A0B4J1V8|A0A0B4J1V8_HUMAN HCG2039996 OS=Homo sapiens OX=9606 GN=PPAN-P2RY11 PE=3 SV=1;sp|Q9NQ55|SSF1_HUMAN Suppressor of SWI4 1 homolog OS=Homo sapiens	S	4	1.86666	-0.150594	1.56114	1.56106	1.49487	1.44469	1.3623	1.3583
A0A0A6YYI3	Suppressor of SWI4 1 homolog	PPAN-P2RY11;PPAN	QDISELLATGAGLSESEAEPDGDHNITELPQ	432	tr|A0A0A6YYI3|A0A0A6YYI3_HUMAN Protein PPAN-P2RY11 OS=Homo sapiens OX=9606 GN=PPAN-P2RY11 PE=4 SV=1;tr|A0A0B4J1V8|A0A0B4J1V8_HUMAN HCG2039996 OS=Homo sapiens OX=9606 GN=PPAN-P2RY11 PE=3 SV=1;sp|Q9NQ55|SSF1_HUMAN Suppressor of SWI4 1 homolog OS=Homo sapiens	S	4	1.34692	-0.126144	1.56114	1.50428	1.41237	1.37876	1.3623	1.3583
A0A0A6YYI3	Suppressor of SWI4 1 homolog	PPAN-P2RY11;PPAN	RKKSLEGMKKARVGGSDEEASGIPSRTASLE	433	tr|A0A0A6YYI3|A0A0A6YYI3_HUMAN Protein PPAN-P2RY11 OS=Homo sapiens OX=9606 GN=PPAN-P2RY11 PE=4 SV=1;tr|A0A0B4J1V8|A0A0B4J1V8_HUMAN HCG2039996 OS=Homo sapiens OX=9606 GN=PPAN-P2RY11 PE=3 SV=1;sp|Q9NQ55|SSF1_HUMAN Suppressor of SWI4 1 homolog OS=Homo sapiens	S	2	0.227707	-0.0440569	1.42286	1.55664	1.6092	1.58349	1.46439	1.40866
F8W860	Phosphatidylinositol 4-kinase beta	PI4KB	KEPVFIAAGDIRRRLSEQLAHTPTAFKR___	434	tr|F8W860|F8W860_HUMAN Phosphatidylinositol 4-kinase beta (Fragment) OS=Homo sapiens OX=9606 GN=PI4KB PE=1 SV=1;tr|A0A0B4J1S8|A0A0B4J1S8_HUMAN Phosphatidylinositol 4-kinase beta OS=Homo sapiens OX=9606 GN=PI4KB PE=1 SV=1;sp|Q9UBF8|PI4KB_HUMAN Phosphatidyli	S	3	0.121533	-0.0493512	-0.621921	-0.252007	-0.251104	-0.463992	-0.266646	-0.542449
F8W860	Phosphatidylinositol 4-kinase beta	PI4KB	SVPARIPENRIRSTRSVENLPECGITHEQRA	435	tr|F8W860|F8W860_HUMAN Phosphatidylinositol 4-kinase beta (Fragment) OS=Homo sapiens OX=9606 GN=PI4KB PE=1 SV=1;tr|A0A0B4J1S8|A0A0B4J1S8_HUMAN Phosphatidylinositol 4-kinase beta OS=Homo sapiens OX=9606 GN=PI4KB PE=1 SV=1;sp|Q9UBF8|PI4KB_HUMAN Phosphatidyli	S	2	0.106596	0.0133212	1.30036	1.31049	1.38481	1.35138	1.40492	1.27932
H0YEG1	Mediator of RNA polymerase II transcription subunit 24	MED24	FPLDDVQPSKLMRLLSSNEDDANILSSPTDR	436	tr|H0YEG1|H0YEG1_HUMAN Mediator of RNA polymerase II transcription subunit 24 (Fragment) OS=Homo sapiens OX=9606 GN=MED24 PE=1 SV=1;tr|F5GY88|F5GY88_HUMAN Mediator of RNA polymerase II transcription subunit 24 OS=Homo sapiens OX=9606 GN=MED24 PE=1 SV=2;tr|	S	2	0.416754	0.658147	0.0362167	0.58532	-1.51114	0.455058	0.724313	-0.0945369
H0YEG1	Mediator of RNA polymerase II transcription subunit 24	MED24	MRLLSSNEDDANILSSPTDRSMSSSLSASQL	437	tr|H0YEG1|H0YEG1_HUMAN Mediator of RNA polymerase II transcription subunit 24 (Fragment) OS=Homo sapiens OX=9606 GN=MED24 PE=1 SV=1;tr|F5GY88|F5GY88_HUMAN Mediator of RNA polymerase II transcription subunit 24 OS=Homo sapiens OX=9606 GN=MED24 PE=1 SV=2;tr|	S	2	0.2286	0.291467	-0.556843	0.0837829	-1.1225	-0.0818605	0.284426	-0.923725
A0A9L9PY96	Ninein	NIN	TPSASTPYRQLKRHLSMQSFDESGRRTTTSS	438	tr|A0A9L9PY96|A0A9L9PY96_HUMAN Ninein OS=Homo sapiens OX=9606 GN=NIN PE=1 SV=1;tr|A0A9L9PXF3|A0A9L9PXF3_HUMAN Ninein OS=Homo sapiens OX=9606 GN=NIN PE=1 SV=1;tr|A0A0B4J215|A0A0B4J215_HUMAN Ninein OS=Homo sapiens OX=9606 GN=NIN PE=1 SV=2;tr|E9PN67|E9PN67_HU	S	3	1.43043	0.199575	-0.309535	-0.237378	-0.189103	-0.139504	-0.0476206	0.0498331
A0A9L9PY96	Ninein	NIN	ASTPYRQLKRHLSMQSFDESGRRTTTSSAMT	439	tr|A0A9L9PY96|A0A9L9PY96_HUMAN Ninein OS=Homo sapiens OX=9606 GN=NIN PE=1 SV=1;tr|A0A9L9PXF3|A0A9L9PXF3_HUMAN Ninein OS=Homo sapiens OX=9606 GN=NIN PE=1 SV=1;tr|A0A0B4J215|A0A0B4J215_HUMAN Ninein OS=Homo sapiens OX=9606 GN=NIN PE=1 SV=2;tr|E9PN67|E9PN67_HU	S	3	1.43043	0.199575	-0.309535	-0.237378	-0.189103	-0.139504	-0.0476206	0.0498331
A0A0C3SFZ7	MDS1 and EVI1 complex locus protein EVI1	MECOM	YFTEIRNFIGNSNHGSQSPRNVEERMNGSHF	440	tr|A0A0C3SFZ7|A0A0C3SFZ7_HUMAN MDS1 and EVI1 complex locus OS=Homo sapiens OX=9606 GN=MECOM PE=1 SV=1;tr|E7EUL6|E7EUL6_HUMAN MDS1 and EVI1 complex locus OS=Homo sapiens OX=9606 GN=MECOM PE=1 SV=1;sp|Q03112|MECOM_HUMAN Histone-lysine N-methyltransferase MEC	S	3	0.132762	0.150083	-0.810974	-0.103203	-0.551416	-0.166309	-1.03209	0.183059
A0A0C3SFZ7	MDS1 and EVI1 complex locus protein EVI1	MECOM	TEIRNFIGNSNHGSQSPRNVEERMNGSHFKD	441	tr|A0A0C3SFZ7|A0A0C3SFZ7_HUMAN MDS1 and EVI1 complex locus OS=Homo sapiens OX=9606 GN=MECOM PE=1 SV=1;tr|E7EUL6|E7EUL6_HUMAN MDS1 and EVI1 complex locus OS=Homo sapiens OX=9606 GN=MECOM PE=1 SV=1;sp|Q03112|MECOM_HUMAN Histone-lysine N-methyltransferase MEC	S	3	0.359765	-0.355997	-0.15682	-1.29434	-0.149886	-0.593256	-1.14032	-0.93546
E9PJN7	Terminal uridylyltransferase 4	ZCCHC11	TLKARNDKSVKEIENSSPNRNSSKKNKQNDI	442	tr|E9PJN7|E9PJN7_HUMAN Terminal uridylyl transferase 4 (Fragment) OS=Homo sapiens OX=9606 GN=TUT4 PE=1 SV=1;tr|E9PQS7|E9PQS7_HUMAN Terminal uridylyl transferase 4 (Fragment) OS=Homo sapiens OX=9606 GN=TUT4 PE=1 SV=1;tr|X6R5G7|X6R5G7_HUMAN RNA uridylyltrans	S	2	0.518807	-0.240176	-1.10121	-0.649956	-0.701117	-0.770346	-1.16937	-1.23309
E9PJN7	Terminal uridylyltransferase 4	ZCCHC11	LKARNDKSVKEIENSSPNRNSSKKNKQNDIC	443	tr|E9PJN7|E9PJN7_HUMAN Terminal uridylyl transferase 4 (Fragment) OS=Homo sapiens OX=9606 GN=TUT4 PE=1 SV=1;tr|E9PQS7|E9PQS7_HUMAN Terminal uridylyl transferase 4 (Fragment) OS=Homo sapiens OX=9606 GN=TUT4 PE=1 SV=1;tr|X6R5G7|X6R5G7_HUMAN RNA uridylyltrans	S	2	0.139114	-0.0817624	-1.35511	-1.11555	-1.30149	-1.26784	-1.02533	-1.72428
A0A0C4DFR1	Transmembrane and coiled-coil domains protein 2;Transmembrane and coiled-coil domains protein 3	TMCC2;TMCC3	SKPREFASLIRNKFGSADNIAHLKDPLEDGP	444	tr|A0A0C4DFR1|A0A0C4DFR1_HUMAN Transmembrane and coiled-coil domain family 2 OS=Homo sapiens OX=9606 GN=TMCC2 PE=1 SV=2;sp|O75069|TMCC2_HUMAN Transmembrane and coiled-coil domains protein 2 OS=Homo sapiens OX=9606 GN=TMCC2 PE=1 SV=3;tr|G3V207|G3V207_HUMAN	S	2	0.576784	-0.0935969	-0.532666	-0.528817	-0.448421	-0.723227	-0.571645	-0.495823
A0A590UJD9		DLG1	EQETSDADQHVTSNASDSESSYRGQEEYVLS	445	tr|A0A590UJD9|A0A590UJD9_HUMAN Discs large MAGUK scaffold protein 1 OS=Homo sapiens OX=9606 GN=DLG1 PE=1 SV=1;tr|A0A0C4DFT3|A0A0C4DFT3_HUMAN Discs large MAGUK scaffold protein 1 OS=Homo sapiens OX=9606 GN=DLG1 PE=1 SV=1;tr|A0A590UJ08|A0A590UJ08_HUMAN Discs	S	3	0.0250847	0.0175424	-0.519604	-0.232567	-0.568863	-0.631532	-0.00407562	-0.632799
A0A590UJD9	Disks large homolog 1	DLG1	LREQMMNSSISSGSGSLRTSQKRSLYVRALF	446	tr|A0A590UJD9|A0A590UJD9_HUMAN Discs large MAGUK scaffold protein 1 OS=Homo sapiens OX=9606 GN=DLG1 PE=1 SV=1;tr|A0A0C4DFT3|A0A0C4DFT3_HUMAN Discs large MAGUK scaffold protein 1 OS=Homo sapiens OX=9606 GN=DLG1 PE=1 SV=1;sp|Q12959|DLG1_HUMAN Disks large hom	S	2	0.169464	-0.038377	-0.360817	-0.241422	-0.264186	-0.293613	-0.213253	-0.47469
A0A0C4DFV9		SET	_MSAPAAKVSKKELNSNHDGADETSEKEQQE	447	tr|A0A0C4DFV9|A0A0C4DFV9_HUMAN SET nuclear proto-oncogene OS=Homo sapiens OX=9606 GN=SET PE=1 SV=2	S	2	0.465068	-0.498566	0.324152	0.539926	0.495599	-0.963119	0.416341	0.410758
A0A0C4DFV9		SET	SKKELNSNHDGADETSEKEQQEAIEHIDEVQ	448	tr|A0A0C4DFV9|A0A0C4DFV9_HUMAN SET nuclear proto-oncogene OS=Homo sapiens OX=9606 GN=SET PE=1 SV=2	S	2	0.206398	-0.0595134	1.95989	2.15681	2.28043	2.07728	2.17617	1.96513
A0A0C4DFV9	Protein SET	SET	IDEVQNEIDRLNEQASEEILKVEQKYNKLRQ	449	tr|A0A0C4DFV9|A0A0C4DFV9_HUMAN SET nuclear proto-oncogene OS=Homo sapiens OX=9606 GN=SET PE=1 SV=2;tr|A0A8J8YYJ1|A0A8J8YYJ1_HUMAN SET nuclear proto-oncogene OS=Homo sapiens OX=9606 GN=SET PE=1 SV=1;sp|Q01105|SET_HUMAN Protein SET OS=Homo sapiens OX=9606 GN	S	4	0.453816	0.638689	0.336169	0.595484	-1.32595	0.378062	0.635236	0.508476
Q6ZRS2	Helicase SRCAP	SRCAP	YLLARDEEQSEADAGSGPPTPGPTTLGPKKE	450	sp|Q6ZRS2|SRCAP_HUMAN Helicase SRCAP OS=Homo sapiens OX=9606 GN=SRCAP PE=1 SV=3;tr|A0A0C4DFX4|A0A0C4DFX4_HUMAN Snf2 related CREBBP activator protein (Fragment) OS=Homo sapiens OX=9606 PE=4 SV=1;tr|A0A087X0E3|A0A087X0E3_HUMAN Snf2 related CREBBP activator p	S	3	0.100734	0.0747721	-0.421986	-0.315434	-0.85829	-0.15749	-0.858082	-0.355822
Q6ZRS2	Helicase SRCAP	SRCAP	GAASTLVPGVSETSASPGSPSVRSMSGPESS	451	sp|Q6ZRS2|SRCAP_HUMAN Helicase SRCAP OS=Homo sapiens OX=9606 GN=SRCAP PE=1 SV=3;tr|A0A0C4DFX4|A0A0C4DFX4_HUMAN Snf2 related CREBBP activator protein (Fragment) OS=Homo sapiens OX=9606 PE=4 SV=1	S	3	0.756619	-0.622067	0.312411	-0.173623	-0.0111149	0.119646	-0.902121	-0.956052
Q6ZRS2	Helicase SRCAP	SRCAP	STLVPGVSETSASPGSPSVRSMSGPESSPPI	452	sp|Q6ZRS2|SRCAP_HUMAN Helicase SRCAP OS=Homo sapiens OX=9606 GN=SRCAP PE=1 SV=3;tr|A0A0C4DFX4|A0A0C4DFX4_HUMAN Snf2 related CREBBP activator protein (Fragment) OS=Homo sapiens OX=9606 PE=4 SV=1	S	3	0.563831	-0.522895	0.312411	-0.173623	-0.0111149	0.119646	-0.358988	-1.20167
Q6ZRS2	Helicase SRCAP	SRCAP	GGSPGLAKRGRLQPPSPLGPEGSVEESEAEA	453	sp|Q6ZRS2|SRCAP_HUMAN Helicase SRCAP OS=Homo sapiens OX=9606 GN=SRCAP PE=1 SV=3;tr|A0A0C4DFX4|A0A0C4DFX4_HUMAN Snf2 related CREBBP activator protein (Fragment) OS=Homo sapiens OX=9606 PE=4 SV=1	S	3	NaN	0	-1.6815	-1.12728	-1.22355	-1.03383	-0.961819	-1.28307
Q6ZRS2	Helicase SRCAP	SRCAP	LQPPSPLGPEGSVEESEAEASGEEEEGDGTP	454	sp|Q6ZRS2|SRCAP_HUMAN Helicase SRCAP OS=Homo sapiens OX=9606 GN=SRCAP PE=1 SV=3;tr|A0A0C4DFX4|A0A0C4DFX4_HUMAN Snf2 related CREBBP activator protein (Fragment) OS=Homo sapiens OX=9606 PE=4 SV=1	S	3	0.0745261	-0.102297	0.174211	-1.2091	-1.2796	-0.795038	-1.05608	-0.770261
Q6ZRS2	Helicase SRCAP	SRCAP	PLGPEGSVEESEAEASGEEEEGDGTPRRRPG	455	sp|Q6ZRS2|SRCAP_HUMAN Helicase SRCAP OS=Homo sapiens OX=9606 GN=SRCAP PE=1 SV=3;tr|A0A0C4DFX4|A0A0C4DFX4_HUMAN Snf2 related CREBBP activator protein (Fragment) OS=Homo sapiens OX=9606 PE=4 SV=1	S	3	0.939086	-0.830393	0.174211	-0.837084	-1.14291	-1.60753	-1.46653	-1.2229
Q6ZRS2	Helicase SRCAP	SRCAP	SPPKRKRGRPPKNPPSPRPSQLPVLDRDSTS	456	sp|Q6ZRS2|SRCAP_HUMAN Helicase SRCAP OS=Homo sapiens OX=9606 GN=SRCAP PE=1 SV=3;tr|A0A0C4DFX4|A0A0C4DFX4_HUMAN Snf2 related CREBBP activator protein (Fragment) OS=Homo sapiens OX=9606 PE=4 SV=1	S	3	0.064003	-0.0144688	-0.0346167	0.0579975	0.0173425	-0.0217616	0.13631	-0.117232
Q6ZRS2	Helicase SRCAP	SRCAP	SCGLGRRRQPQGQGESEGSSSDEDGSRPLTR	457	sp|Q6ZRS2|SRCAP_HUMAN Helicase SRCAP OS=Homo sapiens OX=9606 GN=SRCAP PE=1 SV=3;tr|A0A0C4DFX4|A0A0C4DFX4_HUMAN Snf2 related CREBBP activator protein (Fragment) OS=Homo sapiens OX=9606 PE=4 SV=1	S	3	0.129537	-0.189531	0.223191	-0.946639	0.150922	-1.0885	-0.272101	0.219478
Q6ZRS2	Helicase SRCAP	SRCAP	LGRRRQPQGQGESEGSSSDEDGSRPLTRLAR	458	sp|Q6ZRS2|SRCAP_HUMAN Helicase SRCAP OS=Homo sapiens OX=9606 GN=SRCAP PE=1 SV=3;tr|A0A0C4DFX4|A0A0C4DFX4_HUMAN Snf2 related CREBBP activator protein (Fragment) OS=Homo sapiens OX=9606 PE=4 SV=1	S	3	0.262884	-0.394999	0.223191	-1.05938	0.150922	-0.884282	-1.20546	0.219478
Q6ZRS2	Helicase SRCAP	SRCAP	GRRRQPQGQGESEGSSSDEDGSRPLTRLARL	459	sp|Q6ZRS2|SRCAP_HUMAN Helicase SRCAP OS=Homo sapiens OX=9606 GN=SRCAP PE=1 SV=3;tr|A0A0C4DFX4|A0A0C4DFX4_HUMAN Snf2 related CREBBP activator protein (Fragment) OS=Homo sapiens OX=9606 PE=4 SV=1	S	3	0.618432	-0.715751	0.223191	-0.4241	0.150922	-1.28573	-1.13099	0.219478
Q6ZRS2	Helicase SRCAP	SRCAP	RRRQPQGQGESEGSSSDEDGSRPLTRLARLR	460	sp|Q6ZRS2|SRCAP_HUMAN Helicase SRCAP OS=Homo sapiens OX=9606 GN=SRCAP PE=1 SV=3;tr|A0A0C4DFX4|A0A0C4DFX4_HUMAN Snf2 related CREBBP activator protein (Fragment) OS=Homo sapiens OX=9606 PE=4 SV=1	S	3	0.170913	-0.318192	0.223191	-1.44103	0.150922	-1.0655	-1.17546	0.219478
A0A0C4DFZ1	Syntaxin-1A	STX1A	__MKDRTQELRTAKDSDDDDDVAVTVDRDRF	461	tr|A0A0C4DFZ1|A0A0C4DFZ1_HUMAN Syntaxin 1A OS=Homo sapiens OX=9606 GN=STX1A PE=1 SV=1;tr|A8MZ54|A8MZ54_HUMAN Syntaxin 1A OS=Homo sapiens OX=9606 GN=STX1A PE=1 SV=1;sp|Q16623|STX1A_HUMAN Syntaxin-1A OS=Homo sapiens OX=9606 GN=STX1A PE=1 SV=1	S	3	0.560621	0.490111	-1.0469	-1.45828	-0.728605	-1.04022	-0.766661	0.0434301
A0A8V8TM88	Nibrin	NBN	VSNTLAKMRIPNYQLSPTKLPSINKSKDRAS	462	tr|A0A8V8TM88|A0A8V8TM88_HUMAN Nibrin OS=Homo sapiens OX=9606 GN=NBN PE=1 SV=1;tr|A0A0C4DG07|A0A0C4DG07_HUMAN Nibrin OS=Homo sapiens OX=9606 GN=NBN PE=1 SV=1;tr|A0A8V8TMH1|A0A8V8TMH1_HUMAN Nibrin OS=Homo sapiens OX=9606 GN=NBN PE=1 SV=1;tr|A0A8V8TKW6|A0A8V	S	2	0.256504	-0.0419339	-0.570531	-0.395005	-0.438004	-0.537138	-0.434916	-0.557288
H7C3Q7	Abl interactor 2	ABI2	DYVPSPTRNMAPSQQSPVRTASVNQRNRTYS	463	tr|H7C3Q7|H7C3Q7_HUMAN Abl interactor 2 (Fragment) OS=Homo sapiens OX=9606 GN=ABI2 PE=1 SV=1;tr|E7EW77|E7EW77_HUMAN Abl interactor 2 OS=Homo sapiens OX=9606 GN=ABI2 PE=1 SV=1;tr|E7EP65|E7EP65_HUMAN Abl interactor 2 (Fragment) OS=Homo sapiens OX=9606 GN=ABI	S	2	0.630896	0.0678839	0.139241	0.166412	0.277264	0.221996	0.304417	0.260155
A0A0C4DG33	Peroxisome biogenesis factor 1	PEX1	LRADISIIKGRYRSQSGEDESMNQPGPIKTR	464	tr|A0A0C4DG33|A0A0C4DG33_HUMAN Peroxisomal ATPase PEX1 OS=Homo sapiens OX=9606 GN=PEX1 PE=1 SV=1;sp|O43933|PEX1_HUMAN Peroxisomal ATPase PEX1 OS=Homo sapiens OX=9606 GN=PEX1 PE=1 SV=1	S	2	0.171441	0.0296117	0.520602	0.516065	0.684056	0.622723	0.651355	0.535481
A0A0C4DG33	Peroxisome biogenesis factor 1	PEX1	GKDQLFSQPPVLRTASQEGCQELTQEQRDQL	465	tr|A0A0C4DG33|A0A0C4DG33_HUMAN Peroxisomal ATPase PEX1 OS=Homo sapiens OX=9606 GN=PEX1 PE=1 SV=1;sp|O43933|PEX1_HUMAN Peroxisomal ATPase PEX1 OS=Homo sapiens OX=9606 GN=PEX1 PE=1 SV=1	S	2	NaN	0	-1.19777	-1.35608	-0.847628	-1.35452	-1.04109	-1.01707
A0A0C4DG49	Poliovirus receptor	PVR	SANGHVSYSAVSRENSSSQDPQTEGTR____	466	tr|A0A0C4DG49|A0A0C4DG49_HUMAN PVR cell adhesion molecule OS=Homo sapiens OX=9606 GN=PVR PE=1 SV=1;sp|P15151|PVR_HUMAN Poliovirus receptor OS=Homo sapiens OX=9606 GN=PVR PE=1 SV=2	S	2	0.0898348	0.0562777	-1.58087	-0.820652	-1.20526	-1.20841	-1.07374	-1.15579
F5GYV5	ADP-ribosylation factor-like protein 6-interacting protein 4	ARL6IP4	QVEALPGPSLDQWHRSAGEEEDGPVLTDEQK	467	tr|F5GYV5|F5GYV5_HUMAN ADP-ribosylation factor-like protein 6-interacting protein 4 (Fragment) OS=Homo sapiens OX=9606 GN=ARL6IP4 PE=1 SV=1;tr|H7BZV4|H7BZV4_HUMAN ADP-ribosylation factor-like protein 6-interacting protein 4 OS=Homo sapiens OX=9606 GN=ARL6I	S	2	1.25515	-0.231696	1.1655	1.27583	1.39687	1.1511	1.02935	0.962654
Q8TB72	Pumilio homolog 2	PUM2	AETDGPEKGDQKGKASPFEEDQNRDLKQGDD	468	sp|Q8TB72|PUM2_HUMAN Pumilio homolog 2 OS=Homo sapiens OX=9606 GN=PUM2 PE=1 SV=2;tr|A0A0C4DG68|A0A0C4DG68_HUMAN Pumilio RNA binding family member 2 (Fragment) OS=Homo sapiens OX=9606 GN=PUM2 PE=1 SV=1;tr|C9JW01|C9JW01_HUMAN Pumilio RNA binding family membe	S	3	1.85014	-0.0850364	0.649763	0.650341	0.691907	0.586037	0.600548	0.550318
Q8TB72	Pumilio homolog 2	PUM2	ADCKDFNRTPGSRQASPTEVVERLGPNTNPS	469	sp|Q8TB72|PUM2_HUMAN Pumilio homolog 2 OS=Homo sapiens OX=9606 GN=PUM2 PE=1 SV=2;tr|A0A0C4DG68|A0A0C4DG68_HUMAN Pumilio RNA binding family member 2 (Fragment) OS=Homo sapiens OX=9606 GN=PUM2 PE=1 SV=1;tr|C9JW01|C9JW01_HUMAN Pumilio RNA binding family membe	S	2	1.66392	-0.185617	-0.158183	-0.19055	-0.16454	-0.302085	-0.456177	-0.311864
Q8TB72	Pumilio homolog 2	PUM2	NGMDADCKDFNRTPGSRQASPTEVVERLGPN	470	sp|Q8TB72|PUM2_HUMAN Pumilio homolog 2 OS=Homo sapiens OX=9606 GN=PUM2 PE=1 SV=2;tr|A0A0C4DG68|A0A0C4DG68_HUMAN Pumilio RNA binding family member 2 (Fragment) OS=Homo sapiens OX=9606 GN=PUM2 PE=1 SV=1;tr|C9JW01|C9JW01_HUMAN Pumilio RNA binding family membe	S	3	0.579055	-0.0814537	0.273207	0.218891	0.265648	0.120485	0.101597	0.291303
A0A0C4DG89	Probable ATP-dependent RNA helicase DDX46	DDX46	NERKKLQKAALGLQDSDDEDAAVDIDEQIES	471	tr|A0A0C4DG89|A0A0C4DG89_HUMAN RNA helicase OS=Homo sapiens OX=9606 GN=DDX46 PE=1 SV=1;sp|Q7L014|DDX46_HUMAN Probable ATP-dependent RNA helicase DDX46 OS=Homo sapiens OX=9606 GN=DDX46 PE=1 SV=2	S	3	0.593006	-0.0845277	0.762959	0.818039	0.777632	0.624204	0.823255	0.657588
A0A0C4DG89	Probable ATP-dependent RNA helicase DDX46	DDX46	KKGELMENDQDAMEYSSEEEEVDLQTALTGY	472	tr|A0A0C4DG89|A0A0C4DG89_HUMAN RNA helicase OS=Homo sapiens OX=9606 GN=DDX46 PE=1 SV=1;sp|Q7L014|DDX46_HUMAN Probable ATP-dependent RNA helicase DDX46 OS=Homo sapiens OX=9606 GN=DDX46 PE=1 SV=2;tr|D6RJA6|D6RJA6_HUMAN RNA helicase OS=Homo sapiens OX=9606 GN	S	3	0.320513	-0.0653223	0.568918	0.573292	0.34423	0.469048	0.462207	0.359219
A0A0C4DG89	Probable ATP-dependent RNA helicase DDX46	DDX46	KGELMENDQDAMEYSSEEEEVDLQTALTGYQ	473	tr|A0A0C4DG89|A0A0C4DG89_HUMAN RNA helicase OS=Homo sapiens OX=9606 GN=DDX46 PE=1 SV=1;sp|Q7L014|DDX46_HUMAN Probable ATP-dependent RNA helicase DDX46 OS=Homo sapiens OX=9606 GN=DDX46 PE=1 SV=2;tr|D6RJA6|D6RJA6_HUMAN RNA helicase OS=Homo sapiens OX=9606 GN	S	3	0.320513	-0.0653223	0.568918	0.573292	0.34423	0.469048	0.462207	0.359219
A0A0C4DGG3	Lysine-specific demethylase 2B	KDM2B	RTENSLANENQQPIKSEPESEGEEPKRPPGI	474	tr|A0A0C4DGG3|A0A0C4DGG3_HUMAN Lysine demethylase 2B OS=Homo sapiens OX=9606 GN=KDM2B PE=1 SV=1;sp|Q8NHM5|KDM2B_HUMAN Lysine-specific demethylase 2B OS=Homo sapiens OX=9606 GN=KDM2B PE=1 SV=1	S	3	0.15697	-0.0288956	0.929196	1.06371	1.01919	0.971797	1.07457	0.879041
A0A0C4DGG3	Lysine-specific demethylase 2B	KDM2B	SLANENQQPIKSEPESEGEEPKRPPGICERP	475	tr|A0A0C4DGG3|A0A0C4DGG3_HUMAN Lysine demethylase 2B OS=Homo sapiens OX=9606 GN=KDM2B PE=1 SV=1;sp|Q8NHM5|KDM2B_HUMAN Lysine-specific demethylase 2B OS=Homo sapiens OX=9606 GN=KDM2B PE=1 SV=1	S	3	0.15697	-0.0288956	0.929196	1.06371	1.01919	0.971797	1.07457	0.879041
A0A0C4DGG3	Lysine-specific demethylase 2B	KDM2B	EPEDELPEAPPKTRESDHSRSSSPTAGPSTE	476	tr|A0A0C4DGG3|A0A0C4DGG3_HUMAN Lysine demethylase 2B OS=Homo sapiens OX=9606 GN=KDM2B PE=1 SV=1;sp|Q8NHM5|KDM2B_HUMAN Lysine-specific demethylase 2B OS=Homo sapiens OX=9606 GN=KDM2B PE=1 SV=1	S	3	0.133834	-0.191483	-0.00352926	-0.116186	-1.44155	-0.960658	-0.203294	-0.971764
A0A0C4DGG3	Lysine-specific demethylase 2B	KDM2B	DELPEAPPKTRESDHSRSSSPTAGPSTEGAE	477	tr|A0A0C4DGG3|A0A0C4DGG3_HUMAN Lysine demethylase 2B OS=Homo sapiens OX=9606 GN=KDM2B PE=1 SV=1;sp|Q8NHM5|KDM2B_HUMAN Lysine-specific demethylase 2B OS=Homo sapiens OX=9606 GN=KDM2B PE=1 SV=1	S	3	0.180826	-0.208996	-0.196172	-0.551341	-0.270312	-0.147759	-1.40038	-0.0966759
A0A0C4DGG3	Lysine-specific demethylase 2B	KDM2B	LPEAPPKTRESDHSRSSSPTAGPSTEGAEGP	478	tr|A0A0C4DGG3|A0A0C4DGG3_HUMAN Lysine demethylase 2B OS=Homo sapiens OX=9606 GN=KDM2B PE=1 SV=1;sp|Q8NHM5|KDM2B_HUMAN Lysine-specific demethylase 2B OS=Homo sapiens OX=9606 GN=KDM2B PE=1 SV=1	S	3	0.0372922	-0.0296761	-0.196172	-0.551341	-0.270312	-0.147759	-0.862418	-0.0966759
A0A0C4DGG3	Lysine-specific demethylase 2B	KDM2B	PEAPPKTRESDHSRSSSPTAGPSTEGAEGPE	479	tr|A0A0C4DGG3|A0A0C4DGG3_HUMAN Lysine demethylase 2B OS=Homo sapiens OX=9606 GN=KDM2B PE=1 SV=1;sp|Q8NHM5|KDM2B_HUMAN Lysine-specific demethylase 2B OS=Homo sapiens OX=9606 GN=KDM2B PE=1 SV=1	S	3	0.000884626	0.000657608	-0.196172	-0.551341	-0.270312	-0.147759	-0.771417	-0.0966759
A0A0C4DGG3	Lysine-specific demethylase 2B	KDM2B	EAPPKTRESDHSRSSSPTAGPSTEGAEGPEE	480	tr|A0A0C4DGG3|A0A0C4DGG3_HUMAN Lysine demethylase 2B OS=Homo sapiens OX=9606 GN=KDM2B PE=1 SV=1;sp|Q8NHM5|KDM2B_HUMAN Lysine-specific demethylase 2B OS=Homo sapiens OX=9606 GN=KDM2B PE=1 SV=1	S	3	0.138602	-0.139961	-0.196172	-0.551341	-0.270312	-0.147759	-1.19327	-0.0966759
A0A0C4DGG5	Rho GTPase-activating protein 20	ARHGAP20	GKTCFKQSLVTGTDVSKKNATTQNTKKKSLS	481	tr|A0A0C4DGG5|A0A0C4DGG5_HUMAN Rho GTPase activating protein 20 OS=Homo sapiens OX=9606 GN=ARHGAP20 PE=1 SV=1;sp|Q9P2F6|RHG20_HUMAN Rho GTPase-activating protein 20 OS=Homo sapiens OX=9606 GN=ARHGAP20 PE=1 SV=2	S	2	0.3012	-0.483933	0.351261	0.382182	0.362908	-1.39652	0.288005	0.753066
Q14839	Chromodomain-helicase-DNA-binding protein 4	CHD4	HCEKEGIQWEAKEDNSEGEEILEEVGGDLEE	482	sp|Q14839|CHD4_HUMAN Chromodomain-helicase-DNA-binding protein 4 OS=Homo sapiens OX=9606 GN=CHD4 PE=1 SV=2;tr|A0A0C4DGG9|A0A0C4DGG9_HUMAN DNA helicase OS=Homo sapiens OX=9606 GN=CHD4 PE=1 SV=1;tr|A0A2R8Y212|A0A2R8Y212_HUMAN DNA helicase OS=Homo sapiens OX=	S	4	0.302684	-0.0706246	1.79947	1.9623	2.0373	1.89536	1.95278	1.73906
Q14839	Chromodomain-helicase-DNA-binding protein 4	CHD4	WSMPELAEVEENKKMSQPGSPSPKTPTPSTP	483	sp|Q14839|CHD4_HUMAN Chromodomain-helicase-DNA-binding protein 4 OS=Homo sapiens OX=9606 GN=CHD4 PE=1 SV=2;tr|A0A0C4DGG9|A0A0C4DGG9_HUMAN DNA helicase OS=Homo sapiens OX=9606 GN=CHD4 PE=1 SV=1;tr|A0A2R8Y212|A0A2R8Y212_HUMAN DNA helicase OS=Homo sapiens OX=	S	2	0.341664	0.136675	1.40352	1.27025	0.884172	1.3868	1.37022	1.21094
Q14839	Chromodomain-helicase-DNA-binding protein 4	CHD4	ELAEVEENKKMSQPGSPSPKTPTPSTPGDTQ	484	sp|Q14839|CHD4_HUMAN Chromodomain-helicase-DNA-binding protein 4 OS=Homo sapiens OX=9606 GN=CHD4 PE=1 SV=2;tr|A0A0C4DGG9|A0A0C4DGG9_HUMAN DNA helicase OS=Homo sapiens OX=9606 GN=CHD4 PE=1 SV=1;tr|A0A2R8Y212|A0A2R8Y212_HUMAN DNA helicase OS=Homo sapiens OX=	S	2	0.299134	0.0972298	1.44952	1.36401	1.058	1.44869	1.44152	1.273
Q14839	Chromodomain-helicase-DNA-binding protein 4	CHD4	AEVEENKKMSQPGSPSPKTPTPSTPGDTQPN	485	sp|Q14839|CHD4_HUMAN Chromodomain-helicase-DNA-binding protein 4 OS=Homo sapiens OX=9606 GN=CHD4 PE=1 SV=2;tr|A0A0C4DGG9|A0A0C4DGG9_HUMAN DNA helicase OS=Homo sapiens OX=9606 GN=CHD4 PE=1 SV=1;tr|A0A2R8Y212|A0A2R8Y212_HUMAN DNA helicase OS=Homo sapiens OX=	S	4	0.061741	0.122951	-0.879115	-0.00398109	0.469393	0.55664	0.5481	-1.14959
Q14839	Chromodomain-helicase-DNA-binding protein 4	CHD4	KMSQPGSPSPKTPTPSTPGDTQPNTPAPVPP	486	sp|Q14839|CHD4_HUMAN Chromodomain-helicase-DNA-binding protein 4 OS=Homo sapiens OX=9606 GN=CHD4 PE=1 SV=2;tr|A0A0C4DGG9|A0A0C4DGG9_HUMAN DNA helicase OS=Homo sapiens OX=9606 GN=CHD4 PE=1 SV=1;tr|A0A2R8Y212|A0A2R8Y212_HUMAN DNA helicase OS=Homo sapiens OX=	S	3	0.520695	0.619567	-0.99971	-0.941445	-1.24152	-0.005574	0.148252	-1.46665
Q14839	Chromodomain-helicase-DNA-binding protein 4	CHD4	PLKIKLGGFGSKRKRSSSEDDDLDVESDFDD	487	sp|Q14839|CHD4_HUMAN Chromodomain-helicase-DNA-binding protein 4 OS=Homo sapiens OX=9606 GN=CHD4 PE=1 SV=2;tr|A0A0C4DGG9|A0A0C4DGG9_HUMAN DNA helicase OS=Homo sapiens OX=9606 GN=CHD4 PE=1 SV=1;tr|A0A2R8Y212|A0A2R8Y212_HUMAN DNA helicase OS=Homo sapiens OX=	S	3	0.34246	-0.734379	1.54193	1.08516	1.21344	1.37727	-1.20757	1.46769
Q14839	Chromodomain-helicase-DNA-binding protein 4	CHD4	LKIKLGGFGSKRKRSSSEDDDLDVESDFDDA	488	sp|Q14839|CHD4_HUMAN Chromodomain-helicase-DNA-binding protein 4 OS=Homo sapiens OX=9606 GN=CHD4 PE=1 SV=2;tr|A0A0C4DGG9|A0A0C4DGG9_HUMAN DNA helicase OS=Homo sapiens OX=9606 GN=CHD4 PE=1 SV=1;tr|A0A2R8Y212|A0A2R8Y212_HUMAN DNA helicase OS=Homo sapiens OX=	S	3	0.471966	-0.80999	1.39585	1.29922	1.36005	-0.939884	1.38503	1.18
Q14839	Chromodomain-helicase-DNA-binding protein 4	CHD4	KIKLGGFGSKRKRSSSEDDDLDVESDFDDAS	489	sp|Q14839|CHD4_HUMAN Chromodomain-helicase-DNA-binding protein 4 OS=Homo sapiens OX=9606 GN=CHD4 PE=1 SV=2;tr|A0A0C4DGG9|A0A0C4DGG9_HUMAN DNA helicase OS=Homo sapiens OX=9606 GN=CHD4 PE=1 SV=1;tr|A0A2R8Y212|A0A2R8Y212_HUMAN DNA helicase OS=Homo sapiens OX=	S	3	0.491809	-1.11052	1.58333	1.47721	1.36005	-1.59231	1.50133	1.18
Q14839	Chromodomain-helicase-DNA-binding protein 4	CHD4	KRKRSSSEDDDLDVESDFDDASINSYSVSDG	490	sp|Q14839|CHD4_HUMAN Chromodomain-helicase-DNA-binding protein 4 OS=Homo sapiens OX=9606 GN=CHD4 PE=1 SV=2;tr|A0A0C4DGG9|A0A0C4DGG9_HUMAN DNA helicase OS=Homo sapiens OX=9606 GN=CHD4 PE=1 SV=1;tr|A0A2R8Y212|A0A2R8Y212_HUMAN DNA helicase OS=Homo sapiens OX=	S	3	0.503423	-0.952043	1.58333	1.47721	1.36005	-1.11686	1.50133	1.18
Q14839	Chromodomain-helicase-DNA-binding protein 4	CHD4	SEDDDLDVESDFDDASINSYSVSDGSTSRSS	491	sp|Q14839|CHD4_HUMAN Chromodomain-helicase-DNA-binding protein 4 OS=Homo sapiens OX=9606 GN=CHD4 PE=1 SV=2;tr|A0A0C4DGG9|A0A0C4DGG9_HUMAN DNA helicase OS=Homo sapiens OX=9606 GN=CHD4 PE=1 SV=1;tr|A0A2R8Y212|A0A2R8Y212_HUMAN DNA helicase OS=Homo sapiens OX=	S	4	0.394812	0.623693	-0.766329	-0.888598	-1.13224	-1.07083	1.00569	-0.850946
Q14839	Chromodomain-helicase-DNA-binding protein 4	CHD4	DDLDVESDFDDASINSYSVSDGSTSRSSRSR	492	sp|Q14839|CHD4_HUMAN Chromodomain-helicase-DNA-binding protein 4 OS=Homo sapiens OX=9606 GN=CHD4 PE=1 SV=2;tr|A0A0C4DGG9|A0A0C4DGG9_HUMAN DNA helicase OS=Homo sapiens OX=9606 GN=CHD4 PE=1 SV=1;tr|A0A2R8Y212|A0A2R8Y212_HUMAN DNA helicase OS=Homo sapiens OX=	S	4	NaN	0	-1.07131	-0.832286	-1.47267	-1.11465	-0.535243	-1.10922
Q14839	Chromodomain-helicase-DNA-binding protein 4	CHD4	RQKKERMLLCRQLGDSSGEGPEFVEEEEEVA	493	sp|Q14839|CHD4_HUMAN Chromodomain-helicase-DNA-binding protein 4 OS=Homo sapiens OX=9606 GN=CHD4 PE=1 SV=2;tr|A0A0C4DGG9|A0A0C4DGG9_HUMAN DNA helicase OS=Homo sapiens OX=9606 GN=CHD4 PE=1 SV=1;tr|A0A2R8Y212|A0A2R8Y212_HUMAN DNA helicase OS=Homo sapiens OX=	S	3	NaN	0	-0.478707	-0.868103	-0.892187	-0.488089	-0.632087	-0.515416
Q14839	Chromodomain-helicase-DNA-binding protein 4	CHD4	EGPEFVEEEEEVALRSDSEGSDYTPGKKKKK	494	sp|Q14839|CHD4_HUMAN Chromodomain-helicase-DNA-binding protein 4 OS=Homo sapiens OX=9606 GN=CHD4 PE=1 SV=2;tr|A0A0C4DGG9|A0A0C4DGG9_HUMAN DNA helicase OS=Homo sapiens OX=9606 GN=CHD4 PE=1 SV=1;tr|A0A2R8Y212|A0A2R8Y212_HUMAN DNA helicase OS=Homo sapiens OX=	S	4	0.388353	-0.0521036	1.14206	1.0927	1.00077	1.09804	0.966081	1.01511
Q14839	Chromodomain-helicase-DNA-binding protein 4	CHD4	PEFVEEEEEVALRSDSEGSDYTPGKKKKKKL	495	sp|Q14839|CHD4_HUMAN Chromodomain-helicase-DNA-binding protein 4 OS=Homo sapiens OX=9606 GN=CHD4 PE=1 SV=2;tr|A0A0C4DGG9|A0A0C4DGG9_HUMAN DNA helicase OS=Homo sapiens OX=9606 GN=CHD4 PE=1 SV=1;tr|A0A2R8Y212|A0A2R8Y212_HUMAN DNA helicase OS=Homo sapiens OX=	S	3	0.388353	-0.0521036	1.14206	1.0927	1.00077	1.09804	0.966081	1.01511
Q14839	Chromodomain-helicase-DNA-binding protein 4	CHD4	VEEEEEVALRSDSEGSDYTPGKKKKKKLGPK	496	sp|Q14839|CHD4_HUMAN Chromodomain-helicase-DNA-binding protein 4 OS=Homo sapiens OX=9606 GN=CHD4 PE=1 SV=2;tr|A0A0C4DGG9|A0A0C4DGG9_HUMAN DNA helicase OS=Homo sapiens OX=9606 GN=CHD4 PE=1 SV=1;tr|A0A2R8Y212|A0A2R8Y212_HUMAN DNA helicase OS=Homo sapiens OX=	S	4	0.388353	-0.0521036	1.14206	1.0927	1.00077	1.09804	0.966081	1.01511
Q14839	Chromodomain-helicase-DNA-binding protein 4	CHD4	APETAIECTQAPAPASEDEKVVVEPPEGEEK	497	sp|Q14839|CHD4_HUMAN Chromodomain-helicase-DNA-binding protein 4 OS=Homo sapiens OX=9606 GN=CHD4 PE=1 SV=2;tr|A0A0C4DGG9|A0A0C4DGG9_HUMAN DNA helicase OS=Homo sapiens OX=9606 GN=CHD4 PE=1 SV=1;tr|A0A2R8Y212|A0A2R8Y212_HUMAN DNA helicase OS=Homo sapiens OX=	S	3	0.233957	0.422862	-1.05949	-1.04862	0.447156	0.400638	-1.13753	0.344526
Q14839	Chromodomain-helicase-DNA-binding protein 4	CHD4	GKVQKILIWKWGQPPSPTPVPRPPDADPNTP	498	sp|Q14839|CHD4_HUMAN Chromodomain-helicase-DNA-binding protein 4 OS=Homo sapiens OX=9606 GN=CHD4 PE=1 SV=2;tr|A0A0C4DGG9|A0A0C4DGG9_HUMAN DNA helicase OS=Homo sapiens OX=9606 GN=CHD4 PE=1 SV=1;tr|A0A2R8Y212|A0A2R8Y212_HUMAN DNA helicase OS=Homo sapiens OX=	S	3	0.0462745	-0.084974	-0.665846	0.340314	-1.40363	0.084668	-1.0338	-1.03495
Q14839	Chromodomain-helicase-DNA-binding protein 4	CHD4	PTPVPRPPDADPNTPSPKPLEGRPERQFFVK	499	sp|Q14839|CHD4_HUMAN Chromodomain-helicase-DNA-binding protein 4 OS=Homo sapiens OX=9606 GN=CHD4 PE=1 SV=2;tr|A0A0C4DGG9|A0A0C4DGG9_HUMAN DNA helicase OS=Homo sapiens OX=9606 GN=CHD4 PE=1 SV=1;tr|A0A2R8Y212|A0A2R8Y212_HUMAN DNA helicase OS=Homo sapiens OX=	S	3	0.0340598	-0.0612047	-1.26282	0.340314	-0.857282	0.084668	-0.981114	-1.06695
A0A0C4DGH0	CD276 antigen	CD276	GEGSKTALQPLKHSDSKEDDGQEIA______	500	tr|A0A0C4DGH0|A0A0C4DGH0_HUMAN CD276 molecule OS=Homo sapiens OX=9606 GN=CD276 PE=1 SV=1;sp|Q5ZPR3|CD276_HUMAN CD276 antigen OS=Homo sapiens OX=9606 GN=CD276 PE=1 SV=1;tr|H0YN29|H0YN29_HUMAN CD276 molecule (Fragment) OS=Homo sapiens OX=9606 GN=CD276 PE=1 S	S	2	0.293089	0.0427656	0.276489	0.432148	0.454755	0.438124	0.39502	0.458545
A0JNW5	UHRF1-binding protein 1-like	UHRF1BP1L	NVEMLKQAVKDHNVGSPPKSPTHASPQHTQT	501	sp|A0JNW5|BLT3B_HUMAN Bridge-like lipid transfer protein family member 3B OS=Homo sapiens OX=9606 GN=BLTP3B PE=1 SV=2;tr|A0A0C4DGH6|A0A0C4DGH6_HUMAN Bridge-like lipid transfer protein family member 3B OS=Homo sapiens OX=9606 GN=BLTP3B PE=1 SV=1;tr|F8W665|F	S	3	0.324681	0.0610718	-0.343951	-0.200032	-0.109224	-0.0914632	-0.162589	-0.215939
A0JNW5	UHRF1-binding protein 1-like	UHRF1BP1L	LKQAVKDHNVGSPPKSPTHASPQHTQTEKDY	502	sp|A0JNW5|BLT3B_HUMAN Bridge-like lipid transfer protein family member 3B OS=Homo sapiens OX=9606 GN=BLTP3B PE=1 SV=2;tr|A0A0C4DGH6|A0A0C4DGH6_HUMAN Bridge-like lipid transfer protein family member 3B OS=Homo sapiens OX=9606 GN=BLTP3B PE=1 SV=1;tr|F8W665|F	S	3	0.324681	0.0610718	-0.343951	-0.200032	-0.109224	-0.0914632	-0.162589	-0.215939
A0JNW5	UHRF1-binding protein 1-like	UHRF1BP1L	LSHIPLKDPLLFKSASDTNLQKGISFMDYLS	503	sp|A0JNW5|BLT3B_HUMAN Bridge-like lipid transfer protein family member 3B OS=Homo sapiens OX=9606 GN=BLTP3B PE=1 SV=2;tr|A0A0C4DGH6|A0A0C4DGH6_HUMAN Bridge-like lipid transfer protein family member 3B OS=Homo sapiens OX=9606 GN=BLTP3B PE=1 SV=1	S	2	0.585406	0.162768	-1.07213	-0.799029	-0.933821	-0.863208	-0.580703	-0.87276
A0JNW5	UHRF1-binding protein 1-like	UHRF1BP1L	KISEDESSGLVYKSGSGEIGSETSDKKDSFY	504	sp|A0JNW5|BLT3B_HUMAN Bridge-like lipid transfer protein family member 3B OS=Homo sapiens OX=9606 GN=BLTP3B PE=1 SV=2;tr|A0A0C4DGH6|A0A0C4DGH6_HUMAN Bridge-like lipid transfer protein family member 3B OS=Homo sapiens OX=9606 GN=BLTP3B PE=1 SV=1	S	2	0.21206	-0.0642776	-0.664087	-0.611602	-0.467272	-0.527354	-0.560474	-0.847966
H0YK02	Tetratricopeptide repeat protein 7B	TTC7B	SVAASRVEQALSEVASSLQSSAPKQGPLHPW	505	tr|H0YK02|H0YK02_HUMAN Tetratricopeptide repeat domain 7B (Fragment) OS=Homo sapiens OX=9606 GN=TTC7B PE=1 SV=1;tr|H0YJS2|H0YJS2_HUMAN Tetratricopeptide repeat domain 7B (Fragment) OS=Homo sapiens OX=9606 GN=TTC7B PE=1 SV=1;tr|A0A0C4DGK5|A0A0C4DGK5_HUMAN T	S	3	0.164814	0.0621528	-0.0204836	-0.198737	-0.299504	-0.0368307	0.0431493	-0.338585
H0YK02	Tetratricopeptide repeat protein 7B	TTC7B	VAASRVEQALSEVASSLQSSAPKQGPLHPWM	506	tr|H0YK02|H0YK02_HUMAN Tetratricopeptide repeat domain 7B (Fragment) OS=Homo sapiens OX=9606 GN=TTC7B PE=1 SV=1;tr|H0YJS2|H0YJS2_HUMAN Tetratricopeptide repeat domain 7B (Fragment) OS=Homo sapiens OX=9606 GN=TTC7B PE=1 SV=1;tr|A0A0C4DGK5|A0A0C4DGK5_HUMAN T	S	3	0.164814	0.0621528	-0.0204836	-0.198737	-0.299504	-0.0368307	0.0431493	-0.338585
H3BUW4	Zinc finger and SCAN domain-containing protein 29	ZSCAN29	VEPQPRGVPKKERARSPDLGPQEQMNPKEKL	507	tr|H3BUW4|H3BUW4_HUMAN Zinc finger and SCAN domain containing 29 OS=Homo sapiens OX=9606 GN=ZSCAN29 PE=1 SV=1;tr|H3BMU4|H3BMU4_HUMAN Zinc finger and SCAN domain containing 29 (Fragment) OS=Homo sapiens OX=9606 GN=ZSCAN29 PE=1 SV=1;tr|A0A0C4DGM2|A0A0C4DGM2_	S	3	0.87767	0.314056	-0.926272	-1.15042	-0.587998	-0.607674	-0.605173	-0.509678
A0A0C4DH01	DNA-directed RNA polymerase III subunit RPC5	POLR3E	DAKHREREAANEAGDSSQDEAEDDVKQITVR	508	tr|A0A0C4DH01|A0A0C4DH01_HUMAN RNA polymerase III subunit E OS=Homo sapiens OX=9606 GN=POLR3E PE=1 SV=1;sp|Q9NVU0|RPC5_HUMAN DNA-directed RNA polymerase III subunit RPC5 OS=Homo sapiens OX=9606 GN=POLR3E PE=1 SV=1	S	3	0.410747	-0.233948	0.455979	0.264074	0.254398	0.350718	0.295736	-0.373846
A0A0C4DH01	DNA-directed RNA polymerase III subunit RPC5	POLR3E	AKHREREAANEAGDSSQDEAEDDVKQITVRF	509	tr|A0A0C4DH01|A0A0C4DH01_HUMAN RNA polymerase III subunit E OS=Homo sapiens OX=9606 GN=POLR3E PE=1 SV=1;sp|Q9NVU0|RPC5_HUMAN DNA-directed RNA polymerase III subunit RPC5 OS=Homo sapiens OX=9606 GN=POLR3E PE=1 SV=1	S	3	0.29759	-0.185344	0.455979	0.118263	0.254398	0.350718	0.295736	-0.373846
A0A0C4DH01	DNA-directed RNA polymerase III subunit RPC5	POLR3E	VPAVPPGVRIKEEPVSEEGEEDEEQEAEEEP	510	tr|A0A0C4DH01|A0A0C4DH01_HUMAN RNA polymerase III subunit E OS=Homo sapiens OX=9606 GN=POLR3E PE=1 SV=1;sp|Q9NVU0|RPC5_HUMAN DNA-directed RNA polymerase III subunit RPC5 OS=Homo sapiens OX=9606 GN=POLR3E PE=1 SV=1	S	3	0.082552	-0.0330743	0.691952	0.990493	0.974434	0.883039	1.01433	0.660291
A0A0C4DH01	DNA-directed RNA polymerase III subunit RPC5	POLR3E	EEDEEQEAEEEPMDTSPSGLHSKLANGLPLG	511	tr|A0A0C4DH01|A0A0C4DH01_HUMAN RNA polymerase III subunit E OS=Homo sapiens OX=9606 GN=POLR3E PE=1 SV=1;sp|Q9NVU0|RPC5_HUMAN DNA-directed RNA polymerase III subunit RPC5 OS=Homo sapiens OX=9606 GN=POLR3E PE=1 SV=1	S	3	0.00400615	-0.000817021	0.691952	0.814283	0.7629	0.750478	0.855915	0.660291
A0A0C4DH22	Band 4.1-like protein 1	EPB41L1	GSEEKVKPPRPRAPESDTGDEDQDQERDTVF	512	tr|A0A0C4DH22|A0A0C4DH22_HUMAN Erythrocyte membrane protein band 4.1 like 1 OS=Homo sapiens OX=9606 GN=EPB41L1 PE=1 SV=1;tr|A0A1B0GTW6|A0A1B0GTW6_HUMAN Erythrocyte membrane protein band 4.1 like 1 OS=Homo sapiens OX=9606 GN=EPB41L1 PE=1 SV=2;sp|Q9H4G0|E41L	S	3	0.853221	-0.295765	-0.204334	-0.121076	-0.25086	-0.405826	-0.790522	-0.267216
A0A0C4DH22	Band 4.1-like protein 1	EPB41L1	HDAGPDGDKRDEDGESGGQRSEAEEGEVRTP	513	tr|A0A0C4DH22|A0A0C4DH22_HUMAN Erythrocyte membrane protein band 4.1 like 1 OS=Homo sapiens OX=9606 GN=EPB41L1 PE=1 SV=1;tr|A0A1B0GTW6|A0A1B0GTW6_HUMAN Erythrocyte membrane protein band 4.1 like 1 OS=Homo sapiens OX=9606 GN=EPB41L1 PE=1 SV=2;sp|Q9H4G0|E41L	S	3	0.0333775	-0.0104922	-0.442798	-0.672512	-0.489873	-0.515751	-0.424736	-0.696173
A0A0C4DH22	Band 4.1-like protein 1	EPB41L1	DGDKRDEDGESGGQRSEAEEGEVRTPTKIKE	514	tr|A0A0C4DH22|A0A0C4DH22_HUMAN Erythrocyte membrane protein band 4.1 like 1 OS=Homo sapiens OX=9606 GN=EPB41L1 PE=1 SV=1;tr|A0A1B0GTW6|A0A1B0GTW6_HUMAN Erythrocyte membrane protein band 4.1 like 1 OS=Homo sapiens OX=9606 GN=EPB41L1 PE=1 SV=2;sp|Q9H4G0|E41L	S	3	0.0333775	-0.0104922	-0.442798	-0.672512	-0.489873	-0.515751	-0.424736	-0.696173
A0A0C4DH22	Band 4.1-like protein 1	EPB41L1	VIGDYHGSAFEDFSRSLPELDRDKSDSDTEG	515	tr|A0A0C4DH22|A0A0C4DH22_HUMAN Erythrocyte membrane protein band 4.1 like 1 OS=Homo sapiens OX=9606 GN=EPB41L1 PE=1 SV=1;tr|A0A1B0GTW6|A0A1B0GTW6_HUMAN Erythrocyte membrane protein band 4.1 like 1 OS=Homo sapiens OX=9606 GN=EPB41L1 PE=1 SV=2;sp|Q9H4G0|E41L	S	3	0.179457	-0.264338	-0.700243	-1.5161	0.0755645	-1.211	-1.37781	-0.344984
A0A0C4DH22	Band 4.1-like protein 1	EPB41L1	FEDFSRSLPELDRDKSDSDTEGLLFSRDLNK	516	tr|A0A0C4DH22|A0A0C4DH22_HUMAN Erythrocyte membrane protein band 4.1 like 1 OS=Homo sapiens OX=9606 GN=EPB41L1 PE=1 SV=1;tr|A0A1B0GTW6|A0A1B0GTW6_HUMAN Erythrocyte membrane protein band 4.1 like 1 OS=Homo sapiens OX=9606 GN=EPB41L1 PE=1 SV=2;sp|Q9H4G0|E41L	S	3	0.305614	0.487159	0.498492	-1.30409	0.760724	0.473868	0.500241	0.442496
A0A0C4DH22	Band 4.1-like protein 1	EPB41L1	DFSRSLPELDRDKSDSDTEGLLFSRDLNKGA	517	tr|A0A0C4DH22|A0A0C4DH22_HUMAN Erythrocyte membrane protein band 4.1 like 1 OS=Homo sapiens OX=9606 GN=EPB41L1 PE=1 SV=1;tr|A0A1B0GTW6|A0A1B0GTW6_HUMAN Erythrocyte membrane protein band 4.1 like 1 OS=Homo sapiens OX=9606 GN=EPB41L1 PE=1 SV=2;sp|Q9H4G0|E41L	S	3	0.261883	0.313401	0.498492	-0.782814	0.760724	0.473868	0.500241	0.442496
A0A0C4DH56		PAPOLG	PKRLKDVEKDAIGGESMPIPTIDTSRKKRLP	518	tr|A0A0C4DH56|A0A0C4DH56_HUMAN Poly(A) polymerase gamma (Fragment) OS=Homo sapiens OX=9606 GN=PAPOLG PE=1 SV=1	S	2	0.277536	0.175862	-0.296866	-1.04091	-0.270407	-0.394148	-0.294847	-0.391602
A0A0D9SEI0	Uncharacterized protein C6orf203	C6orf203	TKSTKKSLQKVDEEDSDEESHHDEMSEQEEE	519	tr|A0A0D9SEI0|A0A0D9SEI0_HUMAN Mitochondrial transcription rescue factor 1 OS=Homo sapiens OX=9606 GN=MTRES1 PE=1 SV=1;sp|Q9P0P8|MRES1_HUMAN Mitochondrial transcription rescue factor 1 OS=Homo sapiens OX=9606 GN=MTRES1 PE=1 SV=1	S	3	0.431266	0.0916495	1.40042	1.62156	1.65064	1.57977	1.73347	1.63434
A0A0D9SEI0	Uncharacterized protein C6orf203	C6orf203	KKSLQKVDEEDSDEESHHDEMSEQEEELEDD	520	tr|A0A0D9SEI0|A0A0D9SEI0_HUMAN Mitochondrial transcription rescue factor 1 OS=Homo sapiens OX=9606 GN=MTRES1 PE=1 SV=1;sp|Q9P0P8|MRES1_HUMAN Mitochondrial transcription rescue factor 1 OS=Homo sapiens OX=9606 GN=MTRES1 PE=1 SV=1	S	3	0.0755778	-0.129679	0.183673	0.104941	0.262062	0.684403	-1.14848	0.62572
A0A0D9SEI0	Uncharacterized protein C6orf203	C6orf203	VDEEDSDEESHHDEMSEQEEELEDDPTVVKN	521	tr|A0A0D9SEI0|A0A0D9SEI0_HUMAN Mitochondrial transcription rescue factor 1 OS=Homo sapiens OX=9606 GN=MTRES1 PE=1 SV=1;sp|Q9P0P8|MRES1_HUMAN Mitochondrial transcription rescue factor 1 OS=Homo sapiens OX=9606 GN=MTRES1 PE=1 SV=1	S	3	0.599373	0.0788167	1.49625	1.62156	1.59331	1.57977	1.73347	1.63434
A0A0D9SEI3	Cyclin-dependent kinase 11B;Cyclin-dependent kinase 11A	CDK11B;CDK11A	RKPVKEEKMEERDLLSDLQDISDSERKTSSA	522	tr|A0A0D9SEI3|A0A0D9SEI3_HUMAN Cyclin dependent kinase 11B OS=Homo sapiens OX=9606 GN=CDK11B PE=1 SV=1;tr|A0A0D9SER5|A0A0D9SER5_HUMAN Cyclin dependent kinase 11B OS=Homo sapiens OX=9606 GN=CDK11B PE=1 SV=1;tr|A0A0D9SEN2|A0A0D9SEN2_HUMAN Cyclin dependent ki	S	2	0.233526	-0.0501272	-0.944544	-1.07566	-1.13748	-1.22628	-1.05336	-1.02842
A0A0D9SEI3	Cyclin-dependent kinase 11B;Cyclin-dependent kinase 11A	CDK11B;CDK11A	EKMEERDLLSDLQDISDSERKTSSAESSSAE	523	tr|A0A0D9SEI3|A0A0D9SEI3_HUMAN Cyclin dependent kinase 11B OS=Homo sapiens OX=9606 GN=CDK11B PE=1 SV=1;tr|A0A0D9SER5|A0A0D9SER5_HUMAN Cyclin dependent kinase 11B OS=Homo sapiens OX=9606 GN=CDK11B PE=1 SV=1;tr|A0A0D9SEN2|A0A0D9SEN2_HUMAN Cyclin dependent ki	S	3	0.00566344	-0.0018701	-0.270571	-0.356446	-0.187143	-0.435439	-0.283056	-0.101275
A0A0D9SEI3	Cyclin-dependent kinase 11B;Cyclin-dependent kinase 11A	CDK11B;CDK11A	TWPAKSEQQRVKRGTSPRPPEGGLGYSQLGD	524	tr|A0A0D9SEI3|A0A0D9SEI3_HUMAN Cyclin dependent kinase 11B OS=Homo sapiens OX=9606 GN=CDK11B PE=1 SV=1;tr|A0A0D9SER5|A0A0D9SER5_HUMAN Cyclin dependent kinase 11B OS=Homo sapiens OX=9606 GN=CDK11B PE=1 SV=1;tr|A0A0D9SEN2|A0A0D9SEN2_HUMAN Cyclin dependent ki	S	3	0.434085	-0.0615189	1.93508	1.93865	1.93551	1.88144	1.97656	1.76668
A0A0D9SEI3	Cyclin-dependent kinase 11B;Cyclin-dependent kinase 11A	CDK11B;CDK11A	KRGTSPRPPEGGLGYSQLGDDDLKETGFHLT	525	tr|A0A0D9SEI3|A0A0D9SEI3_HUMAN Cyclin dependent kinase 11B OS=Homo sapiens OX=9606 GN=CDK11B PE=1 SV=1;tr|A0A0D9SER5|A0A0D9SER5_HUMAN Cyclin dependent kinase 11B OS=Homo sapiens OX=9606 GN=CDK11B PE=1 SV=1;tr|A0A0D9SEN2|A0A0D9SEN2_HUMAN Cyclin dependent ki	S	3	0.119283	0.195653	0.0828781	-1.11421	0.0441988	-0.97946	0.558339	0.0209491
E7ENQ1	Mitogen-activated protein kinase kinase kinase kinase 4	MAP4K4	PVRTTSRSPVLSRRDSPLQGSGQQNSQAGQR	526	tr|E7ENQ1|E7ENQ1_HUMAN Mitogen-activated protein kinase kinase kinase kinase 4 OS=Homo sapiens OX=9606 GN=MAP4K4 PE=1 SV=1;tr|H7C360|H7C360_HUMAN Mitogen-activated protein kinase kinase kinase kinase 4 (Fragment) OS=Homo sapiens OX=9606 GN=MAP4K4 PE=1 SV=1	S	3	0.000880748	0.000197856	0.0416501	0.0937537	0.150715	0.141304	0.180177	-0.0347689
E7ENQ1	Mitogen-activated protein kinase kinase kinase kinase 4	MAP4K4	LSRRDSPLQGSGQQNSQAGQRNSTSIEPRLL	527	tr|E7ENQ1|E7ENQ1_HUMAN Mitogen-activated protein kinase kinase kinase kinase 4 OS=Homo sapiens OX=9606 GN=MAP4K4 PE=1 SV=1;tr|H7C360|H7C360_HUMAN Mitogen-activated protein kinase kinase kinase kinase 4 (Fragment) OS=Homo sapiens OX=9606 GN=MAP4K4 PE=1 SV=1	S	3	0.122849	-0.105665	-1.22498	-0.553646	-0.88	-1.38325	-0.533969	-1.0584
E7ENQ1	Mitogen-activated protein kinase kinase kinase kinase 4	MAP4K4	VRQTQSASSTLQKHKSSSSFTPFIDPRLLQI	528	tr|E7ENQ1|E7ENQ1_HUMAN Mitogen-activated protein kinase kinase kinase kinase 4 OS=Homo sapiens OX=9606 GN=MAP4K4 PE=1 SV=1;tr|H7C360|H7C360_HUMAN Mitogen-activated protein kinase kinase kinase kinase 4 (Fragment) OS=Homo sapiens OX=9606 GN=MAP4K4 PE=1 SV=1	S	2	0.241171	0.600681	-0.902089	-1.02427	0.969087	1.02328	1.02138	-1.1999
E7ENQ1	Mitogen-activated protein kinase kinase kinase kinase 4	MAP4K4	RQTQSASSTLQKHKSSSSFTPFIDPRLLQIS	529	tr|E7ENQ1|E7ENQ1_HUMAN Mitogen-activated protein kinase kinase kinase kinase 4 OS=Homo sapiens OX=9606 GN=MAP4K4 PE=1 SV=1;tr|H7C360|H7C360_HUMAN Mitogen-activated protein kinase kinase kinase kinase 4 (Fragment) OS=Homo sapiens OX=9606 GN=MAP4K4 PE=1 SV=1	S	3	0.226148	0.17945	-0.208904	0.712544	0.640628	0.684972	0.620118	0.377528
E7ENQ1	Mitogen-activated protein kinase kinase kinase kinase 4	MAP4K4	QTQSASSTLQKHKSSSSFTPFIDPRLLQISP	530	tr|E7ENQ1|E7ENQ1_HUMAN Mitogen-activated protein kinase kinase kinase kinase 4 OS=Homo sapiens OX=9606 GN=MAP4K4 PE=1 SV=1;tr|H7C360|H7C360_HUMAN Mitogen-activated protein kinase kinase kinase kinase 4 (Fragment) OS=Homo sapiens OX=9606 GN=MAP4K4 PE=1 SV=1	S	3	0.0361963	-0.0920192	1.01092	-0.898819	-0.947204	-0.996026	-0.88406	0.768922
E7ENQ1	Mitogen-activated protein kinase kinase kinase kinase 4	MAP4K4	TQSASSTLQKHKSSSSFTPFIDPRLLQISPS	531	tr|E7ENQ1|E7ENQ1_HUMAN Mitogen-activated protein kinase kinase kinase kinase 4 OS=Homo sapiens OX=9606 GN=MAP4K4 PE=1 SV=1;tr|H7C360|H7C360_HUMAN Mitogen-activated protein kinase kinase kinase kinase 4 (Fragment) OS=Homo sapiens OX=9606 GN=MAP4K4 PE=1 SV=1	S	2	0.560256	-0.0871485	0.487572	0.453754	0.391216	0.444042	0.392396	0.234659
E7ENQ1	Mitogen-activated protein kinase kinase kinase kinase 4	MAP4K4	SSNSGSQPGSHPGSQSGSGERFRVRSSSKSE	532	tr|E7ENQ1|E7ENQ1_HUMAN Mitogen-activated protein kinase kinase kinase kinase 4 OS=Homo sapiens OX=9606 GN=MAP4K4 PE=1 SV=1;tr|H7C360|H7C360_HUMAN Mitogen-activated protein kinase kinase kinase kinase 4 (Fragment) OS=Homo sapiens OX=9606 GN=MAP4K4 PE=1 SV=1	S	3	0.662861	-0.493467	-0.184115	-0.1332	-1.10422	-1.11698	-1.05344	-0.731515
E7ENQ1	Mitogen-activated protein kinase kinase kinase kinase 4	MAP4K4	NSGSQPGSHPGSQSGSGERFRVRSSSKSEGS	533	tr|E7ENQ1|E7ENQ1_HUMAN Mitogen-activated protein kinase kinase kinase kinase 4 OS=Homo sapiens OX=9606 GN=MAP4K4 PE=1 SV=1;tr|H7C360|H7C360_HUMAN Mitogen-activated protein kinase kinase kinase kinase 4 (Fragment) OS=Homo sapiens OX=9606 GN=MAP4K4 PE=1 SV=1	S	3	0.18532	-0.24166	-1.31551	-1.07091	-0.0869478	-0.450316	-1.56287	-1.18517
E7ENQ1	Mitogen-activated protein kinase kinase kinase kinase 4	MAP4K4	MTPSKEGTLIVRQTQSASSTLQKHKSSSSFT	534	tr|E7ENQ1|E7ENQ1_HUMAN Mitogen-activated protein kinase kinase kinase kinase 4 OS=Homo sapiens OX=9606 GN=MAP4K4 PE=1 SV=1;tr|H7C360|H7C360_HUMAN Mitogen-activated protein kinase kinase kinase kinase 4 (Fragment) OS=Homo sapiens OX=9606 GN=MAP4K4 PE=1 SV=1	S	2	NaN	0	-0.9421	-0.758842	-1.19066	-0.7567	-1.1914	-1.0219
E7ENQ1	Mitogen-activated protein kinase kinase kinase kinase 4	MAP4K4	YEPADRAREVPVRTTSRSPVLSRRDSPLQGS	535	tr|E7ENQ1|E7ENQ1_HUMAN Mitogen-activated protein kinase kinase kinase kinase 4 OS=Homo sapiens OX=9606 GN=MAP4K4 PE=1 SV=1;tr|H7C360|H7C360_HUMAN Mitogen-activated protein kinase kinase kinase kinase 4 (Fragment) OS=Homo sapiens OX=9606 GN=MAP4K4 PE=1 SV=1	S	3	0.676388	0.148088	0.191633	0.432447	0.319865	0.320629	0.532361	0.535219
E7ENQ1	Mitogen-activated protein kinase kinase kinase kinase 4	MAP4K4	PADRAREVPVRTTSRSPVLSRRDSPLQGSGQ	536	tr|E7ENQ1|E7ENQ1_HUMAN Mitogen-activated protein kinase kinase kinase kinase 4 OS=Homo sapiens OX=9606 GN=MAP4K4 PE=1 SV=1;tr|H7C360|H7C360_HUMAN Mitogen-activated protein kinase kinase kinase kinase 4 (Fragment) OS=Homo sapiens OX=9606 GN=MAP4K4 PE=1 SV=1	S	3	0.676388	0.148088	0.191633	0.432447	0.319865	0.320629	0.532361	0.535219
A0A0D9SF09	Protein AF-9	MLLT3	__________MKDLHSDDNEEESDEVEDNDN	537	tr|A0A0D9SF09|A0A0D9SF09_HUMAN MLLT3 super elongation complex subunit OS=Homo sapiens OX=9606 GN=MLLT3 PE=1 SV=1;tr|B1APT5|B1APT5_HUMAN MLLT3 super elongation complex subunit OS=Homo sapiens OX=9606 GN=MLLT3 PE=1 SV=1;sp|P42568|AF9_HUMAN Protein AF-9 OS=Ho	S	3	0.112609	-0.0532677	0.650029	0.644905	0.693651	0.642276	0.298801	0.887705
A0A0D9SF09	Protein AF-9	MLLT3	___MKDLHSDDNEEESDEVEDNDNDSEMERP	538	tr|A0A0D9SF09|A0A0D9SF09_HUMAN MLLT3 super elongation complex subunit OS=Homo sapiens OX=9606 GN=MLLT3 PE=1 SV=1;tr|B1APT5|B1APT5_HUMAN MLLT3 super elongation complex subunit OS=Homo sapiens OX=9606 GN=MLLT3 PE=1 SV=1;sp|P42568|AF9_HUMAN Protein AF-9 OS=Ho	S	3	0.112609	-0.0532677	0.650029	0.644905	0.693651	0.642276	0.298801	0.887705
A0A0D9SF09	Protein AF-9	MLLT3	DNEEESDEVEDNDNDSEMERPVNRGGSRSRR	539	tr|A0A0D9SF09|A0A0D9SF09_HUMAN MLLT3 super elongation complex subunit OS=Homo sapiens OX=9606 GN=MLLT3 PE=1 SV=1;tr|B1APT5|B1APT5_HUMAN MLLT3 super elongation complex subunit OS=Homo sapiens OX=9606 GN=MLLT3 PE=1 SV=1;sp|P42568|AF9_HUMAN Protein AF-9 OS=Ho	S	3	0.0486313	-0.0197909	0.650029	0.350192	0.362503	0.376506	0.298801	0.628045
A0A0D9SF09	Protein AF-9	MLLT3	PPLLKTNNNQILEVKSPIKQSKSDKQIKNGE	540	tr|A0A0D9SF09|A0A0D9SF09_HUMAN MLLT3 super elongation complex subunit OS=Homo sapiens OX=9606 GN=MLLT3 PE=1 SV=1;tr|B1APT5|B1APT5_HUMAN MLLT3 super elongation complex subunit OS=Homo sapiens OX=9606 GN=MLLT3 PE=1 SV=1;sp|P42568|AF9_HUMAN Protein AF-9 OS=Ho	S	3	0.30139	0.0970086	-0.564587	-0.343573	-0.381374	-0.539714	-0.302063	-0.15673
A0A2R8YFS5	ATP-dependent RNA helicase DDX3X;ATP-dependent RNA helicase DDX3Y	DDX3X;DDX3Y	GWSSSKDKDAYSSFGSRSDSRGKSSFFSDRG	541	tr|A0A2R8YFS5|A0A2R8YFS5_HUMAN RNA helicase OS=Homo sapiens OX=9606 GN=DDX3X PE=1 SV=1;sp|O00571|DDX3X_HUMAN ATP-dependent RNA helicase DDX3X OS=Homo sapiens OX=9606 GN=DDX3X PE=1 SV=3;tr|A0A0D9SF53|A0A0D9SF53_HUMAN RNA helicase OS=Homo sapiens OX=9606 GN=	S	2	0.389858	-0.101122	-0.820278	-0.474374	-0.589961	-0.649143	-0.776805	-0.762031
A0A2R8YFS5	ATP-dependent RNA helicase DDX3X	DDX3X	DAYSSFGSRSDSRGKSSFFSDRGSGSRGRFD	542	tr|A0A2R8YFS5|A0A2R8YFS5_HUMAN RNA helicase OS=Homo sapiens OX=9606 GN=DDX3X PE=1 SV=1;sp|O00571|DDX3X_HUMAN ATP-dependent RNA helicase DDX3X OS=Homo sapiens OX=9606 GN=DDX3X PE=1 SV=3;tr|A0A0D9SF53|A0A0D9SF53_HUMAN RNA helicase OS=Homo sapiens OX=9606 GN=	S	2	0.707596	-0.375128	-0.176951	0.0266707	0.033474	-0.122489	-0.247358	-0.872342
A0A2R8YFS5	ATP-dependent RNA helicase DDX3X	DDX3X	AYSSFGSRSDSRGKSSFFSDRGSGSRGRFDD	543	tr|A0A2R8YFS5|A0A2R8YFS5_HUMAN RNA helicase OS=Homo sapiens OX=9606 GN=DDX3X PE=1 SV=1;sp|O00571|DDX3X_HUMAN ATP-dependent RNA helicase DDX3X OS=Homo sapiens OX=9606 GN=DDX3X PE=1 SV=3;tr|A0A0D9SF53|A0A0D9SF53_HUMAN RNA helicase OS=Homo sapiens OX=9606 GN=	S	2	0.718745	-0.283889	-0.698688	-0.297233	-0.875892	-1.0124	-0.813573	-0.897509
A0A2R8YFS5	ATP-dependent RNA helicase DDX3X	DDX3X	RSDSRGKSSFFSDRGSGSRGRFDDRGRSDYD	544	tr|A0A2R8YFS5|A0A2R8YFS5_HUMAN RNA helicase OS=Homo sapiens OX=9606 GN=DDX3X PE=1 SV=1;sp|O00571|DDX3X_HUMAN ATP-dependent RNA helicase DDX3X OS=Homo sapiens OX=9606 GN=DDX3X PE=1 SV=3;tr|A0A0D9SF53|A0A0D9SF53_HUMAN RNA helicase OS=Homo sapiens OX=9606 GN=	S	2	0.129632	-0.0639344	0.514619	0.898159	0.786226	0.821813	0.797724	0.387663
A0A2R8YFS5	ATP-dependent RNA helicase DDX3X	DDX3X	DSRGKSSFFSDRGSGSRGRFDDRGRSDYDGI	545	tr|A0A2R8YFS5|A0A2R8YFS5_HUMAN RNA helicase OS=Homo sapiens OX=9606 GN=DDX3X PE=1 SV=1;sp|O00571|DDX3X_HUMAN ATP-dependent RNA helicase DDX3X OS=Homo sapiens OX=9606 GN=DDX3X PE=1 SV=3;tr|A0A0D9SF53|A0A0D9SF53_HUMAN RNA helicase OS=Homo sapiens OX=9606 GN=	S	3	NaN	0	-0.849991	-1.05902	-1.11188	-0.834734	-1.26954	-1.19116
A0A2R8YFS5	ATP-dependent RNA helicase DDX3X	DDX3X	DRGSGSRGRFDDRGRSDYDGIGSRGDRSGFG	546	tr|A0A2R8YFS5|A0A2R8YFS5_HUMAN RNA helicase OS=Homo sapiens OX=9606 GN=DDX3X PE=1 SV=1;sp|O00571|DDX3X_HUMAN ATP-dependent RNA helicase DDX3X OS=Homo sapiens OX=9606 GN=DDX3X PE=1 SV=3;tr|A0A0D9SF53|A0A0D9SF53_HUMAN RNA helicase OS=Homo sapiens OX=9606 GN=	S	2	1.01919	-0.420902	-0.490533	-0.317422	-0.365908	-0.438856	-0.983688	-1.01403
A0A2R8YFS5	ATP-dependent RNA helicase DDX3X	DDX3X	SRFSGGFGARDYRQSSGASSSSFSSSRASSS	547	tr|A0A2R8YFS5|A0A2R8YFS5_HUMAN RNA helicase OS=Homo sapiens OX=9606 GN=DDX3X PE=1 SV=1;sp|O00571|DDX3X_HUMAN ATP-dependent RNA helicase DDX3X OS=Homo sapiens OX=9606 GN=DDX3X PE=1 SV=3;tr|A0A0D9SF53|A0A0D9SF53_HUMAN RNA helicase OS=Homo sapiens OX=9606 GN=	S	2	0.490491	-0.183106	-0.109518	0.222336	0.125784	0.0930401	-0.0561618	-0.347593
A0A2R8YFS5	ATP-dependent RNA helicase DDX3X	DDX3X	SGGFGARDYRQSSGASSSSFSSSRASSSRSG	548	tr|A0A2R8YFS5|A0A2R8YFS5_HUMAN RNA helicase OS=Homo sapiens OX=9606 GN=DDX3X PE=1 SV=1;sp|O00571|DDX3X_HUMAN ATP-dependent RNA helicase DDX3X OS=Homo sapiens OX=9606 GN=DDX3X PE=1 SV=3;tr|A0A0D9SF53|A0A0D9SF53_HUMAN RNA helicase OS=Homo sapiens OX=9606 GN=	S	2	NaN	0	-1.00323	-1.31957	-1.30852	-1.18853	-1.37022	-0.851001
A0A2R8YFS5	ATP-dependent RNA helicase DDX3X	DDX3X	FGARDYRQSSGASSSSFSSSRASSSRSGGGG	549	tr|A0A2R8YFS5|A0A2R8YFS5_HUMAN RNA helicase OS=Homo sapiens OX=9606 GN=DDX3X PE=1 SV=1;sp|O00571|DDX3X_HUMAN ATP-dependent RNA helicase DDX3X OS=Homo sapiens OX=9606 GN=DDX3X PE=1 SV=3;tr|A0A0D9SF53|A0A0D9SF53_HUMAN RNA helicase OS=Homo sapiens OX=9606 GN=	S	2	0.391183	-0.185839	-0.116627	0.298663	0.252972	0.175865	0.0336256	-0.331999
A0A0D9SF70	ADP-ribosylation factor GTPase-activating protein 2	ARFGAP2	ESSEARQKFAGAKAISSDMFFGREVDAEYEA	550	tr|A0A0D9SF70|A0A0D9SF70_HUMAN ADP ribosylation factor GTPase activating protein 2 OS=Homo sapiens OX=9606 GN=ARFGAP2 PE=1 SV=1;tr|G5E9L0|G5E9L0_HUMAN ADP ribosylation factor GTPase activating protein 2 OS=Homo sapiens OX=9606 GN=ARFGAP2 PE=1 SV=2;tr|E9PN4	S	2	0.80617	0.225784	-0.688587	-0.344007	-0.559388	-0.467624	-0.236176	-0.21083
A0A0D9SF70	ADP-ribosylation factor GTPase-activating protein 2	ARFGAP2	SGPPKYKDNPFSLGESFGSRWDTDAAWGMDR	551	tr|A0A0D9SF70|A0A0D9SF70_HUMAN ADP ribosylation factor GTPase activating protein 2 OS=Homo sapiens OX=9606 GN=ARFGAP2 PE=1 SV=1;tr|G5E9L0|G5E9L0_HUMAN ADP ribosylation factor GTPase activating protein 2 OS=Homo sapiens OX=9606 GN=ARFGAP2 PE=1 SV=2;tr|E9PN4	S	2	1.10441	0.242038	0.0806768	0.426968	0.265951	0.450526	0.522771	0.526414
A0A0D9SFB1	Dynamin-1	DNM1	DDSWLQVQSVPAGRRSPTSSPTPQRRAPAVP	552	tr|A0A0D9SFB1|A0A0D9SFB1_HUMAN dynamin GTPase OS=Homo sapiens OX=9606 GN=DNM1 PE=1 SV=1;tr|A0A0U1RQP1|A0A0U1RQP1_HUMAN dynamin GTPase OS=Homo sapiens OX=9606 GN=DNM1 PE=1 SV=1;tr|A0A0D9SFE4|A0A0D9SFE4_HUMAN dynamin GTPase OS=Homo sapiens OX=9606 GN=DNM1 PE	S	2	0.139131	0.103296	-1.41778	-1.23935	-1.65111	-1.5235	-0.842096	-1.63277
A0A0D9SFB1	Dynamin-1	DNM1	WLQVQSVPAGRRSPTSSPTPQRRAPAVPPAR	553	tr|A0A0D9SFB1|A0A0D9SFB1_HUMAN dynamin GTPase OS=Homo sapiens OX=9606 GN=DNM1 PE=1 SV=1;tr|A0A0U1RQP1|A0A0U1RQP1_HUMAN dynamin GTPase OS=Homo sapiens OX=9606 GN=DNM1 PE=1 SV=1;tr|A0A0D9SFE4|A0A0D9SFE4_HUMAN dynamin GTPase OS=Homo sapiens OX=9606 GN=DNM1 PE	S	2	NaN	0	-0.768048	-0.910037	-0.654578	-1.5298	-0.935297	-0.981747
A0A0D9SFV9	Myocyte-specific enhancer factor 2C	MEF2C	GAGTSAGNGYGNPRNSPGLLVSPGNLNKNMQ	554	tr|A0A0D9SFV9|A0A0D9SFV9_HUMAN Myocyte enhancer factor 2C (Fragment) OS=Homo sapiens OX=9606 GN=MEF2C PE=1 SV=1;tr|D6RC63|D6RC63_HUMAN Myocyte enhancer factor 2C (Fragment) OS=Homo sapiens OX=9606 GN=MEF2C PE=1 SV=1;tr|A0A0D9SGF3|A0A0D9SGF3_HUMAN Myocyte e	S	2	0.118364	0.0323043	0.377471	0.471498	0.421918	0.613459	0.471028	0.283313
A0A0D9SFV9	Myocyte-specific enhancer factor 2C	MEF2C	GNGYGNPRNSPGLLVSPGNLNKNMQAKSPPP	555	tr|A0A0D9SFV9|A0A0D9SFV9_HUMAN Myocyte enhancer factor 2C (Fragment) OS=Homo sapiens OX=9606 GN=MEF2C PE=1 SV=1;tr|D6RC63|D6RC63_HUMAN Myocyte enhancer factor 2C (Fragment) OS=Homo sapiens OX=9606 GN=MEF2C PE=1 SV=1;tr|A0A0D9SGF3|A0A0D9SGF3_HUMAN Myocyte e	S	2	0.540541	0.313641	-1.10759	-1.21821	-0.915592	-0.330209	-0.81051	-1.15975
A0A0D9SFF6	Spectrin alpha chain, non-erythrocytic 1	SPTAN1	VATFNSIKELNERWRSLQQLAEERSQLLGSA	556	tr|A0A0D9SFF6|A0A0D9SFF6_HUMAN Spectrin alpha, non-erythrocytic 1 OS=Homo sapiens OX=9606 GN=SPTAN1 PE=1 SV=2;tr|A0A0D9SGF6|A0A0D9SGF6_HUMAN Spectrin alpha, non-erythrocytic 1 OS=Homo sapiens OX=9606 GN=SPTAN1 PE=1 SV=1;tr|A0A0D9SF54|A0A0D9SF54_HUMAN Spect	S	2	0.519773	0.0773529	-0.0837614	-0.118179	-0.253926	-0.145058	-0.00777194	-0.0709777
Q149N8	E3 ubiquitin-protein ligase SHPRH	SHPRH	SIIPDVLEEDEDDPESEPEGQDIDELYHFVK	557	sp|Q149N8|SHPRH_HUMAN E3 ubiquitin-protein ligase SHPRH OS=Homo sapiens OX=9606 GN=SHPRH PE=1 SV=2;tr|A0A0D9SFM0|A0A0D9SFM0_HUMAN SNF2 histone linker PHD RING helicase OS=Homo sapiens OX=9606 GN=SHPRH PE=1 SV=1;tr|H7C2W2|H7C2W2_HUMAN SNF2 histone linker PH	S	4	0.242472	-0.224964	-0.886779	-0.811671	-0.178083	-1.15281	-1.12602	-0.272595
Q149N8	E3 ubiquitin-protein ligase SHPRH	SHPRH	HWNMHEDRRNEPIIISDDDEQPCPGSDTSSA	558	sp|Q149N8|SHPRH_HUMAN E3 ubiquitin-protein ligase SHPRH OS=Homo sapiens OX=9606 GN=SHPRH PE=1 SV=2;tr|A0A0D9SFM0|A0A0D9SFM0_HUMAN SNF2 histone linker PHD RING helicase OS=Homo sapiens OX=9606 GN=SHPRH PE=1 SV=1;tr|H7C2W2|H7C2W2_HUMAN SNF2 histone linker PH	S	3	0.0490038	0.0695825	-1.15241	-0.17056	-0.104048	-0.161142	0.0388622	-1.09599
A0A0D9SG04	Cordon-bleu protein-like 1	COBLL1	KEELSEVPKVEAENISPKSQDIPFVSTDIIN	559	tr|A0A0D9SG04|A0A0D9SG04_HUMAN Cordon-bleu WH2 repeat protein like 1 OS=Homo sapiens OX=9606 GN=COBLL1 PE=1 SV=2;tr|A0A0X1KG75|A0A0X1KG75_HUMAN Cordon-bleu WH2 repeat protein like 1 OS=Homo sapiens OX=9606 GN=COBLL1 PE=1 SV=2;sp|Q53SF7|COBL1_HUMAN Cordon-b	S	3	NaN	0	-1.09535	-0.75775	-0.752317	-1.13134	-0.937695	-0.878904
A0A0D9SG04	Cordon-bleu protein-like 1	COBLL1	LSEVPKVEAENISPKSQDIPFVSTDIINTLK	560	tr|A0A0D9SG04|A0A0D9SG04_HUMAN Cordon-bleu WH2 repeat protein like 1 OS=Homo sapiens OX=9606 GN=COBLL1 PE=1 SV=2;tr|A0A0X1KG75|A0A0X1KG75_HUMAN Cordon-bleu WH2 repeat protein like 1 OS=Homo sapiens OX=9606 GN=COBLL1 PE=1 SV=2;sp|Q53SF7|COBL1_HUMAN Cordon-b	S	3	NaN	0	-1.17819	-1.00321	-1.63886	-1.27381	-1.27965	-0.989349
A0A0D9SG77	Ubiquitin-protein ligase E3A	UBE3A	MEEDSEASSSRIGDSSQGDNNLQKLGPDDVS	561	tr|A0A0D9SG77|A0A0D9SG77_HUMAN Ubiquitin protein ligase E3A OS=Homo sapiens OX=9606 GN=UBE3A PE=1 SV=1;tr|A0A6Q8PHE5|A0A6Q8PHE5_HUMAN Ubiquitin-protein ligase E3A OS=Homo sapiens OX=9606 GN=UBE3A PE=1 SV=1;tr|A0A1B0GVL3|A0A1B0GVL3_HUMAN Ubiquitin-protein l	S	2	0.00541329	0.00214775	-0.311757	-0.301581	-0.070904	-0.196595	-0.0630499	-0.418153
Q5JRC6		PHF6	HKKTAHNSEAADLEESFNEHELEPSSPKSKK	562	tr|Q5JRC6|Q5JRC6_HUMAN PHD finger protein 6 OS=Homo sapiens OX=9606 GN=PHF6 PE=1 SV=1;tr|A0A0D9SGE8|A0A0D9SGE8_HUMAN PHD finger protein 6 OS=Homo sapiens OX=9606 GN=PHF6 PE=1 SV=1	S	3	0.0832438	0.0659539	-0.658243	-0.356888	-0.564106	-0.547885	0.0374747	-0.870965
Q5JRC6		PHF6	AADLEESFNEHELEPSSPKSKKKSRKGRPRK	563	tr|Q5JRC6|Q5JRC6_HUMAN PHD finger protein 6 OS=Homo sapiens OX=9606 GN=PHF6 PE=1 SV=1;tr|A0A0D9SGE8|A0A0D9SGE8_HUMAN PHD finger protein 6 OS=Homo sapiens OX=9606 GN=PHF6 PE=1 SV=1	S	4	0.00433185	0.0059421	-0.970148	-0.899984	-0.663428	-1.21818	0.0374747	-1.33503
Q5JRC6		PHF6	ADLEESFNEHELEPSSPKSKKKSRKGRPRKT	564	tr|Q5JRC6|Q5JRC6_HUMAN PHD finger protein 6 OS=Homo sapiens OX=9606 GN=PHF6 PE=1 SV=1;tr|A0A0D9SGE8|A0A0D9SGE8_HUMAN PHD finger protein 6 OS=Homo sapiens OX=9606 GN=PHF6 PE=1 SV=1	S	3	0.361441	-0.446608	0.0292903	0.625498	0.58799	0.152723	0.68731	-0.937078
Q5VVR7	Transcription factor 7-like 2	TCF7L2	QAGSLQSRQALKDARSPSPAHIVSNKVPVVQ	565	tr|Q5VVR7|Q5VVR7_HUMAN TCF7L2 isoform pFC8A_TCF7L2_H7_ex1-11-13-13b OS=Homo sapiens OX=9606 GN=TCF7L2 PE=1 SV=2;tr|A0A994J711|A0A994J711_HUMAN Transcription factor 7 like 2 OS=Homo sapiens OX=9606 GN=TCF7L2 PE=1 SV=1;tr|C6ZRJ7|C6ZRJ7_HUMAN TCF7L2 isoform p	S	3	1.2031	-0.108766	0.190385	0.0823112	0.0572644	-0.00968349	0.0246183	-0.0112718
Q5VVR7	Transcription factor 7-like 2	TCF7L2	GSLQSRQALKDARSPSPAHIVSNKVPVVQHP	566	tr|Q5VVR7|Q5VVR7_HUMAN TCF7L2 isoform pFC8A_TCF7L2_H7_ex1-11-13-13b OS=Homo sapiens OX=9606 GN=TCF7L2 PE=1 SV=2;tr|A0A994J711|A0A994J711_HUMAN Transcription factor 7 like 2 OS=Homo sapiens OX=9606 GN=TCF7L2 PE=1 SV=1;tr|C6ZRJ7|C6ZRJ7_HUMAN TCF7L2 isoform p	S	3	1.2031	-0.108766	0.190385	0.0823112	0.0572644	-0.00968349	0.0246183	-0.0112718
Q5VVR7	Transcription factor 7-like 2	TCF7L2	KSSLVNESETNQNSSSDSEAERRPPPRSESF	567	tr|Q5VVR7|Q5VVR7_HUMAN TCF7L2 isoform pFC8A_TCF7L2_H7_ex1-11-13-13b OS=Homo sapiens OX=9606 GN=TCF7L2 PE=1 SV=2;tr|A0A994J711|A0A994J711_HUMAN Transcription factor 7 like 2 OS=Homo sapiens OX=9606 GN=TCF7L2 PE=1 SV=1;tr|C6ZRJ7|C6ZRJ7_HUMAN TCF7L2 isoform p	S	3	0.569543	0.207203	-0.442513	-0.770747	-0.219496	-0.226717	-0.305417	-0.279013
A0A0D9SGJ6	Synaptojanin-1	SYNJ1	PNLETPPQPPPRSRSSHSLPSEASSQPQVKT	568	tr|A0A0D9SGJ6|A0A0D9SGJ6_HUMAN phosphoinositide 5-phosphatase OS=Homo sapiens OX=9606 GN=SYNJ1 PE=1 SV=1;tr|J3KQV8|J3KQV8_HUMAN phosphoinositide 5-phosphatase OS=Homo sapiens OX=9606 GN=SYNJ1 PE=1 SV=1;sp|O43426|SYNJ1_HUMAN Synaptojanin-1 OS=Homo sapiens O	S	3	0.131902	0.119083	-0.283595	-0.73723	-1.04953	-0.225751	-1.049	-0.438353
A0A0D9SGJ6	Synaptojanin-1	SYNJ1	LETPPQPPPRSRSSHSLPSEASSQPQVKTNG	569	tr|A0A0D9SGJ6|A0A0D9SGJ6_HUMAN phosphoinositide 5-phosphatase OS=Homo sapiens OX=9606 GN=SYNJ1 PE=1 SV=1;tr|J3KQV8|J3KQV8_HUMAN phosphoinositide 5-phosphatase OS=Homo sapiens OX=9606 GN=SYNJ1 PE=1 SV=1;sp|O43426|SYNJ1_HUMAN Synaptojanin-1 OS=Homo sapiens O	S	3	0.314126	-0.0556066	-0.283595	-0.281907	-0.354107	-0.225751	-0.422325	-0.438353
C9JFZ1	Synaptojanin-1	SYNJ1	SSSGLGTSPSSSPRTSPCQSPTISEGPVPSL	570	tr|A0A0D9SGJ6|A0A0D9SGJ6_HUMAN phosphoinositide 5-phosphatase OS=Homo sapiens OX=9606 GN=SYNJ1 PE=1 SV=1;tr|J3KQV8|J3KQV8_HUMAN phosphoinositide 5-phosphatase OS=Homo sapiens OX=9606 GN=SYNJ1 PE=1 SV=1;sp|O43426|SYNJ1_HUMAN Synaptojanin-1 OS=Homo sapiens O	S	3	0.0820263	0.192787	-1.26938	0.439177	-1.26648	-0.878902	0.67786	-1.31728
C9JFZ1	Synaptojanin-1	SYNJ1	LGTSPSSSPRTSPCQSPTISEGPVPSLPIRP	571	tr|A0A0D9SGJ6|A0A0D9SGJ6_HUMAN phosphoinositide 5-phosphatase OS=Homo sapiens OX=9606 GN=SYNJ1 PE=1 SV=1;tr|J3KQV8|J3KQV8_HUMAN phosphoinositide 5-phosphatase OS=Homo sapiens OX=9606 GN=SYNJ1 PE=1 SV=1;sp|O43426|SYNJ1_HUMAN Synaptojanin-1 OS=Homo sapiens O	S	3	0.00487276	0.0114938	-0.976277	0.439177	-0.99356	-1.36325	0.67786	-0.810789
Q5SUL5		HLA-A	GGSYTQAASSDSAQGSDVSLTACKV______	572	tr|Q5SUL5|Q5SUL5_HUMAN HLA class I histocompatibility antigen OS=Homo sapiens OX=9606 GN=HLA-A PE=1 SV=1;tr|A0A0G2JIF2|A0A0G2JIF2_HUMAN HLA class I histocompatibility antigen, A alpha chain OS=Homo sapiens OX=9606 GN=HLA-A PE=1 SV=1;tr|A0A0G2JL56|A0A0G2JL5	S	3	0.137072	0.296227	-1.55393	0.646713	0.546915	0.562465	-0.521585	0.487504
Q5SUL5		HLA-A	YTQAASSDSAQGSDVSLTACKV_________	573	tr|Q5SUL5|Q5SUL5_HUMAN HLA class I histocompatibility antigen OS=Homo sapiens OX=9606 GN=HLA-A PE=1 SV=1;tr|A0A0G2JIF2|A0A0G2JIF2_HUMAN HLA class I histocompatibility antigen, A alpha chain OS=Homo sapiens OX=9606 GN=HLA-A PE=1 SV=1;tr|A0A0G2JL56|A0A0G2JL5	S	3	0.0239221	0.0473114	-0.971384	0.646713	0.546915	0.562465	-0.685791	0.487504
A0A0G2JIS2	Histone-lysine N-methyltransferase EHMT2	EHMT2	QGAAAAGSEPPPATTSPEGQPKVHRARKTMS	574	tr|A0A0G2JIS2|A0A0G2JIS2_HUMAN Histone-lysine N-methyltransferase EHMT2 OS=Homo sapiens OX=9606 GN=EHMT2 PE=1 SV=1;tr|A2ABF8|A2ABF8_HUMAN Euchromatic histone lysine methyltransferase 2 OS=Homo sapiens OX=9606 GN=EHMT2 PE=1 SV=1;tr|A0A0G2JIR1|A0A0G2JIR1_HUM	S	3	0.156872	-0.21495	-0.236876	-1.02338	-1.02466	-1.42858	-1.40656	-0.0946175
A0A0G2JIS2	Histone-lysine N-methyltransferase EHMT2	EHMT2	SCPSRAKMSMTGAGKSPPSVQSLAMRLLSMP	575	tr|A0A0G2JIS2|A0A0G2JIS2_HUMAN Histone-lysine N-methyltransferase EHMT2 OS=Homo sapiens OX=9606 GN=EHMT2 PE=1 SV=1;tr|A2ABF8|A2ABF8_HUMAN Euchromatic histone lysine methyltransferase 2 OS=Homo sapiens OX=9606 GN=EHMT2 PE=1 SV=1;tr|A0A0G2JIR1|A0A0G2JIR1_HUM	S	2	0.0750725	0.0136361	-0.15986	-0.0326741	-0.0468075	-0.094057	0.0301205	-0.134497
H0Y6K2	Bromodomain-containing protein 2	BRD2	ADTTTPTPTAILAPGSPASPPGSLEPKAARL	576	tr|H0Y6K2|H0Y6K2_HUMAN Bromodomain containing 2 (Fragment) OS=Homo sapiens OX=9606 GN=BRD2 PE=1 SV=1;tr|A0A140T9E9|A0A140T9E9_HUMAN Bromodomain-containing protein 2 (Fragment) OS=Homo sapiens OX=9606 GN=BRD2 PE=1 SV=1;tr|A0A0G2JK44|A0A0G2JK44_HUMAN Bromodo	S	3	0.107195	-0.0191531	1.22647	1.29863	1.13897	1.11277	1.23749	1.25634
H0Y6K2	Bromodomain-containing protein 2	BRD2	TTPTPTAILAPGSPASPPGSLEPKAARLPPM	577	tr|H0Y6K2|H0Y6K2_HUMAN Bromodomain containing 2 (Fragment) OS=Homo sapiens OX=9606 GN=BRD2 PE=1 SV=1;tr|A0A140T9E9|A0A140T9E9_HUMAN Bromodomain-containing protein 2 (Fragment) OS=Homo sapiens OX=9606 GN=BRD2 PE=1 SV=1;tr|A0A0G2JK44|A0A0G2JK44_HUMAN Bromodo	S	3	0.107195	-0.0191531	1.22647	1.29863	1.13897	1.11277	1.23749	1.25634
H0Y6K2	Bromodomain-containing protein 2	BRD2	PTAILAPGSPASPPGSLEPKAARLPPMRRES	578	tr|H0Y6K2|H0Y6K2_HUMAN Bromodomain containing 2 (Fragment) OS=Homo sapiens OX=9606 GN=BRD2 PE=1 SV=1;tr|A0A140T9E9|A0A140T9E9_HUMAN Bromodomain-containing protein 2 (Fragment) OS=Homo sapiens OX=9606 GN=BRD2 PE=1 SV=1;tr|A0A0G2JK44|A0A0G2JK44_HUMAN Bromodo	S	3	NaN	0	-0.900004	-1.4448	-0.546501	-0.859741	-1.21801	-0.846371
H0Y6K2	Bromodomain-containing protein 2	BRD2	KATKTAPPALPTGYDSEEEEESRPMSYDEKR	579	tr|H0Y6K2|H0Y6K2_HUMAN Bromodomain containing 2 (Fragment) OS=Homo sapiens OX=9606 GN=BRD2 PE=1 SV=1;tr|A0A140T9E9|A0A140T9E9_HUMAN Bromodomain-containing protein 2 (Fragment) OS=Homo sapiens OX=9606 GN=BRD2 PE=1 SV=1;tr|A0A0G2JK44|A0A0G2JK44_HUMAN Bromodo	S	3	0.359259	0.438389	-1.05775	0.454479	0.471217	0.434657	0.312835	0.43562
V9GYG6	Protein-L-isoaspartate O-methyltransferase domain-containing protein 2	PCMTD2	ETIVFLDKEVFASRISNPSDDNSCEDLEEER	580	tr|V9GYG6|V9GYG6_HUMAN Protein-L-isoaspartate (D-aspartate) O-methyltransferase domain containing 2 (Fragment) OS=Homo sapiens OX=9606 GN=PCMTD2 PE=1 SV=1;tr|A0A0G2JM70|A0A0G2JM70_HUMAN Protein-L-isoaspartate O-methyltransferase domain-containing protein 2	S	3	1.08715	-0.0315844	0.183085	0.158562	0.158429	0.156465	0.128432	0.120425
V9GYG6	Protein-L-isoaspartate O-methyltransferase domain-containing protein 2	PCMTD2	VFLDKEVFASRISNPSDDNSCEDLEEERREE	581	tr|V9GYG6|V9GYG6_HUMAN Protein-L-isoaspartate (D-aspartate) O-methyltransferase domain containing 2 (Fragment) OS=Homo sapiens OX=9606 GN=PCMTD2 PE=1 SV=1;tr|A0A0G2JM70|A0A0G2JM70_HUMAN Protein-L-isoaspartate O-methyltransferase domain-containing protein 2	S	3	1.07372	-0.132269	1.16554	1.34465	1.32311	1.14566	1.1677	1.12313
V9GYG6	Protein-L-isoaspartate O-methyltransferase domain-containing protein 2	PCMTD2	KEVFASRISNPSDDNSCEDLEEERREEEEKT	582	tr|V9GYG6|V9GYG6_HUMAN Protein-L-isoaspartate (D-aspartate) O-methyltransferase domain containing 2 (Fragment) OS=Homo sapiens OX=9606 GN=PCMTD2 PE=1 SV=1;tr|A0A0G2JM70|A0A0G2JM70_HUMAN Protein-L-isoaspartate O-methyltransferase domain-containing protein 2	S	3	0.685969	-0.121107	1.05583	1.22884	1.28938	1.14566	1.05241	1.01265
A0A1W2PRR3	KAT8 regulatory NSL complex subunit 1	KANSL1	_________XGSSRLSPGTDSSSNLGGVKLE	583	tr|A0A1W2PRR3|A0A1W2PRR3_HUMAN KAT8 regulatory NSL complex subunit 1 (Fragment) OS=Homo sapiens OX=9606 GN=KANSL1 PE=1 SV=1;tr|I3L233|I3L233_HUMAN KAT8 regulatory NSL complex subunit 1 (Fragment) OS=Homo sapiens OX=9606 GN=KANSL1 PE=1 SV=2;tr|A0A1W2PPV8|A0	S	2	0.422963	-0.339078	-0.490485	-0.575907	-0.477097	-0.788035	-1.47357	-0.299122
H7C5U4	Transcription factor TFIIIB component B'' homolog	BDP1	LRASQEEDDDADDFESDYEEESYHLAPEEVN	584	tr|H7C5U4|H7C5U4_HUMAN B double prime 1, subunit of RNA polymerase III transcription initiation factor IIIB (Fragment) OS=Homo sapiens OX=9606 GN=BDP1 PE=1 SV=1;tr|A0A0G2JNU3|A0A0G2JNU3_HUMAN Transcription factor TFIIIB component B'' homolog OS=Homo sapien	S	3	0.688262	0.612894	-1.11261	-1.4154	-1.23588	-1.11446	-0.954849	0.144112
H7C5U4	Transcription factor TFIIIB component B'' homolog	BDP1	TGPCTLGLDRGLGENSVEEPQIKDSKGDSVL	585	tr|H7C5U4|H7C5U4_HUMAN B double prime 1, subunit of RNA polymerase III transcription initiation factor IIIB (Fragment) OS=Homo sapiens OX=9606 GN=BDP1 PE=1 SV=1;tr|A0A0G2JNU3|A0A0G2JNU3_HUMAN Transcription factor TFIIIB component B'' homolog OS=Homo sapien	S	2	0.0503844	-0.0167261	0.114241	-0.019533	0.0884263	-0.0505674	0.256709	-0.0731857
A0A0G2JNZ2	Protein scribble homolog	SCRIB	PEDAPAQPPTPGPAASPEQLSFRERQKYFEL	586	tr|A0A0G2JNZ2|A0A0G2JNZ2_HUMAN Protein scribble homolog OS=Homo sapiens OX=9606 GN=SCRIB PE=1 SV=1;sp|Q14160|SCRIB_HUMAN Protein scribble homolog OS=Homo sapiens OX=9606 GN=SCRIB PE=1 SV=5;tr|A0A0G2JMS7|A0A0G2JMS7_HUMAN Protein scribble homolog OS=Homo sap	S	3	0.132145	-0.0717424	0.695334	0.453258	0.97986	0.379387	0.780611	0.753227
A0A0G2JNZ2	Protein scribble homolog	SCRIB	WAPRAQKEEEEEEEGSPQEEEEEEEEENRAE	587	tr|A0A0G2JNZ2|A0A0G2JNZ2_HUMAN Protein scribble homolog OS=Homo sapiens OX=9606 GN=SCRIB PE=1 SV=1;sp|Q14160|SCRIB_HUMAN Protein scribble homolog OS=Homo sapiens OX=9606 GN=SCRIB PE=1 SV=5;tr|A0A0G2JMS7|A0A0G2JMS7_HUMAN Protein scribble homolog OS=Homo sap	S	4	0.36873	0.557897	0.785709	0.638539	-1.15304	0.674191	0.445298	0.825411
A0A0G2JNZ2	Protein scribble homolog	SCRIB	EEEEEEENRAEEEEASTEEEDKEGAVVSAPS	588	tr|A0A0G2JNZ2|A0A0G2JNZ2_HUMAN Protein scribble homolog OS=Homo sapiens OX=9606 GN=SCRIB PE=1 SV=1;sp|Q14160|SCRIB_HUMAN Protein scribble homolog OS=Homo sapiens OX=9606 GN=SCRIB PE=1 SV=5;tr|A0A0G2JMS7|A0A0G2JMS7_HUMAN Protein scribble homolog OS=Homo sap	S	4	0.388771	0.468213	0.785709	0.638539	-0.73376	0.674191	0.445298	0.975638
A0A0G2JNZ2	Protein scribble homolog	SCRIB	GRGTRGPLERLAEAPSPAPTPSPTPVEDLGP	589	tr|A0A0G2JNZ2|A0A0G2JNZ2_HUMAN Protein scribble homolog OS=Homo sapiens OX=9606 GN=SCRIB PE=1 SV=1;sp|Q14160|SCRIB_HUMAN Protein scribble homolog OS=Homo sapiens OX=9606 GN=SCRIB PE=1 SV=5;tr|A0A0G2JMS7|A0A0G2JMS7_HUMAN Protein scribble homolog OS=Homo sap	S	4	0.223003	0.341041	-1.54873	-0.910286	-1.04714	-1.44215	-1.34091	0.300024
A0A0G2JNZ2	Protein scribble homolog	SCRIB	PLERLAEAPSPAPTPSPTPVEDLGPQTSTSP	590	tr|A0A0G2JNZ2|A0A0G2JNZ2_HUMAN Protein scribble homolog OS=Homo sapiens OX=9606 GN=SCRIB PE=1 SV=1;sp|Q14160|SCRIB_HUMAN Protein scribble homolog OS=Homo sapiens OX=9606 GN=SCRIB PE=1 SV=5;tr|A0A0G2JMS7|A0A0G2JMS7_HUMAN Protein scribble homolog OS=Homo sap	S	4	0.630624	-1.05484	0.532701	0.963982	0.841013	-1.1083	1.20543	-0.923957
A0A0G2JNZ2	Protein scribble homolog	SCRIB	PTPSPTPVEDLGPQTSTSPGRLSPDFAEELR	591	tr|A0A0G2JNZ2|A0A0G2JNZ2_HUMAN Protein scribble homolog OS=Homo sapiens OX=9606 GN=SCRIB PE=1 SV=1;sp|Q14160|SCRIB_HUMAN Protein scribble homolog OS=Homo sapiens OX=9606 GN=SCRIB PE=1 SV=5;tr|A0A0G2JMS7|A0A0G2JMS7_HUMAN Protein scribble homolog OS=Homo sap	S	4	NaN	0	-1.38542	-0.840891	-1.08864	-1.09214	-1.88059	-0.882382
A0A0G2JNZ2	Protein scribble homolog	SCRIB	PSPTPVEDLGPQTSTSPGRLSPDFAEELRSL	592	tr|A0A0G2JNZ2|A0A0G2JNZ2_HUMAN Protein scribble homolog OS=Homo sapiens OX=9606 GN=SCRIB PE=1 SV=1;sp|Q14160|SCRIB_HUMAN Protein scribble homolog OS=Homo sapiens OX=9606 GN=SCRIB PE=1 SV=5;tr|A0A0G2JMS7|A0A0G2JMS7_HUMAN Protein scribble homolog OS=Homo sap	S	4	0.183496	-0.291606	-1.44772	0.513734	-0.991491	-1.09854	-0.686846	-1.01491
A0A0G2JNZ2	Protein scribble homolog	SCRIB	VEDLGPQTSTSPGRLSPDFAEELRSLEPSPS	593	tr|A0A0G2JNZ2|A0A0G2JNZ2_HUMAN Protein scribble homolog OS=Homo sapiens OX=9606 GN=SCRIB PE=1 SV=1;sp|Q14160|SCRIB_HUMAN Protein scribble homolog OS=Homo sapiens OX=9606 GN=SCRIB PE=1 SV=5;tr|A0A0G2JMS7|A0A0G2JMS7_HUMAN Protein scribble homolog OS=Homo sap	S	3	0.428232	-0.522905	1.65507	1.77002	1.76134	1.64082	0.169248	1.80764
A0A0G2JNZ2	Protein scribble homolog	SCRIB	SGAAGGKMAESPCSPSGQQPPSPPSPDELPA	594	tr|A0A0G2JNZ2|A0A0G2JNZ2_HUMAN Protein scribble homolog OS=Homo sapiens OX=9606 GN=SCRIB PE=1 SV=1;sp|Q14160|SCRIB_HUMAN Protein scribble homolog OS=Homo sapiens OX=9606 GN=SCRIB PE=1 SV=5;tr|A0A0G2JMS7|A0A0G2JMS7_HUMAN Protein scribble homolog OS=Homo sap	S	3	0.522433	-0.89343	1.16126	-0.609986	-1.34314	-1.30839	-1.2227	-0.941067
A0A0G2JNZ2	Protein scribble homolog	SCRIB	KMAESPCSPSGQQPPSPPSPDELPANVKQAY	595	tr|A0A0G2JNZ2|A0A0G2JNZ2_HUMAN Protein scribble homolog OS=Homo sapiens OX=9606 GN=SCRIB PE=1 SV=1;sp|Q14160|SCRIB_HUMAN Protein scribble homolog OS=Homo sapiens OX=9606 GN=SCRIB PE=1 SV=5;tr|A0A0G2JMS7|A0A0G2JMS7_HUMAN Protein scribble homolog OS=Homo sap	S	3	0.528592	0.738079	-0.733952	1.11784	1.09066	1.19707	1.32417	1.16754
A0A0G2JNZ2	Protein scribble homolog	SCRIB	ESPCSPSGQQPPSPPSPDELPANVKQAYRAF	596	tr|A0A0G2JNZ2|A0A0G2JNZ2_HUMAN Protein scribble homolog OS=Homo sapiens OX=9606 GN=SCRIB PE=1 SV=1;sp|Q14160|SCRIB_HUMAN Protein scribble homolog OS=Homo sapiens OX=9606 GN=SCRIB PE=1 SV=5;tr|A0A0G2JMS7|A0A0G2JMS7_HUMAN Protein scribble homolog OS=Homo sap	S	3	0.952267	0.106341	1.16126	1.11784	1.09066	1.19707	1.32417	1.16754
A0A0G2JNZ2	Protein scribble homolog	SCRIB	ENAVTITPLRPEDDYSPRERRGGGLRLPLLP	597	tr|A0A0G2JNZ2|A0A0G2JNZ2_HUMAN Protein scribble homolog OS=Homo sapiens OX=9606 GN=SCRIB PE=1 SV=1;sp|Q14160|SCRIB_HUMAN Protein scribble homolog OS=Homo sapiens OX=9606 GN=SCRIB PE=1 SV=5;tr|A0A0G2JMS7|A0A0G2JMS7_HUMAN Protein scribble homolog OS=Homo sap	S	3	0.027922	0.0344149	0.313023	0.752357	-0.151315	-0.298801	0.590486	0.725625
A0A0G2JNZ2	Protein scribble homolog	SCRIB	GVIANPFAAGIGHRNSLESISSIDRELSPEG	598	tr|A0A0G2JNZ2|A0A0G2JNZ2_HUMAN Protein scribble homolog OS=Homo sapiens OX=9606 GN=SCRIB PE=1 SV=1;sp|Q14160|SCRIB_HUMAN Protein scribble homolog OS=Homo sapiens OX=9606 GN=SCRIB PE=1 SV=5;tr|A0A0G2JMS7|A0A0G2JMS7_HUMAN Protein scribble homolog OS=Homo sap	S	2	0.599445	0.124874	0.510963	0.489267	0.223089	0.513762	0.55276	0.531419
A0A0G2JNZ2	Protein scribble homolog	SCRIB	ANPFAAGIGHRNSLESISSIDRELSPEGPGK	599	tr|A0A0G2JNZ2|A0A0G2JNZ2_HUMAN Protein scribble homolog OS=Homo sapiens OX=9606 GN=SCRIB PE=1 SV=1;sp|Q14160|SCRIB_HUMAN Protein scribble homolog OS=Homo sapiens OX=9606 GN=SCRIB PE=1 SV=5;tr|A0A0G2JMS7|A0A0G2JMS7_HUMAN Protein scribble homolog OS=Homo sap	S	3	0.624529	0.0584973	0.364568	0.268572	0.223089	0.341193	0.355511	0.335016
A0A0G2JNZ2	Protein scribble homolog	SCRIB	FAAGIGHRNSLESISSIDRELSPEGPGKEKE	600	tr|A0A0G2JNZ2|A0A0G2JNZ2_HUMAN Protein scribble homolog OS=Homo sapiens OX=9606 GN=SCRIB PE=1 SV=1;sp|Q14160|SCRIB_HUMAN Protein scribble homolog OS=Homo sapiens OX=9606 GN=SCRIB PE=1 SV=5;tr|A0A0G2JMS7|A0A0G2JMS7_HUMAN Protein scribble homolog OS=Homo sap	S	3	0.624529	0.0584973	0.364568	0.268572	0.223089	0.341193	0.355511	0.335016
A0A0G2JNZ2	Protein scribble homolog	SCRIB	EGRRSEACPCQPDSGSPLPAEEEKRLSAESG	601	tr|A0A0G2JNZ2|A0A0G2JNZ2_HUMAN Protein scribble homolog OS=Homo sapiens OX=9606 GN=SCRIB PE=1 SV=1;sp|Q14160|SCRIB_HUMAN Protein scribble homolog OS=Homo sapiens OX=9606 GN=SCRIB PE=1 SV=5;tr|A0A0G2JMS7|A0A0G2JMS7_HUMAN Protein scribble homolog OS=Homo sap	S	3	0.0286471	0.00476279	0.775603	0.89157	0.931362	0.812296	0.91568	0.884848
A0A0G2JNZ2	Protein scribble homolog	SCRIB	LEAEKRALWRAARMKSLEQDALRAQMVLSRS	602	tr|A0A0G2JNZ2|A0A0G2JNZ2_HUMAN Protein scribble homolog OS=Homo sapiens OX=9606 GN=SCRIB PE=1 SV=1;sp|Q14160|SCRIB_HUMAN Protein scribble homolog OS=Homo sapiens OX=9606 GN=SCRIB PE=1 SV=5;tr|A0A0G2JMS7|A0A0G2JMS7_HUMAN Protein scribble homolog OS=Homo sap	S	2	0.0424365	0.00906661	0.4707	0.676486	0.623345	0.53038	0.664261	0.60309
H0Y6V4	Protein-tyrosine-phosphatase;Receptor-type tyrosine-protein phosphatase kappa	PTPRK	SRLLDVPRYLCEGTESPYQTGQLHPAIRVAD	603	tr|H0Y6V4|H0Y6V4_HUMAN Protein tyrosine phosphatase receptor type K (Fragment) OS=Homo sapiens OX=9606 GN=PTPRK PE=1 SV=1;tr|A0A0G2JQF6|A0A0G2JQF6_HUMAN Receptor-type tyrosine-protein phosphatase kappa (Fragment) OS=Homo sapiens OX=9606 GN=PTPRK PE=1 SV=1;	S	3	2.45137	-1.22804	0.194676	0.0876894	0.122846	-1.02362	-1.4636	-0.791675
Q2KJY2	Kinesin-like protein KIF26B;Kinesin-like protein	KIF26B	SRGPRLSQAAGASPLSESDKEDNGSEGQLTN	604	sp|Q2KJY2|KI26B_HUMAN Kinesin-like protein KIF26B OS=Homo sapiens OX=9606 GN=KIF26B PE=1 SV=1;tr|A0A0G2JR66|A0A0G2JR66_HUMAN Kinesin-like protein KIF26B (Fragment) OS=Homo sapiens OX=9606 GN=KIF26B PE=1 SV=1;tr|B7WPD9|B7WPD9_HUMAN Kinesin family member 26B	S	3	0.7718	-0.234544	-0.728881	-0.903922	-0.4878	-0.982527	-0.803134	-1.03857
Q2KJY2	Kinesin-like protein KIF26B;Kinesin-like protein	KIF26B	GPRLSQAAGASPLSESDKEDNGSEGQLTNRE	605	sp|Q2KJY2|KI26B_HUMAN Kinesin-like protein KIF26B OS=Homo sapiens OX=9606 GN=KIF26B PE=1 SV=1;tr|A0A0G2JR66|A0A0G2JR66_HUMAN Kinesin-like protein KIF26B (Fragment) OS=Homo sapiens OX=9606 GN=KIF26B PE=1 SV=1;tr|B7WPD9|B7WPD9_HUMAN Kinesin family member 26B	S	3	0.788861	0.452654	-1.31603	-1.29742	-0.77419	-0.356728	-1.03419	-0.638755
Q2KJY2	Kinesin-like protein KIF26B	KIF26B	TSNYTGFANKHGSKPSSLGVSNGAEKKSGSP	606	sp|Q2KJY2|KI26B_HUMAN Kinesin-like protein KIF26B OS=Homo sapiens OX=9606 GN=KIF26B PE=1 SV=1;tr|A0A0G2JR66|A0A0G2JR66_HUMAN Kinesin-like protein KIF26B (Fragment) OS=Homo sapiens OX=9606 GN=KIF26B PE=1 SV=1	S	2	NaN	0	-1.09625	-1.34737	-0.987378	-1.02915	-1.01484	-0.871929
Q2KJY2	Kinesin-like protein KIF26B	KIF26B	SNYTGFANKHGSKPSSLGVSNGAEKKSGSPT	607	sp|Q2KJY2|KI26B_HUMAN Kinesin-like protein KIF26B OS=Homo sapiens OX=9606 GN=KIF26B PE=1 SV=1;tr|A0A0G2JR66|A0A0G2JR66_HUMAN Kinesin-like protein KIF26B (Fragment) OS=Homo sapiens OX=9606 GN=KIF26B PE=1 SV=1	S	2	NaN	0	-1.16577	-0.351602	-0.972477	-1.07751	-0.813316	-0.982782
Q2KJY2	Kinesin-like protein KIF26B	KIF26B	GFANKHGSKPSSLGVSNGAEKKSGSPTHQAK	608	sp|Q2KJY2|KI26B_HUMAN Kinesin-like protein KIF26B OS=Homo sapiens OX=9606 GN=KIF26B PE=1 SV=1;tr|A0A0G2JR66|A0A0G2JR66_HUMAN Kinesin-like protein KIF26B (Fragment) OS=Homo sapiens OX=9606 GN=KIF26B PE=1 SV=1	S	2	NaN	0	-1.09192	-1.26706	-1.05346	-1.14771	-0.906761	-0.729864
Q2KJY2	Kinesin-like protein KIF26B;Kinesin-like protein	KIF26B	VRTPPVGMSPQVLKKSMSAGSEGFPETPVDD	609	sp|Q2KJY2|KI26B_HUMAN Kinesin-like protein KIF26B OS=Homo sapiens OX=9606 GN=KIF26B PE=1 SV=1;tr|A0A0G2JR66|A0A0G2JR66_HUMAN Kinesin-like protein KIF26B (Fragment) OS=Homo sapiens OX=9606 GN=KIF26B PE=1 SV=1;tr|B7WPD9|B7WPD9_HUMAN Kinesin family member 26B	S	3	0.320117	0.271934	-1.04986	-1.26477	-0.339517	-0.418295	-1.02777	-0.392269
Q2KJY2	Kinesin-like protein KIF26B;Kinesin-like protein	KIF26B	TPPVGMSPQVLKKSMSAGSEGFPETPVDDEQ	610	sp|Q2KJY2|KI26B_HUMAN Kinesin-like protein KIF26B OS=Homo sapiens OX=9606 GN=KIF26B PE=1 SV=1;tr|A0A0G2JR66|A0A0G2JR66_HUMAN Kinesin-like protein KIF26B (Fragment) OS=Homo sapiens OX=9606 GN=KIF26B PE=1 SV=1;tr|B7WPD9|B7WPD9_HUMAN Kinesin family member 26B	S	3	0.0336525	-0.0450705	-1.22424	-0.626069	-0.339517	-0.418295	-1.51448	-0.392269
Q2KJY2	Kinesin-like protein KIF26B;Kinesin-like protein	KIF26B	VGMSPQVLKKSMSAGSEGFPETPVDDEQQAA	611	sp|Q2KJY2|KI26B_HUMAN Kinesin-like protein KIF26B OS=Homo sapiens OX=9606 GN=KIF26B PE=1 SV=1;tr|A0A0G2JR66|A0A0G2JR66_HUMAN Kinesin-like protein KIF26B (Fragment) OS=Homo sapiens OX=9606 GN=KIF26B PE=1 SV=1;tr|B7WPD9|B7WPD9_HUMAN Kinesin family member 26B	S	3	0.00610049	-0.00647977	-0.846089	-0.905954	-0.339517	-0.418295	-1.30044	-0.392269
A0A0J9YX88	PHD and RING finger domain-containing protein 1	PHRF1	PHLLRPDAAEKAEAPSSPDVAPAGKEDSPSA	612	tr|A0A0J9YX88|A0A0J9YX88_HUMAN PHD and RING finger domain-containing protein 1 OS=Homo sapiens OX=9606 GN=PHRF1 PE=1 SV=1;tr|E9PJ24|E9PJ24_HUMAN PHD and ring finger domains 1 OS=Homo sapiens OX=9606 GN=PHRF1 PE=1 SV=1;tr|B7ZM65|B7ZM65_HUMAN PHD and RING fi	S	2	0.101896	0.0601819	0.865406	0.480988	0.423817	0.744563	0.336911	0.869282
A0A0J9YX88	PHD and RING finger domain-containing protein 1	PHRF1	HLLRPDAAEKAEAPSSPDVAPAGKEDSPSAS	613	tr|A0A0J9YX88|A0A0J9YX88_HUMAN PHD and RING finger domain-containing protein 1 OS=Homo sapiens OX=9606 GN=PHRF1 PE=1 SV=1;tr|E9PJ24|E9PJ24_HUMAN PHD and ring finger domains 1 OS=Homo sapiens OX=9606 GN=PHRF1 PE=1 SV=1;tr|B7ZM65|B7ZM65_HUMAN PHD and RING fi	S	2	0.157079	0.0566722	1.00642	0.79481	0.70465	0.951736	0.694408	1.02976
A0A0J9YX88	PHD and RING finger domain-containing protein 1	PHRF1	EAPSSPDVAPAGKEDSPSASGRVQEAARPEE	614	tr|A0A0J9YX88|A0A0J9YX88_HUMAN PHD and RING finger domain-containing protein 1 OS=Homo sapiens OX=9606 GN=PHRF1 PE=1 SV=1;tr|E9PJ24|E9PJ24_HUMAN PHD and ring finger domains 1 OS=Homo sapiens OX=9606 GN=PHRF1 PE=1 SV=1;tr|B7ZM65|B7ZM65_HUMAN PHD and RING fi	S	3	0.316666	0.0874968	0.994931	0.809275	0.813311	1.01201	0.775573	1.09242
A0A0J9YX88	PHD and RING finger domain-containing protein 1	PHRF1	TRSHSPERKGAVREASPAPLAQGEPGREDLP	615	tr|A0A0J9YX88|A0A0J9YX88_HUMAN PHD and RING finger domain-containing protein 1 OS=Homo sapiens OX=9606 GN=PHRF1 PE=1 SV=1;tr|E9PJ24|E9PJ24_HUMAN PHD and ring finger domains 1 OS=Homo sapiens OX=9606 GN=PHRF1 PE=1 SV=1;tr|B7ZM65|B7ZM65_HUMAN PHD and RING fi	S	4	0.002081	-0.000348647	1.07103	1.21783	1.22016	1.12514	1.20599	1.17685
A0A0J9YX88	PHD and RING finger domain-containing protein 1	PHRF1	EDLPTRLPALGEAHVSPEVATADKAPLQAPP	616	tr|A0A0J9YX88|A0A0J9YX88_HUMAN PHD and RING finger domain-containing protein 1 OS=Homo sapiens OX=9606 GN=PHRF1 PE=1 SV=1;tr|E9PJ24|E9PJ24_HUMAN PHD and ring finger domains 1 OS=Homo sapiens OX=9606 GN=PHRF1 PE=1 SV=1;tr|B7ZM65|B7ZM65_HUMAN PHD and RING fi	S	4	0.273108	-0.03468	0.88308	1.03807	0.964623	0.886826	0.97073	0.924178
A0A0J9YX88	PHD and RING finger domain-containing protein 1	PHRF1	SAMSKLRGAVAAEGASDTEREEPTESQGLAA	617	tr|A0A0J9YX88|A0A0J9YX88_HUMAN PHD and RING finger domain-containing protein 1 OS=Homo sapiens OX=9606 GN=PHRF1 PE=1 SV=1;tr|E9PJ24|E9PJ24_HUMAN PHD and ring finger domains 1 OS=Homo sapiens OX=9606 GN=PHRF1 PE=1 SV=1;tr|B7ZM65|B7ZM65_HUMAN PHD and RING fi	S	3	0.203707	-0.0150898	1.17846	1.21832	1.27588	1.20163	1.20949	1.21627
A0A0J9YX88	PHD and RING finger domain-containing protein 1	PHRF1	KKKRRSASRPRGRECSPTSSLERLCRHKHQR	618	tr|A0A0J9YX88|A0A0J9YX88_HUMAN PHD and RING finger domain-containing protein 1 OS=Homo sapiens OX=9606 GN=PHRF1 PE=1 SV=1;tr|E9PJ24|E9PJ24_HUMAN PHD and ring finger domains 1 OS=Homo sapiens OX=9606 GN=PHRF1 PE=1 SV=1;tr|B7ZM65|B7ZM65_HUMAN PHD and RING fi	S	2	0.614827	0.16784	-0.220748	-0.384436	-0.375987	-0.177728	-0.340549	0.0406249
A0A0J9YX88	PHD and RING finger domain-containing protein 1	PHRF1	RRSASRPRGRECSPTSSLERLCRHKHQRERS	619	tr|A0A0J9YX88|A0A0J9YX88_HUMAN PHD and RING finger domain-containing protein 1 OS=Homo sapiens OX=9606 GN=PHRF1 PE=1 SV=1;tr|E9PJ24|E9PJ24_HUMAN PHD and ring finger domains 1 OS=Homo sapiens OX=9606 GN=PHRF1 PE=1 SV=1;tr|B7ZM65|B7ZM65_HUMAN PHD and RING fi	S	2	NaN	0	-1.23923	-1.16244	-0.960034	-0.920614	-0.96382	-0.894782
A0A0J9YX88	PHD and RING finger domain-containing protein 1	PHRF1	RSASRPRGRECSPTSSLERLCRHKHQRERSH	620	tr|A0A0J9YX88|A0A0J9YX88_HUMAN PHD and RING finger domain-containing protein 1 OS=Homo sapiens OX=9606 GN=PHRF1 PE=1 SV=1;tr|E9PJ24|E9PJ24_HUMAN PHD and ring finger domains 1 OS=Homo sapiens OX=9606 GN=PHRF1 PE=1 SV=1;tr|B7ZM65|B7ZM65_HUMAN PHD and RING fi	S	2	0.614827	0.16784	-0.220748	-0.384436	-0.375987	-0.177728	-0.340549	0.0406249
Q9C040	Tripartite motif-containing protein 2	TRIM2	PGSGHVKQKAVKRPASMYSTGKRKENPIEDD	621	sp|Q9C040|TRIM2_HUMAN Tripartite motif-containing protein 2 OS=Homo sapiens OX=9606 GN=TRIM2 PE=1 SV=1;tr|A0A0J9YX34|A0A0J9YX34_HUMAN RING-type E3 ubiquitin transferase OS=Homo sapiens OX=9606 GN=TRIM2 PE=1 SV=2;tr|A0A6Q8PF18|A0A6Q8PF18_HUMAN RING-type E3	S	2	0.258671	-0.0612442	-0.225841	-0.108105	-0.169825	-0.15902	-0.124645	-0.403838
Q9C040	Tripartite motif-containing protein 2	TRIM2	GHVKQKAVKRPASMYSTGKRKENPIEDDLIF	622	sp|Q9C040|TRIM2_HUMAN Tripartite motif-containing protein 2 OS=Homo sapiens OX=9606 GN=TRIM2 PE=1 SV=1;tr|A0A0J9YX34|A0A0J9YX34_HUMAN RING-type E3 ubiquitin transferase OS=Homo sapiens OX=9606 GN=TRIM2 PE=1 SV=2;tr|A0A6Q8PF18|A0A6Q8PF18_HUMAN RING-type E3	S	2	0.593553	-0.104778	-0.225841	-0.108105	-0.169825	-0.15902	-0.255247	-0.403838
Q9C040	Tripartite motif-containing protein 2	TRIM2	DQHIRGSPFKLKVIRSADVSPTTEGVKRRVK	623	sp|Q9C040|TRIM2_HUMAN Tripartite motif-containing protein 2 OS=Homo sapiens OX=9606 GN=TRIM2 PE=1 SV=1;tr|A0A0J9YX34|A0A0J9YX34_HUMAN RING-type E3 ubiquitin transferase OS=Homo sapiens OX=9606 GN=TRIM2 PE=1 SV=2;tr|A0A6Q8PF18|A0A6Q8PF18_HUMAN RING-type E3	S	2	0.0158424	0.00683656	-0.135592	-0.20222	-0.27896	-0.26709	0.0651071	-0.394279
Q9C040	Tripartite motif-containing protein 2	TRIM2	RGSPFKLKVIRSADVSPTTEGVKRRVKSPGS	624	sp|Q9C040|TRIM2_HUMAN Tripartite motif-containing protein 2 OS=Homo sapiens OX=9606 GN=TRIM2 PE=1 SV=1;tr|A0A0J9YX34|A0A0J9YX34_HUMAN RING-type E3 ubiquitin transferase OS=Homo sapiens OX=9606 GN=TRIM2 PE=1 SV=2;tr|A0A6Q8PF18|A0A6Q8PF18_HUMAN RING-type E3	S	2	0.459908	0.232776	0.378066	-0.20222	-0.27896	0.294798	0.0651071	0.235309
Q9C040	Tripartite motif-containing protein 2	TRIM2	ADVSPTTEGVKRRVKSPGSGHVKQKAVKRPA	625	sp|Q9C040|TRIM2_HUMAN Tripartite motif-containing protein 2 OS=Homo sapiens OX=9606 GN=TRIM2 PE=1 SV=1;tr|A0A0J9YX34|A0A0J9YX34_HUMAN RING-type E3 ubiquitin transferase OS=Homo sapiens OX=9606 GN=TRIM2 PE=1 SV=2;tr|A0A6Q8PF18|A0A6Q8PF18_HUMAN RING-type E3	S	2	0.650643	0.240532	0.0943229	-0.103203	-0.443923	0.203043	0.0277106	0.0380393
Q9C040	Tripartite motif-containing protein 2	TRIM2	SPTTEGVKRRVKSPGSGHVKQKAVKRPASMY	626	sp|Q9C040|TRIM2_HUMAN Tripartite motif-containing protein 2 OS=Homo sapiens OX=9606 GN=TRIM2 PE=1 SV=1;tr|A0A0J9YX34|A0A0J9YX34_HUMAN RING-type E3 ubiquitin transferase OS=Homo sapiens OX=9606 GN=TRIM2 PE=1 SV=2;tr|A0A6Q8PF18|A0A6Q8PF18_HUMAN RING-type E3	S	2	0.650643	0.240532	0.0943229	-0.103203	-0.443923	0.203043	0.0277106	0.0380393
E9PH18	DnaJ homolog subfamily B member 6	DNAJB6	PPRPASLLRHAPHCLSEEEGEQDRPRAPGPW	627	tr|E9PH18|E9PH18_HUMAN DnaJ heat shock protein family (Hsp40) member B6 OS=Homo sapiens OX=9606 GN=DNAJB6 PE=1 SV=1;tr|A0A0J9YX62|A0A0J9YX62_HUMAN DnaJ heat shock protein family (Hsp40) member B6 OS=Homo sapiens OX=9606 GN=DNAJB6 PE=1 SV=1;sp|O75190|DNJB6_	S	4	1.7749	-0.128389	0.182539	0.164664	0.267833	0.0767965	0.0652818	0.0877925
A0A0J9YXL1	Uncharacterized protein KIAA0355	KIAA0355	____________XKHSSGEQDTSTLPSPPLL	628	tr|A0A0J9YXL1|A0A0J9YXL1_HUMAN Granule-associated Rac and RHOG effector protein 1 (Fragment) OS=Homo sapiens OX=9606 GN=GARRE1 PE=1 SV=1;sp|O15063|GRRE1_HUMAN Granule associated Rac and RHOG effector protein 1 OS=Homo sapiens OX=9606 GN=GARRE1 PE=1 SV=2	S	3	0.333563	0.376145	-1.28443	-1.15182	-0.260322	-1.19381	-0.212584	-0.161742
A0A0J9YXL1	Uncharacterized protein KIAA0355	KIAA0355	___________XKHSSGEQDTSTLPSPPLLT	629	tr|A0A0J9YXL1|A0A0J9YXL1_HUMAN Granule-associated Rac and RHOG effector protein 1 (Fragment) OS=Homo sapiens OX=9606 GN=GARRE1 PE=1 SV=1;sp|O15063|GRRE1_HUMAN Granule associated Rac and RHOG effector protein 1 OS=Homo sapiens OX=9606 GN=GARRE1 PE=1 SV=2	S	3	NaN	0	-1.17989	-0.985867	-0.528138	-0.669475	-0.587949	-0.71627
A0A0J9YXL1	Uncharacterized protein KIAA0355	KIAA0355	_XKHSSGEQDTSTLPSPPLLTTVEDVNQDNK	630	tr|A0A0J9YXL1|A0A0J9YXL1_HUMAN Granule-associated Rac and RHOG effector protein 1 (Fragment) OS=Homo sapiens OX=9606 GN=GARRE1 PE=1 SV=1;sp|O15063|GRRE1_HUMAN Granule associated Rac and RHOG effector protein 1 OS=Homo sapiens OX=9606 GN=GARRE1 PE=1 SV=2	S	3	0.201857	-0.121183	-1.04745	-0.381199	-0.536862	-0.697935	-1.00171	-0.62941
A0A0J9YYJ3	Transmembrane protein 184B	TMEM184B	GPTWRGGAHGLSRSHSLSGARDNEKTLLLSS	631	tr|A0A0J9YYJ3|A0A0J9YYJ3_HUMAN Transmembrane protein 184B (Fragment) OS=Homo sapiens OX=9606 GN=TMEM184B PE=1 SV=1;sp|Q9Y519|T184B_HUMAN Transmembrane protein 184B OS=Homo sapiens OX=9606 GN=TMEM184B PE=1 SV=2	S	2	0.0561645	-0.0244586	-0.858029	-0.533371	-0.651668	-0.552336	-0.629535	-0.934574
P10398	RAF proto-oncogene serine/threonine-protein kinase;Serine/threonine-protein kinase A-Raf	RAF1;ARAF	IELLQHSLPKINRSASEPSLHRAAHTEDINA;IELLQRSLPKIERSASEPSLHRTQADELPAC	632	sp|P04049|RAF1_HUMAN RAF proto-oncogene serine/threonine-protein kinase OS=Homo sapiens OX=9606 GN=RAF1 PE=1 SV=1;tr|A0A8I5KSV6|A0A8I5KSV6_HUMAN non-specific serine/threonine protein kinase OS=Homo sapiens OX=9606 GN=RAF1 PE=1 SV=1;tr|A0A0S2Z4L5|A0A0S2Z4L5	S	2	0.0238961	-0.00529025	0.159306	0.274994	0.348152	0.262829	0.337528	0.166224
P04049	RAF proto-oncogene serine/threonine-protein kinase	RAF1	SPSSEGSLSQRQRSTSTPNVHMVSTTLPVDS	633	sp|P04049|RAF1_HUMAN RAF proto-oncogene serine/threonine-protein kinase OS=Homo sapiens OX=9606 GN=RAF1 PE=1 SV=1;tr|A0A8I5KSV6|A0A8I5KSV6_HUMAN non-specific serine/threonine protein kinase OS=Homo sapiens OX=9606 GN=RAF1 PE=1 SV=1;tr|A0A0S2Z4L5|A0A0S2Z4L5	S	3	0.959623	0.980141	0.447604	-0.736421	-1.14527	0.495421	0.546105	0.46481
A0A994J7H1	Serine/arginine repetitive matrix protein 1	SRRM1	RVSRTPEPKKIKKAASPSPQSVRRVSSSRSV	634	tr|A0A0S2Z4Z6|A0A0S2Z4Z6_HUMAN Serine and arginine repetitive matrix 1 (Fragment) OS=Homo sapiens OX=9606 GN=SRRM1 PE=1 SV=1;sp|Q8IYB3|SRRM1_HUMAN Serine/arginine repetitive matrix protein 1 OS=Homo sapiens OX=9606 GN=SRRM1 PE=1 SV=2;tr|A9Z1X7|A9Z1X7_HUMAN	S	2	0.525367	0.0440377	2.32523	2.33011	2.24142	2.30649	2.38558	2.33679
A0A994J7H1	Serine/arginine repetitive matrix protein 1	SRRM1	SRTPEPKKIKKAASPSPQSVRRVSSSRSVSG	635	tr|A0A0S2Z4Z6|A0A0S2Z4Z6_HUMAN Serine and arginine repetitive matrix 1 (Fragment) OS=Homo sapiens OX=9606 GN=SRRM1 PE=1 SV=1;sp|Q8IYB3|SRRM1_HUMAN Serine/arginine repetitive matrix protein 1 OS=Homo sapiens OX=9606 GN=SRRM1 PE=1 SV=2;tr|A9Z1X7|A9Z1X7_HUMAN	S	2	0.464345	0.0486643	2.29292	2.28143	2.17228	2.26456	2.3442	2.28388
A0A994J7H1	Serine/arginine repetitive matrix protein 1	SRRM1	PEPKKIKKAASPSPQSVRRVSSSRSVSGSPE	636	tr|A0A0S2Z4Z6|A0A0S2Z4Z6_HUMAN Serine and arginine repetitive matrix 1 (Fragment) OS=Homo sapiens OX=9606 GN=SRRM1 PE=1 SV=1;sp|Q8IYB3|SRRM1_HUMAN Serine/arginine repetitive matrix protein 1 OS=Homo sapiens OX=9606 GN=SRRM1 PE=1 SV=2;tr|A9Z1X7|A9Z1X7_HUMAN	S	2	0.234935	-0.060601	0.789737	0.797739	0.818534	0.759809	0.906433	0.557965
A0A994J7H1	Serine/arginine repetitive matrix protein 1	SRRM1	PSTNWSPAVPVKKAKSPTPSPSPPRNSDQEG	637	tr|A0A0S2Z4Z6|A0A0S2Z4Z6_HUMAN Serine and arginine repetitive matrix 1 (Fragment) OS=Homo sapiens OX=9606 GN=SRRM1 PE=1 SV=1;sp|Q8IYB3|SRRM1_HUMAN Serine/arginine repetitive matrix protein 1 OS=Homo sapiens OX=9606 GN=SRRM1 PE=1 SV=2;tr|A9Z1X7|A9Z1X7_HUMAN	S	2	0.104486	-0.102074	-1.09211	-0.152126	-0.401289	-1.03429	-0.613227	-0.304231
A0A994J7H1	Serine/arginine repetitive matrix protein 1	SRRM1	WSPAVPVKKAKSPTPSPSPPRNSDQEGGGKK	638	tr|A0A0S2Z4Z6|A0A0S2Z4Z6_HUMAN Serine and arginine repetitive matrix 1 (Fragment) OS=Homo sapiens OX=9606 GN=SRRM1 PE=1 SV=1;sp|Q8IYB3|SRRM1_HUMAN Serine/arginine repetitive matrix protein 1 OS=Homo sapiens OX=9606 GN=SRRM1 PE=1 SV=2;tr|A9Z1X7|A9Z1X7_HUMAN	S	2	0.281904	-0.218054	1.40491	1.38623	1.30071	1.38352	0.531409	1.52275
A0A994J7H1	Serine/arginine repetitive matrix protein 1	SRRM1	PAVPVKKAKSPTPSPSPPRNSDQEGGGKKKK	639	tr|A0A0S2Z4Z6|A0A0S2Z4Z6_HUMAN Serine and arginine repetitive matrix 1 (Fragment) OS=Homo sapiens OX=9606 GN=SRRM1 PE=1 SV=1;sp|Q8IYB3|SRRM1_HUMAN Serine/arginine repetitive matrix protein 1 OS=Homo sapiens OX=9606 GN=SRRM1 PE=1 SV=2;tr|A9Z1X7|A9Z1X7_HUMAN	S	2	0.281904	-0.218054	1.40491	1.38623	1.30071	1.38352	0.531409	1.52275
A0A994J7H1	Serine/arginine repetitive matrix protein 1	SRRM1	KKAKSPTPSPSPPRNSDQEGGGKKKKKKKDK	640	tr|A0A0S2Z4Z6|A0A0S2Z4Z6_HUMAN Serine and arginine repetitive matrix 1 (Fragment) OS=Homo sapiens OX=9606 GN=SRRM1 PE=1 SV=1;sp|Q8IYB3|SRRM1_HUMAN Serine/arginine repetitive matrix protein 1 OS=Homo sapiens OX=9606 GN=SRRM1 PE=1 SV=2;tr|A9Z1X7|A9Z1X7_HUMAN	S	2	0.281904	-0.218054	1.40491	1.38623	1.30071	1.38352	0.531409	1.52275
A0A994J7H1	Serine/arginine repetitive matrix protein 1	SRRM1	NKRHSPSPRPRAPQTSSSPPPVRRGASSSPQ	641	tr|A0A0S2Z4Z6|A0A0S2Z4Z6_HUMAN Serine and arginine repetitive matrix 1 (Fragment) OS=Homo sapiens OX=9606 GN=SRRM1 PE=1 SV=1;sp|Q8IYB3|SRRM1_HUMAN Serine/arginine repetitive matrix protein 1 OS=Homo sapiens OX=9606 GN=SRRM1 PE=1 SV=2;tr|A9Z1X7|A9Z1X7_HUMAN	S	2	0.828752	0.0600363	0.942364	0.89634	0.838527	0.927733	0.979569	0.950036
A0A994J7H1	Serine/arginine repetitive matrix protein 1	SRRM1	KRHSPSPRPRAPQTSSSPPPVRRGASSSPQR	642	tr|A0A0S2Z4Z6|A0A0S2Z4Z6_HUMAN Serine and arginine repetitive matrix 1 (Fragment) OS=Homo sapiens OX=9606 GN=SRRM1 PE=1 SV=1;sp|Q8IYB3|SRRM1_HUMAN Serine/arginine repetitive matrix protein 1 OS=Homo sapiens OX=9606 GN=SRRM1 PE=1 SV=2;tr|A9Z1X7|A9Z1X7_HUMAN	S	3	0.0278727	0.0665369	0.614523	-0.782306	-1.34427	-1.19467	-0.752051	0.634284
A0A994J7H1	Serine/arginine repetitive matrix protein 1	SRRM1	RHSPSPRPRAPQTSSSPPPVRRGASSSPQRR	643	tr|A0A0S2Z4Z6|A0A0S2Z4Z6_HUMAN Serine and arginine repetitive matrix 1 (Fragment) OS=Homo sapiens OX=9606 GN=SRRM1 PE=1 SV=1;sp|Q8IYB3|SRRM1_HUMAN Serine/arginine repetitive matrix protein 1 OS=Homo sapiens OX=9606 GN=SRRM1 PE=1 SV=2;tr|A9Z1X7|A9Z1X7_HUMAN	S	2	0.26509	0.0235053	0.822278	0.839573	0.927737	0.88226	0.865508	0.912336
A0A994J7H1	Serine/arginine repetitive matrix protein 1	SRRM1	KRRTASPPPPPKRRASPSPPPKRRVSHSPPP	644	tr|A0A0S2Z4Z6|A0A0S2Z4Z6_HUMAN Serine and arginine repetitive matrix 1 (Fragment) OS=Homo sapiens OX=9606 GN=SRRM1 PE=1 SV=1;sp|Q8IYB3|SRRM1_HUMAN Serine/arginine repetitive matrix protein 1 OS=Homo sapiens OX=9606 GN=SRRM1 PE=1 SV=2;tr|A9Z1X7|A9Z1X7_HUMAN	S	2	0.0711784	0.0214305	0.388039	0.463503	0.326162	0.385679	0.59551	0.260806
A0A994J7H1	Serine/arginine repetitive matrix protein 1	SRRM1	RTASPPPPPKRRASPSPPPKRRVSHSPPPKQ	645	tr|A0A0S2Z4Z6|A0A0S2Z4Z6_HUMAN Serine and arginine repetitive matrix 1 (Fragment) OS=Homo sapiens OX=9606 GN=SRRM1 PE=1 SV=1;sp|Q8IYB3|SRRM1_HUMAN Serine/arginine repetitive matrix protein 1 OS=Homo sapiens OX=9606 GN=SRRM1 PE=1 SV=2;tr|A9Z1X7|A9Z1X7_HUMAN	S	2	0.0711784	0.0214305	0.388039	0.463503	0.326162	0.385679	0.59551	0.260806
A0A994J7H1	Serine/arginine repetitive matrix protein 1	SRRM1	HRKGSSPSRSTREARSPQPNKRHSPSPRPRA	646	tr|A0A0S2Z4Z6|A0A0S2Z4Z6_HUMAN Serine and arginine repetitive matrix 1 (Fragment) OS=Homo sapiens OX=9606 GN=SRRM1 PE=1 SV=1;sp|Q8IYB3|SRRM1_HUMAN Serine/arginine repetitive matrix protein 1 OS=Homo sapiens OX=9606 GN=SRRM1 PE=1 SV=2;tr|A9Z1X7|A9Z1X7_HUMAN	S	2	0.0701992	0.0479595	2.07497	2.23973	2.61377	2.69696	2.09449	2.2809
A0A994J7H1	Serine/arginine repetitive matrix protein 1	SRRM1	QEEPVAAPEPKKETESEAEDNLDDLEKHLRE	647	tr|A0A0S2Z4Z6|A0A0S2Z4Z6_HUMAN Serine and arginine repetitive matrix 1 (Fragment) OS=Homo sapiens OX=9606 GN=SRRM1 PE=1 SV=1;sp|Q8IYB3|SRRM1_HUMAN Serine/arginine repetitive matrix protein 1 OS=Homo sapiens OX=9606 GN=SRRM1 PE=1 SV=2;tr|A9Z1X7|A9Z1X7_HUMAN	S	2	0.107951	0.0125314	2.96574	3.06953	3.07962	3.01066	3.08041	3.06142
A0A994J7H1	Serine/arginine repetitive matrix protein 1	SRRM1	RLSPSASPPRRRHRPSPPATPPPKTRHSPTP	648	tr|A0A0S2Z4Z6|A0A0S2Z4Z6_HUMAN Serine and arginine repetitive matrix 1 (Fragment) OS=Homo sapiens OX=9606 GN=SRRM1 PE=1 SV=1;sp|Q8IYB3|SRRM1_HUMAN Serine/arginine repetitive matrix protein 1 OS=Homo sapiens OX=9606 GN=SRRM1 PE=1 SV=2;tr|A9Z1X7|A9Z1X7_HUMAN	S	3	0.106121	0.0162579	2.65936	2.75403	2.78456	2.70259	2.82941	2.71473
A0A994J7H1	Serine/arginine repetitive matrix protein 1	SRRM1	SGSPEPAAKKPPAPPSPVQSQSPSTNWSPAV	649	tr|A0A0S2Z4Z6|A0A0S2Z4Z6_HUMAN Serine and arginine repetitive matrix 1 (Fragment) OS=Homo sapiens OX=9606 GN=SRRM1 PE=1 SV=1;sp|Q8IYB3|SRRM1_HUMAN Serine/arginine repetitive matrix protein 1 OS=Homo sapiens OX=9606 GN=SRRM1 PE=1 SV=2;tr|A9Z1X7|A9Z1X7_HUMAN	S	3	0.926813	0.153127	1.59123	1.76751	1.67111	1.72322	1.92276	1.84326
A0A994J7H1	Serine/arginine repetitive matrix protein 1	SRRM1	EPAAKKPPAPPSPVQSQSPSTNWSPAVPVKK	650	tr|A0A0S2Z4Z6|A0A0S2Z4Z6_HUMAN Serine and arginine repetitive matrix 1 (Fragment) OS=Homo sapiens OX=9606 GN=SRRM1 PE=1 SV=1;sp|Q8IYB3|SRRM1_HUMAN Serine/arginine repetitive matrix protein 1 OS=Homo sapiens OX=9606 GN=SRRM1 PE=1 SV=2;tr|A9Z1X7|A9Z1X7_HUMAN	S	3	0.522619	0.283182	-0.573613	-0.827859	-0.95732	-0.906355	-0.201049	-0.401841
A0A994J7H1	Serine/arginine repetitive matrix protein 1	SRRM1	AAKKPPAPPSPVQSQSPSTNWSPAVPVKKAK	651	tr|A0A0S2Z4Z6|A0A0S2Z4Z6_HUMAN Serine and arginine repetitive matrix 1 (Fragment) OS=Homo sapiens OX=9606 GN=SRRM1 PE=1 SV=1;sp|Q8IYB3|SRRM1_HUMAN Serine/arginine repetitive matrix protein 1 OS=Homo sapiens OX=9606 GN=SRRM1 PE=1 SV=2;tr|A9Z1X7|A9Z1X7_HUMAN	S	3	0.926813	0.153127	1.59123	1.76751	1.67111	1.72322	1.92276	1.84326
A0A994J7H1	Serine/arginine repetitive matrix protein 1	SRRM1	KKPPAPPSPVQSQSPSTNWSPAVPVKKAKSP	652	tr|A0A0S2Z4Z6|A0A0S2Z4Z6_HUMAN Serine and arginine repetitive matrix 1 (Fragment) OS=Homo sapiens OX=9606 GN=SRRM1 PE=1 SV=1;sp|Q8IYB3|SRRM1_HUMAN Serine/arginine repetitive matrix protein 1 OS=Homo sapiens OX=9606 GN=SRRM1 PE=1 SV=2;tr|A9Z1X7|A9Z1X7_HUMAN	S	3	NaN	0	-1.01043	-1.00206	-0.612265	-1.1968	-0.597377	-0.950326
A0A994J7H1	Serine/arginine repetitive matrix protein 1	SRRM1	APPSPVQSQSPSTNWSPAVPVKKAKSPTPSP	653	tr|A0A0S2Z4Z6|A0A0S2Z4Z6_HUMAN Serine and arginine repetitive matrix 1 (Fragment) OS=Homo sapiens OX=9606 GN=SRRM1 PE=1 SV=1;sp|Q8IYB3|SRRM1_HUMAN Serine/arginine repetitive matrix protein 1 OS=Homo sapiens OX=9606 GN=SRRM1 PE=1 SV=2;tr|A9Z1X7|A9Z1X7_HUMAN	S	3	1.11576	0.145618	1.46779	1.58357	1.49947	1.57531	1.75102	1.66136
A0A0S2Z4Z6	Serine/arginine repetitive matrix protein 1	SRRM1	TPQQSNRTRKSRVSVSPGRTSGKVTKHKGTE	654	tr|A0A0S2Z4Z6|A0A0S2Z4Z6_HUMAN Serine and arginine repetitive matrix 1 (Fragment) OS=Homo sapiens OX=9606 GN=SRRM1 PE=1 SV=1;sp|Q8IYB3|SRRM1_HUMAN Serine/arginine repetitive matrix protein 1 OS=Homo sapiens OX=9606 GN=SRRM1 PE=1 SV=2;tr|A9Z1X7|A9Z1X7_HUMAN	S	2	0.254634	0.0311962	3.08812	3.12523	3.01895	3.04403	3.17357	3.10828
A0A0S2Z4Z6	Serine/arginine repetitive matrix protein 1	SRRM1	RESPSPAPKPRKVELSESEEDKGGKMAAADS	655	tr|A0A0S2Z4Z6|A0A0S2Z4Z6_HUMAN Serine and arginine repetitive matrix 1 (Fragment) OS=Homo sapiens OX=9606 GN=SRRM1 PE=1 SV=1;sp|Q8IYB3|SRRM1_HUMAN Serine/arginine repetitive matrix protein 1 OS=Homo sapiens OX=9606 GN=SRRM1 PE=1 SV=2;tr|A9Z1X7|A9Z1X7_HUMAN	S	2	0.132383	-0.03335	2.902	2.92258	2.81253	2.73119	3.01489	2.79098
A0A0S2Z4Z6	Serine/arginine repetitive matrix protein 1	SRRM1	SPSPAPKPRKVELSESEEDKGGKMAAADSVQ	656	tr|A0A0S2Z4Z6|A0A0S2Z4Z6_HUMAN Serine and arginine repetitive matrix 1 (Fragment) OS=Homo sapiens OX=9606 GN=SRRM1 PE=1 SV=1;sp|Q8IYB3|SRRM1_HUMAN Serine/arginine repetitive matrix protein 1 OS=Homo sapiens OX=9606 GN=SRRM1 PE=1 SV=2;tr|A9Z1X7|A9Z1X7_HUMAN	S	2	0.122913	-0.032198	2.88929	2.90577	2.77963	2.70686	2.99579	2.77544
A0A994J7H1	Serine/arginine repetitive matrix protein 1	SRRM1	PPKRTSSPPRKTRRLSPSASPPRRRHRPSPP	657	tr|A0A0S2Z4Z6|A0A0S2Z4Z6_HUMAN Serine and arginine repetitive matrix 1 (Fragment) OS=Homo sapiens OX=9606 GN=SRRM1 PE=1 SV=1;sp|Q8IYB3|SRRM1_HUMAN Serine/arginine repetitive matrix protein 1 OS=Homo sapiens OX=9606 GN=SRRM1 PE=1 SV=2;tr|A9Z1X7|A9Z1X7_HUMAN	S	3	0.562304	-0.0555634	2.69716	2.68002	2.72945	2.6436	2.57651	2.71982
A0A994J7H1	Serine/arginine repetitive matrix protein 1	SRRM1	KRTSSPPRKTRRLSPSASPPRRRHRPSPPAT	658	tr|A0A0S2Z4Z6|A0A0S2Z4Z6_HUMAN Serine and arginine repetitive matrix 1 (Fragment) OS=Homo sapiens OX=9606 GN=SRRM1 PE=1 SV=1;sp|Q8IYB3|SRRM1_HUMAN Serine/arginine repetitive matrix protein 1 OS=Homo sapiens OX=9606 GN=SRRM1 PE=1 SV=2;tr|A9Z1X7|A9Z1X7_HUMAN	S	3	0.387214	-0.0834072	2.44172	2.38607	2.49002	2.40077	2.1903	2.47653
A0A994J7H1	Serine/arginine repetitive matrix protein 1	SRRM1	TSSPPRKTRRLSPSASPPRRRHRPSPPATPP	659	tr|A0A0S2Z4Z6|A0A0S2Z4Z6_HUMAN Serine and arginine repetitive matrix 1 (Fragment) OS=Homo sapiens OX=9606 GN=SRRM1 PE=1 SV=1;sp|Q8IYB3|SRRM1_HUMAN Serine/arginine repetitive matrix protein 1 OS=Homo sapiens OX=9606 GN=SRRM1 PE=1 SV=2;tr|A9Z1X7|A9Z1X7_HUMAN	S	3	0.562304	-0.0555634	2.69716	2.68002	2.72945	2.6436	2.57651	2.71982
A0A994J7H1	Serine/arginine repetitive matrix protein 1	SRRM1	LSESEDKGGKMAAADSVQQRRQYRRQNQQSS;SESEEDKGGKMAAADSVQQRRQYRRQNQQSS	660	tr|A0A0S2Z4Z6|A0A0S2Z4Z6_HUMAN Serine and arginine repetitive matrix 1 (Fragment) OS=Homo sapiens OX=9606 GN=SRRM1 PE=1 SV=1;sp|Q8IYB3|SRRM1_HUMAN Serine/arginine repetitive matrix protein 1 OS=Homo sapiens OX=9606 GN=SRRM1 PE=1 SV=2;tr|A9Z1X7|A9Z1X7_HUMAN	S	2	0.722006	0.221522	-1.0633	-1.08054	-1.48409	-0.941711	-1.03935	-0.982302
A0A994J7H1	Serine/arginine repetitive matrix protein 1	SRRM1	PPVRRGASSSPQRRQSPSPSTRPIRRVSRTP	661	tr|A0A0S2Z4Z6|A0A0S2Z4Z6_HUMAN Serine and arginine repetitive matrix 1 (Fragment) OS=Homo sapiens OX=9606 GN=SRRM1 PE=1 SV=1;sp|Q8IYB3|SRRM1_HUMAN Serine/arginine repetitive matrix protein 1 OS=Homo sapiens OX=9606 GN=SRRM1 PE=1 SV=2;tr|A9Z1X7|A9Z1X7_HUMAN	S	2	0.559028	0.0456054	1.00787	0.885639	0.964369	1.00216	0.987463	1.00508
A0A994J7H1	Serine/arginine repetitive matrix protein 1	SRRM1	VRRGASSSPQRRQSPSPSTRPIRRVSRTPEP	662	tr|A0A0S2Z4Z6|A0A0S2Z4Z6_HUMAN Serine and arginine repetitive matrix 1 (Fragment) OS=Homo sapiens OX=9606 GN=SRRM1 PE=1 SV=1;sp|Q8IYB3|SRRM1_HUMAN Serine/arginine repetitive matrix protein 1 OS=Homo sapiens OX=9606 GN=SRRM1 PE=1 SV=2;tr|A9Z1X7|A9Z1X7_HUMAN	S	2	0.340937	0.0305064	0.96667	0.840858	0.915863	0.945935	0.92676	0.942216
A0A994J7H1	Serine/arginine repetitive matrix protein 1	SRRM1	RGASSSPQRRQSPSPSTRPIRRVSRTPEPKK	663	tr|A0A0S2Z4Z6|A0A0S2Z4Z6_HUMAN Serine and arginine repetitive matrix 1 (Fragment) OS=Homo sapiens OX=9606 GN=SRRM1 PE=1 SV=1;sp|Q8IYB3|SRRM1_HUMAN Serine/arginine repetitive matrix protein 1 OS=Homo sapiens OX=9606 GN=SRRM1 PE=1 SV=2;tr|A9Z1X7|A9Z1X7_HUMAN	S	2	0.424458	-1.12842	2.1242	2.21749	2.27645	-1.1883	2.29033	2.13084
A0A994J7H1	Serine/arginine repetitive matrix protein 1	SRRM1	GRTSVTKHKGTEKRESPSPAPKPRKVELSES;TSGKVTKHKGTEKRESPSPAPKPRKVELSES	664	tr|A0A0S2Z4Z6|A0A0S2Z4Z6_HUMAN Serine and arginine repetitive matrix 1 (Fragment) OS=Homo sapiens OX=9606 GN=SRRM1 PE=1 SV=1;sp|Q8IYB3|SRRM1_HUMAN Serine/arginine repetitive matrix protein 1 OS=Homo sapiens OX=9606 GN=SRRM1 PE=1 SV=2;tr|A9Z1X7|A9Z1X7_HUMAN	S	2	0.334866	0.160972	2.20277	2.00821	1.55668	2.18768	2.03265	2.03024
A0A994J7H1	Serine/arginine repetitive matrix protein 1	SRRM1	GKVTKHKGTEKRESPSPAPKPRKVELSESEE;TSVTKHKGTEKRESPSPAPKPRKVELSESED	665	tr|A0A0S2Z4Z6|A0A0S2Z4Z6_HUMAN Serine and arginine repetitive matrix 1 (Fragment) OS=Homo sapiens OX=9606 GN=SRRM1 PE=1 SV=1;sp|Q8IYB3|SRRM1_HUMAN Serine/arginine repetitive matrix protein 1 OS=Homo sapiens OX=9606 GN=SRRM1 PE=1 SV=2;tr|A9Z1X7|A9Z1X7_HUMAN	S	2	0.36241	0.211826	2.18765	1.95764	1.38874	2.16647	1.98617	2.01688
A0A994J7H1	Serine/arginine repetitive matrix protein 1	SRRM1	APQTSSSPPPVRRGASSSPQRRQSPSPSTRP	666	tr|A0A0S2Z4Z6|A0A0S2Z4Z6_HUMAN Serine and arginine repetitive matrix 1 (Fragment) OS=Homo sapiens OX=9606 GN=SRRM1 PE=1 SV=1;sp|Q8IYB3|SRRM1_HUMAN Serine/arginine repetitive matrix protein 1 OS=Homo sapiens OX=9606 GN=SRRM1 PE=1 SV=2;tr|A9Z1X7|A9Z1X7_HUMAN	S	2	0.0566264	0.23244	-1.2321	1.93055	1.78382	2.01158	2.05626	-0.88826
A0A994J7H1	Serine/arginine repetitive matrix protein 1	SRRM1	PQTSSSPPPVRRGASSSPQRRQSPSPSTRPI	667	tr|A0A0S2Z4Z6|A0A0S2Z4Z6_HUMAN Serine and arginine repetitive matrix 1 (Fragment) OS=Homo sapiens OX=9606 GN=SRRM1 PE=1 SV=1;sp|Q8IYB3|SRRM1_HUMAN Serine/arginine repetitive matrix protein 1 OS=Homo sapiens OX=9606 GN=SRRM1 PE=1 SV=2;tr|A9Z1X7|A9Z1X7_HUMAN	S	2	0.0101235	0.0460658	-1.11965	1.93055	1.78382	2.01158	2.05626	-1.33493
A0A994J7H1	Serine/arginine repetitive matrix protein 1	SRRM1	QTSSSPPPVRRGASSSPQRRQSPSPSTRPIR	668	tr|A0A0S2Z4Z6|A0A0S2Z4Z6_HUMAN Serine and arginine repetitive matrix 1 (Fragment) OS=Homo sapiens OX=9606 GN=SRRM1 PE=1 SV=1;sp|Q8IYB3|SRRM1_HUMAN Serine/arginine repetitive matrix protein 1 OS=Homo sapiens OX=9606 GN=SRRM1 PE=1 SV=2;tr|A9Z1X7|A9Z1X7_HUMAN	S	3	NaN	0	-1.37848	-0.798685	-1.02172	-0.718148	-1.14062	-0.727217
A0A994J7H1	Serine/arginine repetitive matrix protein 1	SRRM1	RSTREARSPQPNKRHSPSPRPRAPQTSSSPP	669	tr|A0A0S2Z4Z6|A0A0S2Z4Z6_HUMAN Serine and arginine repetitive matrix 1 (Fragment) OS=Homo sapiens OX=9606 GN=SRRM1 PE=1 SV=1;sp|Q8IYB3|SRRM1_HUMAN Serine/arginine repetitive matrix protein 1 OS=Homo sapiens OX=9606 GN=SRRM1 PE=1 SV=2;tr|A9Z1X7|A9Z1X7_HUMAN	S	2	0.417462	-0.0687238	3.23746	3.08572	3.22457	3.18089	3.14587	3.01482
A0A994J7H1	Serine/arginine repetitive matrix protein 1	SRRM1	TREARSPQPNKRHSPSPRPRAPQTSSSPPPV	670	tr|A0A0S2Z4Z6|A0A0S2Z4Z6_HUMAN Serine and arginine repetitive matrix 1 (Fragment) OS=Homo sapiens OX=9606 GN=SRRM1 PE=1 SV=1;sp|Q8IYB3|SRRM1_HUMAN Serine/arginine repetitive matrix protein 1 OS=Homo sapiens OX=9606 GN=SRRM1 PE=1 SV=2;tr|A9Z1X7|A9Z1X7_HUMAN	S	2	0.417462	-0.0687238	3.23746	3.08572	3.22457	3.18089	3.14587	3.01482
A0A994J7H1	Serine/arginine repetitive matrix protein 1	SRRM1	RSHVKNGEVGRRRRHSPSRSASPSPRKRQKE	671	tr|A0A0S2Z4Z6|A0A0S2Z4Z6_HUMAN Serine and arginine repetitive matrix 1 (Fragment) OS=Homo sapiens OX=9606 GN=SRRM1 PE=1 SV=1;sp|Q8IYB3|SRRM1_HUMAN Serine/arginine repetitive matrix protein 1 OS=Homo sapiens OX=9606 GN=SRRM1 PE=1 SV=2;tr|A9Z1X7|A9Z1X7_HUMAN	S	2	0.331582	0.0900977	1.18149	0.942165	0.881952	1.01389	1.04202	1.22
A0A994J7H1	Serine/arginine repetitive matrix protein 1	SRRM1	HVKNGEVGRRRRHSPSRSASPSPRKRQKETS	672	tr|A0A0S2Z4Z6|A0A0S2Z4Z6_HUMAN Serine and arginine repetitive matrix 1 (Fragment) OS=Homo sapiens OX=9606 GN=SRRM1 PE=1 SV=1;sp|Q8IYB3|SRRM1_HUMAN Serine/arginine repetitive matrix protein 1 OS=Homo sapiens OX=9606 GN=SRRM1 PE=1 SV=2;tr|A9Z1X7|A9Z1X7_HUMAN	S	3	0.331582	0.0900977	1.18149	0.942165	0.881952	1.01389	1.04202	1.22
A0A994J7H1	Serine/arginine repetitive matrix protein 1	SRRM1	KNGEVGRRRRHSPSRSASPSPRKRQKETSPR	673	tr|A0A0S2Z4Z6|A0A0S2Z4Z6_HUMAN Serine and arginine repetitive matrix 1 (Fragment) OS=Homo sapiens OX=9606 GN=SRRM1 PE=1 SV=1;sp|Q8IYB3|SRRM1_HUMAN Serine/arginine repetitive matrix protein 1 OS=Homo sapiens OX=9606 GN=SRRM1 PE=1 SV=2;tr|A9Z1X7|A9Z1X7_HUMAN	S	3	0.331582	0.0900977	1.18149	0.942165	0.881952	1.01389	1.04202	1.22
A0A994J7H1	Serine/arginine repetitive matrix protein 1	SRRM1	VGRRRRHSPSRSASPSPRKRQKETSPRMQMG	674	tr|A0A0S2Z4Z6|A0A0S2Z4Z6_HUMAN Serine and arginine repetitive matrix 1 (Fragment) OS=Homo sapiens OX=9606 GN=SRRM1 PE=1 SV=1;sp|Q8IYB3|SRRM1_HUMAN Serine/arginine repetitive matrix protein 1 OS=Homo sapiens OX=9606 GN=SRRM1 PE=1 SV=2;tr|A9Z1X7|A9Z1X7_HUMAN	S	2	0.331582	0.0900977	1.18149	0.942165	0.881952	1.01389	1.04202	1.22
A0A994J7H1	Serine/arginine repetitive matrix protein 1	SRRM1	SPPPKQRSSPVTKRRSPSLSSKHRKGSSPSR	675	tr|A0A0S2Z4Z6|A0A0S2Z4Z6_HUMAN Serine and arginine repetitive matrix 1 (Fragment) OS=Homo sapiens OX=9606 GN=SRRM1 PE=1 SV=1;sp|Q8IYB3|SRRM1_HUMAN Serine/arginine repetitive matrix protein 1 OS=Homo sapiens OX=9606 GN=SRRM1 PE=1 SV=2;tr|A9Z1X7|A9Z1X7_HUMAN	S	3	0.0859146	0.0284909	1.61514	1.76178	1.9414	1.76553	1.93678	1.70147
A0A994J7H1	Serine/arginine repetitive matrix protein 1	SRRM1	PPKQRSSPVTKRRSPSLSSKHRKGSSPSRST	676	tr|A0A0S2Z4Z6|A0A0S2Z4Z6_HUMAN Serine and arginine repetitive matrix 1 (Fragment) OS=Homo sapiens OX=9606 GN=SRRM1 PE=1 SV=1;sp|Q8IYB3|SRRM1_HUMAN Serine/arginine repetitive matrix protein 1 OS=Homo sapiens OX=9606 GN=SRRM1 PE=1 SV=2;tr|A9Z1X7|A9Z1X7_HUMAN	S	3	0.0773812	0.0265122	1.60565	1.7764	1.92707	1.75531	1.94526	1.6881
A0A994J7H1	Serine/arginine repetitive matrix protein 1	SRRM1	KQRSSPVTKRRSPSLSSKHRKGSSPSRSTRE	677	tr|A0A0S2Z4Z6|A0A0S2Z4Z6_HUMAN Serine and arginine repetitive matrix 1 (Fragment) OS=Homo sapiens OX=9606 GN=SRRM1 PE=1 SV=1;sp|Q8IYB3|SRRM1_HUMAN Serine/arginine repetitive matrix protein 1 OS=Homo sapiens OX=9606 GN=SRRM1 PE=1 SV=2;tr|A9Z1X7|A9Z1X7_HUMAN	S	2	0.60485	-1.10713	-0.634141	1.7259	-0.791892	-0.825155	-1.16385	-1.03251
A0A994J7H1	Serine/arginine repetitive matrix protein 1	SRRM1	QRSSPVTKRRSPSLSSKHRKGSSPSRSTREA	678	tr|A0A0S2Z4Z6|A0A0S2Z4Z6_HUMAN Serine and arginine repetitive matrix 1 (Fragment) OS=Homo sapiens OX=9606 GN=SRRM1 PE=1 SV=1;sp|Q8IYB3|SRRM1_HUMAN Serine/arginine repetitive matrix protein 1 OS=Homo sapiens OX=9606 GN=SRRM1 PE=1 SV=2;tr|A9Z1X7|A9Z1X7_HUMAN	S	2	0.425053	1.10088	1.56787	-1.56763	1.89119	1.73735	1.86289	1.59384
A0A994J7H1	Serine/arginine repetitive matrix protein 1	SRRM1	RRRRSPSPPPTRRRRSPSPAPPPRRRRTPTP	679	tr|A0A0S2Z4Z6|A0A0S2Z4Z6_HUMAN Serine and arginine repetitive matrix 1 (Fragment) OS=Homo sapiens OX=9606 GN=SRRM1 PE=1 SV=1;sp|Q8IYB3|SRRM1_HUMAN Serine/arginine repetitive matrix protein 1 OS=Homo sapiens OX=9606 GN=SRRM1 PE=1 SV=2;tr|A9Z1X7|A9Z1X7_HUMAN	S	3	0.115827	0.0267706	2.42497	2.57445	2.6591	2.58031	2.6636	2.49492
A0A994J7H1	Serine/arginine repetitive matrix protein 1	SRRM1	RRSPSPPPTRRRRSPSPAPPPRRRRTPTPPP	680	tr|A0A0S2Z4Z6|A0A0S2Z4Z6_HUMAN Serine and arginine repetitive matrix 1 (Fragment) OS=Homo sapiens OX=9606 GN=SRRM1 PE=1 SV=1;sp|Q8IYB3|SRRM1_HUMAN Serine/arginine repetitive matrix protein 1 OS=Homo sapiens OX=9606 GN=SRRM1 PE=1 SV=2;tr|A9Z1X7|A9Z1X7_HUMAN	S	3	0.115827	0.0267706	2.42497	2.57445	2.6591	2.58031	2.6636	2.49492
A0A994J7H1	Serine/arginine repetitive matrix protein 1	SRRM1	KRWQSPVTKSGRRRRSPSPPPTRRRRSPSPA	681	tr|A0A0S2Z4Z6|A0A0S2Z4Z6_HUMAN Serine and arginine repetitive matrix 1 (Fragment) OS=Homo sapiens OX=9606 GN=SRRM1 PE=1 SV=1;sp|Q8IYB3|SRRM1_HUMAN Serine/arginine repetitive matrix protein 1 OS=Homo sapiens OX=9606 GN=SRRM1 PE=1 SV=2;tr|A9Z1X7|A9Z1X7_HUMAN	S	2	0.0691575	-0.0279643	1.67271	1.84469	1.97159	1.76539	2.01071	1.629
A0A994J7H1	Serine/arginine repetitive matrix protein 1	SRRM1	WQSPVTKSGRRRRSPSPPPTRRRRSPSPAPP	682	tr|A0A0S2Z4Z6|A0A0S2Z4Z6_HUMAN Serine and arginine repetitive matrix 1 (Fragment) OS=Homo sapiens OX=9606 GN=SRRM1 PE=1 SV=1;sp|Q8IYB3|SRRM1_HUMAN Serine/arginine repetitive matrix protein 1 OS=Homo sapiens OX=9606 GN=SRRM1 PE=1 SV=2;tr|A9Z1X7|A9Z1X7_HUMAN	S	2	0.0691575	-0.0279643	1.67271	1.84469	1.97159	1.76539	2.01071	1.629
A0A994J7H1	Serine/arginine repetitive matrix protein 1	SRRM1	QRRYSPSPPPKRRTASPPPPPKRRASPSPPP	683	tr|A0A0S2Z4Z6|A0A0S2Z4Z6_HUMAN Serine and arginine repetitive matrix 1 (Fragment) OS=Homo sapiens OX=9606 GN=SRRM1 PE=1 SV=1;sp|Q8IYB3|SRRM1_HUMAN Serine/arginine repetitive matrix protein 1 OS=Homo sapiens OX=9606 GN=SRRM1 PE=1 SV=2;tr|A9Z1X7|A9Z1X7_HUMAN	S	2	0.335983	0.039848	2.42784	2.47016	2.50352	2.46132	2.59456	2.46518
A0A994J7H1	Serine/arginine repetitive matrix protein 1	SRRM1	RRRRTPTPPPRRRTPSPPPRRRSPSPRRYSP	684	tr|A0A0S2Z4Z6|A0A0S2Z4Z6_HUMAN Serine and arginine repetitive matrix 1 (Fragment) OS=Homo sapiens OX=9606 GN=SRRM1 PE=1 SV=1;sp|Q8IYB3|SRRM1_HUMAN Serine/arginine repetitive matrix protein 1 OS=Homo sapiens OX=9606 GN=SRRM1 PE=1 SV=2;tr|A9Z1X7|A9Z1X7_HUMAN	S	2	0.0996332	-0.0274861	2.51743	2.67615	2.69649	2.57443	2.7551	2.47809
A0A994J7H1	Serine/arginine repetitive matrix protein 1	SRRM1	PKRRASPSPPPKRRVSHSPPPKQRSSPVTKR	685	tr|A0A0S2Z4Z6|A0A0S2Z4Z6_HUMAN Serine and arginine repetitive matrix 1 (Fragment) OS=Homo sapiens OX=9606 GN=SRRM1 PE=1 SV=1;sp|Q8IYB3|SRRM1_HUMAN Serine/arginine repetitive matrix protein 1 OS=Homo sapiens OX=9606 GN=SRRM1 PE=1 SV=2;tr|A9Z1X7|A9Z1X7_HUMAN	S	2	0.794369	0.0951632	2.73468	2.65322	2.59818	2.70038	2.74035	2.83084
A0A994J7H1	Serine/arginine repetitive matrix protein 1	SRRM1	RRASPSPPPKRRVSHSPPPKQRSSPVTKRRS	686	tr|A0A0S2Z4Z6|A0A0S2Z4Z6_HUMAN Serine and arginine repetitive matrix 1 (Fragment) OS=Homo sapiens OX=9606 GN=SRRM1 PE=1 SV=1;sp|Q8IYB3|SRRM1_HUMAN Serine/arginine repetitive matrix protein 1 OS=Homo sapiens OX=9606 GN=SRRM1 PE=1 SV=2;tr|A9Z1X7|A9Z1X7_HUMAN	S	2	0.794369	0.0951632	2.73468	2.65322	2.59818	2.70038	2.74035	2.83084
A0A994J7H1	Serine/arginine repetitive matrix protein 1	SRRM1	RRQSPSPSTRPIRRVSRTPEPKKIKKAASPS	687	tr|A0A0S2Z4Z6|A0A0S2Z4Z6_HUMAN Serine and arginine repetitive matrix 1 (Fragment) OS=Homo sapiens OX=9606 GN=SRRM1 PE=1 SV=1;sp|Q8IYB3|SRRM1_HUMAN Serine/arginine repetitive matrix protein 1 OS=Homo sapiens OX=9606 GN=SRRM1 PE=1 SV=2;tr|A9Z1X7|A9Z1X7_HUMAN	S	2	0.321669	-0.228368	1.88046	2.28727	2.42917	2.03512	2.35091	1.52577
A0A994J7H1	Serine/arginine repetitive matrix protein 1	SRRM1	IKKAASPSPQSVRRVSSSRSVSGSPEPAAKK	688	tr|A0A0S2Z4Z6|A0A0S2Z4Z6_HUMAN Serine and arginine repetitive matrix 1 (Fragment) OS=Homo sapiens OX=9606 GN=SRRM1 PE=1 SV=1;sp|Q8IYB3|SRRM1_HUMAN Serine/arginine repetitive matrix protein 1 OS=Homo sapiens OX=9606 GN=SRRM1 PE=1 SV=2;tr|A9Z1X7|A9Z1X7_HUMAN	S	2	0.165332	0.358993	1.12053	-1.17088	0.999138	0.949997	0.00130983	1.07447
A0A994J7H1	Serine/arginine repetitive matrix protein 1	SRRM1	KKAASPSPQSVRRVSSSRSVSGSPEPAAKKP	689	tr|A0A0S2Z4Z6|A0A0S2Z4Z6_HUMAN Serine and arginine repetitive matrix 1 (Fragment) OS=Homo sapiens OX=9606 GN=SRRM1 PE=1 SV=1;sp|Q8IYB3|SRRM1_HUMAN Serine/arginine repetitive matrix protein 1 OS=Homo sapiens OX=9606 GN=SRRM1 PE=1 SV=2;tr|A9Z1X7|A9Z1X7_HUMAN	S	2	0.280201	-0.447828	0.569991	0.571248	-0.663173	0.497579	-0.161872	-1.20112
A0A994J7H1	Serine/arginine repetitive matrix protein 1	SRRM1	KAASPSPQSVRRVSSSRSVSGSPEPAAKKPP	690	tr|A0A0S2Z4Z6|A0A0S2Z4Z6_HUMAN Serine and arginine repetitive matrix 1 (Fragment) OS=Homo sapiens OX=9606 GN=SRRM1 PE=1 SV=1;sp|Q8IYB3|SRRM1_HUMAN Serine/arginine repetitive matrix protein 1 OS=Homo sapiens OX=9606 GN=SRRM1 PE=1 SV=2;tr|A9Z1X7|A9Z1X7_HUMAN	S	2	0.911539	-0.859122	0.569991	0.571248	0.76577	0.497579	-0.161872	-1.00606
A0A994J7H1	Serine/arginine repetitive matrix protein 1	SRRM1	ASPSPQSVRRVSSSRSVSGSPEPAAKKPPAP	691	tr|A0A0S2Z4Z6|A0A0S2Z4Z6_HUMAN Serine and arginine repetitive matrix 1 (Fragment) OS=Homo sapiens OX=9606 GN=SRRM1 PE=1 SV=1;sp|Q8IYB3|SRRM1_HUMAN Serine/arginine repetitive matrix protein 1 OS=Homo sapiens OX=9606 GN=SRRM1 PE=1 SV=2;tr|A9Z1X7|A9Z1X7_HUMAN	S	2	0.48383	-0.147435	1.26043	1.22148	1.33855	1.28996	0.873879	1.21431
A0A994J7H1	Serine/arginine repetitive matrix protein 1	SRRM1	PSPQSVRRVSSSRSVSGSPEPAAKKPPAPPS	692	tr|A0A0S2Z4Z6|A0A0S2Z4Z6_HUMAN Serine and arginine repetitive matrix 1 (Fragment) OS=Homo sapiens OX=9606 GN=SRRM1 PE=1 SV=1;sp|Q8IYB3|SRRM1_HUMAN Serine/arginine repetitive matrix protein 1 OS=Homo sapiens OX=9606 GN=SRRM1 PE=1 SV=2;tr|A9Z1X7|A9Z1X7_HUMAN	S	3	0.0410788	-0.00968506	0.796996	0.625125	0.705753	0.595812	0.81348	0.689527
A0A994J7H1	Serine/arginine repetitive matrix protein 1	SRRM1	PQSVRRVSSSRSVSGSPEPAAKKPPAPPSPV	693	tr|A0A0S2Z4Z6|A0A0S2Z4Z6_HUMAN Serine and arginine repetitive matrix 1 (Fragment) OS=Homo sapiens OX=9606 GN=SRRM1 PE=1 SV=1;sp|Q8IYB3|SRRM1_HUMAN Serine/arginine repetitive matrix protein 1 OS=Homo sapiens OX=9606 GN=SRRM1 PE=1 SV=2;tr|A9Z1X7|A9Z1X7_HUMAN	S	2	0.501392	-0.199938	1.29674	1.26061	1.21038	1.23307	0.711094	1.22375
A0A994J7H1	Serine/arginine repetitive matrix protein 1	SRRM1	PSPPPRRRSPSPRRYSPPIQRRYSPSPPPKR	694	tr|A0A0S2Z4Z6|A0A0S2Z4Z6_HUMAN Serine and arginine repetitive matrix 1 (Fragment) OS=Homo sapiens OX=9606 GN=SRRM1 PE=1 SV=1;sp|Q8IYB3|SRRM1_HUMAN Serine/arginine repetitive matrix protein 1 OS=Homo sapiens OX=9606 GN=SRRM1 PE=1 SV=2;tr|A9Z1X7|A9Z1X7_HUMAN	S	2	0.0585562	0.0197858	0.384228	0.209423	0.591826	0.488939	0.361296	0.394599
A0A994J7H1	Serine/arginine repetitive matrix protein 1	SRRM1	SPSPRRYSPPIQRRYSPSPPPKRRTASPPPP	695	tr|A0A0S2Z4Z6|A0A0S2Z4Z6_HUMAN Serine and arginine repetitive matrix 1 (Fragment) OS=Homo sapiens OX=9606 GN=SRRM1 PE=1 SV=1;sp|Q8IYB3|SRRM1_HUMAN Serine/arginine repetitive matrix protein 1 OS=Homo sapiens OX=9606 GN=SRRM1 PE=1 SV=2;tr|A9Z1X7|A9Z1X7_HUMAN	S	2	0.159818	-0.0182228	2.1833	2.18639	2.21446	2.15139	2.25779	2.1203
A0A994J7H1	Serine/arginine repetitive matrix protein 1	SRRM1	SPRRYSPPIQRRYSPSPPPKRRTASPPPPPK	696	tr|A0A0S2Z4Z6|A0A0S2Z4Z6_HUMAN Serine and arginine repetitive matrix 1 (Fragment) OS=Homo sapiens OX=9606 GN=SRRM1 PE=1 SV=1;sp|Q8IYB3|SRRM1_HUMAN Serine/arginine repetitive matrix protein 1 OS=Homo sapiens OX=9606 GN=SRRM1 PE=1 SV=2;tr|A9Z1X7|A9Z1X7_HUMAN	S	2	0.159818	-0.0182228	2.1833	2.18639	2.21446	2.15139	2.25779	2.1203
A0A994J7H1	Serine/arginine repetitive matrix protein 1	SRRM1	ERKRSHSRSPRHRTKSRSPSPAPEKKEKTPE	697	tr|A0A0S2Z4Z6|A0A0S2Z4Z6_HUMAN Serine and arginine repetitive matrix 1 (Fragment) OS=Homo sapiens OX=9606 GN=SRRM1 PE=1 SV=1;sp|Q8IYB3|SRRM1_HUMAN Serine/arginine repetitive matrix protein 1 OS=Homo sapiens OX=9606 GN=SRRM1 PE=1 SV=2;tr|A9Z1X7|A9Z1X7_HUMAN	S	2	0.296755	0.107153	2.68974	2.55139	2.2867	2.76612	2.61643	2.46674
A0A994J7H1	Serine/arginine repetitive matrix protein 1	SRRM1	KRSHSRSPRHRTKSRSPSPAPEKKEKTPELP	698	tr|A0A0S2Z4Z6|A0A0S2Z4Z6_HUMAN Serine and arginine repetitive matrix 1 (Fragment) OS=Homo sapiens OX=9606 GN=SRRM1 PE=1 SV=1;sp|Q8IYB3|SRRM1_HUMAN Serine/arginine repetitive matrix protein 1 OS=Homo sapiens OX=9606 GN=SRRM1 PE=1 SV=2;tr|A9Z1X7|A9Z1X7_HUMAN	S	2	0.288537	0.105043	2.7017	2.5652	2.30024	2.7793	2.62854	2.47443
A0A994J7H1	Serine/arginine repetitive matrix protein 1	SRRM1	SHSRSPRHRTKSRSPSPAPEKKEKTPELPEP	699	tr|A0A0S2Z4Z6|A0A0S2Z4Z6_HUMAN Serine and arginine repetitive matrix 1 (Fragment) OS=Homo sapiens OX=9606 GN=SRRM1 PE=1 SV=1;sp|Q8IYB3|SRRM1_HUMAN Serine/arginine repetitive matrix protein 1 OS=Homo sapiens OX=9606 GN=SRRM1 PE=1 SV=2;tr|A9Z1X7|A9Z1X7_HUMAN	S	2	0.288537	0.105043	2.7017	2.5652	2.30024	2.7793	2.62854	2.47443
A0A994J7H1	Serine/arginine repetitive matrix protein 1	SRRM1	LKVPKPEPIPEPKEPSPEKNSKKEKEKEKTR	700	tr|A0A0S2Z4Z6|A0A0S2Z4Z6_HUMAN Serine and arginine repetitive matrix 1 (Fragment) OS=Homo sapiens OX=9606 GN=SRRM1 PE=1 SV=1;sp|Q8IYB3|SRRM1_HUMAN Serine/arginine repetitive matrix protein 1 OS=Homo sapiens OX=9606 GN=SRRM1 PE=1 SV=2;tr|A9Z1X7|A9Z1X7_HUMAN	S	3	0.211984	-0.0367369	1.1212	1.23182	1.34481	1.23038	1.19137	1.16587
A0A0U1RQE4			RRELGGQRRARGRALSGHSAADRNERNKPEH	701	tr|A0A0U1RQE4|A0A0U1RQE4_HUMAN SH3 domain containing 19 OS=Homo sapiens OX=9606 GN=SH3D19 PE=1 SV=1	S	3	0.921526	-0.113	-0.174662	-0.0776019	-0.0390681	-0.146339	-0.198268	-0.285725
A0A0U1RQE4	SH3 domain-containing protein 19	SH3D19	RIPAKPGKCLHEDPQSPPPLPAEKPIGNTFS	702	tr|A0A0U1RQE4|A0A0U1RQE4_HUMAN SH3 domain containing 19 OS=Homo sapiens OX=9606 GN=SH3D19 PE=1 SV=1;tr|A0A494C1M0|A0A494C1M0_HUMAN SH3 domain containing 19 OS=Homo sapiens OX=9606 GN=SH3D19 PE=1 SV=1;sp|Q5HYK7|SH319_HUMAN SH3 domain-containing protein 19 O	S	3	0.52474	-0.311873	-0.743804	-0.200169	-1.00182	-0.841396	-0.856152	-1.18387
A0A0U1RQE4	SH3 domain-containing protein 19	SH3D19	ATRRSNKKLPFNRSSSDMDLQKKQSNLATGL	703	tr|A0A0U1RQE4|A0A0U1RQE4_HUMAN SH3 domain containing 19 OS=Homo sapiens OX=9606 GN=SH3D19 PE=1 SV=1;tr|A0A494C1M0|A0A494C1M0_HUMAN SH3 domain containing 19 OS=Homo sapiens OX=9606 GN=SH3D19 PE=1 SV=1;sp|Q5HYK7|SH319_HUMAN SH3 domain-containing protein 19 O	S	2	0.281237	-0.200757	-0.867661	-0.846887	-0.688399	-0.875848	-0.588997	-1.54037
A0A0U1RQE4			AADRNERNKPEHRSSSQGPLSSIRAVIKRSS	704	tr|A0A0U1RQE4|A0A0U1RQE4_HUMAN SH3 domain containing 19 OS=Homo sapiens OX=9606 GN=SH3D19 PE=1 SV=1	S	2	0.162692	0.027724	0.158238	0.242028	0.21114	0.192431	0.347899	0.154249
A0A0U1RQI9	Ubiquitin carboxyl-terminal hydrolase 24	USP24	LLDDFLFRASRIILNSHSPAGSAAISQQDFH	705	tr|A0A0U1RQI9|A0A0U1RQI9_HUMAN ubiquitinyl hydrolase 1 OS=Homo sapiens OX=9606 GN=USP24 PE=1 SV=2;sp|Q9UPU5|UBP24_HUMAN Ubiquitin carboxyl-terminal hydrolase 24 OS=Homo sapiens OX=9606 GN=USP24 PE=1 SV=3	S	3	NaN	0	-1.05667	-0.942258	-0.566347	-1.01428	-0.302524	-1.0825
A0A0U1RQI9	Ubiquitin carboxyl-terminal hydrolase 24	USP24	DDFLFRASRIILNSHSPAGSAAISQQDFHPK	706	tr|A0A0U1RQI9|A0A0U1RQI9_HUMAN ubiquitinyl hydrolase 1 OS=Homo sapiens OX=9606 GN=USP24 PE=1 SV=2;sp|Q9UPU5|UBP24_HUMAN Ubiquitin carboxyl-terminal hydrolase 24 OS=Homo sapiens OX=9606 GN=USP24 PE=1 SV=3	S	3	NaN	0	-1.13263	-0.844361	-1.3948	-0.891196	-0.810088	-1.15853
A0A0U1RQI9	Ubiquitin carboxyl-terminal hydrolase 24	USP24	FRASRIILNSHSPAGSAAISQQDFHPKCSTA	707	tr|A0A0U1RQI9|A0A0U1RQI9_HUMAN ubiquitinyl hydrolase 1 OS=Homo sapiens OX=9606 GN=USP24 PE=1 SV=2;sp|Q9UPU5|UBP24_HUMAN Ubiquitin carboxyl-terminal hydrolase 24 OS=Homo sapiens OX=9606 GN=USP24 PE=1 SV=3	S	3	NaN	0	-1.35467	-1.10764	-0.948288	-0.793061	-1.24968	-1.19235
A0A0U1RQI9	Ubiquitin carboxyl-terminal hydrolase 24	USP24	LDYGGYEPMDSGGGPSPGPGGGPRGDGGGDG	708	tr|A0A0U1RQI9|A0A0U1RQI9_HUMAN ubiquitinyl hydrolase 1 OS=Homo sapiens OX=9606 GN=USP24 PE=1 SV=2;sp|Q9UPU5|UBP24_HUMAN Ubiquitin carboxyl-terminal hydrolase 24 OS=Homo sapiens OX=9606 GN=USP24 PE=1 SV=3	S	4	0.0176267	-0.0295582	-1.08896	0.193232	0.150588	0.133449	-1.00664	0.0393755
A0A0U1RQI9	Ubiquitin carboxyl-terminal hydrolase 24	USP24	SVVRQEAEDLSLSAPSSPEISPQSSPRPHRP	709	tr|A0A0U1RQI9|A0A0U1RQI9_HUMAN ubiquitinyl hydrolase 1 OS=Homo sapiens OX=9606 GN=USP24 PE=1 SV=2;sp|Q9UPU5|UBP24_HUMAN Ubiquitin carboxyl-terminal hydrolase 24 OS=Homo sapiens OX=9606 GN=USP24 PE=1 SV=3	S	4	NaN	0	-0.825918	-1.14761	-1.20726	-0.992463	-1.03687	-0.978151
A0A0U1RQI9	Ubiquitin carboxyl-terminal hydrolase 24	USP24	VVRQEAEDLSLSAPSSPEISPQSSPRPHRPN	710	tr|A0A0U1RQI9|A0A0U1RQI9_HUMAN ubiquitinyl hydrolase 1 OS=Homo sapiens OX=9606 GN=USP24 PE=1 SV=2;sp|Q9UPU5|UBP24_HUMAN Ubiquitin carboxyl-terminal hydrolase 24 OS=Homo sapiens OX=9606 GN=USP24 PE=1 SV=3	S	4	NaN	0	-1.24344	-0.958846	-1.07621	-1.40816	-1.28613	-0.91827
A0A0U1RQI9	Ubiquitin carboxyl-terminal hydrolase 24	USP24	EAEDLSLSAPSSPEISPQSSPRPHRPNNDRL	711	tr|A0A0U1RQI9|A0A0U1RQI9_HUMAN ubiquitinyl hydrolase 1 OS=Homo sapiens OX=9606 GN=USP24 PE=1 SV=2;sp|Q9UPU5|UBP24_HUMAN Ubiquitin carboxyl-terminal hydrolase 24 OS=Homo sapiens OX=9606 GN=USP24 PE=1 SV=3	S	4	0.544679	0.459388	-0.555612	0.421705	0.547115	0.552505	0.845108	0.393759
A0A0U1RQI9	Ubiquitin carboxyl-terminal hydrolase 24	USP24	DLSLSAPSSPEISPQSSPRPHRPNNDRLSIL	712	tr|A0A0U1RQI9|A0A0U1RQI9_HUMAN ubiquitinyl hydrolase 1 OS=Homo sapiens OX=9606 GN=USP24 PE=1 SV=2;sp|Q9UPU5|UBP24_HUMAN Ubiquitin carboxyl-terminal hydrolase 24 OS=Homo sapiens OX=9606 GN=USP24 PE=1 SV=3	S	4	1.00467	1.00052	-1.06674	-1.01023	-0.631785	-0.780671	0.679718	0.393759
A0A0U1RQI9	Ubiquitin carboxyl-terminal hydrolase 24	USP24	LSLSAPSSPEISPQSSPRPHRPNNDRLSILT	713	tr|A0A0U1RQI9|A0A0U1RQI9_HUMAN ubiquitinyl hydrolase 1 OS=Homo sapiens OX=9606 GN=USP24 PE=1 SV=2;sp|Q9UPU5|UBP24_HUMAN Ubiquitin carboxyl-terminal hydrolase 24 OS=Homo sapiens OX=9606 GN=USP24 PE=1 SV=3	S	4	0.170901	-0.284275	-0.940523	0.421705	0.359374	0.552505	-0.814165	-0.75061
A0A0U1RQI9	Ubiquitin carboxyl-terminal hydrolase 24	USP24	MSLCGTPEKSSYRQLSVSDRSSIRVEEIIPA	714	tr|A0A0U1RQI9|A0A0U1RQI9_HUMAN ubiquitinyl hydrolase 1 OS=Homo sapiens OX=9606 GN=USP24 PE=1 SV=2;sp|Q9UPU5|UBP24_HUMAN Ubiquitin carboxyl-terminal hydrolase 24 OS=Homo sapiens OX=9606 GN=USP24 PE=1 SV=3	S	2	0.0289526	0.00854565	-0.630669	-0.351027	-0.480999	-0.591079	-0.446173	-0.399806
A0A0U1RQI9	Ubiquitin carboxyl-terminal hydrolase 24	USP24	KTLLSESSSQSSKSPSLSSKQQHQPSASSIL	715	tr|A0A0U1RQI9|A0A0U1RQI9_HUMAN ubiquitinyl hydrolase 1 OS=Homo sapiens OX=9606 GN=USP24 PE=1 SV=2;sp|Q9UPU5|UBP24_HUMAN Ubiquitin carboxyl-terminal hydrolase 24 OS=Homo sapiens OX=9606 GN=USP24 PE=1 SV=3	S	2	0.011722	0.0179551	-1.2244	-0.0887611	-1.02557	-1.00923	-0.0437097	-1.23192
A0A0U1RQI9	Ubiquitin carboxyl-terminal hydrolase 24	USP24	VSNETSTGKTFQRTISAQDTLAYATALLNEK	716	tr|A0A0U1RQI9|A0A0U1RQI9_HUMAN ubiquitinyl hydrolase 1 OS=Homo sapiens OX=9606 GN=USP24 PE=1 SV=2;sp|Q9UPU5|UBP24_HUMAN Ubiquitin carboxyl-terminal hydrolase 24 OS=Homo sapiens OX=9606 GN=USP24 PE=1 SV=3	S	2	0.900093	-0.11294	-0.31201	-0.251226	-0.364398	-0.468512	-0.3251	-0.472844
A0A0U1RQI9	Ubiquitin carboxyl-terminal hydrolase 24	USP24	WNAYMLFYQRVSDQNSPVLPKKSRVSVVRQE	717	tr|A0A0U1RQI9|A0A0U1RQI9_HUMAN ubiquitinyl hydrolase 1 OS=Homo sapiens OX=9606 GN=USP24 PE=1 SV=2;sp|Q9UPU5|UBP24_HUMAN Ubiquitin carboxyl-terminal hydrolase 24 OS=Homo sapiens OX=9606 GN=USP24 PE=1 SV=3	S	2	0.531887	-0.07149	0.932554	1.02644	1.11204	1.00407	0.947263	0.905227
A0A0U1RR27	C-myc promoter-binding protein	DENND4A	NTLDIGKPPLRSKRDSLEKESSDDDTPFDGS	718	tr|A0A0U1RR27|A0A0U1RR27_HUMAN DENN domain containing 4A OS=Homo sapiens OX=9606 GN=DENND4A PE=1 SV=2;tr|A0A7I2RAZ6|A0A7I2RAZ6_HUMAN DENN domain containing 4A OS=Homo sapiens OX=9606 GN=DENND4A PE=1 SV=1;sp|Q7Z401|MYCPP_HUMAN C-myc promoter-binding protein	S	3	0.0902585	-0.167379	0.0757514	-0.965243	-0.196477	0.0661307	-1.69315	0.0389096
A0A0U1RR27	C-myc promoter-binding protein	DENND4A	GKPPLRSKRDSLEKESSDDDTPFDGSNYLAD	719	tr|A0A0U1RR27|A0A0U1RR27_HUMAN DENN domain containing 4A OS=Homo sapiens OX=9606 GN=DENND4A PE=1 SV=2;tr|A0A7I2RAZ6|A0A7I2RAZ6_HUMAN DENN domain containing 4A OS=Homo sapiens OX=9606 GN=DENND4A PE=1 SV=1;sp|Q7Z401|MYCPP_HUMAN C-myc promoter-binding protein	S	3	0.102402	0.141161	0.0757514	-1.13998	-0.196477	0.0661307	-0.942262	0.0389096
A0A0U1RR27	C-myc promoter-binding protein	DENND4A	KPPLRSKRDSLEKESSDDDTPFDGSNYLADK	720	tr|A0A0U1RR27|A0A0U1RR27_HUMAN DENN domain containing 4A OS=Homo sapiens OX=9606 GN=DENND4A PE=1 SV=2;tr|A0A7I2RAZ6|A0A7I2RAZ6_HUMAN DENN domain containing 4A OS=Homo sapiens OX=9606 GN=DENND4A PE=1 SV=1;sp|Q7Z401|MYCPP_HUMAN C-myc promoter-binding protein	S	3	0.0867448	0.0993715	0.0757514	-0.885941	-0.196477	0.0661307	-0.813593	0.0389096
A0A0U1RR27	C-myc promoter-binding protein	DENND4A	TAMSKCPIFPMARSISTSGPLDKEDTGRQKL	721	tr|A0A0U1RR27|A0A0U1RR27_HUMAN DENN domain containing 4A OS=Homo sapiens OX=9606 GN=DENND4A PE=1 SV=2;tr|A0A7I2RAZ6|A0A7I2RAZ6_HUMAN DENN domain containing 4A OS=Homo sapiens OX=9606 GN=DENND4A PE=1 SV=1;sp|Q7Z401|MYCPP_HUMAN C-myc promoter-binding protein	S	2	0.396599	-0.0686598	-0.780978	-0.651285	-0.541012	-0.730021	-0.764967	-0.684266
A0A0U1RR71	Pleckstrin homology domain-containing family G member 3	PLEKHG3	VDFVAAESTEDLKALSSEEEEEMGGAAQEPE	722	tr|A0A0U1RR71|A0A0U1RR71_HUMAN Pleckstrin homology and RhoGEF domain containing G3 OS=Homo sapiens OX=9606 GN=PLEKHG3 PE=1 SV=2;tr|A0A8C8NWT4|A0A8C8NWT4_HUMAN Pleckstrin homology and RhoGEF domain containing G3 OS=Homo sapiens OX=9606 GN=PLEKHG3 PE=1 SV=1;	S	3	0.455404	-0.432961	0.433098	0.286831	0.220042	0.25115	0.318731	-0.928792
A0A0U1RR71	Pleckstrin homology domain-containing family G member 3	PLEKHG3	DFVAAESTEDLKALSSEEEEEMGGAAQEPES	723	tr|A0A0U1RR71|A0A0U1RR71_HUMAN Pleckstrin homology and RhoGEF domain containing G3 OS=Homo sapiens OX=9606 GN=PLEKHG3 PE=1 SV=2;tr|A0A8C8NWT4|A0A8C8NWT4_HUMAN Pleckstrin homology and RhoGEF domain containing G3 OS=Homo sapiens OX=9606 GN=PLEKHG3 PE=1 SV=1;	S	3	0.452516	-0.493988	0.433098	0.286831	0.220042	0.25115	0.318731	-1.11187
A0A0U1RR71	Pleckstrin homology domain-containing family G member 3	PLEKHG3	EDNRRVIVMEKGPLPSPTAGLEESSGQGPSS	724	tr|A0A0U1RR71|A0A0U1RR71_HUMAN Pleckstrin homology and RhoGEF domain containing G3 OS=Homo sapiens OX=9606 GN=PLEKHG3 PE=1 SV=2;tr|A0A8C8NWT4|A0A8C8NWT4_HUMAN Pleckstrin homology and RhoGEF domain containing G3 OS=Homo sapiens OX=9606 GN=PLEKHG3 PE=1 SV=1;	S	4	NaN	0	-0.916422	-1.10088	-1.33416	-1.16072	-0.887158	-1.01133
A0A0U1RR71	Pleckstrin homology domain-containing family G member 3	PLEKHG3	MEKGPLPSPTAGLEESSGQGPSSPVALLGQV	725	tr|A0A0U1RR71|A0A0U1RR71_HUMAN Pleckstrin homology and RhoGEF domain containing G3 OS=Homo sapiens OX=9606 GN=PLEKHG3 PE=1 SV=2;tr|A0A8C8NWT4|A0A8C8NWT4_HUMAN Pleckstrin homology and RhoGEF domain containing G3 OS=Homo sapiens OX=9606 GN=PLEKHG3 PE=1 SV=1;	S	4	NaN	0	-1.42542	-0.961614	-1.44432	-0.989169	-1.00108	-0.996439
A0A0U1RR71	Pleckstrin homology domain-containing family G member 3	PLEKHG3	PSPTAGLEESSGQGPSSPVALLGQVQDFQQS	726	tr|A0A0U1RR71|A0A0U1RR71_HUMAN Pleckstrin homology and RhoGEF domain containing G3 OS=Homo sapiens OX=9606 GN=PLEKHG3 PE=1 SV=2;tr|A0A8C8NWT4|A0A8C8NWT4_HUMAN Pleckstrin homology and RhoGEF domain containing G3 OS=Homo sapiens OX=9606 GN=PLEKHG3 PE=1 SV=1;	S	4	0.770262	-0.55535	-0.785846	-0.799496	0.0545915	-0.969645	-0.822906	-1.40425
A0A0U1RR71	Pleckstrin homology domain-containing family G member 3	PLEKHG3	SPTAGLEESSGQGPSSPVALLGQVQDFQQSA	727	tr|A0A0U1RR71|A0A0U1RR71_HUMAN Pleckstrin homology and RhoGEF domain containing G3 OS=Homo sapiens OX=9606 GN=PLEKHG3 PE=1 SV=2;tr|A0A8C8NWT4|A0A8C8NWT4_HUMAN Pleckstrin homology and RhoGEF domain containing G3 OS=Homo sapiens OX=9606 GN=PLEKHG3 PE=1 SV=1;	S	4	NaN	0	-0.75523	-1.47972	-0.627211	-1.10332	-0.82	-0.822061
A0A0U1RR71	Pleckstrin homology domain-containing family G member 3	PLEKHG3	SNNNSSSWLNVKGPLSPFNSRAAAGPAHHKL	728	tr|A0A0U1RR71|A0A0U1RR71_HUMAN Pleckstrin homology and RhoGEF domain containing G3 OS=Homo sapiens OX=9606 GN=PLEKHG3 PE=1 SV=2;tr|A0A8C8NWT4|A0A8C8NWT4_HUMAN Pleckstrin homology and RhoGEF domain containing G3 OS=Homo sapiens OX=9606 GN=PLEKHG3 PE=1 SV=1;	S	2	0.156331	0.0312143	-0.294748	-0.22175	-0.190044	-0.0950822	-0.188663	-0.329154
A0A0U1RR71	Pleckstrin homology domain-containing family G member 3	PLEKHG3	KSSGFGSPRLVSRSSSVLSLEGSEKGLARHG	729	tr|A0A0U1RR71|A0A0U1RR71_HUMAN Pleckstrin homology and RhoGEF domain containing G3 OS=Homo sapiens OX=9606 GN=PLEKHG3 PE=1 SV=2;tr|A0A8C8NWT4|A0A8C8NWT4_HUMAN Pleckstrin homology and RhoGEF domain containing G3 OS=Homo sapiens OX=9606 GN=PLEKHG3 PE=1 SV=1;	S	2	0.125794	-0.113184	-0.0422771	-0.0804777	-0.718389	-0.0382627	-0.865836	-0.276598
A0A0U1RR71	Pleckstrin homology domain-containing family G member 3	PLEKHG3	GFGSPRLVSRSSSVLSLEGSEKGLARHGSAT	730	tr|A0A0U1RR71|A0A0U1RR71_HUMAN Pleckstrin homology and RhoGEF domain containing G3 OS=Homo sapiens OX=9606 GN=PLEKHG3 PE=1 SV=2;tr|A0A8C8NWT4|A0A8C8NWT4_HUMAN Pleckstrin homology and RhoGEF domain containing G3 OS=Homo sapiens OX=9606 GN=PLEKHG3 PE=1 SV=1;	S	2	0.0444613	-0.0402812	-0.0422771	-0.0804777	-0.778948	-0.0382627	-0.707686	-0.276598
A0A0U1RRC9	Ubiquitin-associated and SH3 domain-containing protein A	UBASH3A	EWTKWEAGKTTPTLMSLEELKEANFNIDTDY	731	tr|A0A0U1RRC9|A0A0U1RRC9_HUMAN Ubiquitin associated and SH3 domain containing A OS=Homo sapiens OX=9606 GN=UBASH3A PE=1 SV=1;sp|P57075|UBS3A_HUMAN Ubiquitin-associated and SH3 domain-containing protein A OS=Homo sapiens OX=9606 GN=UBASH3A PE=1 SV=1	S	2	NaN	0	-1.33846	-1.07856	-1.40525	-0.897839	-0.887076	-1.35745
A0A0U1RRM1	Transcriptional repressor p66-beta	GATAD2B	MSARRSEPERGRLTPSPDIIVLSDNEASSPR	732	tr|A0A0U1RRM1|A0A0U1RRM1_HUMAN GATA zinc finger domain containing 2B OS=Homo sapiens OX=9606 GN=GATAD2B PE=1 SV=1;sp|Q8WXI9|P66B_HUMAN Transcriptional repressor p66-beta OS=Homo sapiens OX=9606 GN=GATAD2B PE=1 SV=1;tr|A0A0U1RRK3|A0A0U1RRK3_HUMAN GATA zinc	S	2	0.822708	0.152049	1.72333	1.74584	1.90947	1.98332	1.82294	2.02853
A0A0U1RRM1	Transcriptional repressor p66-beta	GATAD2B	PERGRLTPSPDIIVLSDNEASSPRSSSRMEE	733	tr|A0A0U1RRM1|A0A0U1RRM1_HUMAN GATA zinc finger domain containing 2B OS=Homo sapiens OX=9606 GN=GATAD2B PE=1 SV=1;sp|Q8WXI9|P66B_HUMAN Transcriptional repressor p66-beta OS=Homo sapiens OX=9606 GN=GATAD2B PE=1 SV=1;tr|A0A0U1RRK3|A0A0U1RRK3_HUMAN GATA zinc	S	3	0.132808	0.0737814	1.88698	1.50564	1.57889	1.77068	1.42237	1.9998
A0A0U1RRM1	Transcriptional repressor p66-beta	GATAD2B	LTPSPDIIVLSDNEASSPRSSSRMEERLKAA	734	tr|A0A0U1RRM1|A0A0U1RRM1_HUMAN GATA zinc finger domain containing 2B OS=Homo sapiens OX=9606 GN=GATAD2B PE=1 SV=1;sp|Q8WXI9|P66B_HUMAN Transcriptional repressor p66-beta OS=Homo sapiens OX=9606 GN=GATAD2B PE=1 SV=1;tr|A0A0U1RRK3|A0A0U1RRK3_HUMAN GATA zinc	S	2	2.06015	-1.14548	-0.0443277	-0.0332941	-0.0900948	-0.7603	-1.57904	-1.26481
A0A0U1RRM1	Transcriptional repressor p66-beta	GATAD2B	TPSPDIIVLSDNEASSPRSSSRMEERLKAAN	735	tr|A0A0U1RRM1|A0A0U1RRM1_HUMAN GATA zinc finger domain containing 2B OS=Homo sapiens OX=9606 GN=GATAD2B PE=1 SV=1;sp|Q8WXI9|P66B_HUMAN Transcriptional repressor p66-beta OS=Homo sapiens OX=9606 GN=GATAD2B PE=1 SV=1;tr|A0A0U1RRK3|A0A0U1RRK3_HUMAN GATA zinc	S	2	0.833214	0.154247	1.74258	1.90868	1.85881	1.87171	1.98583	2.11527
A0A0U1RRM1	Transcriptional repressor p66-beta	GATAD2B	PDIIVLSDNEASSPRSSSRMEERLKAANLEM	736	tr|A0A0U1RRM1|A0A0U1RRM1_HUMAN GATA zinc finger domain containing 2B OS=Homo sapiens OX=9606 GN=GATAD2B PE=1 SV=1;sp|Q8WXI9|P66B_HUMAN Transcriptional repressor p66-beta OS=Homo sapiens OX=9606 GN=GATAD2B PE=1 SV=1;tr|A0A0U1RRK3|A0A0U1RRK3_HUMAN GATA zinc	S	3	0.467868	0.641146	-1.47151	-1.34069	-0.739286	-1.12668	-1.05506	0.553682
A0A0U1RRM1	Transcriptional repressor p66-beta	GATAD2B	NLASHIQPGTVNRVSSPLPSPSAMTDAANSQ	737	tr|A0A0U1RRM1|A0A0U1RRM1_HUMAN GATA zinc finger domain containing 2B OS=Homo sapiens OX=9606 GN=GATAD2B PE=1 SV=1;sp|Q8WXI9|P66B_HUMAN Transcriptional repressor p66-beta OS=Homo sapiens OX=9606 GN=GATAD2B PE=1 SV=1;tr|A0A0U1RR30|A0A0U1RR30_HUMAN GATA zinc	S	3	1.59675	-0.132007	0.459326	0.383077	0.366926	0.221215	0.2992	0.292893
A0A0U1RRM1	Transcriptional repressor p66-beta	GATAD2B	HIQPGTVNRVSSPLPSPSAMTDAANSQAAAK	738	tr|A0A0U1RRM1|A0A0U1RRM1_HUMAN GATA zinc finger domain containing 2B OS=Homo sapiens OX=9606 GN=GATAD2B PE=1 SV=1;sp|Q8WXI9|P66B_HUMAN Transcriptional repressor p66-beta OS=Homo sapiens OX=9606 GN=GATAD2B PE=1 SV=1;tr|A0A0U1RR30|A0A0U1RR30_HUMAN GATA zinc	S	3	1.59675	-0.132007	0.459326	0.383077	0.366926	0.221215	0.2992	0.292893
A0A0U1RRM6			VLPHYATVPRPLNKNSRPSSPVNTPSSQPPA	739	tr|A0A0U1RRM6|A0A0U1RRM6_HUMAN ENAH actin regulator OS=Homo sapiens OX=9606 GN=ENAH PE=1 SV=1;tr|A0A8Q3WLE0|A0A8Q3WLE0_HUMAN ENAH actin regulator OS=Homo sapiens OX=9606 GN=ENAH PE=1 SV=1	S	2	0.0653214	0.00583786	0.764404	0.68492	0.735347	0.698674	0.77046	0.733049
A0A0U1RRM6			HYATVPRPLNKNSRPSSPVNTPSSQPPATKP	740	tr|A0A0U1RRM6|A0A0U1RRM6_HUMAN ENAH actin regulator OS=Homo sapiens OX=9606 GN=ENAH PE=1 SV=1;tr|A0A8Q3WLE0|A0A8Q3WLE0_HUMAN ENAH actin regulator OS=Homo sapiens OX=9606 GN=ENAH PE=1 SV=1	S	3	0.382651	0.836017	-1.64793	0.68492	-1.10763	0.698674	0.77046	-1.03173
A0A0U1RRM6			YATVPRPLNKNSRPSSPVNTPSSQPPATKPC	741	tr|A0A0U1RRM6|A0A0U1RRM6_HUMAN ENAH actin regulator OS=Homo sapiens OX=9606 GN=ENAH PE=1 SV=1;tr|A0A8Q3WLE0|A0A8Q3WLE0_HUMAN ENAH actin regulator OS=Homo sapiens OX=9606 GN=ENAH PE=1 SV=1	S	3	0.0653214	0.00583786	0.764404	0.68492	0.735347	0.698674	0.77046	0.733049
A0A0U1RRM6	Protein enabled homolog	ENAH	QETVFYLGPTLPRQNSQLPAQVQNGPSQEEL;VLNSQETGPTLPRQNSQLPAQVQNGPSQEEL	742	tr|A0A0U1RRM6|A0A0U1RRM6_HUMAN ENAH actin regulator OS=Homo sapiens OX=9606 GN=ENAH PE=1 SV=1;tr|A0A075B6E5|A0A075B6E5_HUMAN ENAH actin regulator (Fragment) OS=Homo sapiens OX=9606 GN=ENAH PE=1 SV=2;sp|Q8N8S7|ENAH_HUMAN Protein enabled homolog OS=Homo sapi	S	3	0.382419	0.0891524	0.07831	0.122493	0.367027	0.322012	0.199895	0.313379
A0A140LJL2	Protein Dos	DOS	EPVVATPALVAAAPTSPDHSPA_________	743	tr|A0A140LJL2|A0A140LJL2_HUMAN CACN subunit beta associated regulatory protein OS=Homo sapiens OX=9606 GN=CBARP PE=1 SV=1;sp|Q8N350|CBARP_HUMAN Voltage-dependent calcium channel beta subunit-associated regulatory protein OS=Homo sapiens OX=9606 GN=CBARP PE	S	3	0.352294	0.32445	-0.0958672	-0.151497	-1.20084	-0.258373	0.10245	-0.31893
A0A140LJL2	Protein Dos	DOS	ATPALVAAAPTSPDHSPA_____________	744	tr|A0A140LJL2|A0A140LJL2_HUMAN CACN subunit beta associated regulatory protein OS=Homo sapiens OX=9606 GN=CBARP PE=1 SV=1;sp|Q8N350|CBARP_HUMAN Voltage-dependent calcium channel beta subunit-associated regulatory protein OS=Homo sapiens OX=9606 GN=CBARP PE	S	3	0.211478	0.104946	-0.0958672	-0.151497	-0.542328	-0.258373	0.10245	-0.31893
A0A140T923	Tenascin-X	TNXB	RDGRPQVVPVEGPERSFVVSSLDPDHKYRFT	745	tr|A0A140T923|A0A140T923_HUMAN Tenascin-X (Fragment) OS=Homo sapiens OX=9606 GN=TNXB PE=1 SV=1;tr|A0A140T956|A0A140T956_HUMAN Tenascin-X (Fragment) OS=Homo sapiens OX=9606 GN=TNXB PE=1 SV=1;tr|A0A140T8Z8|A0A140T8Z8_HUMAN Tenascin-X (Fragment) OS=Homo sapie	S	3	0.455804	0.326603	-0.495854	-1.41847	-0.496271	-0.4913	-0.521055	-0.418434
A0A140T923	Tenascin-X	TNXB	PQVVPVEGPERSFVVSSLDPDHKYRFTLFGI	746	tr|A0A140T923|A0A140T923_HUMAN Tenascin-X (Fragment) OS=Homo sapiens OX=9606 GN=TNXB PE=1 SV=1;tr|A0A140T956|A0A140T956_HUMAN Tenascin-X (Fragment) OS=Homo sapiens OX=9606 GN=TNXB PE=1 SV=1;tr|A0A140T8Z8|A0A140T8Z8_HUMAN Tenascin-X (Fragment) OS=Homo sapie	S	3	0.477218	0.179641	-0.495854	-0.977588	-0.496271	-0.4913	-0.521055	-0.418434
A0A140T8Y6	Neurogenic locus notch homolog protein 4;Notch 4 extracellular truncation;Notch 4 intracellular domain	NOTCH4	TGERCQAKLEDPCPPSFCSKRGRCHIQASGR	747	tr|A0A140T8Y6|A0A140T8Y6_HUMAN NOTCH4 OS=Homo sapiens OX=9606 GN=NOTCH4 PE=1 SV=1;sp|Q99466|NOTC4_HUMAN Neurogenic locus notch homolog protein 4 OS=Homo sapiens OX=9606 GN=NOTCH4 PE=1 SV=2	S	2	0.0547909	-0.0252835	1.8533	1.8625	1.78104	1.72907	2.10948	1.58244
A0A140T8Y6	Neurogenic locus notch homolog protein 4;Notch 4 extracellular truncation;Notch 4 intracellular domain	NOTCH4	RCQAKLEDPCPPSFCSKRGRCHIQASGRPQC	748	tr|A0A140T8Y6|A0A140T8Y6_HUMAN NOTCH4 OS=Homo sapiens OX=9606 GN=NOTCH4 PE=1 SV=1;sp|Q99466|NOTC4_HUMAN Neurogenic locus notch homolog protein 4 OS=Homo sapiens OX=9606 GN=NOTCH4 PE=1 SV=2	S	2	0.0547909	-0.0252835	1.8533	1.8625	1.78104	1.72907	2.10948	1.58244
Q53Z42		HLA-A	SDRKGGSYSQAASSDSAQGSDVSLTACKV__	749	tr|Q53Z42|Q53Z42_HUMAN HLA class I antigen OS=Homo sapiens OX=9606 GN=HLA-A PE=1 SV=1;tr|A0A140T9I0|A0A140T9I0_HUMAN HLA class I histocompatibility antigen, A alpha chain (Fragment) OS=Homo sapiens OX=9606 GN=HLA-A PE=1 SV=1;tr|A0A140T9X5|A0A140T9X5_HUMAN	S	3	NaN	0	-1.12431	-1.12513	-0.976036	-1.1173	-1.09	-1.32537
Q53Z42		HLA-A	GGSYSQAASSDSAQGSDVSLTACKV______	750	tr|Q53Z42|Q53Z42_HUMAN HLA class I antigen OS=Homo sapiens OX=9606 GN=HLA-A PE=1 SV=1;tr|A0A140T9I0|A0A140T9I0_HUMAN HLA class I histocompatibility antigen, A alpha chain (Fragment) OS=Homo sapiens OX=9606 GN=HLA-A PE=1 SV=1;tr|A0A140T9X5|A0A140T9X5_HUMAN	S	3	0.155763	-0.12938	-0.0362611	-0.086015	-0.316218	-0.0817625	-0.86173	0.116858
Q53Z42		HLA-A	YSQAASSDSAQGSDVSLTACKV_________	751	tr|Q53Z42|Q53Z42_HUMAN HLA class I antigen OS=Homo sapiens OX=9606 GN=HLA-A PE=1 SV=1;tr|A0A140T9I0|A0A140T9I0_HUMAN HLA class I histocompatibility antigen, A alpha chain (Fragment) OS=Homo sapiens OX=9606 GN=HLA-A PE=1 SV=1;tr|A0A140T9X5|A0A140T9X5_HUMAN	S	3	0.13972	-0.110781	-0.0362611	-0.086015	-0.316218	-0.0817625	-0.805933	0.116858
A0A140T947	Putative pre-mRNA-splicing factor ATP-dependent RNA helicase DHX16	DHX16	RALLEKNRSYRLLEDSEESSEETVSRAGSSL	752	tr|A0A140T947|A0A140T947_HUMAN Pre-mRNA-splicing factor ATP-dependent RNA helicase DHX16 (Fragment) OS=Homo sapiens OX=9606 GN=DHX16 PE=1 SV=1;sp|O60231|DHX16_HUMAN Pre-mRNA-splicing factor ATP-dependent RNA helicase DHX16 OS=Homo sapiens OX=9606 GN=DHX16	S	2	0.565485	-0.0954216	2.03105	1.92565	1.8915	1.96954	1.83554	1.75685
A0A140T947	Putative pre-mRNA-splicing factor ATP-dependent RNA helicase DHX16	DHX16	LEKNRSYRLLEDSEESSEETVSRAGSSLQKK	753	tr|A0A140T947|A0A140T947_HUMAN Pre-mRNA-splicing factor ATP-dependent RNA helicase DHX16 (Fragment) OS=Homo sapiens OX=9606 GN=DHX16 PE=1 SV=1;sp|O60231|DHX16_HUMAN Pre-mRNA-splicing factor ATP-dependent RNA helicase DHX16 OS=Homo sapiens OX=9606 GN=DHX16	S	2	0.565485	-0.0954216	2.03105	1.92565	1.8915	1.96954	1.83554	1.75685
A0A140T947	Putative pre-mRNA-splicing factor ATP-dependent RNA helicase DHX16	DHX16	EKNRSYRLLEDSEESSEETVSRAGSSLQKKR	754	tr|A0A140T947|A0A140T947_HUMAN Pre-mRNA-splicing factor ATP-dependent RNA helicase DHX16 (Fragment) OS=Homo sapiens OX=9606 GN=DHX16 PE=1 SV=1;sp|O60231|DHX16_HUMAN Pre-mRNA-splicing factor ATP-dependent RNA helicase DHX16 OS=Homo sapiens OX=9606 GN=DHX16	S	3	NaN	0	-0.894245	-0.864814	-0.67053	-1.18693	-0.736723	-1.06698
A0A140TA73	Beta-2-syntrophin	SNTB2	SPPAPPRGPAGEAGASPPVRRVRVVKQEAGG	755	tr|A0A140TA73|A0A140TA73_HUMAN Beta-2-syntrophin (Fragment) OS=Homo sapiens OX=9606 GN=SNTB2 PE=1 SV=1;sp|Q13425|SNTB2_HUMAN Beta-2-syntrophin OS=Homo sapiens OX=9606 GN=SNTB2 PE=1 SV=1	S	3	0.198614	-0.15937	-0.760094	-0.427477	-0.431976	-0.227998	-0.646571	-1.22309
A0A3F2YNW7	AT-rich interactive domain-containing protein 1B	ARID1B	QKALDHNAARKDDSQSLADDSGKEEEDAECI	756	tr|A0A3F2YNW7|A0A3F2YNW7_HUMAN AT-rich interactive domain-containing protein 1B OS=Homo sapiens OX=9606 GN=ARID1B PE=1 SV=1;tr|A0A6Q8NVI4|A0A6Q8NVI4_HUMAN AT-rich interactive domain-containing protein 1B OS=Homo sapiens OX=9606 GN=ARID1B PE=1 SV=1;tr|A0A1B	S	4	0.215596	-0.354965	0.246211	-1.21807	0.269999	0.222717	-0.903802	-1.08567
A0A3F2YNW7	AT-rich interactive domain-containing protein 1B	ARID1B	HNAARKDDSQSLADDSGKEEEDAECIDDDEE	757	tr|A0A3F2YNW7|A0A3F2YNW7_HUMAN AT-rich interactive domain-containing protein 1B OS=Homo sapiens OX=9606 GN=ARID1B PE=1 SV=1;tr|A0A6Q8NVI4|A0A6Q8NVI4_HUMAN AT-rich interactive domain-containing protein 1B OS=Homo sapiens OX=9606 GN=ARID1B PE=1 SV=1;tr|A0A1B	S	4	0.256312	-0.155419	0.568013	0.236203	0.630065	0.717168	0.238457	0.0123994
A0A3F2YNW7	AT-rich interactive domain-containing protein 1B	ARID1B	APSPASFQRSLENRMSPSKSPFLPSMKMQKV	758	tr|A0A3F2YNW7|A0A3F2YNW7_HUMAN AT-rich interactive domain-containing protein 1B OS=Homo sapiens OX=9606 GN=ARID1B PE=1 SV=1;tr|A0A6Q8NVI4|A0A6Q8NVI4_HUMAN AT-rich interactive domain-containing protein 1B OS=Homo sapiens OX=9606 GN=ARID1B PE=1 SV=1;tr|A0A1B	S	3	1.46517	-0.168759	-0.237812	-0.108368	-0.162815	-0.391839	-0.264756	-0.358676
A0A3F2YNW7	AT-rich interactive domain-containing protein 1B	ARID1B	ASFQRSLENRMSPSKSPFLPSMKMQKVMPTV	759	tr|A0A3F2YNW7|A0A3F2YNW7_HUMAN AT-rich interactive domain-containing protein 1B OS=Homo sapiens OX=9606 GN=ARID1B PE=1 SV=1;tr|A0A6Q8NVI4|A0A6Q8NVI4_HUMAN AT-rich interactive domain-containing protein 1B OS=Homo sapiens OX=9606 GN=ARID1B PE=1 SV=1;tr|A0A1B	S	3	1.46517	-0.168759	-0.237812	-0.108368	-0.162815	-0.391839	-0.264756	-0.358676
A0A3F2YNW7	AT-rich interactive domain-containing protein 1B	ARID1B	SPSPVGSPVGSNQSRSGPISPASIPGSQMPP	760	tr|A0A3F2YNW7|A0A3F2YNW7_HUMAN AT-rich interactive domain-containing protein 1B OS=Homo sapiens OX=9606 GN=ARID1B PE=1 SV=1;tr|A0A6Q8NVI4|A0A6Q8NVI4_HUMAN AT-rich interactive domain-containing protein 1B OS=Homo sapiens OX=9606 GN=ARID1B PE=1 SV=1;tr|A0A1B	S	4	NaN	0	-1.01927	-1.01657	-0.899482	-1.06293	-0.888005	-0.961204
A0A3F2YNW7	AT-rich interactive domain-containing protein 1B	ARID1B	VGSPVGSNQSRSGPISPASIPGSQMPPQPPG	761	tr|A0A3F2YNW7|A0A3F2YNW7_HUMAN AT-rich interactive domain-containing protein 1B OS=Homo sapiens OX=9606 GN=ARID1B PE=1 SV=1;tr|A0A6Q8NVI4|A0A6Q8NVI4_HUMAN AT-rich interactive domain-containing protein 1B OS=Homo sapiens OX=9606 GN=ARID1B PE=1 SV=1;tr|A0A1B	S	4	0.518117	-0.708901	0.63066	0.73798	0.62464	0.499248	0.609175	-1.24185
A0A3F2YNW7	AT-rich interactive domain-containing protein 1B	ARID1B	QPPGSQSESSSHPALSQSPMPQERGFMAGTQ	762	tr|A0A3F2YNW7|A0A3F2YNW7_HUMAN AT-rich interactive domain-containing protein 1B OS=Homo sapiens OX=9606 GN=ARID1B PE=1 SV=1;tr|A0A6Q8NVI4|A0A6Q8NVI4_HUMAN AT-rich interactive domain-containing protein 1B OS=Homo sapiens OX=9606 GN=ARID1B PE=1 SV=1;tr|A0A1B	S	4	NaN	0	-0.927936	-0.851946	-1.12919	-1.16002	-0.99459	-0.96567
A0A3F2YNW7	AT-rich interactive domain-containing protein 1B	ARID1B	PGSQSESSSHPALSQSPMPQERGFMAGTQRN	763	tr|A0A3F2YNW7|A0A3F2YNW7_HUMAN AT-rich interactive domain-containing protein 1B OS=Homo sapiens OX=9606 GN=ARID1B PE=1 SV=1;tr|A0A6Q8NVI4|A0A6Q8NVI4_HUMAN AT-rich interactive domain-containing protein 1B OS=Homo sapiens OX=9606 GN=ARID1B PE=1 SV=1;tr|A0A1B	S	4	0.0505087	0.139694	0.63066	-1.73965	-1.20103	-1.35608	0.609175	-1.14403
F5GZ78	Paxillin	PXN	GERCWAAGWPRDGGRSSPGGQDEGGFMAQGK	764	tr|F5GZ78|F5GZ78_HUMAN Paxillin OS=Homo sapiens OX=9606 GN=PXN PE=1 SV=1;tr|A0A1B0GTU4|A0A1B0GTU4_HUMAN Paxillin OS=Homo sapiens OX=9606 GN=PXN PE=1 SV=1;sp|P49023|PAXI_HUMAN Paxillin OS=Homo sapiens OX=9606 GN=PXN PE=1 SV=3;tr|A0A1B0GV30|A0A1B0GV30_HUMAN	S	3	0.0891002	-0.154358	0.114191	-1.00237	0.161844	0.0684204	0.107732	-1.36556
F5GZ78	Paxillin	PXN	ERCWAAGWPRDGGRSSPGGQDEGGFMAQGKT	765	tr|F5GZ78|F5GZ78_HUMAN Paxillin OS=Homo sapiens OX=9606 GN=PXN PE=1 SV=1;tr|A0A1B0GTU4|A0A1B0GTU4_HUMAN Paxillin OS=Homo sapiens OX=9606 GN=PXN PE=1 SV=1;sp|P49023|PAXI_HUMAN Paxillin OS=Homo sapiens OX=9606 GN=PXN PE=1 SV=3;tr|A0A1B0GV30|A0A1B0GV30_HUMAN	S	3	0.43278	0.517492	-0.82532	0.0943188	-1.35274	0.0684204	-0.751883	0.152194
F5GZ78	Paxillin	PXN	VPSPVPAITVNQGEMSSPQRVTSTQQQTRIS	766	tr|F5GZ78|F5GZ78_HUMAN Paxillin OS=Homo sapiens OX=9606 GN=PXN PE=1 SV=1;tr|A0A1B0GTU4|A0A1B0GTU4_HUMAN Paxillin OS=Homo sapiens OX=9606 GN=PXN PE=1 SV=1;sp|P49023|PAXI_HUMAN Paxillin OS=Homo sapiens OX=9606 GN=PXN PE=1 SV=3;tr|A0A1B0GU60|A0A1B0GU60_HUMAN	S	4	NaN	0	-1.25219	-0.784426	-1.06875	-0.779304	-0.720962	-1.03636
F5GZ78	Paxillin	PXN	PSPVPAITVNQGEMSSPQRVTSTQQQTRISA	767	tr|F5GZ78|F5GZ78_HUMAN Paxillin OS=Homo sapiens OX=9606 GN=PXN PE=1 SV=1;tr|A0A1B0GTU4|A0A1B0GTU4_HUMAN Paxillin OS=Homo sapiens OX=9606 GN=PXN PE=1 SV=1;sp|P49023|PAXI_HUMAN Paxillin OS=Homo sapiens OX=9606 GN=PXN PE=1 SV=3;tr|A0A1B0GU60|A0A1B0GU60_HUMAN	S	4	0.0344127	-0.0656946	0.132769	-0.302047	0.512517	0.589963	-1.15125	0.707445
A0A3B3IRI3	Tight junction protein ZO-2	TJP2	RKPSPEPRAQMRRAASSDQLRDNSPPPAFKP	768	tr|A0A3B3IRI3|A0A3B3IRI3_HUMAN Tight junction protein 2 OS=Homo sapiens OX=9606 GN=TJP2 PE=1 SV=1;tr|A0A3B3ITE1|A0A3B3ITE1_HUMAN Tight junction protein 2 (Fragment) OS=Homo sapiens OX=9606 GN=TJP2 PE=1 SV=1;tr|A0A1B0GTW1|A0A1B0GTW1_HUMAN Tight junction pro	S	3	0.196524	0.0536204	0.267457	0.270668	0.18161	0.326307	0.44927	0.105019
A0A3B3IRI3	Tight junction protein ZO-2	TJP2	AQMRRAASSDQLRDNSPPPAFKPEPPKAKTQ	769	tr|A0A3B3IRI3|A0A3B3IRI3_HUMAN Tight junction protein 2 OS=Homo sapiens OX=9606 GN=TJP2 PE=1 SV=1;tr|A0A3B3ITE1|A0A3B3ITE1_HUMAN Tight junction protein 2 (Fragment) OS=Homo sapiens OX=9606 GN=TJP2 PE=1 SV=1;tr|A0A1B0GTW1|A0A1B0GTW1_HUMAN Tight junction pro	S	3	0.196524	0.0536204	0.267457	0.270668	0.18161	0.326307	0.44927	0.105019
A0A3B3IRI3	Tight junction protein ZO-2	TJP2	LVVLRDSQQTLINIPSLNDSDSEIEDISEIE	770	tr|A0A3B3IRI3|A0A3B3IRI3_HUMAN Tight junction protein 2 OS=Homo sapiens OX=9606 GN=TJP2 PE=1 SV=1;tr|A0A3B3ITE1|A0A3B3ITE1_HUMAN Tight junction protein 2 (Fragment) OS=Homo sapiens OX=9606 GN=TJP2 PE=1 SV=1;tr|A0A1B0GTW1|A0A1B0GTW1_HUMAN Tight junction pro	S	3	0.588326	-0.41552	-0.661092	-1.05651	-0.0100399	-0.892692	-0.932028	-1.14949
A0A3B3IRI3	Tight junction protein ZO-2	TJP2	RDSQQTLINIPSLNDSDSEIEDISEIESNRS	771	tr|A0A3B3IRI3|A0A3B3IRI3_HUMAN Tight junction protein 2 OS=Homo sapiens OX=9606 GN=TJP2 PE=1 SV=1;tr|A0A3B3ITE1|A0A3B3ITE1_HUMAN Tight junction protein 2 (Fragment) OS=Homo sapiens OX=9606 GN=TJP2 PE=1 SV=1;tr|A0A1B0GTW1|A0A1B0GTW1_HUMAN Tight junction pro	S	3	0.208872	-0.234916	0.0806768	-0.147323	-0.0100399	0.00673391	-1.10272	0.314554
A0A3B3IRI3	Tight junction protein ZO-2	TJP2	SQQTLINIPSLNDSDSEIEDISEIESNRSFS	772	tr|A0A3B3IRI3|A0A3B3IRI3_HUMAN Tight junction protein 2 OS=Homo sapiens OX=9606 GN=TJP2 PE=1 SV=1;tr|A0A3B3ITE1|A0A3B3ITE1_HUMAN Tight junction protein 2 (Fragment) OS=Homo sapiens OX=9606 GN=TJP2 PE=1 SV=1;tr|A0A1B0GTW1|A0A1B0GTW1_HUMAN Tight junction pro	S	3	0.0649756	0.0349902	0.0806768	-0.147323	-0.0100399	0.00673391	-0.293004	0.314554
A0A3B3IRI3	Tight junction protein ZO-2	TJP2	ARSRGPRSRSREHPHSRSPSPEPRGRPGPIG	773	tr|A0A3B3IRI3|A0A3B3IRI3_HUMAN Tight junction protein 2 OS=Homo sapiens OX=9606 GN=TJP2 PE=1 SV=1;tr|A0A3B3ITE1|A0A3B3ITE1_HUMAN Tight junction protein 2 (Fragment) OS=Homo sapiens OX=9606 GN=TJP2 PE=1 SV=1;tr|A0A1B0GTW1|A0A1B0GTW1_HUMAN Tight junction pro	S	3	0.192548	0.165413	-0.264282	-0.679984	-0.607038	-0.208432	-0.93394	0.0873052
A0A3B3IRI3	Tight junction protein ZO-2	TJP2	SRGPRSRSREHPHSRSPSPEPRGRPGPIGVL	774	tr|A0A3B3IRI3|A0A3B3IRI3_HUMAN Tight junction protein 2 OS=Homo sapiens OX=9606 GN=TJP2 PE=1 SV=1;tr|A0A3B3ITE1|A0A3B3ITE1_HUMAN Tight junction protein 2 (Fragment) OS=Homo sapiens OX=9606 GN=TJP2 PE=1 SV=1;tr|A0A1B0GTW1|A0A1B0GTW1_HUMAN Tight junction pro	S	3	0.219209	0.221727	-0.264282	-0.95982	-0.607038	-0.208432	-1.04483	0.0873052
A0A3B3IRI3	Tight junction protein ZO-2	TJP2	GPRSRSREHPHSRSPSPEPRGRPGPIGVLLM	775	tr|A0A3B3IRI3|A0A3B3IRI3_HUMAN Tight junction protein 2 OS=Homo sapiens OX=9606 GN=TJP2 PE=1 SV=1;tr|A0A3B3ITE1|A0A3B3ITE1_HUMAN Tight junction protein 2 (Fragment) OS=Homo sapiens OX=9606 GN=TJP2 PE=1 SV=1;tr|A0A1B0GTW1|A0A1B0GTW1_HUMAN Tight junction pro	S	3	0.359027	0.315555	-0.264282	-1.0666	-0.607038	-0.208432	-0.870134	0.0873052
A0A3B3IRI3	Tight junction protein ZO-2	TJP2	FGPSRDRDRDRSRGRSIDQDYERAYHRAYDP	776	tr|A0A3B3IRI3|A0A3B3IRI3_HUMAN Tight junction protein 2 OS=Homo sapiens OX=9606 GN=TJP2 PE=1 SV=1;tr|A0A3B3ITE1|A0A3B3ITE1_HUMAN Tight junction protein 2 (Fragment) OS=Homo sapiens OX=9606 GN=TJP2 PE=1 SV=1;tr|A0A1B0GTW1|A0A1B0GTW1_HUMAN Tight junction pro	S	3	0.0444714	0.00461076	-0.364957	-0.344354	-0.250065	-0.317106	-0.311978	-0.31646
A0A3B3IRI3	Tight junction protein ZO-2	TJP2	TAMGADYLSCDSRLISDFEDTDGEGGAYTDN	777	tr|A0A3B3IRI3|A0A3B3IRI3_HUMAN Tight junction protein 2 OS=Homo sapiens OX=9606 GN=TJP2 PE=1 SV=1;tr|A0A3B3ITE1|A0A3B3ITE1_HUMAN Tight junction protein 2 (Fragment) OS=Homo sapiens OX=9606 GN=TJP2 PE=1 SV=1;tr|A0A1B0GTW1|A0A1B0GTW1_HUMAN Tight junction pro	S	3	0.169155	0.247616	-1.39313	-0.297393	0.115932	0.100954	-0.915127	-0.0175713
A0A3B3IRI3	Tight junction protein ZO-2	TJP2	ESNRSFSPEERRHQYSDYDYHSSSEKLKERP	778	tr|A0A3B3IRI3|A0A3B3IRI3_HUMAN Tight junction protein 2 OS=Homo sapiens OX=9606 GN=TJP2 PE=1 SV=1;tr|A0A3B3ITE1|A0A3B3ITE1_HUMAN Tight junction protein 2 (Fragment) OS=Homo sapiens OX=9606 GN=TJP2 PE=1 SV=1;tr|A0A1B0GTW1|A0A1B0GTW1_HUMAN Tight junction pro	S	3	0.494353	-0.118031	0.456993	0.345246	0.225981	0.0668952	0.326164	0.281068
A0A3B3IRI3	Tight junction protein ZO-2	TJP2	SPEERRHQYSDYDYHSSSEKLKERPSSREDT	779	tr|A0A3B3IRI3|A0A3B3IRI3_HUMAN Tight junction protein 2 OS=Homo sapiens OX=9606 GN=TJP2 PE=1 SV=1;tr|A0A3B3ITE1|A0A3B3ITE1_HUMAN Tight junction protein 2 (Fragment) OS=Homo sapiens OX=9606 GN=TJP2 PE=1 SV=1;tr|A0A1B0GTW1|A0A1B0GTW1_HUMAN Tight junction pro	S	3	0.99028	-0.20661	0.667243	0.612654	0.557324	0.349744	0.586578	0.281068
A0A3B3IRI3	Tight junction protein ZO-2	TJP2	PEERRHQYSDYDYHSSSEKLKERPSSREDTP	780	tr|A0A3B3IRI3|A0A3B3IRI3_HUMAN Tight junction protein 2 OS=Homo sapiens OX=9606 GN=TJP2 PE=1 SV=1;tr|A0A3B3ITE1|A0A3B3ITE1_HUMAN Tight junction protein 2 (Fragment) OS=Homo sapiens OX=9606 GN=TJP2 PE=1 SV=1;tr|A0A1B0GTW1|A0A1B0GTW1_HUMAN Tight junction pro	S	3	0.911582	-0.300893	0.667243	0.612654	0.557324	0.0668952	0.586578	0.281068
A0A3B3IRI3	Tight junction protein ZO-2	TJP2	EERRHQYSDYDYHSSSEKLKERPSSREDTPS	781	tr|A0A3B3IRI3|A0A3B3IRI3_HUMAN Tight junction protein 2 OS=Homo sapiens OX=9606 GN=TJP2 PE=1 SV=1;tr|A0A3B3ITE1|A0A3B3ITE1_HUMAN Tight junction protein 2 (Fragment) OS=Homo sapiens OX=9606 GN=TJP2 PE=1 SV=1;tr|A0A1B0GTW1|A0A1B0GTW1_HUMAN Tight junction pro	S	3	0.347251	0.190171	-0.477535	-0.900326	-0.814915	-0.232802	-0.878144	-0.511317
A0A3B3IRI3	Tight junction protein ZO-2	TJP2	PSRLSRMGATPTPFKSTGDIAGTVVPETNKE	782	tr|A0A3B3IRI3|A0A3B3IRI3_HUMAN Tight junction protein 2 OS=Homo sapiens OX=9606 GN=TJP2 PE=1 SV=1;tr|A0A3B3ITE1|A0A3B3ITE1_HUMAN Tight junction protein 2 (Fragment) OS=Homo sapiens OX=9606 GN=TJP2 PE=1 SV=1;tr|A0A1B0GTW1|A0A1B0GTW1_HUMAN Tight junction pro	S	2	0.217847	-0.0697821	-0.753456	-0.476476	-0.435932	-0.480704	-0.663467	-0.731041
A0A3B3IRI3	Tight junction protein ZO-2	TJP2	VVKRPRKVQVAALQASPPLDQDDRAFEVMDE	783	tr|A0A3B3IRI3|A0A3B3IRI3_HUMAN Tight junction protein 2 OS=Homo sapiens OX=9606 GN=TJP2 PE=1 SV=1;tr|A0A3B3ITE1|A0A3B3ITE1_HUMAN Tight junction protein 2 (Fragment) OS=Homo sapiens OX=9606 GN=TJP2 PE=1 SV=1;tr|A0A1B0GTW1|A0A1B0GTW1_HUMAN Tight junction pro	S	2	0.218344	-0.200806	-0.986318	-0.253795	-0.734936	-0.296763	-1.04607	-1.23463
A0A8Q3SIS0	Trinucleotide repeat-containing gene 6C protein	TNRC6C	MAAKPLGCRPPISKESSVDRPTFLDKDGGLV	784	tr|A0A8Q3SIS0|A0A8Q3SIS0_HUMAN Trinucleotide repeat containing adaptor 6C OS=Homo sapiens OX=9606 GN=TNRC6C PE=1 SV=1;tr|A0A8Q3SIH5|A0A8Q3SIH5_HUMAN Trinucleotide repeat containing adaptor 6C OS=Homo sapiens OX=9606 GN=TNRC6C PE=1 SV=1;tr|A0A1B0GU24|A0A1B0	S	3	1.8497	0.289962	-0.979233	-0.796928	-0.778413	-0.614933	-0.545604	-0.524151
A0A1B0GW37	Nuclear factor 1;Nuclear factor 1 B-type	NFIB	PTTMKKPEKPLFSSASPQDSSPRLSTFPQHH	785	tr|A0A1B0GW37|A0A1B0GW37_HUMAN Nuclear factor 1 OS=Homo sapiens OX=9606 GN=NFIB PE=1 SV=1;tr|A0A1B0GU97|A0A1B0GU97_HUMAN Nuclear factor 1 OS=Homo sapiens OX=9606 GN=NFIB PE=1 SV=1;tr|U3KQE8|U3KQE8_HUMAN Nuclear factor 1 OS=Homo sapiens OX=9606 GN=NFIB PE=1	S	2	0.77481	-0.100862	0.830627	0.930641	0.944035	0.846803	0.851259	0.704656
A0A1B0GW37	Nuclear factor 1;Nuclear factor 1 B-type	NFIB	KKPEKPLFSSASPQDSSPRLSTFPQHHHPGI	786	tr|A0A1B0GW37|A0A1B0GW37_HUMAN Nuclear factor 1 OS=Homo sapiens OX=9606 GN=NFIB PE=1 SV=1;tr|A0A1B0GU97|A0A1B0GU97_HUMAN Nuclear factor 1 OS=Homo sapiens OX=9606 GN=NFIB PE=1 SV=1;tr|U3KQE8|U3KQE8_HUMAN Nuclear factor 1 OS=Homo sapiens OX=9606 GN=NFIB PE=1	S	2	0.19144	0.0249063	-0.252406	-0.119013	-0.219729	-0.131974	-0.154702	-0.229753
A0A1B0GW37	Nuclear factor 1;Nuclear factor 1 B-type	NFIB	KPEKPLFSSASPQDSSPRLSTFPQHHHPGIP	787	tr|A0A1B0GW37|A0A1B0GW37_HUMAN Nuclear factor 1 OS=Homo sapiens OX=9606 GN=NFIB PE=1 SV=1;tr|A0A1B0GU97|A0A1B0GU97_HUMAN Nuclear factor 1 OS=Homo sapiens OX=9606 GN=NFIB PE=1 SV=1;tr|U3KQE8|U3KQE8_HUMAN Nuclear factor 1 OS=Homo sapiens OX=9606 GN=NFIB PE=1	S	2	1.62571	-0.128736	0.736435	0.814733	0.829797	0.687828	0.685501	0.621429
A0A1B0GW37	Nuclear factor 1;Nuclear factor 1 B-type	NFIB	YYHDMNSGVNLQRSLSSPPSSKRPKTISIDE	788	tr|A0A1B0GW37|A0A1B0GW37_HUMAN Nuclear factor 1 OS=Homo sapiens OX=9606 GN=NFIB PE=1 SV=1;tr|A0A1B0GU97|A0A1B0GU97_HUMAN Nuclear factor 1 OS=Homo sapiens OX=9606 GN=NFIB PE=1 SV=1;tr|U3KQE8|U3KQE8_HUMAN Nuclear factor 1 OS=Homo sapiens OX=9606 GN=NFIB PE=1	S	2	0.949641	0.284658	-1.07821	-1.25538	-0.943577	-0.856884	-0.602158	-0.964146
A0A1B0GW37	Nuclear factor 1;Nuclear factor 1 B-type	NFIB	RSLSSPPSSKRPKTISIDENMEPSPTGDFYP	789	tr|A0A1B0GW37|A0A1B0GW37_HUMAN Nuclear factor 1 OS=Homo sapiens OX=9606 GN=NFIB PE=1 SV=1;tr|A0A1B0GU97|A0A1B0GU97_HUMAN Nuclear factor 1 OS=Homo sapiens OX=9606 GN=NFIB PE=1 SV=1;tr|U3KQE8|U3KQE8_HUMAN Nuclear factor 1 OS=Homo sapiens OX=9606 GN=NFIB PE=1	S	3	NaN	0	-0.977292	-0.586707	-0.906348	-0.72066	-1.1508	-1.26944
A0A1B0GW37	Nuclear factor 1;Nuclear factor 1 B-type	NFIB	SKRPKTISIDENMEPSPTGDFYPSPSSPAAG	790	tr|A0A1B0GW37|A0A1B0GW37_HUMAN Nuclear factor 1 OS=Homo sapiens OX=9606 GN=NFIB PE=1 SV=1;tr|A0A1B0GU97|A0A1B0GU97_HUMAN Nuclear factor 1 OS=Homo sapiens OX=9606 GN=NFIB PE=1 SV=1;tr|U3KQE8|U3KQE8_HUMAN Nuclear factor 1 OS=Homo sapiens OX=9606 GN=NFIB PE=1	S	3	0.0728549	-0.228714	-1.00645	1.27471	1.29164	-1.22732	1.44852	0.652562
A0A1B0GW37	Nuclear factor 1;Nuclear factor 1 B-type	NFIB	IDENMEPSPTGDFYPSPSSPAAGSRTWHERD	791	tr|A0A1B0GW37|A0A1B0GW37_HUMAN Nuclear factor 1 OS=Homo sapiens OX=9606 GN=NFIB PE=1 SV=1;tr|A0A1B0GU97|A0A1B0GU97_HUMAN Nuclear factor 1 OS=Homo sapiens OX=9606 GN=NFIB PE=1 SV=1;tr|U3KQE8|U3KQE8_HUMAN Nuclear factor 1 OS=Homo sapiens OX=9606 GN=NFIB PE=1	S	3	0.217682	0.488841	-1.3151	0.544046	-1.14054	-1.41855	0.32091	0.652562
A0A1B0GW37	Nuclear factor 1;Nuclear factor 1 B-type	NFIB	ENMEPSPTGDFYPSPSSPAAGSRTWHERDQD	792	tr|A0A1B0GW37|A0A1B0GW37_HUMAN Nuclear factor 1 OS=Homo sapiens OX=9606 GN=NFIB PE=1 SV=1;tr|A0A1B0GU97|A0A1B0GU97_HUMAN Nuclear factor 1 OS=Homo sapiens OX=9606 GN=NFIB PE=1 SV=1;tr|U3KQE8|U3KQE8_HUMAN Nuclear factor 1 OS=Homo sapiens OX=9606 GN=NFIB PE=1	S	3	0.130094	-0.269373	-1.35237	0.544046	-0.562637	-1.3286	0.32091	-1.17138
A0A1B0GW37	Nuclear factor 1;Nuclear factor 1 B-type	NFIB	NMEPSPTGDFYPSPSSPAAGSRTWHERDQDM	793	tr|A0A1B0GW37|A0A1B0GW37_HUMAN Nuclear factor 1 OS=Homo sapiens OX=9606 GN=NFIB PE=1 SV=1;tr|A0A1B0GU97|A0A1B0GU97_HUMAN Nuclear factor 1 OS=Homo sapiens OX=9606 GN=NFIB PE=1 SV=1;tr|U3KQE8|U3KQE8_HUMAN Nuclear factor 1 OS=Homo sapiens OX=9606 GN=NFIB PE=1	S	3	0.315184	-0.206269	1.41853	1.36834	1.37486	1.37573	1.51463	0.652562
A0A1B0GUA8	Kinesin-like protein KIF13A	KIF13A	RLMYERELEQLRQQLSPDRQPQSSGPDRLAY	794	tr|A0A1B0GUA8|A0A1B0GUA8_HUMAN Kinesin family member 13A OS=Homo sapiens OX=9606 GN=KIF13A PE=1 SV=1;sp|Q9H1H9|KI13A_HUMAN Kinesin-like protein KIF13A OS=Homo sapiens OX=9606 GN=KIF13A PE=1 SV=2;tr|H0Y307|H0Y307_HUMAN Kinesin family member 13A (Fragment) O	S	3	0.0523817	-0.00792232	0.115929	0.0729286	0.189993	0.172003	0.141147	0.0419342
A0A1B0GUA8	Kinesin-like protein KIF13A	KIF13A	TVKEALSTKARHIRRSLSTPNVHNVSSSRPD	795	tr|A0A1B0GUA8|A0A1B0GUA8_HUMAN Kinesin family member 13A OS=Homo sapiens OX=9606 GN=KIF13A PE=1 SV=1;sp|Q9H1H9|KI13A_HUMAN Kinesin-like protein KIF13A OS=Homo sapiens OX=9606 GN=KIF13A PE=1 SV=2;tr|H0Y9Z7|H0Y9Z7_HUMAN Kinesin family member 13A (Fragment) O	S	4	0.143003	0.2113	-1.15053	-1.29152	-0.036064	-1.13114	0.120924	-0.834003
A0A1B0GUA8	Kinesin-like protein KIF13A	KIF13A	KEALSTKARHIRRSLSTPNVHNVSSSRPDLS	796	tr|A0A1B0GUA8|A0A1B0GUA8_HUMAN Kinesin family member 13A OS=Homo sapiens OX=9606 GN=KIF13A PE=1 SV=1;sp|Q9H1H9|KI13A_HUMAN Kinesin-like protein KIF13A OS=Homo sapiens OX=9606 GN=KIF13A PE=1 SV=2;tr|H0Y9Z7|H0Y9Z7_HUMAN Kinesin family member 13A (Fragment) O	S	3	0.279449	-0.171164	0.717097	1.14924	1.15524	0.690261	1.22992	0.587897
A0A1B0GUA8	Kinesin-like protein KIF13A	KIF13A	HIRRSLSTPNVHNVSSSRPDLSGFDEDDKGW	797	tr|A0A1B0GUA8|A0A1B0GUA8_HUMAN Kinesin family member 13A OS=Homo sapiens OX=9606 GN=KIF13A PE=1 SV=1;sp|Q9H1H9|KI13A_HUMAN Kinesin-like protein KIF13A OS=Homo sapiens OX=9606 GN=KIF13A PE=1 SV=2;tr|H0Y9Z7|H0Y9Z7_HUMAN Kinesin family member 13A (Fragment) O	S	4	NaN	0	-1.12754	-1.05028	-1.06964	-0.981007	-1.11627	-0.776718
A0A1B0GUA8	Kinesin-like protein KIF13A	KIF13A	IRRSLSTPNVHNVSSSRPDLSGFDEDDKGWP	798	tr|A0A1B0GUA8|A0A1B0GUA8_HUMAN Kinesin family member 13A OS=Homo sapiens OX=9606 GN=KIF13A PE=1 SV=1;sp|Q9H1H9|KI13A_HUMAN Kinesin-like protein KIF13A OS=Homo sapiens OX=9606 GN=KIF13A PE=1 SV=2;tr|H0Y9Z7|H0Y9Z7_HUMAN Kinesin family member 13A (Fragment) O	S	3	0.34603	-0.49428	0.717097	0.743131	0.836759	0.741911	0.97511	-0.902873
A0A1B0GUA8	Kinesin-like protein KIF13A	KIF13A	STPNVHNVSSSRPDLSGFDEDDKGWPENQLD	799	tr|A0A1B0GUA8|A0A1B0GUA8_HUMAN Kinesin family member 13A OS=Homo sapiens OX=9606 GN=KIF13A PE=1 SV=1;sp|Q9H1H9|KI13A_HUMAN Kinesin-like protein KIF13A OS=Homo sapiens OX=9606 GN=KIF13A PE=1 SV=2;tr|H0Y9Z7|H0Y9Z7_HUMAN Kinesin family member 13A (Fragment) O	S	4	NaN	0	-1.16188	-1.16302	-1.01776	-1.13139	-0.757012	-1.08368
A0A1B0GUA8	Kinesin-like protein KIF13A	KIF13A	QSIPEKNSKSLCRTGSCSELDACPSKISQPA	800	tr|A0A1B0GUA8|A0A1B0GUA8_HUMAN Kinesin family member 13A OS=Homo sapiens OX=9606 GN=KIF13A PE=1 SV=1;sp|Q9H1H9|KI13A_HUMAN Kinesin-like protein KIF13A OS=Homo sapiens OX=9606 GN=KIF13A PE=1 SV=2;tr|H0Y9Z7|H0Y9Z7_HUMAN Kinesin family member 13A (Fragment) O	S	2	0.336459	0.0711661	-0.128288	0.173335	0.0161952	0.102575	0.0913747	0.0807908
A0A1B0GUI1	Ral GTPase-activating protein subunit alpha-1	RALGAPA1	DDAQILPRSTRVRHFSQSEETGNEVFGALNE	801	tr|A0A1B0GUI1|A0A1B0GUI1_HUMAN Ral GTPase activating protein catalytic subunit alpha 1 OS=Homo sapiens OX=9606 GN=RALGAPA1 PE=1 SV=1;tr|A0A7P0TAR5|A0A7P0TAR5_HUMAN Ral GTPase activating protein catalytic subunit alpha 1 OS=Homo sapiens OX=9606 GN=RALGAPA1	S	3	0.304549	-0.345242	-0.715783	-0.636141	-0.100781	-1.24493	0.00875967	-1.25226
A0A1B0GUI1	Ral GTPase-activating protein subunit alpha-1	RALGAPA1	AQILPRSTRVRHFSQSEETGNEVFGALNEEQ	802	tr|A0A1B0GUI1|A0A1B0GUI1_HUMAN Ral GTPase activating protein catalytic subunit alpha 1 OS=Homo sapiens OX=9606 GN=RALGAPA1 PE=1 SV=1;tr|A0A7P0TAR5|A0A7P0TAR5_HUMAN Ral GTPase activating protein catalytic subunit alpha 1 OS=Homo sapiens OX=9606 GN=RALGAPA1	S	3	NaN	0	-0.621465	-1.40062	-1.22981	-1.29109	-1.51508	-1.19231
A0A1B0GUI1	Ral GTPase-activating protein subunit alpha-1	RALGAPA1	ERLRSGNASTMTRRGSSPGSLEIPKDLPDIL	803	tr|A0A1B0GUI1|A0A1B0GUI1_HUMAN Ral GTPase activating protein catalytic subunit alpha 1 OS=Homo sapiens OX=9606 GN=RALGAPA1 PE=1 SV=1;tr|A0A7P0TAR5|A0A7P0TAR5_HUMAN Ral GTPase activating protein catalytic subunit alpha 1 OS=Homo sapiens OX=9606 GN=RALGAPA1	S	2	0.41477	0.0509702	0.359907	0.443459	0.452063	0.49232	0.530232	0.385788
A0A1B0GUI1	Ral GTPase-activating protein subunit alpha-1	RALGAPA1	RLRSGNASTMTRRGSSPGSLEIPKDLPDILN	804	tr|A0A1B0GUI1|A0A1B0GUI1_HUMAN Ral GTPase activating protein catalytic subunit alpha 1 OS=Homo sapiens OX=9606 GN=RALGAPA1 PE=1 SV=1;tr|A0A7P0TAR5|A0A7P0TAR5_HUMAN Ral GTPase activating protein catalytic subunit alpha 1 OS=Homo sapiens OX=9606 GN=RALGAPA1	S	2	0.746678	0.0675004	0.289564	0.354569	0.345933	0.411051	0.452272	0.329244
A0A1B0GUI1			APSLQSSTEASSITRSTESHITDTHSRESSL	805	tr|A0A1B0GUI1|A0A1B0GUI1_HUMAN Ral GTPase activating protein catalytic subunit alpha 1 OS=Homo sapiens OX=9606 GN=RALGAPA1 PE=1 SV=1;tr|A0A7P0TAR5|A0A7P0TAR5_HUMAN Ral GTPase activating protein catalytic subunit alpha 1 OS=Homo sapiens OX=9606 GN=RALGAPA1	S	3	0.0638741	-0.0755707	-0.370485	-1.24904	-1.65887	-1.46705	-0.930529	-1.10753
O60315	Zinc finger E-box-binding homeobox 2	ZEB2	LMNRAYLQSITPQGYSDSEERESMPRDGESE	806	sp|O60315|ZEB2_HUMAN Zinc finger E-box-binding homeobox 2 OS=Homo sapiens OX=9606 GN=ZEB2 PE=1 SV=1;tr|A0A1B0GV02|A0A1B0GV02_HUMAN Zinc finger E-box binding homeobox 2 OS=Homo sapiens OX=9606 GN=ZEB2 PE=1 SV=1;tr|A0JP08|A0JP08_HUMAN Zinc finger E-box bindi	S	3	0.399353	-0.174397	0.921424	0.58962	0.927063	0.405888	0.597729	0.911299
O60315	Zinc finger E-box-binding homeobox 2	ZEB2	NRAYLQSITPQGYSDSEERESMPRDGESEKE	807	sp|O60315|ZEB2_HUMAN Zinc finger E-box-binding homeobox 2 OS=Homo sapiens OX=9606 GN=ZEB2 PE=1 SV=1;tr|A0A1B0GV02|A0A1B0GV02_HUMAN Zinc finger E-box binding homeobox 2 OS=Homo sapiens OX=9606 GN=ZEB2 PE=1 SV=1;tr|A0JP08|A0JP08_HUMAN Zinc finger E-box bindi	S	3	0.385879	-0.661216	0.740332	0.241537	0.461696	-1.56556	0.269273	0.756199
O60315	Zinc finger E-box-binding homeobox 2	ZEB2	QSITPQGYSDSEERESMPRDGESEKEHEKEG	808	sp|O60315|ZEB2_HUMAN Zinc finger E-box-binding homeobox 2 OS=Homo sapiens OX=9606 GN=ZEB2 PE=1 SV=1;tr|A0A1B0GV02|A0A1B0GV02_HUMAN Zinc finger E-box binding homeobox 2 OS=Homo sapiens OX=9606 GN=ZEB2 PE=1 SV=1;tr|A0JP08|A0JP08_HUMAN Zinc finger E-box bindi	S	3	0.994045	-1.19294	0.356753	0.241537	0.461696	-1.45533	-1.34029	0.276804
O60315	Zinc finger E-box-binding homeobox 2	ZEB2	YSDSEERESMPRDGESEKEHEKEGEDGYGKL	809	sp|O60315|ZEB2_HUMAN Zinc finger E-box-binding homeobox 2 OS=Homo sapiens OX=9606 GN=ZEB2 PE=1 SV=1;tr|A0A1B0GV02|A0A1B0GV02_HUMAN Zinc finger E-box binding homeobox 2 OS=Homo sapiens OX=9606 GN=ZEB2 PE=1 SV=1;tr|A0JP08|A0JP08_HUMAN Zinc finger E-box bindi	S	3	0.53682	-0.725726	0.356753	-0.652799	0.461696	-1.26735	-1.02098	0.276804
O60315	Zinc finger E-box-binding homeobox 2	ZEB2	APNSNPPTKDSLLPRSPVKPMDSITSPSIAE	810	sp|O60315|ZEB2_HUMAN Zinc finger E-box-binding homeobox 2 OS=Homo sapiens OX=9606 GN=ZEB2 PE=1 SV=1;tr|A0A1B0GV02|A0A1B0GV02_HUMAN Zinc finger E-box binding homeobox 2 OS=Homo sapiens OX=9606 GN=ZEB2 PE=1 SV=1;tr|A0JP08|A0JP08_HUMAN Zinc finger E-box bindi	S	2	0.273441	-0.150535	-0.6292	-0.437622	-0.405288	-0.418337	-0.445554	-1.05982
O60315	Zinc finger E-box-binding homeobox 2	ZEB2	PSHFTNIKPVEKLDHSRSNTPSPLNLSSTSS	811	sp|O60315|ZEB2_HUMAN Zinc finger E-box-binding homeobox 2 OS=Homo sapiens OX=9606 GN=ZEB2 PE=1 SV=1;tr|A0A1B0GV02|A0A1B0GV02_HUMAN Zinc finger E-box binding homeobox 2 OS=Homo sapiens OX=9606 GN=ZEB2 PE=1 SV=1;tr|A0JP08|A0JP08_HUMAN Zinc finger E-box bindi	S	3	0.578008	-0.930404	1.00664	1.20032	1.28052	0.938214	-1.19282	0.950874
O60315	Zinc finger E-box-binding homeobox 2	ZEB2	HFTNIKPVEKLDHSRSNTPSPLNLSSTSSKN	812	sp|O60315|ZEB2_HUMAN Zinc finger E-box-binding homeobox 2 OS=Homo sapiens OX=9606 GN=ZEB2 PE=1 SV=1;tr|A0A1B0GV02|A0A1B0GV02_HUMAN Zinc finger E-box binding homeobox 2 OS=Homo sapiens OX=9606 GN=ZEB2 PE=1 SV=1;tr|A0JP08|A0JP08_HUMAN Zinc finger E-box bindi	S	3	0.49735	0.291806	1.07208	0.430354	0.527365	0.873764	1.28109	0.750364
O60315	Zinc finger E-box-binding homeobox 2	ZEB2	IKPVEKLDHSRSNTPSPLNLSSTSSKNSHSS	813	sp|O60315|ZEB2_HUMAN Zinc finger E-box-binding homeobox 2 OS=Homo sapiens OX=9606 GN=ZEB2 PE=1 SV=1;tr|A0A1B0GV02|A0A1B0GV02_HUMAN Zinc finger E-box binding homeobox 2 OS=Homo sapiens OX=9606 GN=ZEB2 PE=1 SV=1;tr|A0JP08|A0JP08_HUMAN Zinc finger E-box bindi	S	2	0.0811774	0.0109865	1.3369	1.25552	1.30786	1.31176	1.23894	1.38254
O60315	Zinc finger E-box-binding homeobox 2	ZEB2	IAEDDGIANPLDQETSPASVPNHESSPHVSQ	814	sp|O60315|ZEB2_HUMAN Zinc finger E-box-binding homeobox 2 OS=Homo sapiens OX=9606 GN=ZEB2 PE=1 SV=1;tr|A0A1B0GV02|A0A1B0GV02_HUMAN Zinc finger E-box binding homeobox 2 OS=Homo sapiens OX=9606 GN=ZEB2 PE=1 SV=1;tr|A0JP08|A0JP08_HUMAN Zinc finger E-box bindi	S	4	0.129521	0.0788653	0.400366	0.920751	0.482524	0.424137	0.65765	0.958449
O60315	Zinc finger E-box-binding homeobox 2	ZEB2	DDGIANPLDQETSPASVPNHESSPHVSQALL	815	sp|O60315|ZEB2_HUMAN Zinc finger E-box-binding homeobox 2 OS=Homo sapiens OX=9606 GN=ZEB2 PE=1 SV=1;tr|A0A1B0GV02|A0A1B0GV02_HUMAN Zinc finger E-box binding homeobox 2 OS=Homo sapiens OX=9606 GN=ZEB2 PE=1 SV=1;tr|A0JP08|A0JP08_HUMAN Zinc finger E-box bindi	S	4	0.428461	0.107993	0.259893	0.434913	0.491959	0.340759	0.567375	0.602609
O60315	Zinc finger E-box-binding homeobox 2	ZEB2	PLDQETSPASVPNHESSPHVSQALLPREEEE	816	sp|O60315|ZEB2_HUMAN Zinc finger E-box-binding homeobox 2 OS=Homo sapiens OX=9606 GN=ZEB2 PE=1 SV=1;tr|A0A1B0GV02|A0A1B0GV02_HUMAN Zinc finger E-box binding homeobox 2 OS=Homo sapiens OX=9606 GN=ZEB2 PE=1 SV=1;tr|A0JP08|A0JP08_HUMAN Zinc finger E-box bindi	S	4	1.03555	-0.234819	0.741563	0.920751	0.912928	0.797983	0.567375	0.505427
O60315	Zinc finger E-box-binding homeobox 2	ZEB2	LDQETSPASVPNHESSPHVSQALLPREEEED	817	sp|O60315|ZEB2_HUMAN Zinc finger E-box-binding homeobox 2 OS=Homo sapiens OX=9606 GN=ZEB2 PE=1 SV=1;tr|A0A1B0GV02|A0A1B0GV02_HUMAN Zinc finger E-box binding homeobox 2 OS=Homo sapiens OX=9606 GN=ZEB2 PE=1 SV=1;tr|A0JP08|A0JP08_HUMAN Zinc finger E-box bindi	S	4	0.189629	0.215813	-1.13763	-0.807561	-1.05334	-0.942759	-1.4257	0.0173727
O60315	Zinc finger E-box-binding homeobox 2	ZEB2	RRKNVVNYDNVVDTGSETDEEDKLHIAEDDG	818	sp|O60315|ZEB2_HUMAN Zinc finger E-box-binding homeobox 2 OS=Homo sapiens OX=9606 GN=ZEB2 PE=1 SV=1;tr|A0A1B0GV02|A0A1B0GV02_HUMAN Zinc finger E-box binding homeobox 2 OS=Homo sapiens OX=9606 GN=ZEB2 PE=1 SV=1;tr|A0JP08|A0JP08_HUMAN Zinc finger E-box bindi	S	2	0.230935	0.139986	1.13555	0.898104	0.737982	1.1404	0.67189	1.3793
O60315	Zinc finger E-box-binding homeobox 2	ZEB2	LISVNGRMRNNIKTGSSPNSVSSSPTNSAIT	819	sp|O60315|ZEB2_HUMAN Zinc finger E-box-binding homeobox 2 OS=Homo sapiens OX=9606 GN=ZEB2 PE=1 SV=1;tr|A0A1B0GV02|A0A1B0GV02_HUMAN Zinc finger E-box binding homeobox 2 OS=Homo sapiens OX=9606 GN=ZEB2 PE=1 SV=1;tr|A0JP08|A0JP08_HUMAN Zinc finger E-box bindi	S	3	NaN	0	-0.958219	-1.21593	-1.01789	-1.2908	-1.35509	-0.471122
O60315	Zinc finger E-box-binding homeobox 2	ZEB2	ISVNGRMRNNIKTGSSPNSVSSSPTNSAITQ	820	sp|O60315|ZEB2_HUMAN Zinc finger E-box-binding homeobox 2 OS=Homo sapiens OX=9606 GN=ZEB2 PE=1 SV=1;tr|A0A1B0GV02|A0A1B0GV02_HUMAN Zinc finger E-box binding homeobox 2 OS=Homo sapiens OX=9606 GN=ZEB2 PE=1 SV=1;tr|A0JP08|A0JP08_HUMAN Zinc finger E-box bindi	S	2	0.0584719	0.131768	0.618641	-1.08729	0.363044	0.57727	-1.04099	0.753419
O60315	Zinc finger E-box-binding homeobox 2	ZEB2	NGRMRNNIKTGSSPNSVSSSPTNSAITQLRN	821	sp|O60315|ZEB2_HUMAN Zinc finger E-box-binding homeobox 2 OS=Homo sapiens OX=9606 GN=ZEB2 PE=1 SV=1;tr|A0A1B0GV02|A0A1B0GV02_HUMAN Zinc finger E-box binding homeobox 2 OS=Homo sapiens OX=9606 GN=ZEB2 PE=1 SV=1;tr|A0JP08|A0JP08_HUMAN Zinc finger E-box bindi	S	3	0.0130977	0.00459828	0.481438	0.216452	0.104343	0.271756	0.218252	0.326021
O60315	Zinc finger E-box-binding homeobox 2	ZEB2	RMRNNIKTGSSPNSVSSSPTNSAITQLRNKL	822	sp|O60315|ZEB2_HUMAN Zinc finger E-box-binding homeobox 2 OS=Homo sapiens OX=9606 GN=ZEB2 PE=1 SV=1;tr|A0A1B0GV02|A0A1B0GV02_HUMAN Zinc finger E-box binding homeobox 2 OS=Homo sapiens OX=9606 GN=ZEB2 PE=1 SV=1;tr|A0JP08|A0JP08_HUMAN Zinc finger E-box bindi	S	3	NaN	0	-1.03571	-1.27538	-0.826318	-0.889023	-1.16771	-0.998743
O60315	Zinc finger E-box-binding homeobox 2	ZEB2	MRNNIKTGSSPNSVSSSPTNSAITQLRNKLE	823	sp|O60315|ZEB2_HUMAN Zinc finger E-box-binding homeobox 2 OS=Homo sapiens OX=9606 GN=ZEB2 PE=1 SV=1;tr|A0A1B0GV02|A0A1B0GV02_HUMAN Zinc finger E-box binding homeobox 2 OS=Homo sapiens OX=9606 GN=ZEB2 PE=1 SV=1;tr|A0JP08|A0JP08_HUMAN Zinc finger E-box bindi	S	2	0.230133	-0.212549	-0.880476	-0.318751	-1.5688	-1.16615	-1.0982	-1.14132
O60315	Zinc finger E-box-binding homeobox 2	ZEB2	RNNIKTGSSPNSVSSSPTNSAITQLRNKLEN	824	sp|O60315|ZEB2_HUMAN Zinc finger E-box-binding homeobox 2 OS=Homo sapiens OX=9606 GN=ZEB2 PE=1 SV=1;tr|A0A1B0GV02|A0A1B0GV02_HUMAN Zinc finger E-box binding homeobox 2 OS=Homo sapiens OX=9606 GN=ZEB2 PE=1 SV=1;tr|A0JP08|A0JP08_HUMAN Zinc finger E-box bindi	S	2	0.0462744	-0.0221304	0.961303	0.782464	0.672902	0.857927	0.511794	0.980558
O60315	Zinc finger E-box-binding homeobox 2	ZEB2	EFVKEWFEQRKVYQYSNSRSPSLERSSKPLA	825	sp|O60315|ZEB2_HUMAN Zinc finger E-box-binding homeobox 2 OS=Homo sapiens OX=9606 GN=ZEB2 PE=1 SV=1;tr|A0A1B0GV02|A0A1B0GV02_HUMAN Zinc finger E-box binding homeobox 2 OS=Homo sapiens OX=9606 GN=ZEB2 PE=1 SV=1;tr|A0JP08|A0JP08_HUMAN Zinc finger E-box bindi	S	2	0.289769	0.380599	-0.823308	0.80172	0.705089	0.562748	0.516128	0.746422
O60315	Zinc finger E-box-binding homeobox 2	ZEB2	VKEWFEQRKVYQYSNSRSPSLERSSKPLAPN	826	sp|O60315|ZEB2_HUMAN Zinc finger E-box-binding homeobox 2 OS=Homo sapiens OX=9606 GN=ZEB2 PE=1 SV=1;tr|A0A1B0GV02|A0A1B0GV02_HUMAN Zinc finger E-box binding homeobox 2 OS=Homo sapiens OX=9606 GN=ZEB2 PE=1 SV=1;tr|A0JP08|A0JP08_HUMAN Zinc finger E-box bindi	S	2	0.0762601	0.135436	-1.59135	-0.018371	-1.26588	-1.20762	-1.23931	-0.0223596
O60315	Zinc finger E-box-binding homeobox 2	ZEB2	EWFEQRKVYQYSNSRSPSLERSSKPLAPNSN	827	sp|O60315|ZEB2_HUMAN Zinc finger E-box-binding homeobox 2 OS=Homo sapiens OX=9606 GN=ZEB2 PE=1 SV=1;tr|A0A1B0GV02|A0A1B0GV02_HUMAN Zinc finger E-box binding homeobox 2 OS=Homo sapiens OX=9606 GN=ZEB2 PE=1 SV=1;tr|A0JP08|A0JP08_HUMAN Zinc finger E-box bindi	S	2	0.0973	0.0376537	0.0277873	0.317809	-0.0568283	0.238279	0.18581	-0.0223596
O60315	Zinc finger E-box-binding homeobox 2	ZEB2	FEQRKVYQYSNSRSPSLERSSKPLAPNSNPP	828	sp|O60315|ZEB2_HUMAN Zinc finger E-box-binding homeobox 2 OS=Homo sapiens OX=9606 GN=ZEB2 PE=1 SV=1;tr|A0A1B0GV02|A0A1B0GV02_HUMAN Zinc finger E-box binding homeobox 2 OS=Homo sapiens OX=9606 GN=ZEB2 PE=1 SV=1;tr|A0JP08|A0JP08_HUMAN Zinc finger E-box bindi	S	2	0.0973	0.0376537	0.0277873	0.317809	-0.0568283	0.238279	0.18581	-0.0223596
A0A1B0GV28			______________MSSLVKEDLEKKLFKPL	829	tr|A0A1B0GV28|A0A1B0GV28_HUMAN Exocyst complex component 1 like OS=Homo sapiens OX=9606 GN=EXOC1L PE=4 SV=1;sp|A0A1B0GW35|EXC1L_HUMAN Exocyst complex component 1-like OS=Homo sapiens OX=9606 GN=EXOC1L PE=2 SV=1	S	3	0.616325	-0.387486	-0.658499	-1.43101	-0.593598	-1.44682	-1.24144	-1.15732
A0A1B0GV28			_____________MSSLVKEDLEKKLFKPLS	830	tr|A0A1B0GV28|A0A1B0GV28_HUMAN Exocyst complex component 1 like OS=Homo sapiens OX=9606 GN=EXOC1L PE=4 SV=1;sp|A0A1B0GW35|EXC1L_HUMAN Exocyst complex component 1-like OS=Homo sapiens OX=9606 GN=EXOC1L PE=2 SV=1	S	3	0.0923837	0.0399965	-1.05041	-1.43101	-0.981418	-1.20001	-0.985531	-1.15732
A0A1B0GV48	Zinc finger and BTB domain-containing protein 38	ZBTB38	QERSPQPAAVLTRSKSPNNEGDVHFSREDEN	831	tr|A0A1B0GV48|A0A1B0GV48_HUMAN Zinc finger and BTB domain containing 38 (Fragment) OS=Homo sapiens OX=9606 GN=ZBTB38 PE=1 SV=1;tr|D6RBC4|D6RBC4_HUMAN Zinc finger and BTB domain containing 38 (Fragment) OS=Homo sapiens OX=9606 GN=ZBTB38 PE=1 SV=1;sp|Q8NAP3|	S	3	2.18999	0.585699	-1.03293	-1.10738	-1.16087	-0.318741	-0.542397	-0.68294
A0A1B0GV57	TGF-beta-activated kinase 1 and MAP3K7-binding protein 2	TAB2	HHPPKSRAIGNNSATSPRVVVTQPNTKYTFK	832	tr|A0A1B0GV57|A0A1B0GV57_HUMAN TGF-beta activated kinase 1 (MAP3K7) binding protein 2 OS=Homo sapiens OX=9606 GN=TAB2 PE=1 SV=1;tr|A0A8V8TQR7|A0A8V8TQR7_HUMAN TGF-beta activated kinase 1 (MAP3K7) binding protein 2 (Fragment) OS=Homo sapiens OX=9606 GN=TAB2	S	2	0.391028	0.342753	-0.836047	0.218125	0.279332	0.0848164	0.267689	0.337164
Q13286	Battenin	CLN3	____MGGCAGSRRRFSDSEGEETVPEPRLPL	833	sp|Q13286|CLN3_HUMAN Battenin OS=Homo sapiens OX=9606 GN=CLN3 PE=1 SV=1;tr|H3BR00|H3BR00_HUMAN Battenin OS=Homo sapiens OX=9606 GN=CLN3 PE=1 SV=1;tr|A0A1B0GWD3|A0A1B0GWD3_HUMAN Battenin OS=Homo sapiens OX=9606 PE=1 SV=1;tr|A0A1B0GV71|A0A1B0GV71_HUMAN Batte	S	3	0.0378092	-0.00945361	0.29167	0.309185	0.313883	0.351287	0.405776	0.129313
Q13286	Battenin	CLN3	__MGGCAGSRRRFSDSEGEETVPEPRLPLLD	834	sp|Q13286|CLN3_HUMAN Battenin OS=Homo sapiens OX=9606 GN=CLN3 PE=1 SV=1;tr|H3BR00|H3BR00_HUMAN Battenin OS=Homo sapiens OX=9606 GN=CLN3 PE=1 SV=1;tr|A0A1B0GWD3|A0A1B0GWD3_HUMAN Battenin OS=Homo sapiens OX=9606 PE=1 SV=1;tr|A0A1B0GV71|A0A1B0GV71_HUMAN Batte	S	3	0.00778713	-0.00257283	0.127424	0.128732	0.103434	0.184754	0.261736	-0.0946175
H3BQG7	F-box only protein 31	FBXO31	RRQQRRGPAETAAADSEPDTDPEEERIEASA	835	tr|H3BQG7|H3BQG7_HUMAN F-box protein 31 OS=Homo sapiens OX=9606 GN=FBXO31 PE=1 SV=1;tr|A0A1B0GV77|A0A1B0GV77_HUMAN F-box protein 31 OS=Homo sapiens OX=9606 GN=FBXO31 PE=1 SV=2;sp|Q5XUX0|FBX31_HUMAN F-box only protein 31 OS=Homo sapiens OX=9606 GN=FBXO31 PE	S	3	0.911527	-0.464043	-0.386054	-0.412526	-0.33874	-0.954924	-0.388921	-1.1856
E7EUR8	Protein FAM193A	FAM193A	PRLILTDSGSAPTFCSDDEDVAPLSAKFADI	836	tr|E7EUR8|E7EUR8_HUMAN Family with sequence similarity 193 member A (Fragment) OS=Homo sapiens OX=9606 GN=FAM193A PE=1 SV=1;tr|A0A1B0GVL4|A0A1B0GVL4_HUMAN Family with sequence similarity 193 member A OS=Homo sapiens OX=9606 GN=FAM193A PE=1 SV=1;sp|P78312|F	S	3	0.0259052	-0.0736797	0.759415	0.829072	-0.991104	0.829212	0.909453	-1.36232
E7EUR8	Protein FAM193A	FAM193A	NIHNGSLEQTEEPETSSHSPSRHMNHSEPRP	837	tr|E7EUR8|E7EUR8_HUMAN Family with sequence similarity 193 member A (Fragment) OS=Homo sapiens OX=9606 GN=FAM193A PE=1 SV=1;tr|A0A1B0GVL4|A0A1B0GVL4_HUMAN Family with sequence similarity 193 member A OS=Homo sapiens OX=9606 GN=FAM193A PE=1 SV=1;sp|P78312|F	S	4	NaN	0	-1.21249	-1.18628	-1.36746	-1.1258	-1.09089	-1.06538
E7EUR8	Protein FAM193A	FAM193A	SLEQTEEPETSSHSPSRHMNHSEPRPGLGAD	838	tr|E7EUR8|E7EUR8_HUMAN Family with sequence similarity 193 member A (Fragment) OS=Homo sapiens OX=9606 GN=FAM193A PE=1 SV=1;tr|A0A1B0GVL4|A0A1B0GVL4_HUMAN Family with sequence similarity 193 member A OS=Homo sapiens OX=9606 GN=FAM193A PE=1 SV=1;sp|P78312|F	S	4	NaN	0	-1.37448	-1.10611	-1.27382	-0.504542	-1.15511	-1.05246
E7EUR8	Protein FAM193A	FAM193A	SKEDHRHSAPAAPRNSPTGLAPLPALSPAAL	839	tr|E7EUR8|E7EUR8_HUMAN Family with sequence similarity 193 member A (Fragment) OS=Homo sapiens OX=9606 GN=FAM193A PE=1 SV=1;tr|A0A1B0GVL4|A0A1B0GVL4_HUMAN Family with sequence similarity 193 member A OS=Homo sapiens OX=9606 GN=FAM193A PE=1 SV=1;sp|P78312|F	S	4	0.287419	-0.137413	-1.12303	-0.516344	-0.670216	-0.907389	-0.796083	-1.01835
E7EUR8	Protein FAM193A	FAM193A	HIKDEKSNPTPMEPTSPGEHQQNSKLVLAES	840	tr|E7EUR8|E7EUR8_HUMAN Family with sequence similarity 193 member A (Fragment) OS=Homo sapiens OX=9606 GN=FAM193A PE=1 SV=1;tr|A0A1B0GVL4|A0A1B0GVL4_HUMAN Family with sequence similarity 193 member A OS=Homo sapiens OX=9606 GN=FAM193A PE=1 SV=1;sp|P78312|F	S	3	0.0783214	-0.108071	-1.09996	-0.328768	-1.23069	-0.20169	-1.37848	-1.40345
A0A1B0GW91	Transcription factor 4	TCF4	GLQGQSVSSGSSEIKSDDEGDENLQDTKSSE	841	tr|A0A1B0GW91|A0A1B0GW91_HUMAN Transcription factor 4 OS=Homo sapiens OX=9606 GN=TCF4 PE=1 SV=1;tr|A0A1B0GWD5|A0A1B0GWD5_HUMAN Transcription factor 4 OS=Homo sapiens OX=9606 GN=TCF4 PE=1 SV=1;tr|H3BTP3|H3BTP3_HUMAN Transcription factor 4 OS=Homo sapiens OX	S	3	1.29281	0.096477	0.358357	0.3374	0.447656	0.46096	0.49183	0.480054
A0A1B0GW91	Transcription factor 4	TCF4	SLLPNQVPVPQLPVQSATSPDLNPPQDPYRG	842	tr|A0A1B0GW91|A0A1B0GW91_HUMAN Transcription factor 4 OS=Homo sapiens OX=9606 GN=TCF4 PE=1 SV=1;tr|A0A1B0GWD5|A0A1B0GWD5_HUMAN Transcription factor 4 OS=Homo sapiens OX=9606 GN=TCF4 PE=1 SV=1;tr|H3BTP3|H3BTP3_HUMAN Transcription factor 4 OS=Homo sapiens OX	S	4	NaN	0	-0.969165	-1.13077	-1.30674	-1.58975	-1.19496	-1.01525
A0A1B0GW91	Transcription factor 4	TCF4	PNQVPVPQLPVQSATSPDLNPPQDPYRGMPP	843	tr|A0A1B0GW91|A0A1B0GW91_HUMAN Transcription factor 4 OS=Homo sapiens OX=9606 GN=TCF4 PE=1 SV=1;tr|A0A1B0GWD5|A0A1B0GWD5_HUMAN Transcription factor 4 OS=Homo sapiens OX=9606 GN=TCF4 PE=1 SV=1;tr|H3BTP3|H3BTP3_HUMAN Transcription factor 4 OS=Homo sapiens OX	S	4	NaN	0	-1.37879	-0.885227	-1.47767	-1.11345	-0.42887	-0.897636
A0A1B0GW91		TCF4	KKLDDDKKDIKSITRSRSSNNDDEDLTPEQK	844	tr|A0A1B0GW91|A0A1B0GW91_HUMAN Transcription factor 4 OS=Homo sapiens OX=9606 GN=TCF4 PE=1 SV=1;tr|A0A1B0GWD5|A0A1B0GWD5_HUMAN Transcription factor 4 OS=Homo sapiens OX=9606 GN=TCF4 PE=1 SV=1;tr|H3BTP3|H3BTP3_HUMAN Transcription factor 4 OS=Homo sapiens OX	S	3	NaN	0	-1.13539	-1.18527	-1.01996	-1.35239	-0.772325	-1.10771
A0A1B0GW91		TCF4	DDDKKDIKSITRSRSSNNDDEDLTPEQKAER	845	tr|A0A1B0GW91|A0A1B0GW91_HUMAN Transcription factor 4 OS=Homo sapiens OX=9606 GN=TCF4 PE=1 SV=1;tr|A0A1B0GWD5|A0A1B0GWD5_HUMAN Transcription factor 4 OS=Homo sapiens OX=9606 GN=TCF4 PE=1 SV=1;tr|H3BTP3|H3BTP3_HUMAN Transcription factor 4 OS=Homo sapiens OX	S	3	NaN	0	-0.840202	-1.08286	-1.28408	-0.624442	-0.776633	-0.861978
E9PEN0	Inhibitor of growth protein 5	ING5	DLARFEADLKDKMEGSDFESSGGRGLKSKSV	846	tr|E9PEN0|E9PEN0_HUMAN Inhibitor of growth family member 5 OS=Homo sapiens OX=9606 GN=ING5 PE=1 SV=1;tr|A0A1B0GW41|A0A1B0GW41_HUMAN Inhibitor of growth family member 5 OS=Homo sapiens OX=9606 GN=ING5 PE=1 SV=1;sp|Q8WYH8|ING5_HUMAN Inhibitor of growth prote	S	2	0.274289	-0.0545372	-0.337941	-0.441483	-0.351507	-0.433715	-0.556596	-0.304231
Q96ST2	Protein IWS1 homolog	IWS1	EGEEEKVAKRKAAVLSDSEDEEKASAKKSRV	847	sp|Q96ST2|IWS1_HUMAN Protein IWS1 homolog OS=Homo sapiens OX=9606 GN=IWS1 PE=1 SV=2;tr|A0A1B0GW95|A0A1B0GW95_HUMAN Interacts with SUPT6H, CTD assembly factor 1 OS=Homo sapiens OX=9606 GN=IWS1 PE=1 SV=2	S	2	0.321092	-0.0615906	2.24326	2.13208	2.0284	2.143	2.0958	1.98017
Q96ST2	Protein IWS1 homolog	IWS1	EEEKVAKRKAAVLSDSEDEEKASAKKSRVVS	848	sp|Q96ST2|IWS1_HUMAN Protein IWS1 homolog OS=Homo sapiens OX=9606 GN=IWS1 PE=1 SV=2;tr|A0A1B0GW95|A0A1B0GW95_HUMAN Interacts with SUPT6H, CTD assembly factor 1 OS=Homo sapiens OX=9606 GN=IWS1 PE=1 SV=2	S	2	0.321092	-0.0615906	2.24326	2.13208	2.0284	2.143	2.0958	1.98017
Q96ST2	Protein IWS1 homolog	IWS1	LEEEKGETQVKEAEDSDSDDNIKRGKHMDFL	849	sp|Q96ST2|IWS1_HUMAN Protein IWS1 homolog OS=Homo sapiens OX=9606 GN=IWS1 PE=1 SV=2;tr|A0A1B0GW95|A0A1B0GW95_HUMAN Interacts with SUPT6H, CTD assembly factor 1 OS=Homo sapiens OX=9606 GN=IWS1 PE=1 SV=2	S	2	0.336008	-0.0864076	0.919634	1.04428	1.02396	0.978267	1.03578	0.714607
Q96ST2	Protein IWS1 homolog	IWS1	EEKGETQVKEAEDSDSDDNIKRGKHMDFLSD	850	sp|Q96ST2|IWS1_HUMAN Protein IWS1 homolog OS=Homo sapiens OX=9606 GN=IWS1 PE=1 SV=2;tr|A0A1B0GW95|A0A1B0GW95_HUMAN Interacts with SUPT6H, CTD assembly factor 1 OS=Homo sapiens OX=9606 GN=IWS1 PE=1 SV=2	S	2	0.214994	-0.0573284	0.876922	1.00261	0.988823	0.945978	1.03578	0.714607
Q96ST2	Protein IWS1 homolog	IWS1	DSFHSDSHMDRKKFHSSDSEEEEHKKQKMDS	851	sp|Q96ST2|IWS1_HUMAN Protein IWS1 homolog OS=Homo sapiens OX=9606 GN=IWS1 PE=1 SV=2;tr|A0A1B0GW95|A0A1B0GW95_HUMAN Interacts with SUPT6H, CTD assembly factor 1 OS=Homo sapiens OX=9606 GN=IWS1 PE=1 SV=2	S	2	NaN	0	-0.964599	-1.2473	-0.572192	-0.990168	-1.06036	-0.633797
Q96ST2	Protein IWS1 homolog	IWS1	SFHSDSHMDRKKFHSSDSEEEEHKKQKMDSD	852	sp|Q96ST2|IWS1_HUMAN Protein IWS1 homolog OS=Homo sapiens OX=9606 GN=IWS1 PE=1 SV=2;tr|A0A1B0GW95|A0A1B0GW95_HUMAN Interacts with SUPT6H, CTD assembly factor 1 OS=Homo sapiens OX=9606 GN=IWS1 PE=1 SV=2	S	2	NaN	0	-1.24676	-1.22998	-1.55385	-1.16828	-1.55323	-1.17509
Q96ST2	Protein IWS1 homolog	IWS1	HSDSHMDRKKFHSSDSEEEEHKKQKMDSDED	853	sp|Q96ST2|IWS1_HUMAN Protein IWS1 homolog OS=Homo sapiens OX=9606 GN=IWS1 PE=1 SV=2;tr|A0A1B0GW95|A0A1B0GW95_HUMAN Interacts with SUPT6H, CTD assembly factor 1 OS=Homo sapiens OX=9606 GN=IWS1 PE=1 SV=2	S	2	NaN	0	-1.22045	-0.704798	-1.1037	-0.820935	-1.1849	-1.04567
Q96ST2	Protein IWS1 homolog	IWS1	SDRENKGEDTEMQNDSFHSDSHMDRKKFHSS	854	sp|Q96ST2|IWS1_HUMAN Protein IWS1 homolog OS=Homo sapiens OX=9606 GN=IWS1 PE=1 SV=2;tr|A0A1B0GW95|A0A1B0GW95_HUMAN Interacts with SUPT6H, CTD assembly factor 1 OS=Homo sapiens OX=9606 GN=IWS1 PE=1 SV=2	S	3	0.361471	0.0837737	-0.156432	-0.189711	0.0901492	-0.0503123	0.0764734	-0.0308341
Q96ST2	Protein IWS1 homolog	IWS1	ENKGEDTEMQNDSFHSDSHMDRKKFHSSDSE	855	sp|Q96ST2|IWS1_HUMAN Protein IWS1 homolog OS=Homo sapiens OX=9606 GN=IWS1 PE=1 SV=2;tr|A0A1B0GW95|A0A1B0GW95_HUMAN Interacts with SUPT6H, CTD assembly factor 1 OS=Homo sapiens OX=9606 GN=IWS1 PE=1 SV=2	S	3	0.361471	0.0837737	-0.156432	-0.189711	0.0901492	-0.0503123	0.0764734	-0.0308341
Q96ST2	Protein IWS1 homolog	IWS1	SDREDGLPKGHHVTDSENDEPLNLNASDSES	856	sp|Q96ST2|IWS1_HUMAN Protein IWS1 homolog OS=Homo sapiens OX=9606 GN=IWS1 PE=1 SV=2;tr|A0A1B0GW95|A0A1B0GW95_HUMAN Interacts with SUPT6H, CTD assembly factor 1 OS=Homo sapiens OX=9606 GN=IWS1 PE=1 SV=2;tr|B8ZZB6|B8ZZB6_HUMAN Interacts with SUPT6H, CTD asse	S	3	0.173008	0.0358028	0.68722	0.55271	0.512252	0.517634	0.624206	0.71775
Q96ST2	Protein IWS1 homolog	IWS1	HVTDSENDEPLNLNASDSESEELHRQKDSDS	857	sp|Q96ST2|IWS1_HUMAN Protein IWS1 homolog OS=Homo sapiens OX=9606 GN=IWS1 PE=1 SV=2;tr|A0A1B0GW95|A0A1B0GW95_HUMAN Interacts with SUPT6H, CTD assembly factor 1 OS=Homo sapiens OX=9606 GN=IWS1 PE=1 SV=2;tr|B8ZZB6|B8ZZB6_HUMAN Interacts with SUPT6H, CTD asse	S	3	0.559946	0.127529	0.805862	0.675324	0.512252	0.685074	0.825231	0.865721
Q96ST2	Protein IWS1 homolog	IWS1	TDSENDEPLNLNASDSESEELHRQKDSDSES	858	sp|Q96ST2|IWS1_HUMAN Protein IWS1 homolog OS=Homo sapiens OX=9606 GN=IWS1 PE=1 SV=2;tr|A0A1B0GW95|A0A1B0GW95_HUMAN Interacts with SUPT6H, CTD assembly factor 1 OS=Homo sapiens OX=9606 GN=IWS1 PE=1 SV=2;tr|B8ZZB6|B8ZZB6_HUMAN Interacts with SUPT6H, CTD asse	S	3	0.559946	0.127529	0.805862	0.675324	0.512252	0.685074	0.825231	0.865721
Q96ST2	Protein IWS1 homolog	IWS1	SENDEPLNLNASDSESEELHRQKDSDSESEE	859	sp|Q96ST2|IWS1_HUMAN Protein IWS1 homolog OS=Homo sapiens OX=9606 GN=IWS1 PE=1 SV=2;tr|A0A1B0GW95|A0A1B0GW95_HUMAN Interacts with SUPT6H, CTD assembly factor 1 OS=Homo sapiens OX=9606 GN=IWS1 PE=1 SV=2;tr|B8ZZB6|B8ZZB6_HUMAN Interacts with SUPT6H, CTD asse	S	3	0.0660862	-0.153539	0.496027	-1.46357	0.00681741	0.63343	-1.11309	-0.941681
Q96ST2	Protein IWS1 homolog	IWS1	RVSDSESEGPQKGPASDSETEDASRHKQKPE	860	sp|Q96ST2|IWS1_HUMAN Protein IWS1 homolog OS=Homo sapiens OX=9606 GN=IWS1 PE=1 SV=2;tr|A0A1B0GW95|A0A1B0GW95_HUMAN Interacts with SUPT6H, CTD assembly factor 1 OS=Homo sapiens OX=9606 GN=IWS1 PE=1 SV=2	S	2	0.103672	-0.0351214	1.38822	1.2913	1.29055	1.32231	1.47265	1.06975
Q96ST2	Protein IWS1 homolog	IWS1	SDSESEGPQKGPASDSETEDASRHKQKPESD	861	sp|Q96ST2|IWS1_HUMAN Protein IWS1 homolog OS=Homo sapiens OX=9606 GN=IWS1 PE=1 SV=2;tr|A0A1B0GW95|A0A1B0GW95_HUMAN Interacts with SUPT6H, CTD assembly factor 1 OS=Homo sapiens OX=9606 GN=IWS1 PE=1 SV=2	S	2	0.103672	-0.0351214	1.38822	1.2913	1.29055	1.32231	1.47265	1.06975
Q96ST2	Protein IWS1 homolog	IWS1	HASDSENEDVGKHPASDSEIEELQKSPASDS	862	sp|Q96ST2|IWS1_HUMAN Protein IWS1 homolog OS=Homo sapiens OX=9606 GN=IWS1 PE=1 SV=2;tr|A0A1B0GW95|A0A1B0GW95_HUMAN Interacts with SUPT6H, CTD assembly factor 1 OS=Homo sapiens OX=9606 GN=IWS1 PE=1 SV=2;tr|B8ZZB6|B8ZZB6_HUMAN Interacts with SUPT6H, CTD asse	S	3	0.697482	0.193471	0.13884	0.02211	-0.165524	0.11134	0.0926086	0.371892
Q96ST2	Protein IWS1 homolog	IWS1	SDSENEDVGKHPASDSEIEELQKSPASDSET	863	sp|Q96ST2|IWS1_HUMAN Protein IWS1 homolog OS=Homo sapiens OX=9606 GN=IWS1 PE=1 SV=2;tr|A0A1B0GW95|A0A1B0GW95_HUMAN Interacts with SUPT6H, CTD assembly factor 1 OS=Homo sapiens OX=9606 GN=IWS1 PE=1 SV=2;tr|B8ZZB6|B8ZZB6_HUMAN Interacts with SUPT6H, CTD asse	S	3	0.697482	0.193471	0.13884	0.02211	-0.165524	0.11134	0.0926086	0.371892
Q96ST2	Protein IWS1 homolog	IWS1	QVSDSESEEPPRHQASDSENEELPKPRISDS	864	sp|Q96ST2|IWS1_HUMAN Protein IWS1 homolog OS=Homo sapiens OX=9606 GN=IWS1 PE=1 SV=2;tr|A0A1B0GW95|A0A1B0GW95_HUMAN Interacts with SUPT6H, CTD assembly factor 1 OS=Homo sapiens OX=9606 GN=IWS1 PE=1 SV=2;tr|B8ZZB6|B8ZZB6_HUMAN Interacts with SUPT6H, CTD asse	S	2	1.40274	0.181249	0.206651	0.202082	0.11568	0.257303	0.374789	0.43607
Q96ST2	Protein IWS1 homolog	IWS1	SDSESEEPPRHQASDSENEELPKPRISDSES	865	sp|Q96ST2|IWS1_HUMAN Protein IWS1 homolog OS=Homo sapiens OX=9606 GN=IWS1 PE=1 SV=2;tr|A0A1B0GW95|A0A1B0GW95_HUMAN Interacts with SUPT6H, CTD assembly factor 1 OS=Homo sapiens OX=9606 GN=IWS1 PE=1 SV=2;tr|B8ZZB6|B8ZZB6_HUMAN Interacts with SUPT6H, CTD asse	S	2	1.40274	0.181249	0.206651	0.202082	0.11568	0.257303	0.374789	0.43607
Q96ST2	Protein IWS1 homolog	IWS1	QISDSESEEPPRHQASDSENEEPPKPRMSDS	866	sp|Q96ST2|IWS1_HUMAN Protein IWS1 homolog OS=Homo sapiens OX=9606 GN=IWS1 PE=1 SV=2;tr|A0A1B0GW95|A0A1B0GW95_HUMAN Interacts with SUPT6H, CTD assembly factor 1 OS=Homo sapiens OX=9606 GN=IWS1 PE=1 SV=2;tr|B8ZZB6|B8ZZB6_HUMAN Interacts with SUPT6H, CTD asse	S	3	1.79211	0.263635	0.159464	0.262983	0.229082	0.374456	0.491948	0.576031
Q96ST2	Protein IWS1 homolog	IWS1	SDSESEEPPRHQASDSENEEPPKPRMSDSES	867	sp|Q96ST2|IWS1_HUMAN Protein IWS1 homolog OS=Homo sapiens OX=9606 GN=IWS1 PE=1 SV=2;tr|A0A1B0GW95|A0A1B0GW95_HUMAN Interacts with SUPT6H, CTD assembly factor 1 OS=Homo sapiens OX=9606 GN=IWS1 PE=1 SV=2;tr|B8ZZB6|B8ZZB6_HUMAN Interacts with SUPT6H, CTD asse	S	3	1.79211	0.263635	0.159464	0.262983	0.229082	0.374456	0.491948	0.576031
Q96ST2	Protein IWS1 homolog	IWS1	QASDSENEELPKPRISDSESEDPPRHQASDS	868	sp|Q96ST2|IWS1_HUMAN Protein IWS1 homolog OS=Homo sapiens OX=9606 GN=IWS1 PE=1 SV=2;tr|A0A1B0GW95|A0A1B0GW95_HUMAN Interacts with SUPT6H, CTD assembly factor 1 OS=Homo sapiens OX=9606 GN=IWS1 PE=1 SV=2;tr|B8ZZB6|B8ZZB6_HUMAN Interacts with SUPT6H, CTD asse	S	2	1.14791	0.14933	0.994109	1.06342	1.07659	1.21569	1.0888	1.27762
Q96ST2	Protein IWS1 homolog	IWS1	SDSENEELPKPRISDSESEDPPRHQASDSEN	869	sp|Q96ST2|IWS1_HUMAN Protein IWS1 homolog OS=Homo sapiens OX=9606 GN=IWS1 PE=1 SV=2;tr|A0A1B0GW95|A0A1B0GW95_HUMAN Interacts with SUPT6H, CTD assembly factor 1 OS=Homo sapiens OX=9606 GN=IWS1 PE=1 SV=2;tr|B8ZZB6|B8ZZB6_HUMAN Interacts with SUPT6H, CTD asse	S	2	1.14791	0.14933	0.994109	1.06342	1.07659	1.21569	1.0888	1.27762
Q96ST2	Protein IWS1 homolog	IWS1	SENEELPKPRISDSESEDPPRHQASDSENEE	870	sp|Q96ST2|IWS1_HUMAN Protein IWS1 homolog OS=Homo sapiens OX=9606 GN=IWS1 PE=1 SV=2;tr|A0A1B0GW95|A0A1B0GW95_HUMAN Interacts with SUPT6H, CTD assembly factor 1 OS=Homo sapiens OX=9606 GN=IWS1 PE=1 SV=2;tr|B8ZZB6|B8ZZB6_HUMAN Interacts with SUPT6H, CTD asse	S	4	0.629399	-0.735973	-1.09281	-0.757145	0.599518	-1.01282	-1.34226	-1.10327
Q96ST2	Protein IWS1 homolog	IWS1	RISDSESEDPPRHQASDSENEELPKPRISDS	871	sp|Q96ST2|IWS1_HUMAN Protein IWS1 homolog OS=Homo sapiens OX=9606 GN=IWS1 PE=1 SV=2;tr|A0A1B0GW95|A0A1B0GW95_HUMAN Interacts with SUPT6H, CTD assembly factor 1 OS=Homo sapiens OX=9606 GN=IWS1 PE=1 SV=2;tr|B8ZZB6|B8ZZB6_HUMAN Interacts with SUPT6H, CTD asse	S	4	0.635444	0.134496	0.799613	0.89196	0.929216	1.05156	0.839905	1.13281
Q96ST2	Protein IWS1 homolog	IWS1	SDSESEDPPRHQASDSENEELPKPRISDSES	872	sp|Q96ST2|IWS1_HUMAN Protein IWS1 homolog OS=Homo sapiens OX=9606 GN=IWS1 PE=1 SV=2;tr|A0A1B0GW95|A0A1B0GW95_HUMAN Interacts with SUPT6H, CTD assembly factor 1 OS=Homo sapiens OX=9606 GN=IWS1 PE=1 SV=2;tr|B8ZZB6|B8ZZB6_HUMAN Interacts with SUPT6H, CTD asse	S	3	0.635444	0.134496	0.799613	0.89196	0.929216	1.05156	0.839905	1.13281
Q96ST2	Protein IWS1 homolog	IWS1	QASDSENEELPKPRISDSESEDPPRNQASDS	873	sp|Q96ST2|IWS1_HUMAN Protein IWS1 homolog OS=Homo sapiens OX=9606 GN=IWS1 PE=1 SV=2;tr|A0A1B0GW95|A0A1B0GW95_HUMAN Interacts with SUPT6H, CTD assembly factor 1 OS=Homo sapiens OX=9606 GN=IWS1 PE=1 SV=2	S	3	0.434921	-0.672024	0.202342	0.424347	0.458149	0.437723	0.25095	-1.61991
Q96ST2	Protein IWS1 homolog	IWS1	SDSENEELPKPRISDSESEDPPRNQASDSEN	874	sp|Q96ST2|IWS1_HUMAN Protein IWS1 homolog OS=Homo sapiens OX=9606 GN=IWS1 PE=1 SV=2;tr|A0A1B0GW95|A0A1B0GW95_HUMAN Interacts with SUPT6H, CTD assembly factor 1 OS=Homo sapiens OX=9606 GN=IWS1 PE=1 SV=2	S	3	0.434975	-0.486028	0.202342	0.424347	0.458149	0.437723	0.25095	-1.06192
Q96ST2	Protein IWS1 homolog	IWS1	SENEELPKPRISDSESEDPPRNQASDSENEE	875	sp|Q96ST2|IWS1_HUMAN Protein IWS1 homolog OS=Homo sapiens OX=9606 GN=IWS1 PE=1 SV=2;tr|A0A1B0GW95|A0A1B0GW95_HUMAN Interacts with SUPT6H, CTD assembly factor 1 OS=Homo sapiens OX=9606 GN=IWS1 PE=1 SV=2	S	3	NaN	0	-1.11425	-0.882609	-0.852065	-1.1493	-1.14482	-0.743989
Q96ST2	Protein IWS1 homolog	IWS1	RISDSESEDPPRNQASDSENEELPKPRVSDS	876	sp|Q96ST2|IWS1_HUMAN Protein IWS1 homolog OS=Homo sapiens OX=9606 GN=IWS1 PE=1 SV=2;tr|A0A1B0GW95|A0A1B0GW95_HUMAN Interacts with SUPT6H, CTD assembly factor 1 OS=Homo sapiens OX=9606 GN=IWS1 PE=1 SV=2	S	3	0.571944	0.234906	-0.104624	0.471811	0.326675	0.448553	0.374872	0.575156
Q96ST2	Protein IWS1 homolog	IWS1	SDSESEDPPRNQASDSENEELPKPRVSDSES	877	sp|Q96ST2|IWS1_HUMAN Protein IWS1 homolog OS=Homo sapiens OX=9606 GN=IWS1 PE=1 SV=2;tr|A0A1B0GW95|A0A1B0GW95_HUMAN Interacts with SUPT6H, CTD assembly factor 1 OS=Homo sapiens OX=9606 GN=IWS1 PE=1 SV=2	S	3	0.571944	0.234906	-0.104624	0.471811	0.326675	0.448553	0.374872	0.575156
Q96ST2	Protein IWS1 homolog	IWS1	SSDSEEEEHKKQKMDSDEDEKEGEEEKVAKR	878	sp|Q96ST2|IWS1_HUMAN Protein IWS1 homolog OS=Homo sapiens OX=9606 GN=IWS1 PE=1 SV=2;tr|A0A1B0GW95|A0A1B0GW95_HUMAN Interacts with SUPT6H, CTD assembly factor 1 OS=Homo sapiens OX=9606 GN=IWS1 PE=1 SV=2	S	2	NaN	0	-1.02166	-0.333332	-1.04951	-0.821857	-0.860152	-0.939288
Q96ST2	Protein IWS1 homolog	IWS1	QASDSENEEPPKPRMSDSESEELPKPQVSDS	879	sp|Q96ST2|IWS1_HUMAN Protein IWS1 homolog OS=Homo sapiens OX=9606 GN=IWS1 PE=1 SV=2;tr|A0A1B0GW95|A0A1B0GW95_HUMAN Interacts with SUPT6H, CTD assembly factor 1 OS=Homo sapiens OX=9606 GN=IWS1 PE=1 SV=2;tr|B8ZZB6|B8ZZB6_HUMAN Interacts with SUPT6H, CTD asse	S	3	0.180732	0.134702	-0.575505	-0.46731	-1.08177	-0.416234	-0.991453	-0.312796
Q96ST2	Protein IWS1 homolog	IWS1	SDSENEEPPKPRMSDSESEELPKPQVSDSES	880	sp|Q96ST2|IWS1_HUMAN Protein IWS1 homolog OS=Homo sapiens OX=9606 GN=IWS1 PE=1 SV=2;tr|A0A1B0GW95|A0A1B0GW95_HUMAN Interacts with SUPT6H, CTD assembly factor 1 OS=Homo sapiens OX=9606 GN=IWS1 PE=1 SV=2;tr|B8ZZB6|B8ZZB6_HUMAN Interacts with SUPT6H, CTD asse	S	3	0.0229633	-0.0178505	-0.575505	-0.46731	-0.73509	-0.416234	-1.10243	-0.312796
Q96ST2	Protein IWS1 homolog	IWS1	RMSDSESEELPKPQVSDSESEEPPRHQASDS	881	sp|Q96ST2|IWS1_HUMAN Protein IWS1 homolog OS=Homo sapiens OX=9606 GN=IWS1 PE=1 SV=2;tr|A0A1B0GW95|A0A1B0GW95_HUMAN Interacts with SUPT6H, CTD assembly factor 1 OS=Homo sapiens OX=9606 GN=IWS1 PE=1 SV=2;tr|B8ZZB6|B8ZZB6_HUMAN Interacts with SUPT6H, CTD asse	S	3	0.187432	0.109506	-0.575505	-0.46731	-0.909517	-0.416234	-0.894784	-0.312796
Q96ST2	Protein IWS1 homolog	IWS1	SDSESEELPKPQVSDSESEEPPRHQASDSEN	882	sp|Q96ST2|IWS1_HUMAN Protein IWS1 homolog OS=Homo sapiens OX=9606 GN=IWS1 PE=1 SV=2;tr|A0A1B0GW95|A0A1B0GW95_HUMAN Interacts with SUPT6H, CTD assembly factor 1 OS=Homo sapiens OX=9606 GN=IWS1 PE=1 SV=2;tr|B8ZZB6|B8ZZB6_HUMAN Interacts with SUPT6H, CTD asse	S	3	0.231389	0.164941	-0.575505	-0.46731	-1.11936	-0.416234	-0.938321	-0.312796
Q96ST2	Protein IWS1 homolog	IWS1	QASDSENEELPKPRVSDSESEGPQKGPASDS	883	sp|Q96ST2|IWS1_HUMAN Protein IWS1 homolog OS=Homo sapiens OX=9606 GN=IWS1 PE=1 SV=2;tr|A0A1B0GW95|A0A1B0GW95_HUMAN Interacts with SUPT6H, CTD assembly factor 1 OS=Homo sapiens OX=9606 GN=IWS1 PE=1 SV=2	S	2	0.521009	-0.175242	1.00508	0.977455	1.02954	0.535542	0.956999	0.993806
Q96ST2	Protein IWS1 homolog	IWS1	SDSENEELPKPRVSDSESEGPQKGPASDSET	884	sp|Q96ST2|IWS1_HUMAN Protein IWS1 homolog OS=Homo sapiens OX=9606 GN=IWS1 PE=1 SV=2;tr|A0A1B0GW95|A0A1B0GW95_HUMAN Interacts with SUPT6H, CTD assembly factor 1 OS=Homo sapiens OX=9606 GN=IWS1 PE=1 SV=2	S	2	0.361274	0.112103	0.874703	0.830226	0.48346	0.897663	0.768761	0.858273
Q96ST2	Protein IWS1 homolog	IWS1	SENEELPKPRVSDSESEGPQKGPASDSETED	885	sp|Q96ST2|IWS1_HUMAN Protein IWS1 homolog OS=Homo sapiens OX=9606 GN=IWS1 PE=1 SV=2;tr|A0A1B0GW95|A0A1B0GW95_HUMAN Interacts with SUPT6H, CTD assembly factor 1 OS=Homo sapiens OX=9606 GN=IWS1 PE=1 SV=2	S	2	0.102091	0.0692789	0.508537	0.479886	0.48346	0.535542	0.150371	0.993806
Q96ST2	Protein IWS1 homolog	IWS1	SEDEEKASAKKSRVVSDADDSDSDAVSDKSG	886	sp|Q96ST2|IWS1_HUMAN Protein IWS1 homolog OS=Homo sapiens OX=9606 GN=IWS1 PE=1 SV=2;tr|A0A1B0GW95|A0A1B0GW95_HUMAN Interacts with SUPT6H, CTD assembly factor 1 OS=Homo sapiens OX=9606 GN=IWS1 PE=1 SV=2	S	2	0.0442283	-0.0739809	-0.355286	-0.642268	-0.385816	-0.255812	-1.62077	0.271274
Q96ST2	Protein IWS1 homolog	IWS1	KASAKKSRVVSDADDSDSDAVSDKSGKREKT	887	sp|Q96ST2|IWS1_HUMAN Protein IWS1 homolog OS=Homo sapiens OX=9606 GN=IWS1 PE=1 SV=2;tr|A0A1B0GW95|A0A1B0GW95_HUMAN Interacts with SUPT6H, CTD assembly factor 1 OS=Homo sapiens OX=9606 GN=IWS1 PE=1 SV=2	S	2	0.0269045	0.0374097	-0.355286	-0.642268	-0.385816	-0.255812	-1.2866	0.271274
Q96ST2	Protein IWS1 homolog	IWS1	SAKKSRVVSDADDSDSDAVSDKSGKREKTIA	888	sp|Q96ST2|IWS1_HUMAN Protein IWS1 homolog OS=Homo sapiens OX=9606 GN=IWS1 PE=1 SV=2;tr|A0A1B0GW95|A0A1B0GW95_HUMAN Interacts with SUPT6H, CTD assembly factor 1 OS=Homo sapiens OX=9606 GN=IWS1 PE=1 SV=2	S	2	0.0860707	0.0715373	-0.355286	-0.642268	-0.385816	-0.255812	-0.92818	0.0152337
Q96ST2	Protein IWS1 homolog	IWS1	SRVVSDADDSDSDAVSDKSGKREKTIASDSE	889	sp|Q96ST2|IWS1_HUMAN Protein IWS1 homolog OS=Homo sapiens OX=9606 GN=IWS1 PE=1 SV=2;tr|A0A1B0GW95|A0A1B0GW95_HUMAN Interacts with SUPT6H, CTD assembly factor 1 OS=Homo sapiens OX=9606 GN=IWS1 PE=1 SV=2	S	2	0.254744	0.517796	0.772237	0.0423206	-1.21391	0.817862	-0.729575	1.06574
Q96ST2	Protein IWS1 homolog	IWS1	DAVSDKSGKREKTIASDSEEEAGKELSDKKN	890	sp|Q96ST2|IWS1_HUMAN Protein IWS1 homolog OS=Homo sapiens OX=9606 GN=IWS1 PE=1 SV=2;tr|A0A1B0GW95|A0A1B0GW95_HUMAN Interacts with SUPT6H, CTD assembly factor 1 OS=Homo sapiens OX=9606 GN=IWS1 PE=1 SV=2	S	2	0.147465	0.0341064	1.66625	1.49587	1.39555	1.60503	1.56597	1.48897
Q96ST2	Protein IWS1 homolog	IWS1	VSDKSGKREKTIASDSEEEAGKELSDKKNEE	891	sp|Q96ST2|IWS1_HUMAN Protein IWS1 homolog OS=Homo sapiens OX=9606 GN=IWS1 PE=1 SV=2;tr|A0A1B0GW95|A0A1B0GW95_HUMAN Interacts with SUPT6H, CTD assembly factor 1 OS=Homo sapiens OX=9606 GN=IWS1 PE=1 SV=2	S	2	0.147465	0.0341064	1.66625	1.49587	1.39555	1.60503	1.56597	1.48897
Q96ST2	Protein IWS1 homolog	IWS1	VSDADDSDSDAVSDKSGKREKTIASDSEEEA	892	sp|Q96ST2|IWS1_HUMAN Protein IWS1 homolog OS=Homo sapiens OX=9606 GN=IWS1 PE=1 SV=2;tr|A0A1B0GW95|A0A1B0GW95_HUMAN Interacts with SUPT6H, CTD assembly factor 1 OS=Homo sapiens OX=9606 GN=IWS1 PE=1 SV=2	S	2	0.190597	0.412909	0.772237	0.0423206	-1.09563	0.817862	-0.925947	1.06574
A0A1B0GWD1	Neuronal migration protein doublecortin	DCX	NGTSSSQLSTPKSKQSPISTPTSPGSLRKHK	893	tr|A0A1B0GWD1|A0A1B0GWD1_HUMAN Doublecortin OS=Homo sapiens OX=9606 GN=DCX PE=1 SV=1;tr|A8K340|A8K340_HUMAN Doublecortin OS=Homo sapiens OX=9606 GN=DCX PE=1 SV=1;tr|A0A9S7JGE9|A0A9S7JGE9_HUMAN Doublecortin OS=Homo sapiens OX=9606 GN=DCX PE=4 SV=1;tr|A0A9S7	S	3	1.7055	0.157775	-0.105549	-0.0872878	-0.147633	0.0176952	0.119081	-0.00392018
A0A1B0GWD1	Neuronal migration protein doublecortin	DCX	LSTPKSKQSPISTPTSPGSLRKHKVDLYLPL	894	tr|A0A1B0GWD1|A0A1B0GWD1_HUMAN Doublecortin OS=Homo sapiens OX=9606 GN=DCX PE=1 SV=1;tr|A8K340|A8K340_HUMAN Doublecortin OS=Homo sapiens OX=9606 GN=DCX PE=1 SV=1;tr|A0A9S7JGE9|A0A9S7JGE9_HUMAN Doublecortin OS=Homo sapiens OX=9606 GN=DCX PE=4 SV=1;tr|A0A9S7	S	3	1.41374	0.158289	-0.291658	-0.215764	-0.254233	-0.0632734	-0.0347258	-0.188788
R4GND1	Ubiquitin-conjugating enzyme E2 E3	UBE2E3	________MSSDRQRSDDESPSTSSGSSDAD	895	tr|R4GND1|R4GND1_HUMAN Ubiquitin conjugating enzyme E2 E3 OS=Homo sapiens OX=9606 GN=UBE2E3 PE=1 SV=8;tr|A0A1B0GX65|A0A1B0GX65_HUMAN Ubiquitin conjugating enzyme E2 E3 (Fragment) OS=Homo sapiens OX=9606 GN=UBE2E3 PE=1 SV=1;sp|Q969T4|UB2E3_HUMAN Ubiquitin-c	S	3	0.0292484	-0.0064162	1.31181	1.44144	1.39764	1.4946	1.35905	1.27799
R4GND1	Ubiquitin-conjugating enzyme E2 E3	UBE2E3	____MSSDRQRSDDESPSTSSGSSDADQRDP	896	tr|R4GND1|R4GND1_HUMAN Ubiquitin conjugating enzyme E2 E3 OS=Homo sapiens OX=9606 GN=UBE2E3 PE=1 SV=8;tr|A0A1B0GX65|A0A1B0GX65_HUMAN Ubiquitin conjugating enzyme E2 E3 (Fragment) OS=Homo sapiens OX=9606 GN=UBE2E3 PE=1 SV=1;sp|Q969T4|UB2E3_HUMAN Ubiquitin-c	S	3	0.869952	-0.795431	0.231762	-0.886948	0.448431	-1.04228	-0.699601	-0.85117
R4GND1	Ubiquitin-conjugating enzyme E2 E3	UBE2E3	SSDRQRSDDESPSTSSGSSDADQRDPAAPEP	897	tr|R4GND1|R4GND1_HUMAN Ubiquitin conjugating enzyme E2 E3 OS=Homo sapiens OX=9606 GN=UBE2E3 PE=1 SV=8;tr|A0A1B0GX65|A0A1B0GX65_HUMAN Ubiquitin conjugating enzyme E2 E3 (Fragment) OS=Homo sapiens OX=9606 GN=UBE2E3 PE=1 SV=1;sp|Q969T4|UB2E3_HUMAN Ubiquitin-c	S	4	0.727226	-0.732206	-1.17642	-0.636112	0.293676	-1.28572	-1.50281	-0.926947
R4GND1	Ubiquitin-conjugating enzyme E2 E3	UBE2E3	RQRSDDESPSTSSGSSDADQRDPAAPEPEEQ	898	tr|R4GND1|R4GND1_HUMAN Ubiquitin conjugating enzyme E2 E3 OS=Homo sapiens OX=9606 GN=UBE2E3 PE=1 SV=8;tr|A0A1B0GX65|A0A1B0GX65_HUMAN Ubiquitin conjugating enzyme E2 E3 (Fragment) OS=Homo sapiens OX=9606 GN=UBE2E3 PE=1 SV=1;sp|Q969T4|UB2E3_HUMAN Ubiquitin-c	S	4	0.251021	-0.402813	0.14266	0.325486	-1.22053	-1.25433	0.126265	-0.832755
B1AKB1	Transcription factor EB	TFEB	PGVRAGHVLSSSAGNSAPNSPMAMLHIGSNP	899	tr|B1AKB1|B1AKB1_HUMAN Transcription factor EB (Fragment) OS=Homo sapiens OX=9606 GN=TFEB PE=1 SV=8;tr|B1AKB2|B1AKB2_HUMAN Transcription factor EB (Fragment) OS=Homo sapiens OX=9606 GN=TFEB PE=1 SV=1;tr|A0A1B0GXL9|A0A1B0GXL9_HUMAN Transcription factor EB (	S	3	0.54712	0.487112	-0.544054	-1.34536	-1.6033	-0.967965	-0.842479	-0.220927
B1AKB1	Transcription factor EB	TFEB	AGHVLSSSAGNSAPNSPMAMLHIGSNPEREL	900	tr|B1AKB1|B1AKB1_HUMAN Transcription factor EB (Fragment) OS=Homo sapiens OX=9606 GN=TFEB PE=1 SV=8;tr|B1AKB2|B1AKB2_HUMAN Transcription factor EB (Fragment) OS=Homo sapiens OX=9606 GN=TFEB PE=1 SV=1;tr|A0A1B0GXL9|A0A1B0GXL9_HUMAN Transcription factor EB (	S	3	0.193166	0.166935	-0.544054	-1.02799	-0.984692	-0.607495	-1.22751	-0.220927
Q6PJG2	ELM2 and SANT domain-containing protein 1	ELMSAN1	IIPTKAGTFIAPPVYSNITPYQSHLRSPVRL	901	sp|Q6PJG2|MDEAS_HUMAN Mitotic deacetylase-associated SANT domain protein OS=Homo sapiens OX=9606 GN=MIDEAS PE=1 SV=2;tr|A0A1C7CYX1|A0A1C7CYX1_HUMAN Mitotic deacetylase associated SANT domain protein OS=Homo sapiens OX=9606 GN=MIDEAS PE=1 SV=1	S	4	0.536067	-0.668246	-1.31705	0.193339	0.261292	-1.32512	-0.862135	-0.679904
Q6PJG2	ELM2 and SANT domain-containing protein 1	ELMSAN1	TFIAPPVYSNITPYQSHLRSPVRLADHPSER	902	sp|Q6PJG2|MDEAS_HUMAN Mitotic deacetylase-associated SANT domain protein OS=Homo sapiens OX=9606 GN=MIDEAS PE=1 SV=2;tr|A0A1C7CYX1|A0A1C7CYX1_HUMAN Mitotic deacetylase associated SANT domain protein OS=Homo sapiens OX=9606 GN=MIDEAS PE=1 SV=1	S	3	1.17737	-0.221416	0.140905	0.193339	0.261292	-0.0713028	0.13566	-0.133069
Q6PJG2	ELM2 and SANT domain-containing protein 1	ELMSAN1	PPVYSNITPYQSHLRSPVRLADHPSERSFEL	903	sp|Q6PJG2|MDEAS_HUMAN Mitotic deacetylase-associated SANT domain protein OS=Homo sapiens OX=9606 GN=MIDEAS PE=1 SV=2;tr|A0A1C7CYX1|A0A1C7CYX1_HUMAN Mitotic deacetylase associated SANT domain protein OS=Homo sapiens OX=9606 GN=MIDEAS PE=1 SV=1	S	3	0.718762	-0.551198	0.17829	-0.855671	-0.777296	-0.978277	-0.877877	-1.25212
Q6PJG2	ELM2 and SANT domain-containing protein 1	ELMSAN1	LRGGVIQSTRRRRRASQEANLLTLAQKAVEL	904	sp|Q6PJG2|MDEAS_HUMAN Mitotic deacetylase-associated SANT domain protein OS=Homo sapiens OX=9606 GN=MIDEAS PE=1 SV=2;tr|A0A1C7CYX1|A0A1C7CYX1_HUMAN Mitotic deacetylase associated SANT domain protein OS=Homo sapiens OX=9606 GN=MIDEAS PE=1 SV=1;tr|H7C1L3|H7C	S	3	0.496352	0.0589587	0.199402	0.322226	0.367597	0.38089	0.341763	0.343447
Q6PJG2	ELM2 and SANT domain-containing protein 1	ELMSAN1	KTSQKFPRVPLPRRESPSEERLEPKREVKEP	905	sp|Q6PJG2|MDEAS_HUMAN Mitotic deacetylase-associated SANT domain protein OS=Homo sapiens OX=9606 GN=MIDEAS PE=1 SV=2;tr|A0A1C7CYX1|A0A1C7CYX1_HUMAN Mitotic deacetylase associated SANT domain protein OS=Homo sapiens OX=9606 GN=MIDEAS PE=1 SV=1	S	3	0.257607	-0.0575218	-0.445962	-0.349406	-0.210036	-0.375886	-0.497968	-0.304116
Q6PJG2	ELM2 and SANT domain-containing protein 1	ELMSAN1	ERSFELPPYTPPPILSPVREGSGLYFNAIIS	906	sp|Q6PJG2|MDEAS_HUMAN Mitotic deacetylase-associated SANT domain protein OS=Homo sapiens OX=9606 GN=MIDEAS PE=1 SV=2;tr|A0A1C7CYX1|A0A1C7CYX1_HUMAN Mitotic deacetylase associated SANT domain protein OS=Homo sapiens OX=9606 GN=MIDEAS PE=1 SV=1	S	3	0.177541	0.0529642	-0.609879	-0.520101	-0.636524	-0.748187	-0.398591	-0.460834
Q6PJG2	ELM2 and SANT domain-containing protein 1	ELMSAN1	PITPKSAHRTLLRTNSAEVTPPVLSVMGEAT	907	sp|Q6PJG2|MDEAS_HUMAN Mitotic deacetylase-associated SANT domain protein OS=Homo sapiens OX=9606 GN=MIDEAS PE=1 SV=2;tr|A0A1C7CYX1|A0A1C7CYX1_HUMAN Mitotic deacetylase associated SANT domain protein OS=Homo sapiens OX=9606 GN=MIDEAS PE=1 SV=1	S	3	0.248598	-0.100176	0.576388	0.169801	0.472886	0.158499	0.503978	0.25607
A0A1C7CYX9			EDEEVPAFFKNLGSGSPKPRQKFCGMFCPVE	908	tr|A0A1C7CYX9|A0A1C7CYX9_HUMAN Dihydropyrimidinase like 2 OS=Homo sapiens OX=9606 GN=DPYSL2 PE=1 SV=1	S	2	0.0295872	-0.0169266	0.00897578	0.272119	0.237412	0.163018	0.453415	-0.148706
A0A1C7CYX9	Dihydropyrimidinase-related protein 2	DPYSL2	KQQAPPVRNLHQSGFSLSGAQIDDNIPRRTT	909	tr|A0A1C7CYX9|A0A1C7CYX9_HUMAN Dihydropyrimidinase like 2 OS=Homo sapiens OX=9606 GN=DPYSL2 PE=1 SV=1;sp|Q16555|DPYL2_HUMAN Dihydropyrimidinase-related protein 2 OS=Homo sapiens OX=9606 GN=DPYSL2 PE=1 SV=1	S	3	0.052769	0.0188544	1.01785	1.23242	1.25028	1.23645	1.3238	0.996869
A0A1C7CYX9	Dihydropyrimidinase-related protein 2	DPYSL2	QAPPVRNLHQSGFSLSGAQIDDNIPRRTTQR	910	tr|A0A1C7CYX9|A0A1C7CYX9_HUMAN Dihydropyrimidinase like 2 OS=Homo sapiens OX=9606 GN=DPYSL2 PE=1 SV=1;sp|Q16555|DPYL2_HUMAN Dihydropyrimidinase-related protein 2 OS=Homo sapiens OX=9606 GN=DPYSL2 PE=1 SV=1	S	3	0.471058	0.110794	0.868184	1.03505	1.11819	0.976813	1.18886	1.18814
A0A1C7CYX9	Dihydropyrimidinase-related protein 2	DPYSL2	PVCEVSVTPKTVTPASSAKTSPAKQQAPPVR	911	tr|A0A1C7CYX9|A0A1C7CYX9_HUMAN Dihydropyrimidinase like 2 OS=Homo sapiens OX=9606 GN=DPYSL2 PE=1 SV=1;sp|Q16555|DPYL2_HUMAN Dihydropyrimidinase-related protein 2 OS=Homo sapiens OX=9606 GN=DPYSL2 PE=1 SV=1	S	2	1.59213	-0.474769	-0.689537	-0.586222	-0.466271	-0.918232	-0.95216	-1.29594
A0A1C7CYX9	Dihydropyrimidinase-related protein 2	DPYSL2	VCEVSVTPKTVTPASSAKTSPAKQQAPPVRN	912	tr|A0A1C7CYX9|A0A1C7CYX9_HUMAN Dihydropyrimidinase like 2 OS=Homo sapiens OX=9606 GN=DPYSL2 PE=1 SV=1;sp|Q16555|DPYL2_HUMAN Dihydropyrimidinase-related protein 2 OS=Homo sapiens OX=9606 GN=DPYSL2 PE=1 SV=1	S	2	0.644953	-0.104252	2.18626	2.30135	2.32274	2.16139	2.271	2.06521
A0A1C7CYX9	Dihydropyrimidinase-related protein 2	DPYSL2	SVTPKTVTPASSAKTSPAKQQAPPVRNLHQS	913	tr|A0A1C7CYX9|A0A1C7CYX9_HUMAN Dihydropyrimidinase like 2 OS=Homo sapiens OX=9606 GN=DPYSL2 PE=1 SV=1;sp|Q16555|DPYL2_HUMAN Dihydropyrimidinase-related protein 2 OS=Homo sapiens OX=9606 GN=DPYSL2 PE=1 SV=1	S	2	0.136261	-0.0595783	1.7424	2.11162	2.13058	1.76332	2.111	1.93155
A0A8I5KTB5	Receptor expression-enhancing protein 1	REEP1	KEYGQGALSERLRSFSMQDLTTIRGDGAPAP	914	tr|A0A8I5KTB5|A0A8I5KTB5_HUMAN Receptor accessory protein 1 OS=Homo sapiens OX=9606 GN=REEP1 PE=1 SV=1;tr|A0A8I5KQB8|A0A8I5KQB8_HUMAN Receptor expression-enhancing protein OS=Homo sapiens OX=9606 GN=REEP1 PE=1 SV=1;tr|A0A8I5KX93|A0A8I5KX93_HUMAN Receptor e	S	2	0.317189	-0.345038	-0.332568	-0.20821	-0.257656	-0.260946	-0.0798268	-1.49277
A0A1W2PP95			YMDLLSAPCRAVYIFSKKHDIQFNFQFVDLL	915	tr|A0A1W2PP95|A0A1W2PP95_HUMAN Glutathione S-transferase theta-4 OS=Homo sapiens OX=9606 GN=GSTT4 PE=4 SV=1;tr|A0A1W2PRF8|A0A1W2PRF8_HUMAN Glutathione S-transferase theta 4 OS=Homo sapiens OX=9606 GN=GSTT4 PE=4 SV=1;tr|A0A1W2PRG0|A0A1W2PRG0_HUMAN glutathio	S	3	0.658787	-0.258575	0.670695	0.38879	0.780434	0.198786	0.243744	0.621662
Q00839	Heterogeneous nuclear ribonucleoprotein U	HNRNPU	GYFEYIEENKYSRAKSPQPPVEEEDEHFDDT	916	tr|A0A1W2PPS1|A0A1W2PPS1_HUMAN Heterogeneous nuclear ribonucleoprotein U OS=Homo sapiens OX=9606 GN=HNRNPU PE=1 SV=1;tr|A0A1W2PRI6|A0A1W2PRI6_HUMAN Heterogeneous nuclear ribonucleoprotein U (Fragment) OS=Homo sapiens OX=9606 GN=HNRNPU PE=1 SV=1;sp|Q00839|H	S	4	0.0175074	-0.0192077	0.785217	1.36723	1.41644	1.04033	1.74771	0.723223
Q00839	Heterogeneous nuclear ribonucleoprotein U	HNRNPU	DEEAGGRPAMEPGNGSLDLGGDSAGRSGAGL	917	tr|A0A1W2PPS1|A0A1W2PPS1_HUMAN Heterogeneous nuclear ribonucleoprotein U OS=Homo sapiens OX=9606 GN=HNRNPU PE=1 SV=1;sp|Q00839|HNRPU_HUMAN Heterogeneous nuclear ribonucleoprotein U OS=Homo sapiens OX=9606 GN=HNRNPU PE=1 SV=6;tr|A0A1X7SBS1|A0A1X7SBS1_HUMAN	S	4	0.187792	-0.153794	-0.92098	-0.699084	-0.540215	-0.477846	-1.44574	-0.698078
A0A8I5KV15	Histone-lysine N-methyltransferase SETD2	SETD2	RTRYSRPYTDNRARESSDSEEEYKKTYSRRT	918	tr|A0A8I5KV15|A0A8I5KV15_HUMAN [histone H3]-lysine(36) N-trimethyltransferase (Fragment) OS=Homo sapiens OX=9606 GN=SETD2 PE=1 SV=1;tr|A0A1W2PPX9|A0A1W2PPX9_HUMAN [histone H3]-lysine(36) N-trimethyltransferase OS=Homo sapiens OX=9606 GN=SETD2 PE=1 SV=2;sp|	S	3	NaN	0	-1.55008	-1.20651	-1.01614	-1.06741	-1.36868	-1.12088
A0A8I5KV15	Histone-lysine N-methyltransferase SETD2	SETD2	TRYSRPYTDNRARESSDSEEEYKKTYSRRTS	919	tr|A0A8I5KV15|A0A8I5KV15_HUMAN [histone H3]-lysine(36) N-trimethyltransferase (Fragment) OS=Homo sapiens OX=9606 GN=SETD2 PE=1 SV=1;tr|A0A1W2PPX9|A0A1W2PPX9_HUMAN [histone H3]-lysine(36) N-trimethyltransferase OS=Homo sapiens OX=9606 GN=SETD2 PE=1 SV=2;sp|	S	3	NaN	0	-0.91033	-0.48881	-0.891507	-1.04124	-1.33229	-0.897219
A0A8I5KV15	Histone-lysine N-methyltransferase SETD2	SETD2	YSRPYTDNRARESSDSEEEYKKTYSRRTSSH	920	tr|A0A8I5KV15|A0A8I5KV15_HUMAN [histone H3]-lysine(36) N-trimethyltransferase (Fragment) OS=Homo sapiens OX=9606 GN=SETD2 PE=1 SV=1;tr|A0A1W2PPX9|A0A1W2PPX9_HUMAN [histone H3]-lysine(36) N-trimethyltransferase OS=Homo sapiens OX=9606 GN=SETD2 PE=1 SV=2;sp|	S	3	NaN	0	-1.13642	-0.822106	-0.966585	-0.558926	-1.27672	-1.12366
A0A8I5KV15	Histone-lysine N-methyltransferase SETD2	SETD2	CKEKDLDDTCMLHKKSESPFRETEPLVSPHQ	921	tr|A0A8I5KV15|A0A8I5KV15_HUMAN [histone H3]-lysine(36) N-trimethyltransferase (Fragment) OS=Homo sapiens OX=9606 GN=SETD2 PE=1 SV=1;tr|A0A1W2PPX9|A0A1W2PPX9_HUMAN [histone H3]-lysine(36) N-trimethyltransferase OS=Homo sapiens OX=9606 GN=SETD2 PE=1 SV=2;sp|	S	4	NaN	0	-1.39526	-1.08758	-1.39246	-0.758485	-1.15104	-0.871663
A0A8I5KV15	Histone-lysine N-methyltransferase SETD2	SETD2	EKDLDDTCMLHKKSESPFRETEPLVSPHQDK	922	tr|A0A8I5KV15|A0A8I5KV15_HUMAN [histone H3]-lysine(36) N-trimethyltransferase (Fragment) OS=Homo sapiens OX=9606 GN=SETD2 PE=1 SV=1;tr|A0A1W2PPX9|A0A1W2PPX9_HUMAN [histone H3]-lysine(36) N-trimethyltransferase OS=Homo sapiens OX=9606 GN=SETD2 PE=1 SV=2;sp|	S	3	0.610133	0.0891088	0.481476	0.349946	0.551951	0.583678	0.572568	0.494454
A0A8I5KV15	Histone-lysine N-methyltransferase SETD2	SETD2	HKKSESPFRETEPLVSPHQDKLMSMPVMTVD	923	tr|A0A8I5KV15|A0A8I5KV15_HUMAN [histone H3]-lysine(36) N-trimethyltransferase (Fragment) OS=Homo sapiens OX=9606 GN=SETD2 PE=1 SV=1;tr|A0A1W2PPX9|A0A1W2PPX9_HUMAN [histone H3]-lysine(36) N-trimethyltransferase OS=Homo sapiens OX=9606 GN=SETD2 PE=1 SV=2;sp|	S	3	0.610133	0.0891088	0.481476	0.349946	0.551951	0.583678	0.572568	0.494454
A0A8I5KV15	Histone-lysine N-methyltransferase SETD2	SETD2	SNGTKLEEPINEETPSQDEEEGVSDVESERS	924	tr|A0A8I5KV15|A0A8I5KV15_HUMAN [histone H3]-lysine(36) N-trimethyltransferase (Fragment) OS=Homo sapiens OX=9606 GN=SETD2 PE=1 SV=1;tr|A0A1W2PPX9|A0A1W2PPX9_HUMAN [histone H3]-lysine(36) N-trimethyltransferase OS=Homo sapiens OX=9606 GN=SETD2 PE=1 SV=2;sp|	S	3	0.0451869	-0.0937574	0.487974	-0.969198	0.269815	0.275578	-1.24748	0.47922
A0A8I5KV15	Histone-lysine N-methyltransferase SETD2	SETD2	PINEETPSQDEEEGVSDVESERSQEQPDKTV	925	tr|A0A8I5KV15|A0A8I5KV15_HUMAN [histone H3]-lysine(36) N-trimethyltransferase (Fragment) OS=Homo sapiens OX=9606 GN=SETD2 PE=1 SV=1;tr|A0A1W2PPX9|A0A1W2PPX9_HUMAN [histone H3]-lysine(36) N-trimethyltransferase OS=Homo sapiens OX=9606 GN=SETD2 PE=1 SV=2;sp|	S	3	0.395216	0.105144	0.551094	0.508422	0.196892	0.533579	0.498078	0.540185
A0A8I5KV15	Histone-lysine N-methyltransferase SETD2	SETD2	ETPSQDEEEGVSDVESERSQEQPDKTVDISD	926	tr|A0A8I5KV15|A0A8I5KV15_HUMAN [histone H3]-lysine(36) N-trimethyltransferase (Fragment) OS=Homo sapiens OX=9606 GN=SETD2 PE=1 SV=1;tr|A0A1W2PPX9|A0A1W2PPX9_HUMAN [histone H3]-lysine(36) N-trimethyltransferase OS=Homo sapiens OX=9606 GN=SETD2 PE=1 SV=2;sp|	S	3	0.395216	0.105144	0.551094	0.508422	0.196892	0.533579	0.498078	0.540185
A0A8I5KV15	Histone-lysine N-methyltransferase SETD2	SETD2	SQDEEEGVSDVESERSQEQPDKTVDISDLAT	927	tr|A0A8I5KV15|A0A8I5KV15_HUMAN [histone H3]-lysine(36) N-trimethyltransferase (Fragment) OS=Homo sapiens OX=9606 GN=SETD2 PE=1 SV=1;tr|A0A1W2PPX9|A0A1W2PPX9_HUMAN [histone H3]-lysine(36) N-trimethyltransferase OS=Homo sapiens OX=9606 GN=SETD2 PE=1 SV=2;sp|	S	3	0.395216	0.105144	0.551094	0.508422	0.196892	0.533579	0.498078	0.540185
A0A8I5KV15	Histone-lysine N-methyltransferase SETD2	SETD2	REKAGSPAPSNRLNDSPTLKKLDELPIFKSE	928	tr|A0A8I5KV15|A0A8I5KV15_HUMAN [histone H3]-lysine(36) N-trimethyltransferase (Fragment) OS=Homo sapiens OX=9606 GN=SETD2 PE=1 SV=1;tr|A0A1W2PPX9|A0A1W2PPX9_HUMAN [histone H3]-lysine(36) N-trimethyltransferase OS=Homo sapiens OX=9606 GN=SETD2 PE=1 SV=2;sp|	S	2	0.131138	-0.0140935	0.138112	0.253273	0.182049	0.139819	0.179315	0.212019
A0A8I5KV15	Histone-lysine N-methyltransferase SETD2	SETD2	IKDRGPLKKRRQEIESDSESDGELQDRKKVR	929	tr|A0A8I5KV15|A0A8I5KV15_HUMAN [histone H3]-lysine(36) N-trimethyltransferase (Fragment) OS=Homo sapiens OX=9606 GN=SETD2 PE=1 SV=1;tr|A0A1W2PPX9|A0A1W2PPX9_HUMAN [histone H3]-lysine(36) N-trimethyltransferase OS=Homo sapiens OX=9606 GN=SETD2 PE=1 SV=2;sp|	S	2	0.258377	-0.154105	0.956706	0.899095	0.888732	1.03868	0.290465	0.953074
A0A8I5KV15	Histone-lysine N-methyltransferase SETD2	SETD2	DRGPLKKRRQEIESDSESDGELQDRKKVRVE	930	tr|A0A8I5KV15|A0A8I5KV15_HUMAN [histone H3]-lysine(36) N-trimethyltransferase (Fragment) OS=Homo sapiens OX=9606 GN=SETD2 PE=1 SV=1;tr|A0A1W2PPX9|A0A1W2PPX9_HUMAN [histone H3]-lysine(36) N-trimethyltransferase OS=Homo sapiens OX=9606 GN=SETD2 PE=1 SV=2;sp|	S	2	0.258377	-0.154105	0.956706	0.899095	0.888732	1.03868	0.290465	0.953074
A0A8I5KV15	Histone-lysine N-methyltransferase SETD2	SETD2	GPLKKRRQEIESDSESDGELQDRKKVRVEVE	931	tr|A0A8I5KV15|A0A8I5KV15_HUMAN [histone H3]-lysine(36) N-trimethyltransferase (Fragment) OS=Homo sapiens OX=9606 GN=SETD2 PE=1 SV=1;tr|A0A1W2PPX9|A0A1W2PPX9_HUMAN [histone H3]-lysine(36) N-trimethyltransferase OS=Homo sapiens OX=9606 GN=SETD2 PE=1 SV=2;sp|	S	2	0.258377	-0.154105	0.956706	0.899095	0.888732	1.03868	0.290465	0.953074
A0A8I5KV15	Histone-lysine N-methyltransferase SETD2	SETD2	PDKQTQNKEKRKRRSSLSPPSSAYERGTKRP	932	tr|A0A8I5KV15|A0A8I5KV15_HUMAN [histone H3]-lysine(36) N-trimethyltransferase (Fragment) OS=Homo sapiens OX=9606 GN=SETD2 PE=1 SV=1;tr|A0A1W2PPX9|A0A1W2PPX9_HUMAN [histone H3]-lysine(36) N-trimethyltransferase OS=Homo sapiens OX=9606 GN=SETD2 PE=1 SV=2;sp|	S	2	0.427297	0.0572927	0.175206	0.0152028	0.164509	0.156005	0.224842	0.14595
A0A8I5KV15	Histone-lysine N-methyltransferase SETD2	SETD2	KQTQNKEKRKRRSSLSPPSSAYERGTKRPDD	933	tr|A0A8I5KV15|A0A8I5KV15_HUMAN [histone H3]-lysine(36) N-trimethyltransferase (Fragment) OS=Homo sapiens OX=9606 GN=SETD2 PE=1 SV=1;tr|A0A1W2PPX9|A0A1W2PPX9_HUMAN [histone H3]-lysine(36) N-trimethyltransferase OS=Homo sapiens OX=9606 GN=SETD2 PE=1 SV=2;sp|	S	2	0.427297	0.0572927	0.175206	0.0152028	0.164509	0.156005	0.224842	0.14595
A0A8I5KV15	Histone-lysine N-methyltransferase SETD2	SETD2	GSKKKSSQSEGIFLGSESDEDSVRTSSSQRS	934	tr|A0A8I5KV15|A0A8I5KV15_HUMAN [histone H3]-lysine(36) N-trimethyltransferase (Fragment) OS=Homo sapiens OX=9606 GN=SETD2 PE=1 SV=1;tr|A0A1W2PPX9|A0A1W2PPX9_HUMAN [histone H3]-lysine(36) N-trimethyltransferase OS=Homo sapiens OX=9606 GN=SETD2 PE=1 SV=2;sp|	S	2	0.443504	0.320527	0.191762	0.090308	-0.747752	0.0961205	0.0598164	0.339961
A0A8I5KV15	Histone-lysine N-methyltransferase SETD2	SETD2	KKKSSQSEGIFLGSESDEDSVRTSSSQRSHD	935	tr|A0A8I5KV15|A0A8I5KV15_HUMAN [histone H3]-lysine(36) N-trimethyltransferase (Fragment) OS=Homo sapiens OX=9606 GN=SETD2 PE=1 SV=1;tr|A0A1W2PPX9|A0A1W2PPX9_HUMAN [histone H3]-lysine(36) N-trimethyltransferase OS=Homo sapiens OX=9606 GN=SETD2 PE=1 SV=2;sp|	S	2	0.443948	0.348197	0.191762	0.090308	-0.830764	0.0961205	0.0598164	0.339961
A0A1W2PPZ5	Transcription elongation factor A protein 1	TCEA1	TEKDLDEKKKEPAITSQNSPEAREESTSSGN	936	tr|A0A1W2PPZ5|A0A1W2PPZ5_HUMAN Transcription elongation factor (Fragment) OS=Homo sapiens OX=9606 GN=TCEA1 PE=1 SV=1;sp|P23193|TCEA1_HUMAN Transcription elongation factor A protein 1 OS=Homo sapiens OX=9606 GN=TCEA1 PE=1 SV=2;tr|A0A1W2PRL9|A0A1W2PRL9_HUMAN	S	2	0.273809	0.282736	-1.25578	-0.890293	-1.10688	-1.32246	-1.06786	-0.0144246
A0A1W2PPZ5	Transcription elongation factor A protein 1	TCEA1	DLDEKKKEPAITSQNSPEAREESTSSGNVSN	937	tr|A0A1W2PPZ5|A0A1W2PPZ5_HUMAN Transcription elongation factor (Fragment) OS=Homo sapiens OX=9606 GN=TCEA1 PE=1 SV=1;sp|P23193|TCEA1_HUMAN Transcription elongation factor A protein 1 OS=Homo sapiens OX=9606 GN=TCEA1 PE=1 SV=2;tr|A0A1W2PRL9|A0A1W2PRL9_HUMAN	S	2	0.27692	0.0317271	1.82415	1.87266	1.95177	1.8847	1.89034	1.96872
A0A1W2PRV5	Survival motor neuron protein	SMN1;SMN2	____________MAMSSGGSGGGVPEQEDSV	938	tr|A0A1W2PRV5|A0A1W2PRV5_HUMAN Survival motor neuron protein (Fragment) OS=Homo sapiens OX=9606 GN=SMN2 PE=1 SV=1;tr|E7EQZ4|E7EQZ4_HUMAN Survival motor neuron protein OS=Homo sapiens OX=9606 GN=SMN1 PE=1 SV=1;sp|Q16637|SMN_HUMAN Survival motor neuron prote	S	3	0.382693	0.173067	-1.16699	-0.654945	-0.969905	-0.992477	-0.660242	-0.619925
A0A1W2PRV5	Survival motor neuron protein	SMN1;SMN2	___________MAMSSGGSGGGVPEQEDSVL	939	tr|A0A1W2PRV5|A0A1W2PRV5_HUMAN Survival motor neuron protein (Fragment) OS=Homo sapiens OX=9606 GN=SMN2 PE=1 SV=1;tr|E7EQZ4|E7EQZ4_HUMAN Survival motor neuron protein OS=Homo sapiens OX=9606 GN=SMN1 PE=1 SV=1;sp|Q16637|SMN_HUMAN Survival motor neuron prote	S	3	0.802305	0.258032	-0.996342	-1.29417	-0.969905	-0.967427	-0.89897	-0.619925
A0A1W2PRV5	Survival motor neuron protein	SMN1;SMN2	________MAMSSGGSGGGVPEQEDSVLFRR	940	tr|A0A1W2PRV5|A0A1W2PRV5_HUMAN Survival motor neuron protein (Fragment) OS=Homo sapiens OX=9606 GN=SMN2 PE=1 SV=1;tr|E7EQZ4|E7EQZ4_HUMAN Survival motor neuron protein OS=Homo sapiens OX=9606 GN=SMN1 PE=1 SV=1;sp|Q16637|SMN_HUMAN Survival motor neuron prote	S	3	0.243193	0.0814543	-0.98146	-0.94214	-0.969905	-1.00353	-1.02569	-0.619925
A0A1W2PRV5	Survival motor neuron protein	SMN1;SMN2	PEQEDSVLFRRGTGQSDDSDIWDDTALIKAY	941	tr|A0A1W2PRV5|A0A1W2PRV5_HUMAN Survival motor neuron protein (Fragment) OS=Homo sapiens OX=9606 GN=SMN2 PE=1 SV=1;tr|E7EQZ4|E7EQZ4_HUMAN Survival motor neuron protein OS=Homo sapiens OX=9606 GN=SMN1 PE=1 SV=1;sp|Q16637|SMN_HUMAN Survival motor neuron prote	S	3	0.0247863	-0.0195083	0.216495	0.529096	0.135057	0.35169	-0.16531	0.635742
A0A1W2PRV5	Survival motor neuron protein	SMN1;SMN2	EDSVLFRRGTGQSDDSDIWDDTALIKAYDKA	942	tr|A0A1W2PRV5|A0A1W2PRV5_HUMAN Survival motor neuron protein (Fragment) OS=Homo sapiens OX=9606 GN=SMN2 PE=1 SV=1;tr|E7EQZ4|E7EQZ4_HUMAN Survival motor neuron protein OS=Homo sapiens OX=9606 GN=SMN1 PE=1 SV=1;sp|Q16637|SMN_HUMAN Survival motor neuron prote	S	2	0.190096	0.0467691	1.03895	1.29394	1.21121	1.11453	1.28716	1.28272
A0A494C0S2	DNA repair protein complementing XP-G cells	BIVM-ERCC5;ERCC5	NDLYVLPPLQEEEKHSSEEEDEKEWQERMNQ	943	tr|A0A494C0S2|A0A494C0S2_HUMAN ERCC excision repair 5, endonuclease OS=Homo sapiens OX=9606 GN=ERCC5 PE=1 SV=1;tr|A0A1W2PS85|A0A1W2PS85_HUMAN BIVM-ERCC5 readthrough OS=Homo sapiens OX=9606 GN=BIVM-ERCC5 PE=1 SV=1;tr|R4GMW8|R4GMW8_HUMAN BIVM-ERCC5 readthrou	S	4	0.556929	0.0971773	0.530798	0.490232	0.550434	0.487099	0.747621	0.628276
A0A494C0S2	DNA repair protein complementing XP-G cells	BIVM-ERCC5;ERCC5	DLYVLPPLQEEEKHSSEEEDEKEWQERMNQK	944	tr|A0A494C0S2|A0A494C0S2_HUMAN ERCC excision repair 5, endonuclease OS=Homo sapiens OX=9606 GN=ERCC5 PE=1 SV=1;tr|A0A1W2PS85|A0A1W2PS85_HUMAN BIVM-ERCC5 readthrough OS=Homo sapiens OX=9606 GN=BIVM-ERCC5 PE=1 SV=1;tr|R4GMW8|R4GMW8_HUMAN BIVM-ERCC5 readthrou	S	4	0.556929	0.0971773	0.530798	0.490232	0.550434	0.487099	0.747621	0.628276
A0A494C0S2	DNA repair protein complementing XP-G cells	BIVM-ERCC5;ERCC5;ERCC5-201	CEKLKTEKEPDATPPSPRTLLAMQAALLGSS	945	tr|A0A494C0S2|A0A494C0S2_HUMAN ERCC excision repair 5, endonuclease OS=Homo sapiens OX=9606 GN=ERCC5 PE=1 SV=1;tr|A0A1W2PS85|A0A1W2PS85_HUMAN BIVM-ERCC5 readthrough OS=Homo sapiens OX=9606 GN=BIVM-ERCC5 PE=1 SV=1;tr|R4GMW8|R4GMW8_HUMAN BIVM-ERCC5 readthrou	S	2	0.353497	0.370798	-0.20882	-0.562299	-1.65324	-0.493149	-0.446224	-0.372595
A0A494C0S2	DNA repair protein complementing XP-G cells	BIVM-ERCC5;ERCC5;ERCC5-201	LEQQNELCPYESKFDSSLLSSDDETKCKPNS	946	tr|A0A494C0S2|A0A494C0S2_HUMAN ERCC excision repair 5, endonuclease OS=Homo sapiens OX=9606 GN=ERCC5 PE=1 SV=1;tr|A0A1W2PS85|A0A1W2PS85_HUMAN BIVM-ERCC5 readthrough OS=Homo sapiens OX=9606 GN=BIVM-ERCC5 PE=1 SV=1;tr|R4GMW8|R4GMW8_HUMAN BIVM-ERCC5 readthrou	S	2	NaN	0	-0.575977	-1.18702	-0.984434	-0.941826	-0.968109	-0.621162
A0A494C0S2	DNA repair protein complementing XP-G cells	BIVM-ERCC5;ERCC5;ERCC5-201	EQQNELCPYESKFDSSLLSSDDETKCKPNSA	947	tr|A0A494C0S2|A0A494C0S2_HUMAN ERCC excision repair 5, endonuclease OS=Homo sapiens OX=9606 GN=ERCC5 PE=1 SV=1;tr|A0A1W2PS85|A0A1W2PS85_HUMAN BIVM-ERCC5 readthrough OS=Homo sapiens OX=9606 GN=BIVM-ERCC5 PE=1 SV=1;tr|R4GMW8|R4GMW8_HUMAN BIVM-ERCC5 readthrou	S	2	0.00802087	-0.0213662	-0.974693	-0.983946	0.736451	0.883185	-0.918096	-1.25138
A0A494C0S2	DNA repair protein complementing XP-G cells	BIVM-ERCC5;ERCC5;ERCC5-201	NELCPYESKFDSSLLSSDDETKCKPNSASEV	948	tr|A0A494C0S2|A0A494C0S2_HUMAN ERCC excision repair 5, endonuclease OS=Homo sapiens OX=9606 GN=ERCC5 PE=1 SV=1;tr|A0A1W2PS85|A0A1W2PS85_HUMAN BIVM-ERCC5 readthrough OS=Homo sapiens OX=9606 GN=BIVM-ERCC5 PE=1 SV=1;tr|R4GMW8|R4GMW8_HUMAN BIVM-ERCC5 readthrou	S	2	0.00801935	0.0196594	1.03625	0.856257	-0.810094	-0.721997	0.928062	0.93533
A0A494C0S2	DNA repair protein complementing XP-G cells	BIVM-ERCC5;ERCC5;ERCC5-201	ELCPYESKFDSSLLSSDDETKCKPNSASEVI	949	tr|A0A494C0S2|A0A494C0S2_HUMAN ERCC excision repair 5, endonuclease OS=Homo sapiens OX=9606 GN=ERCC5 PE=1 SV=1;tr|A0A1W2PS85|A0A1W2PS85_HUMAN BIVM-ERCC5 readthrough OS=Homo sapiens OX=9606 GN=BIVM-ERCC5 PE=1 SV=1;tr|R4GMW8|R4GMW8_HUMAN BIVM-ERCC5 readthrou	S	2	0.232732	0.0415064	1.10162	0.979624	0.862448	1.00172	1.04153	1.02497
A0A494C0S2	DNA repair protein complementing XP-G cells	BIVM-ERCC5;ERCC5;ERCC5-201	RQARGRNAPAAVDEGSISPRTLSAIKRALDD	950	tr|A0A494C0S2|A0A494C0S2_HUMAN ERCC excision repair 5, endonuclease OS=Homo sapiens OX=9606 GN=ERCC5 PE=1 SV=1;tr|A0A1W2PS85|A0A1W2PS85_HUMAN BIVM-ERCC5 readthrough OS=Homo sapiens OX=9606 GN=BIVM-ERCC5 PE=1 SV=1;tr|R4GMW8|R4GMW8_HUMAN BIVM-ERCC5 readthrou	S	2	0.0327784	0.0775002	0.735992	-1.21678	-0.518342	0.2333	-1.36716	0.367236
A0A494C0S2	DNA repair protein complementing XP-G cells	BIVM-ERCC5;ERCC5;ERCC5-201	ARGRNAPAAVDEGSISPRTLSAIKRALDDDE	951	tr|A0A494C0S2|A0A494C0S2_HUMAN ERCC excision repair 5, endonuclease OS=Homo sapiens OX=9606 GN=ERCC5 PE=1 SV=1;tr|A0A1W2PS85|A0A1W2PS85_HUMAN BIVM-ERCC5 readthrough OS=Homo sapiens OX=9606 GN=BIVM-ERCC5 PE=1 SV=1;tr|R4GMW8|R4GMW8_HUMAN BIVM-ERCC5 readthrou	S	2	0.658325	0.240475	0.208136	0.545799	0.538345	0.742799	0.432884	0.83802
A0A494C0S2	DNA repair protein complementing XP-G cells	BIVM-ERCC5;ERCC5;ERCC5-201	PSPRTLLAMQAALLGSSSEEELESENRRQAR	952	tr|A0A494C0S2|A0A494C0S2_HUMAN ERCC excision repair 5, endonuclease OS=Homo sapiens OX=9606 GN=ERCC5 PE=1 SV=1;tr|A0A1W2PS85|A0A1W2PS85_HUMAN BIVM-ERCC5 readthrough OS=Homo sapiens OX=9606 GN=BIVM-ERCC5 PE=1 SV=1;tr|R4GMW8|R4GMW8_HUMAN BIVM-ERCC5 readthrou	S	3	0.0696862	0.131658	-1.33797	0.271433	-0.810932	0.423434	-0.885693	-1.02023
A0A494C0S2	DNA repair protein complementing XP-G cells	BIVM-ERCC5;ERCC5;ERCC5-201	SPRTLLAMQAALLGSSSEEELESENRRQARG	953	tr|A0A494C0S2|A0A494C0S2_HUMAN ERCC excision repair 5, endonuclease OS=Homo sapiens OX=9606 GN=ERCC5 PE=1 SV=1;tr|A0A1W2PS85|A0A1W2PS85_HUMAN BIVM-ERCC5 readthrough OS=Homo sapiens OX=9606 GN=BIVM-ERCC5 PE=1 SV=1;tr|R4GMW8|R4GMW8_HUMAN BIVM-ERCC5 readthrou	S	3	0.048021	-0.0875978	-0.679481	0.271433	-0.942208	0.423434	-0.750637	-1.28585
A0A494C0S2	DNA repair protein complementing XP-G cells	BIVM-ERCC5;ERCC5;ERCC5-201	PRTLLAMQAALLGSSSEEELESENRRQARGR	954	tr|A0A494C0S2|A0A494C0S2_HUMAN ERCC excision repair 5, endonuclease OS=Homo sapiens OX=9606 GN=ERCC5 PE=1 SV=1;tr|A0A1W2PS85|A0A1W2PS85_HUMAN BIVM-ERCC5 readthrough OS=Homo sapiens OX=9606 GN=BIVM-ERCC5 PE=1 SV=1;tr|R4GMW8|R4GMW8_HUMAN BIVM-ERCC5 readthrou	S	3	0.110974	0.213777	-1.27096	0.271433	-1.11297	0.423434	-1.28336	-0.611237
A0A1X7SBY3	Stromal interaction molecule 2	STIM2	NQLSSGIPVPKPRHTSCSSAGNDSKPVQEAP	955	tr|A0A1X7SBY3|A0A1X7SBY3_HUMAN Stromal interaction molecule 2 OS=Homo sapiens OX=9606 GN=STIM2 PE=1 SV=1;tr|H0Y860|H0Y860_HUMAN Stromal interaction molecule 2 OS=Homo sapiens OX=9606 GN=STIM2 PE=1 SV=2;tr|A0A8V8TMC8|A0A8V8TMC8_HUMAN Stromal interaction mol	S	3	NaN	0	-0.880464	-1.28047	-1.20821	-0.764653	-0.903944	-1.1947
A0A1X7SBY3	Stromal interaction molecule 2	STIM2	LSSGIPVPKPRHTSCSSAGNDSKPVQEAPSV	956	tr|A0A1X7SBY3|A0A1X7SBY3_HUMAN Stromal interaction molecule 2 OS=Homo sapiens OX=9606 GN=STIM2 PE=1 SV=1;tr|H0Y860|H0Y860_HUMAN Stromal interaction molecule 2 OS=Homo sapiens OX=9606 GN=STIM2 PE=1 SV=2;tr|A0A8V8TMC8|A0A8V8TMC8_HUMAN Stromal interaction mol	S	3	NaN	0	-1.09503	-0.853812	-1.05175	-0.912567	-1.22763	-1.0349
A0A1X7SBY3	Stromal interaction molecule 2	STIM2	PLSLEIYQTLSPRKISRDEVSLEDSSRGDSP	957	tr|A0A1X7SBY3|A0A1X7SBY3_HUMAN Stromal interaction molecule 2 OS=Homo sapiens OX=9606 GN=STIM2 PE=1 SV=1;tr|H0Y860|H0Y860_HUMAN Stromal interaction molecule 2 OS=Homo sapiens OX=9606 GN=STIM2 PE=1 SV=2;tr|A0A8V8TMC8|A0A8V8TMC8_HUMAN Stromal interaction mol	S	3	0.89067	-0.0849273	-0.253597	-0.267726	-0.319116	-0.368164	-0.294752	-0.432305
A0A1X7SBY3	Stromal interaction molecule 2	STIM2	IYQTLSPRKISRDEVSLEDSSRGDSPVTVDV	958	tr|A0A1X7SBY3|A0A1X7SBY3_HUMAN Stromal interaction molecule 2 OS=Homo sapiens OX=9606 GN=STIM2 PE=1 SV=1;tr|H0Y860|H0Y860_HUMAN Stromal interaction molecule 2 OS=Homo sapiens OX=9606 GN=STIM2 PE=1 SV=2;tr|A0A8V8TMC8|A0A8V8TMC8_HUMAN Stromal interaction mol	S	3	0.89067	-0.0849273	-0.253597	-0.267726	-0.319116	-0.368164	-0.294752	-0.432305
A0A1X7SBY3	Stromal interaction molecule 2	STIM2	IFSPASKVYNGILEKSCSMNQLSSGIPVPKP	959	tr|A0A1X7SBY3|A0A1X7SBY3_HUMAN Stromal interaction molecule 2 OS=Homo sapiens OX=9606 GN=STIM2 PE=1 SV=1;tr|H0Y860|H0Y860_HUMAN Stromal interaction molecule 2 OS=Homo sapiens OX=9606 GN=STIM2 PE=1 SV=2;tr|A0A8V8TMC8|A0A8V8TMC8_HUMAN Stromal interaction mol	S	3	0.733368	-0.349649	-0.688674	-0.49019	-0.725509	-0.588786	-1.0834	-1.28113
A0A1X7SBY3	Stromal interaction molecule 2	STIM2	SPASKVYNGILEKSCSMNQLSSGIPVPKPRH	960	tr|A0A1X7SBY3|A0A1X7SBY3_HUMAN Stromal interaction molecule 2 OS=Homo sapiens OX=9606 GN=STIM2 PE=1 SV=1;tr|H0Y860|H0Y860_HUMAN Stromal interaction molecule 2 OS=Homo sapiens OX=9606 GN=STIM2 PE=1 SV=2;tr|A0A8V8TMC8|A0A8V8TMC8_HUMAN Stromal interaction mol	S	2	0.190188	0.0418743	0.182059	0.300836	0.291568	0.363496	0.386301	0.150289
A0A1X7SBY3	Stromal interaction molecule 2	STIM2	RSSSLCRSRRSIVPSSPQPQRAQLAPHAPHP	961	tr|A0A1X7SBY3|A0A1X7SBY3_HUMAN Stromal interaction molecule 2 OS=Homo sapiens OX=9606 GN=STIM2 PE=1 SV=1;tr|H0Y860|H0Y860_HUMAN Stromal interaction molecule 2 OS=Homo sapiens OX=9606 GN=STIM2 PE=1 SV=2;tr|A0A8V8TMC8|A0A8V8TMC8_HUMAN Stromal interaction mol	S	2	0.24375	-0.0323608	-0.078634	0.00144088	0.0846476	-0.0584973	-0.0466515	0.0155208
A0A1X7SBY3	Stromal interaction molecule 2	STIM2	VSWGSPDCVGLTETKSMIFSPASKVYNGILE	962	tr|A0A1X7SBY3|A0A1X7SBY3_HUMAN Stromal interaction molecule 2 OS=Homo sapiens OX=9606 GN=STIM2 PE=1 SV=1;tr|H0Y860|H0Y860_HUMAN Stromal interaction molecule 2 OS=Homo sapiens OX=9606 GN=STIM2 PE=1 SV=2;tr|A0A8V8TMC8|A0A8V8TMC8_HUMAN Stromal interaction mol	S	2	0.257255	-0.0561382	0.177741	0.217187	0.30149	0.240538	0.26816	0.019306
[truncated: 12,649 more rows]

## Sheet: Sig_Diff_Phos
Protein	Protein names	Gene names	Sequence window	id	Fasta headers	Amino acid	Charge	-Log Student's T-test p-value Phos_NCH644_HN_15m_Phos_NCH644_CK	Student's T-test Difference Phos_NCH644_HN_15m_Phos_NCH644_CK	Intensity Phos_NCH644_CK_1_S01	Intensity Phos_NCH644_CK_2_S02	Intensity Phos_NCH644_CK_3_S03	Intensity Phos_NCH644_HN_15m_1_S04	Intensity Phos_NCH644_HN_15m_2_S05	Intensity Phos_NCH644_HN_15m_3_S06
[truncated: 92 more rows]

[truncated: 2 more sheets: Sig_Diff_Phos_UP, Sig_Diff_Phos_DOWN]
