# Supplementary material for: Myeloid cells coordinately induce glioma cell-intrinsic and cell-extrinsic pathways for chemoresistance via GP130 signaling
Source: Cell Rep Med. 2024 Jul 24;5(8):101658. doi: 10.1016/j.xcrm.2024.101658 (PMC11384956; doi:10.1016/j.xcrm.2024.101658)
Supplement: Table S9. Phosphoproteome in humanin-sensitive GBM cells 12 h after humanin treatment versus controls, related to Figures 5 and S15 [file mmc10.xlsx]

## Sheet: Diff_Phos
Protein	Protein names	Gene names	Sequence window	id	Fasta headers	Amino acid	Charge	-Log Student's T-test p-value Phos_NCH644_HN_12h_Phos_NCH644_CK	Student's T-test Difference Phos_NCH644_HN_12h_Phos_NCH644_CK	Intensity Phos_NCH644_CK_1_S01	Intensity Phos_NCH644_CK_2_S02	Intensity Phos_NCH644_CK_3_S03	Intensity Phos_NCH644_HN_12_3_S09	Intensity Phos_NCH644_HN_12h_1_S07	Intensity Phos_NCH644_HN_12h_2_S08
A0A024R3Z1	Microtubule-associated protein;Microtubule-associated protein 2	MAP2	ARRTTRSEPIRRAGKSGTSTPTTPGSTAITP	0	tr|A0A024R3Z1|A0A024R3Z1_HUMAN Microtubule-associated protein OS=Homo sapiens OX=9606 GN=MAP2 PE=1 SV=1;sp|P11137|MTAP2_HUMAN Microtubule-associated protein 2 OS=Homo sapiens OX=9606 GN=MAP2 PE=1 SV=4;tr|A0A669KB77|A0A669KB77_HUMAN Microtubule-associated p	S	3	NaN	0	-0.800146	-0.761749	-1.05966	-0.779883	-0.82377	-0.972978
A0A024R3Z1	Microtubule-associated protein;Microtubule-associated protein 2	MAP2	TTRSEPIRRAGKSGTSTPTTPGSTAITPGTP	1	tr|A0A024R3Z1|A0A024R3Z1_HUMAN Microtubule-associated protein OS=Homo sapiens OX=9606 GN=MAP2 PE=1 SV=1;sp|P11137|MTAP2_HUMAN Microtubule-associated protein 2 OS=Homo sapiens OX=9606 GN=MAP2 PE=1 SV=4;tr|A0A669KB77|A0A669KB77_HUMAN Microtubule-associated p	S	3	0.0516295	-0.146206	1.39806	0.654185	-0.72193	-1.20232	1.01423	1.07978
A0A024R3Z1	Microtubule-associated protein;Microtubule-associated protein 2	MAP2	RRAGKSGTSTPTTPGSTAITPGTPPSYSSRT	2	tr|A0A024R3Z1|A0A024R3Z1_HUMAN Microtubule-associated protein OS=Homo sapiens OX=9606 GN=MAP2 PE=1 SV=1;sp|P11137|MTAP2_HUMAN Microtubule-associated protein 2 OS=Homo sapiens OX=9606 GN=MAP2 PE=1 SV=4;tr|A0A669KB77|A0A669KB77_HUMAN Microtubule-associated p	S	2	NaN	0	-1.11701	-1.13865	-1.20677	-1.49729	-0.885628	-0.878951
A0A024R3Z1	Microtubule-associated protein;Microtubule-associated protein 2	MAP2	PTTPGSTAITPGTPPSYSSRTPGTPGTPSYP	3	tr|A0A024R3Z1|A0A024R3Z1_HUMAN Microtubule-associated protein OS=Homo sapiens OX=9606 GN=MAP2 PE=1 SV=1;sp|P11137|MTAP2_HUMAN Microtubule-associated protein 2 OS=Homo sapiens OX=9606 GN=MAP2 PE=1 SV=4;tr|A0A669KB77|A0A669KB77_HUMAN Microtubule-associated p	S	3	NaN	0	-1.14704	-1.00826	-1.15818	-1.15505	-1.17892	-1.14206
A0A024R3Z1	Microtubule-associated protein;Microtubule-associated protein 2	MAP2	TPGSTAITPGTPPSYSSRTPGTPGTPSYPRT	4	tr|A0A024R3Z1|A0A024R3Z1_HUMAN Microtubule-associated protein OS=Homo sapiens OX=9606 GN=MAP2 PE=1 SV=1;sp|P11137|MTAP2_HUMAN Microtubule-associated protein 2 OS=Homo sapiens OX=9606 GN=MAP2 PE=1 SV=4;tr|A0A669KB77|A0A669KB77_HUMAN Microtubule-associated p	S	3	NaN	0	-1.00314	-1.27337	-0.922607	-0.764468	-0.988757	-1.22494
A0A024R3Z1	Microtubule-associated protein;Microtubule-associated protein 2	MAP2	PGSTAITPGTPPSYSSRTPGTPGTPSYPRTP	5	tr|A0A024R3Z1|A0A024R3Z1_HUMAN Microtubule-associated protein OS=Homo sapiens OX=9606 GN=MAP2 PE=1 SV=1;sp|P11137|MTAP2_HUMAN Microtubule-associated protein 2 OS=Homo sapiens OX=9606 GN=MAP2 PE=1 SV=4;tr|A0A669KB77|A0A669KB77_HUMAN Microtubule-associated p	S	3	NaN	0	-0.67778	-0.836895	-0.621262	-0.847383	-0.8519	-1.09425
A0A024R3Z1	Microtubule-associated protein;Microtubule-associated protein 2	MAP2	EEKAPLALFGHTLVASLEDMKQKTEPSLVVP	6	tr|A0A024R3Z1|A0A024R3Z1_HUMAN Microtubule-associated protein OS=Homo sapiens OX=9606 GN=MAP2 PE=1 SV=1;tr|E7EV03|E7EV03_HUMAN Microtubule associated protein 2 (Fragment) OS=Homo sapiens OX=9606 GN=MAP2 PE=1 SV=1;sp|P11137|MTAP2_HUMAN Microtubule-associate	S	3	0.859024	-0.10693	-0.354415	-0.282885	-0.198497	-0.383976	-0.323427	-0.449184
A0A024R3Z1	Microtubule-associated protein;Microtubule-associated protein 2	MAP2	HAKARVDHGAEIITQSPGRSSVASPRRLSNV	7	tr|A0A024R3Z1|A0A024R3Z1_HUMAN Microtubule-associated protein OS=Homo sapiens OX=9606 GN=MAP2 PE=1 SV=1;sp|P11137|MTAP2_HUMAN Microtubule-associated protein 2 OS=Homo sapiens OX=9606 GN=MAP2 PE=1 SV=4;tr|A0A669KB77|A0A669KB77_HUMAN Microtubule-associated p	S	3	0.553813	-0.0400532	3.15777	3.17995	3.20947	3.10446	3.12481	3.19775
A0A024R3Z1	Microtubule-associated protein;Microtubule-associated protein 2	MAP2	RVDHGAEIITQSPGRSSVASPRRLSNVSSSG	8	tr|A0A024R3Z1|A0A024R3Z1_HUMAN Microtubule-associated protein OS=Homo sapiens OX=9606 GN=MAP2 PE=1 SV=1;sp|P11137|MTAP2_HUMAN Microtubule-associated protein 2 OS=Homo sapiens OX=9606 GN=MAP2 PE=1 SV=4;tr|A0A669KB77|A0A669KB77_HUMAN Microtubule-associated p	S	2	0.262011	0.189263	2.74446	2.0635	2.11127	2.12291	2.66871	2.6954
A0A024R3Z1	Microtubule-associated protein;Microtubule-associated protein 2	MAP2	VDHGAEIITQSPGRSSVASPRRLSNVSSSGS	9	tr|A0A024R3Z1|A0A024R3Z1_HUMAN Microtubule-associated protein OS=Homo sapiens OX=9606 GN=MAP2 PE=1 SV=1;sp|P11137|MTAP2_HUMAN Microtubule-associated protein 2 OS=Homo sapiens OX=9606 GN=MAP2 PE=1 SV=4;tr|A0A669KB77|A0A669KB77_HUMAN Microtubule-associated p	S	2	0.453363	-0.0986971	3.01917	3.16058	3.05326	2.88929	2.90167	3.14596
A0A024R3Z1	Microtubule-associated protein;Microtubule-associated protein 2	MAP2	GAEIITQSPGRSSVASPRRLSNVSSSGSINL	10	tr|A0A024R3Z1|A0A024R3Z1_HUMAN Microtubule-associated protein OS=Homo sapiens OX=9606 GN=MAP2 PE=1 SV=1;sp|P11137|MTAP2_HUMAN Microtubule-associated protein 2 OS=Homo sapiens OX=9606 GN=MAP2 PE=1 SV=4;tr|A0A669KB77|A0A669KB77_HUMAN Microtubule-associated p	S	2	2.38353	-0.124164	3.08304	3.11067	3.14481	2.98845	3.00809	2.96949
A0A024R3Z1	Microtubule-associated protein;Microtubule-associated protein 2	MAP2	EVEEAAEAQAEPKDGSPEAPASPEREEVALS	11	tr|A0A024R3Z1|A0A024R3Z1_HUMAN Microtubule-associated protein OS=Homo sapiens OX=9606 GN=MAP2 PE=1 SV=1;sp|P11137|MTAP2_HUMAN Microtubule-associated protein 2 OS=Homo sapiens OX=9606 GN=MAP2 PE=1 SV=4;tr|A0A669KB77|A0A669KB77_HUMAN Microtubule-associated p	S	2	0.619906	-0.10267	2.53898	2.67939	2.6607	2.54776	2.61352	2.40978
A0A024R3Z1	Microtubule-associated protein;Microtubule-associated protein 2	MAP2	EAQAEPKDGSPEAPASPEREEVALSEYKTET	12	tr|A0A024R3Z1|A0A024R3Z1_HUMAN Microtubule-associated protein OS=Homo sapiens OX=9606 GN=MAP2 PE=1 SV=1;sp|P11137|MTAP2_HUMAN Microtubule-associated protein 2 OS=Homo sapiens OX=9606 GN=MAP2 PE=1 SV=4;tr|A0A669KB77|A0A669KB77_HUMAN Microtubule-associated p	S	2	0.915334	-0.138754	2.47615	2.60899	2.59426	2.43911	2.5094	2.31462
A0A024R3Z1	Microtubule-associated protein;Microtubule-associated protein 2	MAP2	VFKQAKDKVSDGVTKSPEKRSSLPRPSSILP	13	tr|A0A024R3Z1|A0A024R3Z1_HUMAN Microtubule-associated protein OS=Homo sapiens OX=9606 GN=MAP2 PE=1 SV=1;sp|P11137|MTAP2_HUMAN Microtubule-associated protein 2 OS=Homo sapiens OX=9606 GN=MAP2 PE=1 SV=4;tr|A0A669KB77|A0A669KB77_HUMAN Microtubule-associated p	S	3	0.159452	0.127292	-1.08872	-1.54756	-0.905917	-1.31816	-1.24863	-0.593524
A0A024R3Z1	Microtubule-associated protein;Microtubule-associated protein 2	MAP2	AALPLAAEETANLPPSPPPSPASEQTVTVEE	14	tr|A0A024R3Z1|A0A024R3Z1_HUMAN Microtubule-associated protein OS=Homo sapiens OX=9606 GN=MAP2 PE=1 SV=1;sp|P11137|MTAP2_HUMAN Microtubule-associated protein 2 OS=Homo sapiens OX=9606 GN=MAP2 PE=1 SV=4	S	4	0.942345	0.129133	1.42979	1.40079	1.35948	1.62138	1.54306	1.41301
A0A024R3Z1	Microtubule-associated protein;Microtubule-associated protein 2	MAP2	LAAEETANLPPSPPPSPASEQTVTVEEDLLT	15	tr|A0A024R3Z1|A0A024R3Z1_HUMAN Microtubule-associated protein OS=Homo sapiens OX=9606 GN=MAP2 PE=1 SV=1;sp|P11137|MTAP2_HUMAN Microtubule-associated protein 2 OS=Homo sapiens OX=9606 GN=MAP2 PE=1 SV=4	S	4	1.37927	0.13189	1.37104	1.32361	1.35948	1.55917	1.47761	1.41301
A0A024R3Z1	Microtubule-associated protein;Microtubule-associated protein 2	MAP2	ETIPKEEKAEKEARRSSLEKHRKEKPFKTGR	16	tr|A0A024R3Z1|A0A024R3Z1_HUMAN Microtubule-associated protein OS=Homo sapiens OX=9606 GN=MAP2 PE=1 SV=1;sp|P11137|MTAP2_HUMAN Microtubule-associated protein 2 OS=Homo sapiens OX=9606 GN=MAP2 PE=1 SV=4;tr|A0A669KB77|A0A669KB77_HUMAN Microtubule-associated p	S	2	0.154532	0.132458	-0.806777	-0.334886	-0.968422	-0.0696803	-0.714822	-0.92821
A0A024R3Z1	Microtubule-associated protein;Microtubule-associated protein 2	MAP2	TIPKEEKAEKEARRSSLEKHRKEKPFKTGRG	17	tr|A0A024R3Z1|A0A024R3Z1_HUMAN Microtubule-associated protein OS=Homo sapiens OX=9606 GN=MAP2 PE=1 SV=1;sp|P11137|MTAP2_HUMAN Microtubule-associated protein 2 OS=Homo sapiens OX=9606 GN=MAP2 PE=1 SV=4;tr|A0A669KB77|A0A669KB77_HUMAN Microtubule-associated p	S	2	0.279124	0.24502	-0.806777	-0.334886	-1.22849	-0.0696803	-0.714822	-0.850592
A0A024R3Z1	Microtubule-associated protein;Microtubule-associated protein 2	MAP2	AKPDLVHQEAVDKEESYESSGEHESLTMESL	18	tr|A0A024R3Z1|A0A024R3Z1_HUMAN Microtubule-associated protein OS=Homo sapiens OX=9606 GN=MAP2 PE=1 SV=1;sp|P11137|MTAP2_HUMAN Microtubule-associated protein 2 OS=Homo sapiens OX=9606 GN=MAP2 PE=1 SV=4;tr|A0A669KB77|A0A669KB77_HUMAN Microtubule-associated p	S	3	0.596996	0.163227	1.49351	1.22795	1.18461	1.50668	1.31955	1.56953
A0A024R3Z1	Microtubule-associated protein;Microtubule-associated protein 2	MAP2	DLVHQEAVDKEESYESSGEHESLTMESLKAD	19	tr|A0A024R3Z1|A0A024R3Z1_HUMAN Microtubule-associated protein OS=Homo sapiens OX=9606 GN=MAP2 PE=1 SV=1;sp|P11137|MTAP2_HUMAN Microtubule-associated protein 2 OS=Homo sapiens OX=9606 GN=MAP2 PE=1 SV=4;tr|A0A669KB77|A0A669KB77_HUMAN Microtubule-associated p	S	4	0.459023	-0.0710734	1.66761	1.75957	1.68006	1.53701	1.61342	1.7436
A0A024R3Z1	Microtubule-associated protein;Microtubule-associated protein 2	MAP2	LVHQEAVDKEESYESSGEHESLTMESLKADE	20	tr|A0A024R3Z1|A0A024R3Z1_HUMAN Microtubule-associated protein OS=Homo sapiens OX=9606 GN=MAP2 PE=1 SV=1;sp|P11137|MTAP2_HUMAN Microtubule-associated protein 2 OS=Homo sapiens OX=9606 GN=MAP2 PE=1 SV=4;tr|A0A669KB77|A0A669KB77_HUMAN Microtubule-associated p	S	4	0.684011	0.235769	1.35349	0.990493	0.963353	1.38741	1.15725	1.46999
A0A024R3Z1	Microtubule-associated protein;Microtubule-associated protein 2	MAP2	AVDKEESYESSGEHESLTMESLKADEGKKET	21	tr|A0A024R3Z1|A0A024R3Z1_HUMAN Microtubule-associated protein OS=Homo sapiens OX=9606 GN=MAP2 PE=1 SV=1;sp|P11137|MTAP2_HUMAN Microtubule-associated protein 2 OS=Homo sapiens OX=9606 GN=MAP2 PE=1 SV=4;tr|A0A669KB77|A0A669KB77_HUMAN Microtubule-associated p	S	3	1.35348	-0.226007	0.714843	0.708323	0.566128	0.477552	0.316937	0.516787
A0A024R3Z1	Microtubule-associated protein;Microtubule-associated protein 2	MAP2	ESYESSGEHESLTMESLKADEGKKETSPESS	22	tr|A0A024R3Z1|A0A024R3Z1_HUMAN Microtubule-associated protein OS=Homo sapiens OX=9606 GN=MAP2 PE=1 SV=1;sp|P11137|MTAP2_HUMAN Microtubule-associated protein 2 OS=Homo sapiens OX=9606 GN=MAP2 PE=1 SV=4;tr|A0A669KB77|A0A669KB77_HUMAN Microtubule-associated p	S	3	NaN	0	-1.31671	-0.731479	-0.828303	-1.03794	-0.598179	-1.04959
A0A024R3Z1	Microtubule-associated protein;Microtubule-associated protein 2	MAP2	PMHKNGDKEFQTGKESQPSPPAQEAGYSTLA	23	tr|A0A024R3Z1|A0A024R3Z1_HUMAN Microtubule-associated protein OS=Homo sapiens OX=9606 GN=MAP2 PE=1 SV=1;sp|P11137|MTAP2_HUMAN Microtubule-associated protein 2 OS=Homo sapiens OX=9606 GN=MAP2 PE=1 SV=4;tr|A0A669KB77|A0A669KB77_HUMAN Microtubule-associated p	S	3	0.34177	-0.64047	-1.00133	-0.92429	1.35934	-0.749579	-0.874007	-0.864105
A0A024R3Z1	Microtubule-associated protein;Microtubule-associated protein 2	MAP2	KNGDKEFQTGKESQPSPPAQEAGYSTLAQSY	24	tr|A0A024R3Z1|A0A024R3Z1_HUMAN Microtubule-associated protein OS=Homo sapiens OX=9606 GN=MAP2 PE=1 SV=1;sp|P11137|MTAP2_HUMAN Microtubule-associated protein 2 OS=Homo sapiens OX=9606 GN=MAP2 PE=1 SV=4;tr|A0A669KB77|A0A669KB77_HUMAN Microtubule-associated p	S	3	1.41004	-0.154621	2.21009	2.36732	2.30726	2.11745	2.11787	2.18549
A0A024R3Z1	Microtubule-associated protein;Microtubule-associated protein 2	MAP2	GKESQPSPPAQEAGYSTLAQSYPSDLPEEPS	25	tr|A0A024R3Z1|A0A024R3Z1_HUMAN Microtubule-associated protein OS=Homo sapiens OX=9606 GN=MAP2 PE=1 SV=1;sp|P11137|MTAP2_HUMAN Microtubule-associated protein 2 OS=Homo sapiens OX=9606 GN=MAP2 PE=1 SV=4;tr|A0A669KB77|A0A669KB77_HUMAN Microtubule-associated p	S	4	NaN	0	-1.00261	-1.16034	-1.12398	-0.85525	-1.42305	-1.15401
A0A024R3Z1	Microtubule-associated protein;Microtubule-associated protein 2	MAP2	STLAQSYPSDLPEEPSSPQERMFTIDPKVYG	26	tr|A0A024R3Z1|A0A024R3Z1_HUMAN Microtubule-associated protein OS=Homo sapiens OX=9606 GN=MAP2 PE=1 SV=1;sp|P11137|MTAP2_HUMAN Microtubule-associated protein 2 OS=Homo sapiens OX=9606 GN=MAP2 PE=1 SV=4;tr|A0A669KB77|A0A669KB77_HUMAN Microtubule-associated p	S	3	0.000581419	0.00279713	2.21009	-1.09805	-1.16573	-1.25769	-0.9731	2.18549
A0A024R3Z1	Microtubule-associated protein;Microtubule-associated protein 2	MAP2	TLAQSYPSDLPEEPSSPQERMFTIDPKVYGE	27	tr|A0A024R3Z1|A0A024R3Z1_HUMAN Microtubule-associated protein OS=Homo sapiens OX=9606 GN=MAP2 PE=1 SV=1;sp|P11137|MTAP2_HUMAN Microtubule-associated protein 2 OS=Homo sapiens OX=9606 GN=MAP2 PE=1 SV=4;tr|A0A669KB77|A0A669KB77_HUMAN Microtubule-associated p	S	4	9.40388e-05	0.000133157	1.28459	2.36298	2.30798	2.28803	2.28195	1.38598
A0A024R3Z1	Microtubule-associated protein;Microtubule-associated protein 2	MAP2	LSDTRESVHESIDTMSPMHKNGDKEFQTGKE	28	tr|A0A024R3Z1|A0A024R3Z1_HUMAN Microtubule-associated protein OS=Homo sapiens OX=9606 GN=MAP2 PE=1 SV=1;sp|P11137|MTAP2_HUMAN Microtubule-associated protein 2 OS=Homo sapiens OX=9606 GN=MAP2 PE=1 SV=4;tr|A0A669KB77|A0A669KB77_HUMAN Microtubule-associated p	S	3	1.87461	-0.371596	-0.668723	-0.593159	-0.533406	-1.04843	-0.812843	-1.04881
A0A024R3Z1	Microtubule-associated protein;Microtubule-associated protein 2	MAP2	LTMESLKADEGKKETSPESSLIQDEIAVKLS	29	tr|A0A024R3Z1|A0A024R3Z1_HUMAN Microtubule-associated protein OS=Homo sapiens OX=9606 GN=MAP2 PE=1 SV=1;sp|P11137|MTAP2_HUMAN Microtubule-associated protein 2 OS=Homo sapiens OX=9606 GN=MAP2 PE=1 SV=4;tr|A0A669KB77|A0A669KB77_HUMAN Microtubule-associated p	S	2	0.451057	-0.0667402	0.545557	0.722594	0.564339	0.547769	0.490198	0.594302
A0A024R3Z1	Microtubule-associated protein;Microtubule-associated protein 2	MAP2	ESLKADEGKKETSPESSLIQDEIAVKLSVEI	30	tr|A0A024R3Z1|A0A024R3Z1_HUMAN Microtubule-associated protein OS=Homo sapiens OX=9606 GN=MAP2 PE=1 SV=1;sp|P11137|MTAP2_HUMAN Microtubule-associated protein 2 OS=Homo sapiens OX=9606 GN=MAP2 PE=1 SV=4;tr|A0A669KB77|A0A669KB77_HUMAN Microtubule-associated p	S	3	0.297816	0.609635	-0.854576	-1.13501	0.751525	0.83974	0.726471	-0.975366
A0A024R3Z1	Microtubule-associated protein;Microtubule-associated protein 2	MAP2	SLKADEGKKETSPESSLIQDEIAVKLSVEIP	31	tr|A0A024R3Z1|A0A024R3Z1_HUMAN Microtubule-associated protein OS=Homo sapiens OX=9606 GN=MAP2 PE=1 SV=1;sp|P11137|MTAP2_HUMAN Microtubule-associated protein 2 OS=Homo sapiens OX=9606 GN=MAP2 PE=1 SV=4;tr|A0A669KB77|A0A669KB77_HUMAN Microtubule-associated p	S	2	0.130746	0.211829	-0.319398	-0.187635	-0.754456	-0.261771	-1.16899	0.804757
A0A024R3Z1	Microtubule-associated protein;Microtubule-associated protein 2	MAP2	DSIALGFNFGRGHDLSPLASDILTNTSGSMD	32	tr|A0A024R3Z1|A0A024R3Z1_HUMAN Microtubule-associated protein OS=Homo sapiens OX=9606 GN=MAP2 PE=1 SV=1;sp|P11137|MTAP2_HUMAN Microtubule-associated protein 2 OS=Homo sapiens OX=9606 GN=MAP2 PE=1 SV=4;tr|A0A669KB77|A0A669KB77_HUMAN Microtubule-associated p	S	3	1.17102	0.0987693	0.920828	0.838783	0.868853	0.93884	1.0379	0.948033
A0A024R3Z1	Microtubule-associated protein;Microtubule-associated protein 2	MAP2	GHDLSPLASDILTNTSGSMDEGDDYLPATTP	33	tr|A0A024R3Z1|A0A024R3Z1_HUMAN Microtubule-associated protein OS=Homo sapiens OX=9606 GN=MAP2 PE=1 SV=1;sp|P11137|MTAP2_HUMAN Microtubule-associated protein 2 OS=Homo sapiens OX=9606 GN=MAP2 PE=1 SV=4;tr|A0A669KB77|A0A669KB77_HUMAN Microtubule-associated p	S	3	0.458696	1.02292	0.680686	1.46424	-1.19267	0.72347	2.44245	0.855088
A0A024R3Z1	Microtubule-associated protein;Microtubule-associated protein 2	MAP2	DLSPLASDILTNTSGSMDEGDDYLPATTPAL	34	tr|A0A024R3Z1|A0A024R3Z1_HUMAN Microtubule-associated protein OS=Homo sapiens OX=9606 GN=MAP2 PE=1 SV=1;sp|P11137|MTAP2_HUMAN Microtubule-associated protein 2 OS=Homo sapiens OX=9606 GN=MAP2 PE=1 SV=4;tr|A0A669KB77|A0A669KB77_HUMAN Microtubule-associated p	S	3	0.20764	0.325541	2.21371	2.37148	0.822862	2.52595	1.42047	2.43826
A0A024R3Z1	Microtubule-associated protein;Microtubule-associated protein 2	MAP2	NQPLPDLKNVKSKIGSTDNIKYQPKGGQVQI;NQPLPDLKNVKSKIGSTDNIKYQPKGGQVRI	35	tr|A0A024R3Z1|A0A024R3Z1_HUMAN Microtubule-associated protein OS=Homo sapiens OX=9606 GN=MAP2 PE=1 SV=1;sp|P11137|MTAP2_HUMAN Microtubule-associated protein 2 OS=Homo sapiens OX=9606 GN=MAP2 PE=1 SV=4;tr|A0A669KB77|A0A669KB77_HUMAN Microtubule-associated p	S	2	0.472409	-0.353962	-0.271232	-0.303118	-0.344093	-0.242408	-1.2981	-0.439824
A0A024R3Z1	Microtubule-associated protein;Microtubule-associated protein 2	MAP2	TQSPGRSSVASPRRLSNVSSSGSINLLESPQ	36	tr|A0A024R3Z1|A0A024R3Z1_HUMAN Microtubule-associated protein OS=Homo sapiens OX=9606 GN=MAP2 PE=1 SV=1;sp|P11137|MTAP2_HUMAN Microtubule-associated protein 2 OS=Homo sapiens OX=9606 GN=MAP2 PE=1 SV=4;tr|A0A669KB77|A0A669KB77_HUMAN Microtubule-associated p	S	3	2.13605	1.10671	1.61151	1.51301	2.14444	2.76791	3.06153	2.75966
A0A024R3Z1	Microtubule-associated protein;Microtubule-associated protein 2	MAP2	PGRSSVASPRRLSNVSSSGSINLLESPQLAT	37	tr|A0A024R3Z1|A0A024R3Z1_HUMAN Microtubule-associated protein OS=Homo sapiens OX=9606 GN=MAP2 PE=1 SV=1;sp|P11137|MTAP2_HUMAN Microtubule-associated protein 2 OS=Homo sapiens OX=9606 GN=MAP2 PE=1 SV=4;tr|A0A669KB77|A0A669KB77_HUMAN Microtubule-associated p	S	4	1.386	1.16757	0.865297	2.04674	1.93412	2.70193	3.00608	2.64086
A0A024R3Z1	Microtubule-associated protein;Microtubule-associated protein 2	MAP2	GRSSVASPRRLSNVSSSGSINLLESPQLATL	38	tr|A0A024R3Z1|A0A024R3Z1_HUMAN Microtubule-associated protein OS=Homo sapiens OX=9606 GN=MAP2 PE=1 SV=1;sp|P11137|MTAP2_HUMAN Microtubule-associated protein 2 OS=Homo sapiens OX=9606 GN=MAP2 PE=1 SV=4;tr|A0A669KB77|A0A669KB77_HUMAN Microtubule-associated p	S	3	0.936462	-1.35889	1.98082	1.50934	2.36357	1.85507	0.00830896	-0.0863057
A0A024R3Z1	Microtubule-associated protein;Microtubule-associated protein 2	MAP2	RSSVASPRRLSNVSSSGSINLLESPQLATLA	39	tr|A0A024R3Z1|A0A024R3Z1_HUMAN Microtubule-associated protein OS=Homo sapiens OX=9606 GN=MAP2 PE=1 SV=1;sp|P11137|MTAP2_HUMAN Microtubule-associated protein 2 OS=Homo sapiens OX=9606 GN=MAP2 PE=1 SV=4;tr|A0A669KB77|A0A669KB77_HUMAN Microtubule-associated p	S	3	0.471353	-0.638751	0.865297	1.91783	1.93412	1.52619	0.00830896	1.2665
A0A024R3Z1	Microtubule-associated protein;Microtubule-associated protein 2	MAP2	SVASPRRLSNVSSSGSINLLESPQLATLAED	40	tr|A0A024R3Z1|A0A024R3Z1_HUMAN Microtubule-associated protein OS=Homo sapiens OX=9606 GN=MAP2 PE=1 SV=1;sp|P11137|MTAP2_HUMAN Microtubule-associated protein 2 OS=Homo sapiens OX=9606 GN=MAP2 PE=1 SV=4;tr|A0A669KB77|A0A669KB77_HUMAN Microtubule-associated p	S	3	0.352534	-0.574412	1.98082	1.50934	1.93412	1.85507	1.93228	-0.0863057
A0A024R3Z1	Microtubule-associated protein;Microtubule-associated protein 2	MAP2	RLSNVSSSGSINLLESPQLATLAEDVTAALA	41	tr|A0A024R3Z1|A0A024R3Z1_HUMAN Microtubule-associated protein OS=Homo sapiens OX=9606 GN=MAP2 PE=1 SV=1;sp|P11137|MTAP2_HUMAN Microtubule-associated protein 2 OS=Homo sapiens OX=9606 GN=MAP2 PE=1 SV=4;tr|A0A669KB77|A0A669KB77_HUMAN Microtubule-associated p	S	3	0.637491	0.577024	1.50976	0.309595	1.50789	1.53797	1.69576	1.82458
A0A024R3Z1	Microtubule-associated protein;Microtubule-associated protein 2	MAP2	DVFDDIPKWEGKQFDSPMPSPFQGGSFTLPL	42	tr|A0A024R3Z1|A0A024R3Z1_HUMAN Microtubule-associated protein OS=Homo sapiens OX=9606 GN=MAP2 PE=1 SV=1;tr|E7EV03|E7EV03_HUMAN Microtubule associated protein 2 (Fragment) OS=Homo sapiens OX=9606 GN=MAP2 PE=1 SV=1;sp|P11137|MTAP2_HUMAN Microtubule-associate	S	3	2.47206	-0.560124	1.03738	0.783883	0.893971	0.428367	0.356544	0.249947
A0A024R3Z1	Microtubule-associated protein;Microtubule-associated protein 2	MAP2	DIPKWEGKQFDSPMPSPFQGGSFTLPLDVMK	43	tr|A0A024R3Z1|A0A024R3Z1_HUMAN Microtubule-associated protein OS=Homo sapiens OX=9606 GN=MAP2 PE=1 SV=1;tr|E7EV03|E7EV03_HUMAN Microtubule associated protein 2 (Fragment) OS=Homo sapiens OX=9606 GN=MAP2 PE=1 SV=1;sp|P11137|MTAP2_HUMAN Microtubule-associate	S	3	2.17399	-0.474307	0.928608	0.635599	0.736268	0.271062	0.356544	0.249947
A0A024R3Z1	Microtubule-associated protein;Microtubule-associated protein 2	MAP2	GKQFDSPMPSPFQGGSFTLPLDVMKNEIVTE	44	tr|A0A024R3Z1|A0A024R3Z1_HUMAN Microtubule-associated protein OS=Homo sapiens OX=9606 GN=MAP2 PE=1 SV=1;tr|E7EV03|E7EV03_HUMAN Microtubule associated protein 2 (Fragment) OS=Homo sapiens OX=9606 GN=MAP2 PE=1 SV=1;sp|P11137|MTAP2_HUMAN Microtubule-associate	S	3	0.182395	0.0417087	-0.194759	0.0473883	0.0642072	-0.034103	0.0324997	0.0435655
A0A024R3Z1	Microtubule-associated protein;Microtubule-associated protein 2	MAP2	TPSYPRTPHTPGTPKSAILVPSEKKVAIIRT	45	tr|A0A024R3Z1|A0A024R3Z1_HUMAN Microtubule-associated protein OS=Homo sapiens OX=9606 GN=MAP2 PE=1 SV=1;sp|P11137|MTAP2_HUMAN Microtubule-associated protein 2 OS=Homo sapiens OX=9606 GN=MAP2 PE=1 SV=4;tr|A0A669KB77|A0A669KB77_HUMAN Microtubule-associated p	S	2	0.373975	-0.0826299	0.705824	0.739071	0.582684	0.676853	0.668456	0.434381
A0A024R3Z1	Microtubule-associated protein;Microtubule-associated protein 2	MAP2	TPHTPGTPKSAILVPSEKKVAIIRTPPKSPA	46	tr|A0A024R3Z1|A0A024R3Z1_HUMAN Microtubule-associated protein OS=Homo sapiens OX=9606 GN=MAP2 PE=1 SV=1;sp|P11137|MTAP2_HUMAN Microtubule-associated protein 2 OS=Homo sapiens OX=9606 GN=MAP2 PE=1 SV=4;tr|A0A669KB77|A0A669KB77_HUMAN Microtubule-associated p	S	2	0.361807	-0.152221	0.0222816	-0.0430229	-0.111097	0.017788	-0.0715646	-0.534723
A0A024R3Z1	Microtubule-associated protein;Microtubule-associated protein 2	MAP2	PPSYSSRTPGTPGTPSYPRTPHTPGTPKSAI	47	tr|A0A024R3Z1|A0A024R3Z1_HUMAN Microtubule-associated protein OS=Homo sapiens OX=9606 GN=MAP2 PE=1 SV=1;sp|P11137|MTAP2_HUMAN Microtubule-associated protein 2 OS=Homo sapiens OX=9606 GN=MAP2 PE=1 SV=4;tr|A0A669KB77|A0A669KB77_HUMAN Microtubule-associated p	S	3	0.196492	-0.328946	-1.06319	-0.796346	0.131112	-1.64649	-1.19508	0.126301
A0A024R3Z1	Microtubule-associated protein;Microtubule-associated protein 2	MAP2	SRSLGLGGRSAIEQRSMSINLPMSCLDSIAL	48	tr|A0A024R3Z1|A0A024R3Z1_HUMAN Microtubule-associated protein OS=Homo sapiens OX=9606 GN=MAP2 PE=1 SV=1;sp|P11137|MTAP2_HUMAN Microtubule-associated protein 2 OS=Homo sapiens OX=9606 GN=MAP2 PE=1 SV=4;tr|A0A669KB77|A0A669KB77_HUMAN Microtubule-associated p	S	2	0.0045942	-0.0049939	-1.28697	-0.928834	-0.715142	-0.367856	-1.40605	-1.17202
A0A024R3Z1	Microtubule-associated protein;Microtubule-associated protein 2	MAP2	SLGLGGRSAIEQRSMSINLPMSCLDSIALGF	49	tr|A0A024R3Z1|A0A024R3Z1_HUMAN Microtubule-associated protein OS=Homo sapiens OX=9606 GN=MAP2 PE=1 SV=1;sp|P11137|MTAP2_HUMAN Microtubule-associated protein 2 OS=Homo sapiens OX=9606 GN=MAP2 PE=1 SV=4;tr|A0A669KB77|A0A669KB77_HUMAN Microtubule-associated p	S	3	0.516221	-0.137989	0.239179	0.504294	0.541526	0.26173	0.420734	0.18857
A0A024R3Z1	Microtubule-associated protein;Microtubule-associated protein 2	MAP2	RLASVSADAEVARRKSVPSETVVEDSRTGLP	50	tr|A0A024R3Z1|A0A024R3Z1_HUMAN Microtubule-associated protein OS=Homo sapiens OX=9606 GN=MAP2 PE=1 SV=1;sp|P11137|MTAP2_HUMAN Microtubule-associated protein 2 OS=Homo sapiens OX=9606 GN=MAP2 PE=1 SV=4;tr|A0A669KB77|A0A669KB77_HUMAN Microtubule-associated p	S	2	0.435074	0.0567107	0.785749	0.887492	0.80897	0.940034	0.920688	0.791621
A0A024R3Z1	Microtubule-associated protein;Microtubule-associated protein 2	MAP2	VPSEKKVAIIRTPPKSPATPKQLRLINQPLP	51	tr|A0A024R3Z1|A0A024R3Z1_HUMAN Microtubule-associated protein OS=Homo sapiens OX=9606 GN=MAP2 PE=1 SV=1;sp|P11137|MTAP2_HUMAN Microtubule-associated protein 2 OS=Homo sapiens OX=9606 GN=MAP2 PE=1 SV=4;tr|A0A669KB77|A0A669KB77_HUMAN Microtubule-associated p	S	2	0.109384	0.0231205	3.29218	3.34614	3.5429	3.41724	3.42721	3.40614
A0A024R3Z1	Microtubule-associated protein;Microtubule-associated protein 2	MAP2	SVKLDFKEKAQAKVGSLDNAHHVPGGGNVKI	52	tr|A0A024R3Z1|A0A024R3Z1_HUMAN Microtubule-associated protein OS=Homo sapiens OX=9606 GN=MAP2 PE=1 SV=1;sp|P11137|MTAP2_HUMAN Microtubule-associated protein 2 OS=Homo sapiens OX=9606 GN=MAP2 PE=1 SV=4;tr|A0A669KB77|A0A669KB77_HUMAN Microtubule-associated p	S	3	0.0386915	0.103659	0.458345	0.305246	-1.16429	0.512576	0.906711	-1.50901
A0A024R3Z1	Microtubule-associated protein;Microtubule-associated protein 2	MAP2	DLGYCVFNKYTVPLPSPVQDSENLSGESGTF	53	tr|A0A024R3Z1|A0A024R3Z1_HUMAN Microtubule-associated protein OS=Homo sapiens OX=9606 GN=MAP2 PE=1 SV=1;sp|P11137|MTAP2_HUMAN Microtubule-associated protein 2 OS=Homo sapiens OX=9606 GN=MAP2 PE=1 SV=4;tr|A0A669KB77|A0A669KB77_HUMAN Microtubule-associated p	S	3	0.031722	-0.0849504	-1.07608	0.676861	0.681695	0.721524	0.671754	-1.36566
A0A024R3Z1	Microtubule-associated protein;Microtubule-associated protein 2	MAP2	VFNKYTVPLPSPVQDSENLSGESGTFYEGTD	54	tr|A0A024R3Z1|A0A024R3Z1_HUMAN Microtubule-associated protein OS=Homo sapiens OX=9606 GN=MAP2 PE=1 SV=1;sp|P11137|MTAP2_HUMAN Microtubule-associated protein 2 OS=Homo sapiens OX=9606 GN=MAP2 PE=1 SV=4;tr|A0A669KB77|A0A669KB77_HUMAN Microtubule-associated p	S	3	0.125459	0.284333	0.584227	-1.10171	-1.61707	-0.973241	-0.872721	0.564405
A0A024R4E5	Vigilin	HDLBP	DEAGEGREAKDCDPGSPRRCDIIIISGRKEK	55	tr|A0A024R4E5|A0A024R4E5_HUMAN High density lipoprotein binding protein OS=Homo sapiens OX=9606 GN=HDLBP PE=1 SV=1;sp|Q00341|VIGLN_HUMAN Vigilin OS=Homo sapiens OX=9606 GN=HDLBP PE=1 SV=2;tr|H0Y394|H0Y394_HUMAN High density lipoprotein binding protein (Fra	S	2	1.09401	0.490398	-0.302767	-0.551532	-0.677097	0.315254	-0.300138	-0.0753166
A0A024R4E5	Vigilin	HDLBP	RSGLVPQQIKVATLNSEEESDPPTYKDAFPP	56	tr|A0A024R4E5|A0A024R4E5_HUMAN High density lipoprotein binding protein OS=Homo sapiens OX=9606 GN=HDLBP PE=1 SV=1;sp|Q00341|VIGLN_HUMAN Vigilin OS=Homo sapiens OX=9606 GN=HDLBP PE=1 SV=2;tr|C9JES8|C9JES8_HUMAN High density lipoprotein binding protein (Fra	S	2	0.784766	-0.127966	-0.0189137	0.0709085	0.021636	-0.0580385	-0.0103173	-0.24191
P46379	Large proline-rich protein BAG6	BAG6	ASSGTGSASATHGGGSPPGTRGPGASVHDRN	57	sp|P46379|BAG6_HUMAN Large proline-rich protein BAG6 OS=Homo sapiens OX=9606 GN=BAG6 PE=1 SV=2;tr|A0A7I2V508|A0A7I2V508_HUMAN Large proline-rich protein BAG6 OS=Homo sapiens OX=9606 GN=BAG6 PE=1 SV=1;tr|A0A0G2JK23|A0A0G2JK23_HUMAN Large proline-rich protei	S	3	0.228259	-0.0464862	0.66429	0.79411	0.927153	0.762444	0.782568	0.701084
P46379	Large proline-rich protein BAG6	BAG6	PLPEEPMEVQGAERASPEPQRENASPAPGTT	58	sp|P46379|BAG6_HUMAN Large proline-rich protein BAG6 OS=Homo sapiens OX=9606 GN=BAG6 PE=1 SV=2;tr|A0A7I2V508|A0A7I2V508_HUMAN Large proline-rich protein BAG6 OS=Homo sapiens OX=9606 GN=BAG6 PE=1 SV=1;tr|A0A0G2JK23|A0A0G2JK23_HUMAN Large proline-rich protei	S	3	0.0058624	-0.000377615	1.14262	1.17332	1.21276	1.18568	1.16551	1.17638
P46379	Large proline-rich protein BAG6	BAG6	QGAERASPEPQRENASPAPGTTAEEAMSRGP	59	sp|P46379|BAG6_HUMAN Large proline-rich protein BAG6 OS=Homo sapiens OX=9606 GN=BAG6 PE=1 SV=2;tr|A0A7I2V508|A0A7I2V508_HUMAN Large proline-rich protein BAG6 OS=Homo sapiens OX=9606 GN=BAG6 PE=1 SV=1;tr|A0A0G2JK23|A0A0G2JK23_HUMAN Large proline-rich protei	S	2	0.325539	0.0189737	1.14193	1.19574	1.22016	1.21749	1.1993	1.19797
P46379	Large proline-rich protein BAG6	BAG6	LRSDIQKRLQEDPNYSPQRFPNAQRAFADDP	60	sp|P46379|BAG6_HUMAN Large proline-rich protein BAG6 OS=Homo sapiens OX=9606 GN=BAG6 PE=1 SV=2;tr|A0A7I2V508|A0A7I2V508_HUMAN Large proline-rich protein BAG6 OS=Homo sapiens OX=9606 GN=BAG6 PE=1 SV=1;tr|A0A0G2JK23|A0A0G2JK23_HUMAN Large proline-rich protei	S	3	0.303261	0.309342	-1.10232	-1.48431	-0.831262	-0.129516	-1.38278	-0.977561
A0A2R8Y568	Autism susceptibility gene 2 protein	AUTS2	KTPPTAALSAPPPLISTLGGRPVSPRRTTPL	61	tr|A0A2R8Y568|A0A2R8Y568_HUMAN Activator of transcription and developmental regulator AUTS2 OS=Homo sapiens OX=9606 GN=AUTS2 PE=1 SV=1;tr|A0A024RDL5|A0A024RDL5_HUMAN Activator of transcription and developmental regulator AUTS2 OS=Homo sapiens OX=9606 GN=AU	S	3	0.209309	0.155308	-0.802915	-1.16177	-1.16761	-1.39859	-0.538046	-0.729737
A0A2R8Y568	Autism susceptibility gene 2 protein	AUTS2	SAPPPLISTLGGRPVSPRRTTPLSAEIRERP	62	tr|A0A2R8Y568|A0A2R8Y568_HUMAN Activator of transcription and developmental regulator AUTS2 OS=Homo sapiens OX=9606 GN=AUTS2 PE=1 SV=1;tr|A0A024RDL5|A0A024RDL5_HUMAN Activator of transcription and developmental regulator AUTS2 OS=Homo sapiens OX=9606 GN=AU	S	3	0.471836	-0.329536	-0.430342	-0.878911	-0.86516	-0.525654	-1.32617	-1.31119
G5E9M9	Transcription cofactor vestigial-like protein 4	VGLL4	NKTANGDCRRDPRERSRSPIERAVAPTMSLH	63	tr|G5E9M9|G5E9M9_HUMAN Vestigial like 4 (Drosophila), isoform CRA_c OS=Homo sapiens OX=9606 GN=VGLL4 PE=1 SV=1;tr|A0A075B6E4|A0A075B6E4_HUMAN Vestigial like family member 4 OS=Homo sapiens OX=9606 GN=VGLL4 PE=1 SV=1;tr|A0A0A6YYI5|A0A0A6YYI5_HUMAN Vestigial	S	2	1.19598	-0.134762	0.368413	0.368627	0.317033	0.149596	0.185557	0.314634
G5E9M9	Transcription cofactor vestigial-like protein 4	VGLL4	TANGDCRRDPRERSRSPIERAVAPTMSLHGS	64	tr|G5E9M9|G5E9M9_HUMAN Vestigial like 4 (Drosophila), isoform CRA_c OS=Homo sapiens OX=9606 GN=VGLL4 PE=1 SV=1;tr|A0A075B6E4|A0A075B6E4_HUMAN Vestigial like family member 4 OS=Homo sapiens OX=9606 GN=VGLL4 PE=1 SV=1;tr|A0A0A6YYI5|A0A0A6YYI5_HUMAN Vestigial	S	2	1.19598	-0.134762	0.368413	0.368627	0.317033	0.149596	0.185557	0.314634
G5E9M9	Transcription cofactor vestigial-like protein 4	VGLL4	ASSSPESASRRGQPASPSAHMVSHSHSPSVV	65	tr|G5E9M9|G5E9M9_HUMAN Vestigial like 4 (Drosophila), isoform CRA_c OS=Homo sapiens OX=9606 GN=VGLL4 PE=1 SV=1;tr|A0A075B6E4|A0A075B6E4_HUMAN Vestigial like family member 4 OS=Homo sapiens OX=9606 GN=VGLL4 PE=1 SV=1;tr|A0A0A6YYI5|A0A0A6YYI5_HUMAN Vestigial	S	3	0.336296	0.313106	0.254435	-0.00667297	-1.00483	0.0819734	0.0164339	0.0838428
G5E9M9	Transcription cofactor vestigial-like protein 4	VGLL4	ASRRGQPASPSAHMVSHSHSPSVVS______	66	tr|G5E9M9|G5E9M9_HUMAN Vestigial like 4 (Drosophila), isoform CRA_c OS=Homo sapiens OX=9606 GN=VGLL4 PE=1 SV=1;tr|A0A075B6E4|A0A075B6E4_HUMAN Vestigial like family member 4 OS=Homo sapiens OX=9606 GN=VGLL4 PE=1 SV=1;tr|A0A0A6YYI5|A0A0A6YYI5_HUMAN Vestigial	S	3	NaN	0	-1.18646	-1.47966	-1.27631	-1.05035	-1.38143	-0.671023
G5E9M9	Transcription cofactor vestigial-like protein 4	VGLL4	RRGQPASPSAHMVSHSHSPSVVS________	67	tr|G5E9M9|G5E9M9_HUMAN Vestigial like 4 (Drosophila), isoform CRA_c OS=Homo sapiens OX=9606 GN=VGLL4 PE=1 SV=1;tr|A0A075B6E4|A0A075B6E4_HUMAN Vestigial like family member 4 OS=Homo sapiens OX=9606 GN=VGLL4 PE=1 SV=1;tr|A0A0A6YYI5|A0A0A6YYI5_HUMAN Vestigial	S	3	NaN	0	-0.772205	-1.0762	-1.15814	-0.863965	-1.00971	-0.725534
G5E9M9	Transcription cofactor vestigial-like protein 4	VGLL4	PASPSAHMVSHSHSPSVVS____________	68	tr|G5E9M9|G5E9M9_HUMAN Vestigial like 4 (Drosophila), isoform CRA_c OS=Homo sapiens OX=9606 GN=VGLL4 PE=1 SV=1;tr|A0A075B6E4|A0A075B6E4_HUMAN Vestigial like family member 4 OS=Homo sapiens OX=9606 GN=VGLL4 PE=1 SV=1;tr|A0A0A6YYI5|A0A0A6YYI5_HUMAN Vestigial	S	3	0.399906	-0.448906	0.254435	-0.913799	-1.26371	-1.32448	-1.03425	-0.911059
A0A7I2V3N1	Cysteine-rich protein 2-binding protein	CSRP2BP	DIRRAQKEAAGFLDRSTSSTPVKFISRGRRP	69	tr|A0A7I2V3N1|A0A7I2V3N1_HUMAN Lysine acetyltransferase 14 OS=Homo sapiens OX=9606 GN=KAT14 PE=1 SV=1;tr|A0A7I2V574|A0A7I2V574_HUMAN Lysine acetyltransferase 14 OS=Homo sapiens OX=9606 GN=KAT14 PE=1 SV=1;tr|A0A075B6H4|A0A075B6H4_HUMAN Cysteine-rich protein	S	3	0.335951	-0.375387	0.102181	0.0982205	-1.07662	-0.82761	-0.190803	-0.983965
A0A075B6Q2	Formin-binding protein 1-like	FNBP1L	SEVEGKTGGRGDRRHSSDINHLVTQGRESPE	70	tr|A0A075B6Q2|A0A075B6Q2_HUMAN Formin binding protein 1 like (Fragment) OS=Homo sapiens OX=9606 GN=FNBP1L PE=1 SV=1;sp|Q5T0N5|FBP1L_HUMAN Formin-binding protein 1-like OS=Homo sapiens OX=9606 GN=FNBP1L PE=1 SV=3	S	4	0.481871	0.201821	-0.109446	-0.0262723	-0.587411	0.0320537	-0.13716	-0.0125599
A0A075B6Q2	Formin-binding protein 1-like	FNBP1L	EVEGKTGGRGDRRHSSDINHLVTQGRESPEG	71	tr|A0A075B6Q2|A0A075B6Q2_HUMAN Formin binding protein 1 like (Fragment) OS=Homo sapiens OX=9606 GN=FNBP1L PE=1 SV=1;sp|Q5T0N5|FBP1L_HUMAN Formin-binding protein 1-like OS=Homo sapiens OX=9606 GN=FNBP1L PE=1 SV=3	S	4	NaN	0	-0.935305	-1.13104	-1.10698	-1.15267	-0.753828	-1.22851
A0A075B6Q2	Formin-binding protein 1-like	FNBP1L	RHSSDINHLVTQGRESPEGSYTDDANQEVRG	72	tr|A0A075B6Q2|A0A075B6Q2_HUMAN Formin binding protein 1 like (Fragment) OS=Homo sapiens OX=9606 GN=FNBP1L PE=1 SV=1;sp|Q5T0N5|FBP1L_HUMAN Formin-binding protein 1-like OS=Homo sapiens OX=9606 GN=FNBP1L PE=1 SV=3	S	4	0.754461	0.633325	-0.641344	-0.0262723	-1.35003	0.0320537	-0.13716	-0.0125599
A0A075B754	ATPase family AAA domain-containing protein 5	ATAD5	RKAQKAADPVPSFDESSQDTSEKSQDCDVQC	73	tr|A0A075B754|A0A075B754_HUMAN ATPase family AAA domain containing 5 OS=Homo sapiens OX=9606 GN=ATAD5 PE=1 SV=1;sp|Q96QE3|ATAD5_HUMAN ATPase family AAA domain-containing protein 5 OS=Homo sapiens OX=9606 GN=ATAD5 PE=1 SV=4	S	2	NaN	0	-1.06345	-1.06718	-0.875672	-1.01235	-0.741493	-0.901429
A0A075B754	ATPase family AAA domain-containing protein 5	ATAD5	KAQKAADPVPSFDESSQDTSEKSQDCDVQCK	74	tr|A0A075B754|A0A075B754_HUMAN ATPase family AAA domain containing 5 OS=Homo sapiens OX=9606 GN=ATAD5 PE=1 SV=1;sp|Q96QE3|ATAD5_HUMAN ATPase family AAA domain-containing protein 5 OS=Homo sapiens OX=9606 GN=ATAD5 PE=1 SV=4	S	2	NaN	0	-1.37082	-0.737385	-1.08896	-1.10149	-1.18952	-1.03102
A0A075B785	LisH domain and HEAT repeat-containing protein KIAA1468	KIAA1468	APGGSGSGGGVNPFLSDSDEDDDEVAATEER	75	tr|A0A075B785|A0A075B785_HUMAN RAB11 binding and LisH domain, coiled-coil and HEAT repeat containing OS=Homo sapiens OX=9606 GN=RELCH PE=1 SV=7;tr|A0A2R8Y566|A0A2R8Y566_HUMAN RAB11 binding and LisH domain, coiled-coil and HEAT repeat containing OS=Homo sap	S	3	0.154546	0.0432313	0.698353	0.507232	0.368289	0.64897	0.506696	0.547902
A0A075B785	LisH domain and HEAT repeat-containing protein KIAA1468	KIAA1468	GGSGSGGGVNPFLSDSDEDDDEVAATEERRA	76	tr|A0A075B785|A0A075B785_HUMAN RAB11 binding and LisH domain, coiled-coil and HEAT repeat containing OS=Homo sapiens OX=9606 GN=RELCH PE=1 SV=7;tr|A0A2R8Y566|A0A2R8Y566_HUMAN RAB11 binding and LisH domain, coiled-coil and HEAT repeat containing OS=Homo sap	S	3	0.154546	0.0432313	0.698353	0.507232	0.368289	0.64897	0.506696	0.547902
A0A075B785	LisH domain and HEAT repeat-containing protein KIAA1468	KIAA1468	EPSTASGGGQLNRAGSISTLDSLDFARYSDD	77	tr|A0A075B785|A0A075B785_HUMAN RAB11 binding and LisH domain, coiled-coil and HEAT repeat containing OS=Homo sapiens OX=9606 GN=RELCH PE=1 SV=7;tr|A0A2R8Y566|A0A2R8Y566_HUMAN RAB11 binding and LisH domain, coiled-coil and HEAT repeat containing OS=Homo sap	S	3	2.28712	-1.62855	0.8589	0.480173	0.868211	-1.3262	-0.414216	-0.937953
A0A075B785	LisH domain and HEAT repeat-containing protein KIAA1468	KIAA1468	STASGGGQLNRAGSISTLDSLDFARYSDDGN	78	tr|A0A075B785|A0A075B785_HUMAN RAB11 binding and LisH domain, coiled-coil and HEAT repeat containing OS=Homo sapiens OX=9606 GN=RELCH PE=1 SV=7;tr|A0A2R8Y566|A0A2R8Y566_HUMAN RAB11 binding and LisH domain, coiled-coil and HEAT repeat containing OS=Homo sap	S	3	0.0566058	-0.118397	0.340471	-0.612358	-1.22928	-1.20962	0.500792	-1.14753
A0A075B785	LisH domain and HEAT repeat-containing protein KIAA1468	KIAA1468	GGGQLNRAGSISTLDSLDFARYSDDGNRETD	79	tr|A0A075B785|A0A075B785_HUMAN RAB11 binding and LisH domain, coiled-coil and HEAT repeat containing OS=Homo sapiens OX=9606 GN=RELCH PE=1 SV=7;tr|A0A2R8Y566|A0A2R8Y566_HUMAN RAB11 binding and LisH domain, coiled-coil and HEAT repeat containing OS=Homo sap	S	3	3.41125	-1.7097	0.795	0.480173	0.667489	-0.810841	-1.19051	-1.18508
A0A075B785	LisH domain and HEAT repeat-containing protein KIAA1468	KIAA1468	AGSISTLDSLDFARYSDDGNRETDEKVAVLE	80	tr|A0A075B785|A0A075B785_HUMAN RAB11 binding and LisH domain, coiled-coil and HEAT repeat containing OS=Homo sapiens OX=9606 GN=RELCH PE=1 SV=7;tr|A0A2R8Y566|A0A2R8Y566_HUMAN RAB11 binding and LisH domain, coiled-coil and HEAT repeat containing OS=Homo sap	S	3	2.39838	-1.87223	0.8589	0.480173	0.868211	-1.46703	-1.37832	-0.564046
A0A075B785	LisH domain and HEAT repeat-containing protein KIAA1468	KIAA1468	LSISDEADSTIPKENSPNSFPRREREGMPPS	81	tr|A0A075B785|A0A075B785_HUMAN RAB11 binding and LisH domain, coiled-coil and HEAT repeat containing OS=Homo sapiens OX=9606 GN=RELCH PE=1 SV=7;tr|A0A2R8Y566|A0A2R8Y566_HUMAN RAB11 binding and LisH domain, coiled-coil and HEAT repeat containing OS=Homo sap	S	2	1.42837	-0.0699321	-0.192937	-0.159324	-0.133247	-0.202141	-0.244879	-0.248283
A0A075B785	LisH domain and HEAT repeat-containing protein KIAA1468	KIAA1468	VPGAAGVGGAGGREPSTASGGGQLNRAGSIS	82	tr|A0A075B785|A0A075B785_HUMAN RAB11 binding and LisH domain, coiled-coil and HEAT repeat containing OS=Homo sapiens OX=9606 GN=RELCH PE=1 SV=7;tr|A0A2R8Y566|A0A2R8Y566_HUMAN RAB11 binding and LisH domain, coiled-coil and HEAT repeat containing OS=Homo sap	S	4	NaN	0	-1.12675	-0.975921	-1.1379	-1.00566	-1.21507	-1.34533
A0A075B785	LisH domain and HEAT repeat-containing protein KIAA1468	KIAA1468	RAVLRLGAGSGLDPGSAGSLSPQDPVALGSS	83	tr|A0A075B785|A0A075B785_HUMAN RAB11 binding and LisH domain, coiled-coil and HEAT repeat containing OS=Homo sapiens OX=9606 GN=RELCH PE=1 SV=7;tr|A0A2R8Y566|A0A2R8Y566_HUMAN RAB11 binding and LisH domain, coiled-coil and HEAT repeat containing OS=Homo sap	S	3	0.09485	0.122762	0.00491566	-0.983488	-0.715982	-1.1506	-0.150486	-0.0251836
A0A075B785	LisH domain and HEAT repeat-containing protein KIAA1468	KIAA1468	LGAGSGLDPGSAGSLSPQDPVALGSSARPGL	84	tr|A0A075B785|A0A075B785_HUMAN RAB11 binding and LisH domain, coiled-coil and HEAT repeat containing OS=Homo sapiens OX=9606 GN=RELCH PE=1 SV=7;tr|A0A2R8Y566|A0A2R8Y566_HUMAN RAB11 binding and LisH domain, coiled-coil and HEAT repeat containing OS=Homo sap	S	3	0.338318	0.388253	0.00491566	-1.16256	-1.11097	-0.928192	-0.150486	-0.0251836
A0A087WT18	Putative monooxygenase p33MONOX	KIAA1191	RQPASAQSTPSTTPHSSPKQRPRGWFTSGSS	85	tr|A0A087WT18|A0A087WT18_HUMAN Putative monooxygenase p33MONOX OS=Homo sapiens OX=9606 GN=KIAA1191 PE=1 SV=1;sp|Q96A73|P33MX_HUMAN Putative monooxygenase p33MONOX OS=Homo sapiens OX=9606 GN=KIAA1191 PE=1 SV=1	S	3	0.88146	0.638931	-1.06188	0.0376937	-0.785743	-0.0861385	0.156737	0.0362642
A0A087WT18	Putative monooxygenase p33MONOX	KIAA1191	QPASAQSTPSTTPHSSPKQRPRGWFTSGSST	86	tr|A0A087WT18|A0A087WT18_HUMAN Putative monooxygenase p33MONOX OS=Homo sapiens OX=9606 GN=KIAA1191 PE=1 SV=1;sp|Q96A73|P33MX_HUMAN Putative monooxygenase p33MONOX OS=Homo sapiens OX=9606 GN=KIAA1191 PE=1 SV=1	S	3	NaN	0	-0.585005	-0.779794	-0.92906	-1.0251	-1.19233	-0.93745
Q4V328	GRIP1-associated protein 1	GRIPAP1	REILREKESSAVPARSLSSSPQAQPPRPAEL	87	sp|Q4V328|GRAP1_HUMAN GRIP1-associated protein 1 OS=Homo sapiens OX=9606 GN=GRIPAP1 PE=1 SV=2;tr|A0A087WXA6|A0A087WXA6_HUMAN GRIP1 associated protein 1 OS=Homo sapiens OX=9606 GN=GRIPAP1 PE=1 SV=2;tr|A0A994J447|A0A994J447_HUMAN GRIP1 associated protein 1 O	S	3	0.0700091	-0.00723803	1.09107	1.05017	1.12679	1.07001	1.13656	1.03975
Q4V328	GRIP1-associated protein 1	GRIPAP1	ILREKESSAVPARSLSSSPQAQPPRPAELSD	88	sp|Q4V328|GRAP1_HUMAN GRIP1-associated protein 1 OS=Homo sapiens OX=9606 GN=GRIPAP1 PE=1 SV=2;tr|A0A087WXA6|A0A087WXA6_HUMAN GRIP1 associated protein 1 OS=Homo sapiens OX=9606 GN=GRIPAP1 PE=1 SV=2;tr|A0A994J447|A0A994J447_HUMAN GRIP1 associated protein 1 O	S	4	0.122333	0.151003	0.154748	0.113477	-1.01269	-0.574449	0.154339	0.128651
Q4V328	GRIP1-associated protein 1	GRIPAP1	LREKESSAVPARSLSSSPQAQPPRPAELSDE	89	sp|Q4V328|GRAP1_HUMAN GRIP1-associated protein 1 OS=Homo sapiens OX=9606 GN=GRIPAP1 PE=1 SV=2;tr|A0A087WXA6|A0A087WXA6_HUMAN GRIP1 associated protein 1 OS=Homo sapiens OX=9606 GN=GRIPAP1 PE=1 SV=2;tr|A0A994J447|A0A994J447_HUMAN GRIP1 associated protein 1 O	S	4	0.00570327	-0.00875687	0.154748	0.113477	-0.908807	-0.949844	0.154339	0.128651
Q4V328	GRIP1-associated protein 1	GRIPAP1	REKESSAVPARSLSSSPQAQPPRPAELSDEE	90	sp|Q4V328|GRAP1_HUMAN GRIP1-associated protein 1 OS=Homo sapiens OX=9606 GN=GRIPAP1 PE=1 SV=2;tr|A0A087WXA6|A0A087WXA6_HUMAN GRIP1 associated protein 1 OS=Homo sapiens OX=9606 GN=GRIPAP1 PE=1 SV=2;tr|A0A994J447|A0A994J447_HUMAN GRIP1 associated protein 1 O	S	3	0.333851	-0.0263058	1.54482	1.59751	1.63931	1.54018	1.60032	1.56222
Q4V328	GRIP1-associated protein 1	GRIPAP1	SEMNSPSRTQTGDSSSISSFSYREILREKES	91	sp|Q4V328|GRAP1_HUMAN GRIP1-associated protein 1 OS=Homo sapiens OX=9606 GN=GRIPAP1 PE=1 SV=2;tr|A0A087WXA6|A0A087WXA6_HUMAN GRIP1 associated protein 1 OS=Homo sapiens OX=9606 GN=GRIPAP1 PE=1 SV=2;tr|A0A994J447|A0A994J447_HUMAN GRIP1 associated protein 1 O	S	2	0.111927	-0.186782	-1.08228	-0.0128686	-1.30164	-1.25595	-0.0978868	-1.6033
Q4V328	GRIP1-associated protein 1	GRIPAP1	NSPSRTQTGDSSSISSFSYREILREKESSAV	92	sp|Q4V328|GRAP1_HUMAN GRIP1-associated protein 1 OS=Homo sapiens OX=9606 GN=GRIPAP1 PE=1 SV=2;tr|A0A087WXA6|A0A087WXA6_HUMAN GRIP1 associated protein 1 OS=Homo sapiens OX=9606 GN=GRIPAP1 PE=1 SV=2;tr|A0A994J447|A0A994J447_HUMAN GRIP1 associated protein 1 O	S	2	0.0338112	0.0477358	-1.22974	-0.0128686	-0.985148	-0.961768	-0.0978868	-1.0249
A0A087WTD7	A-kinase anchor protein 13	AKAP13	IEDQKLVLSERALTRSLSRPSSLIEQEKQRS	93	tr|A0A087WTD7|A0A087WTD7_HUMAN A-kinase anchoring protein 13 OS=Homo sapiens OX=9606 GN=AKAP13 PE=1 SV=1;sp|Q12802|AKP13_HUMAN A-kinase anchor protein 13 OS=Homo sapiens OX=9606 GN=AKAP13 PE=1 SV=2;tr|A8MYJ1|A8MYJ1_HUMAN A-kinase anchoring protein 13 OS=Ho	S	2	NaN	0	-0.788915	-0.698913	-1.12342	-1.28563	-1.14165	-0.905655
A0A087WTD7	A-kinase anchor protein 13	AKAP13	DQKLVLSERALTRSLSRPSSLIEQEKQRSLE	94	tr|A0A087WTD7|A0A087WTD7_HUMAN A-kinase anchoring protein 13 OS=Homo sapiens OX=9606 GN=AKAP13 PE=1 SV=1;sp|Q12802|AKP13_HUMAN A-kinase anchor protein 13 OS=Homo sapiens OX=9606 GN=AKAP13 PE=1 SV=2;tr|A8MYJ1|A8MYJ1_HUMAN A-kinase anchoring protein 13 OS=Ho	S	2	NaN	0	-1.11696	-0.65981	-1.16294	-1.32501	-0.99061	-0.708118
A0A087WTD7	A-kinase anchor protein 13	AKAP13	GVGNDENMSNTWKFLSHSTDSLNKISKVNES	95	tr|A0A087WTD7|A0A087WTD7_HUMAN A-kinase anchoring protein 13 OS=Homo sapiens OX=9606 GN=AKAP13 PE=1 SV=1;sp|Q12802|AKP13_HUMAN A-kinase anchor protein 13 OS=Homo sapiens OX=9606 GN=AKAP13 PE=1 SV=2;tr|A8MYJ1|A8MYJ1_HUMAN A-kinase anchoring protein 13 OS=Ho	S	2	0.453193	0.47399	-0.969696	-1.2757	-1.30921	0.1635	-1.12011	-1.17603
A0A087WTD7	A-kinase anchor protein 13	AKAP13	GNDENMSNTWKFLSHSTDSLNKISKVNESTE	96	tr|A0A087WTD7|A0A087WTD7_HUMAN A-kinase anchoring protein 13 OS=Homo sapiens OX=9606 GN=AKAP13 PE=1 SV=1;sp|Q12802|AKP13_HUMAN A-kinase anchor protein 13 OS=Homo sapiens OX=9606 GN=AKAP13 PE=1 SV=2;tr|A8MYJ1|A8MYJ1_HUMAN A-kinase anchoring protein 13 OS=Ho	S	2	0.092538	-0.0938201	0.32924	-0.554974	0.321409	-0.299351	-0.246018	0.359584
A0A087WTD7	A-kinase anchor protein 13	AKAP13	ENMSNTWKFLSHSTDSLNKISKVNESTESLT	97	tr|A0A087WTD7|A0A087WTD7_HUMAN A-kinase anchoring protein 13 OS=Homo sapiens OX=9606 GN=AKAP13 PE=1 SV=1;sp|Q12802|AKP13_HUMAN A-kinase anchor protein 13 OS=Homo sapiens OX=9606 GN=AKAP13 PE=1 SV=2;tr|A8MYJ1|A8MYJ1_HUMAN A-kinase anchoring protein 13 OS=Ho	S	2	0.84547	0.0793998	0.145316	0.00348885	0.0962631	0.1635	0.137256	0.182511
A0A087WTD7	A-kinase anchor protein 13	AKAP13	LGDVVRRPPIHRRSFSLEGLTGGAGVGNKPS	98	tr|A0A087WTD7|A0A087WTD7_HUMAN A-kinase anchoring protein 13 OS=Homo sapiens OX=9606 GN=AKAP13 PE=1 SV=1;sp|Q12802|AKP13_HUMAN A-kinase anchor protein 13 OS=Homo sapiens OX=9606 GN=AKAP13 PE=1 SV=2;tr|A8MYJ1|A8MYJ1_HUMAN A-kinase anchoring protein 13 OS=Ho	S	2	0.631839	-0.564503	-0.399414	-0.0828042	-0.17947	-0.0962405	-0.80717	-1.45179
A0A087WTF6	Neural cell adhesion molecule 1	NCAM1	PGAKGKDMEEGKAAFSKDESKEPIVEVRTEE	99	tr|A0A087WTF6|A0A087WTF6_HUMAN Neural cell adhesion molecule 1 OS=Homo sapiens OX=9606 GN=NCAM1 PE=1 SV=1;tr|A0A087WX77|A0A087WX77_HUMAN Neural cell adhesion molecule 1 OS=Homo sapiens OX=9606 GN=NCAM1 PE=1 SV=1;tr|A0A087WWD4|A0A087WWD4_HUMAN Neural cell a	S	3	0.467906	-0.0801795	-0.111998	-0.010199	-0.13837	-0.203518	-0.253304	-0.0442843
A0A087WTF6	Neural cell adhesion molecule 1	NCAM1	GKDMEEGKAAFSKDESKEPIVEVRTEEERTP	100	tr|A0A087WTF6|A0A087WTF6_HUMAN Neural cell adhesion molecule 1 OS=Homo sapiens OX=9606 GN=NCAM1 PE=1 SV=1;tr|A0A087WX77|A0A087WX77_HUMAN Neural cell adhesion molecule 1 OS=Homo sapiens OX=9606 GN=NCAM1 PE=1 SV=1;tr|A0A087WWD4|A0A087WWD4_HUMAN Neural cell a	S	3	1.36046	-0.125711	0.186519	0.286405	0.231667	0.0671144	0.0881617	0.172182
A0A087WX12	Centrosomal protein kizuna	KIZ	EIEAALRPRNHNTDDSDDFYD__________	101	tr|A0A087WX12|A0A087WX12_HUMAN Centrosomal protein kizuna (Fragment) OS=Homo sapiens OX=9606 GN=KIZ PE=1 SV=1;tr|A0A087WTH3|A0A087WTH3_HUMAN Centrosomal protein kizuna (Fragment) OS=Homo sapiens OX=9606 GN=KIZ PE=1 SV=1;tr|A0A087X251|A0A087X251_HUMAN Centr	S	2	NaN	0	-0.852296	-1.04546	-1.02856	-1.2222	-0.736985	-1.35228
A0A087WX12	Centrosomal protein kizuna	KIZ	EILTREHIEVEEKRASPPVSPIPVSEYCESE	102	tr|A0A087WX12|A0A087WX12_HUMAN Centrosomal protein kizuna (Fragment) OS=Homo sapiens OX=9606 GN=KIZ PE=1 SV=1;tr|A0A087WTH3|A0A087WTH3_HUMAN Centrosomal protein kizuna (Fragment) OS=Homo sapiens OX=9606 GN=KIZ PE=1 SV=1;tr|A0A087X251|A0A087X251_HUMAN Centr	S	3	0.647931	-0.0415901	0.837852	0.758827	0.748407	0.732982	0.753359	0.733975
A0A087WX12	Centrosomal protein kizuna	KIZ	REHIEVEEKRASPPVSPIPVSEYCESENKWS	103	tr|A0A087WX12|A0A087WX12_HUMAN Centrosomal protein kizuna (Fragment) OS=Homo sapiens OX=9606 GN=KIZ PE=1 SV=1;tr|A0A087WTH3|A0A087WTH3_HUMAN Centrosomal protein kizuna (Fragment) OS=Homo sapiens OX=9606 GN=KIZ PE=1 SV=1;tr|A0A087X251|A0A087X251_HUMAN Centr	S	3	0.647931	-0.0415901	0.837852	0.758827	0.748407	0.732982	0.753359	0.733975
A0A087WTQ7	DNA damage-binding protein 2	DDB2	TQKTSEIVLRPRNKRSRSPLELEPEAKKLCA	104	tr|A0A087WTQ7|A0A087WTQ7_HUMAN Damage specific DNA binding protein 2 OS=Homo sapiens OX=9606 GN=DDB2 PE=1 SV=1;tr|A0A087WV56|A0A087WV56_HUMAN Damage specific DNA binding protein 2 (Fragment) OS=Homo sapiens OX=9606 GN=DDB2 PE=1 SV=1;tr|A0A087WW71|A0A087WW7	S	3	0.75889	-0.0753726	-0.0167039	-0.0168587	0.109689	-0.0445486	-0.0226564	-0.0827862
A0A087WTQ7	DNA damage-binding protein 2	DDB2	KTSEIVLRPRNKRSRSPLELEPEAKKLCAKG	105	tr|A0A087WTQ7|A0A087WTQ7_HUMAN Damage specific DNA binding protein 2 OS=Homo sapiens OX=9606 GN=DDB2 PE=1 SV=1;tr|A0A087WV56|A0A087WV56_HUMAN Damage specific DNA binding protein 2 (Fragment) OS=Homo sapiens OX=9606 GN=DDB2 PE=1 SV=1;tr|A0A087WW71|A0A087WW7	S	3	0.113071	0.0462374	-0.381534	-0.0168587	0.109689	-0.0445486	-0.0226564	-0.0827862
A0A087WVR3	E3 ubiquitin-protein ligase UHRF1	UHRF1	VRQSLVLPHSTKERDSELSDTDSGCCLGQSE	106	tr|A0A087WVR3|A0A087WVR3_HUMAN E3 ubiquitin-protein ligase UHRF OS=Homo sapiens OX=9606 GN=UHRF1 PE=1 SV=1;tr|A0A087WTW0|A0A087WTW0_HUMAN E3 ubiquitin-protein ligase UHRF OS=Homo sapiens OX=9606 GN=UHRF1 PE=1 SV=1;sp|Q96T88|UHRF1_HUMAN E3 ubiquitin-protein	S	3	1.30701	-0.302753	-0.158963	-0.0750732	0.161875	-0.426232	-0.292171	-0.262018
A0A087WVR3	E3 ubiquitin-protein ligase UHRF1	UHRF1	SLVLPHSTKERDSELSDTDSGCCLGQSESDK	107	tr|A0A087WVR3|A0A087WVR3_HUMAN E3 ubiquitin-protein ligase UHRF OS=Homo sapiens OX=9606 GN=UHRF1 PE=1 SV=1;tr|A0A087WTW0|A0A087WTW0_HUMAN E3 ubiquitin-protein ligase UHRF OS=Homo sapiens OX=9606 GN=UHRF1 PE=1 SV=1;sp|Q96T88|UHRF1_HUMAN E3 ubiquitin-protein	S	3	0.50251	0.147186	1.36782	1.11196	1.54184	1.54426	1.45378	1.46514
A0A087WVR3	E3 ubiquitin-protein ligase UHRF1	UHRF1	PHSTKERDSELSDTDSGCCLGQSESDKSSTH	108	tr|A0A087WVR3|A0A087WVR3_HUMAN E3 ubiquitin-protein ligase UHRF OS=Homo sapiens OX=9606 GN=UHRF1 PE=1 SV=1;tr|A0A087WTW0|A0A087WTW0_HUMAN E3 ubiquitin-protein ligase UHRF OS=Homo sapiens OX=9606 GN=UHRF1 PE=1 SV=1;sp|Q96T88|UHRF1_HUMAN E3 ubiquitin-protein	S	3	0.355079	0.552717	0.959097	-0.882395	1.14678	0.987919	0.929284	0.964429
A0A087WTW5	CASP8-associated protein 2	CASP8AP2	LNSPVRPVAKVLRNESPPQVPVYNNSHKDVF	109	tr|A0A087WTW5|A0A087WTW5_HUMAN Caspase 8 associated protein 2 (Fragment) OS=Homo sapiens OX=9606 GN=CASP8AP2 PE=1 SV=2;sp|Q9UKL3|C8AP2_HUMAN CASP8-associated protein 2 OS=Homo sapiens OX=9606 GN=CASP8AP2 PE=1 SV=1	S	3	0.0396249	0.0134494	-0.41341	-0.784528	-0.633152	-0.638639	-0.514499	-0.637603
A0A087WTW5	CASP8-associated protein 2	CASP8AP2	QYHPNLPMHAVIMEKSNDHFIVKIRRATPST	110	tr|A0A087WTW5|A0A087WTW5_HUMAN Caspase 8 associated protein 2 (Fragment) OS=Homo sapiens OX=9606 GN=CASP8AP2 PE=1 SV=2;sp|Q9UKL3|C8AP2_HUMAN CASP8-associated protein 2 OS=Homo sapiens OX=9606 GN=CASP8AP2 PE=1 SV=1	S	2	0.874985	-0.118345	-0.297754	-0.250669	-0.219234	-0.271895	-0.375622	-0.475177
A0A087X287	MKL/myocardin-like protein 1	MKL1;mkl1	VVVATVASSGVVKFGSTGSTPPVSPTPSERS	111	tr|A0A087X287|A0A087X287_HUMAN Myocardin related transcription factor A OS=Homo sapiens OX=9606 GN=MRTFA PE=1 SV=1;tr|A0A087WU73|A0A087WU73_HUMAN Myocardin related transcription factor A OS=Homo sapiens OX=9606 GN=MRTFA PE=1 SV=1;tr|A0A494BZX7|A0A494BZX7_H	S	2	0.113687	0.106624	-0.174101	-1.31916	-0.931225	-0.753247	-0.75463	-0.596739
A0A087X287	MKL/myocardin-like protein 1	MKL1;mkl1	ATVASSGVVKFGSTGSTPPVSPTPSERSLLS	112	tr|A0A087X287|A0A087X287_HUMAN Myocardin related transcription factor A OS=Homo sapiens OX=9606 GN=MRTFA PE=1 SV=1;tr|A0A087WU73|A0A087WU73_HUMAN Myocardin related transcription factor A OS=Homo sapiens OX=9606 GN=MRTFA PE=1 SV=1;tr|A0A494BZX7|A0A494BZX7_H	S	2	0.520176	0.732871	-1.02287	-1.00048	-0.445516	-0.301041	-0.988877	1.01966
A0A087X287	MKL/myocardin-like protein 1	MKL1;mkl1	SGVVKFGSTGSTPPVSPTPSERSLLSTGDEN	113	tr|A0A087X287|A0A087X287_HUMAN Myocardin related transcription factor A OS=Homo sapiens OX=9606 GN=MRTFA PE=1 SV=1;tr|A0A087WU73|A0A087WU73_HUMAN Myocardin related transcription factor A OS=Homo sapiens OX=9606 GN=MRTFA PE=1 SV=1;tr|A0A494BZX7|A0A494BZX7_H	S	2	0.310713	-0.0422088	0.975507	0.971829	0.923729	0.850309	0.874467	1.01966
A0A087X287	MKL/myocardin-like protein 1	MKL1;mkl1	KFGSTGSTPPVSPTPSERSLLSTGDENSTPG	114	tr|A0A087X287|A0A087X287_HUMAN Myocardin related transcription factor A OS=Homo sapiens OX=9606 GN=MRTFA PE=1 SV=1;tr|A0A087WU73|A0A087WU73_HUMAN Myocardin related transcription factor A OS=Homo sapiens OX=9606 GN=MRTFA PE=1 SV=1;tr|A0A494BZX7|A0A494BZX7_H	S	2	0.257145	-0.0680156	-0.174101	-0.258403	-0.34534	-0.301041	-0.499654	-0.181196
Q8WYA6	Beta-catenin-like protein 1	CTNNBL1	RHIIKEYAENIGDGRSPEFRENEQKRILGLL	115	sp|Q8WYA6|CTBL1_HUMAN Beta-catenin-like protein 1 OS=Homo sapiens OX=9606 GN=CTNNBL1 PE=1 SV=1;tr|A0A087WUB9|A0A087WUB9_HUMAN Catenin beta like 1 OS=Homo sapiens OX=9606 GN=CTNNBL1 PE=1 SV=1	S	3	1.29748	0.109107	-0.211673	-0.10919	-0.153087	-0.0042695	-0.0940624	-0.0482977
A0A087WUK4	Nuclear receptor subfamily 2 group C member 1	NR2C1	TPDLSAQHLQLLTDNSPDQGPNKVFDLCVVC	116	tr|A0A087WUK4|A0A087WUK4_HUMAN Nuclear receptor subfamily 2 group C member 1 OS=Homo sapiens OX=9606 GN=NR2C1 PE=1 SV=1;sp|P13056|NR2C1_HUMAN Nuclear receptor subfamily 2 group C member 1 OS=Homo sapiens OX=9606 GN=NR2C1 PE=1 SV=2	S	4	0.0700632	-0.0763867	-0.954289	-0.464232	-1.35169	-1.01653	-0.503084	-1.47975
A0A087WUT6	Eukaryotic translation initiation factor 5B	EIF5B	KDSGKTLDKKPSKEMSSDSEYDSDDDRTKEE	117	tr|A0A087WUT6|A0A087WUT6_HUMAN Eukaryotic translation initiation factor 5B OS=Homo sapiens OX=9606 GN=EIF5B PE=1 SV=1;sp|O60841|IF2P_HUMAN Eukaryotic translation initiation factor 5B OS=Homo sapiens OX=9606 GN=EIF5B PE=1 SV=4	S	2	0.969142	0.691299	-0.190915	-1.00527	-1.21891	-0.345613	-0.016635	0.0210557
A0A087WUT6	Eukaryotic translation initiation factor 5B	EIF5B	DSGKTLDKKPSKEMSSDSEYDSDDDRTKEER	118	tr|A0A087WUT6|A0A087WUT6_HUMAN Eukaryotic translation initiation factor 5B OS=Homo sapiens OX=9606 GN=EIF5B PE=1 SV=1;sp|O60841|IF2P_HUMAN Eukaryotic translation initiation factor 5B OS=Homo sapiens OX=9606 GN=EIF5B PE=1 SV=4	S	2	0.945664	0.754713	-0.190915	-1.38959	-1.02482	-0.345613	-0.016635	0.0210557
A0A087WUT6	Eukaryotic translation initiation factor 5B	EIF5B	GKTLDKKPSKEMSSDSEYDSDDDRTKEERAY	119	tr|A0A087WUT6|A0A087WUT6_HUMAN Eukaryotic translation initiation factor 5B OS=Homo sapiens OX=9606 GN=EIF5B PE=1 SV=1;sp|O60841|IF2P_HUMAN Eukaryotic translation initiation factor 5B OS=Homo sapiens OX=9606 GN=EIF5B PE=1 SV=4	S	2	0.961754	0.474836	-0.190915	-0.754744	-0.82004	-0.345613	-0.016635	0.0210557
A0A087WUT6	Eukaryotic translation initiation factor 5B	EIF5B	DKKPSKEMSSDSEYDSDDDRTKEERAYDKAK	120	tr|A0A087WUT6|A0A087WUT6_HUMAN Eukaryotic translation initiation factor 5B OS=Homo sapiens OX=9606 GN=EIF5B PE=1 SV=1;sp|O60841|IF2P_HUMAN Eukaryotic translation initiation factor 5B OS=Homo sapiens OX=9606 GN=EIF5B PE=1 SV=4	S	2	0.973345	0.566384	-0.190915	-0.871614	-0.977814	-0.345613	-0.016635	0.0210557
A0A087WUT6	Eukaryotic translation initiation factor 5B	EIF5B	DEDNSKKIKERSRINSSGESGDESDEFLQSR	121	tr|A0A087WUT6|A0A087WUT6_HUMAN Eukaryotic translation initiation factor 5B OS=Homo sapiens OX=9606 GN=EIF5B PE=1 SV=1;sp|O60841|IF2P_HUMAN Eukaryotic translation initiation factor 5B OS=Homo sapiens OX=9606 GN=EIF5B PE=1 SV=4	S	2	0.709936	0.156152	1.28912	0.988126	1.21487	1.23352	1.37033	1.35673
A0A087WUT6	Eukaryotic translation initiation factor 5B	EIF5B	EDNSKKIKERSRINSSGESGDESDEFLQSRK	122	tr|A0A087WUT6|A0A087WUT6_HUMAN Eukaryotic translation initiation factor 5B OS=Homo sapiens OX=9606 GN=EIF5B PE=1 SV=1;sp|O60841|IF2P_HUMAN Eukaryotic translation initiation factor 5B OS=Homo sapiens OX=9606 GN=EIF5B PE=1 SV=4	S	2	0.709936	0.156152	1.28912	0.988126	1.21487	1.23352	1.37033	1.35673
A0A087WUT6	Eukaryotic translation initiation factor 5B	EIF5B	SKKIKERSRINSSGESGDESDEFLQSRKGQK	123	tr|A0A087WUT6|A0A087WUT6_HUMAN Eukaryotic translation initiation factor 5B OS=Homo sapiens OX=9606 GN=EIF5B PE=1 SV=1;sp|O60841|IF2P_HUMAN Eukaryotic translation initiation factor 5B OS=Homo sapiens OX=9606 GN=EIF5B PE=1 SV=4	S	2	0.709936	0.156152	1.28912	0.988126	1.21487	1.23352	1.37033	1.35673
A0A087WUT6	Eukaryotic translation initiation factor 5B	EIF5B	KERSRINSSGESGDESDEFLQSRKGQKKNQK	124	tr|A0A087WUT6|A0A087WUT6_HUMAN Eukaryotic translation initiation factor 5B OS=Homo sapiens OX=9606 GN=EIF5B PE=1 SV=1;sp|O60841|IF2P_HUMAN Eukaryotic translation initiation factor 5B OS=Homo sapiens OX=9606 GN=EIF5B PE=1 SV=4	S	2	0.709936	0.156152	1.28912	0.988126	1.21487	1.23352	1.37033	1.35673
A0A087WUT6	Eukaryotic translation initiation factor 5B	EIF5B	TSKDKKKKGQKGKKQSFDDNDSEELEDKDSK	125	tr|A0A087WUT6|A0A087WUT6_HUMAN Eukaryotic translation initiation factor 5B OS=Homo sapiens OX=9606 GN=EIF5B PE=1 SV=1;sp|O60841|IF2P_HUMAN Eukaryotic translation initiation factor 5B OS=Homo sapiens OX=9606 GN=EIF5B PE=1 SV=4	S	3	1.18009	0.885546	0.280455	0.239633	0.278776	0.447565	1.53368	1.47425
A0A087WUT6	Eukaryotic translation initiation factor 5B	EIF5B	KKGQKGKKQSFDDNDSEELEDKDSKSKKTAK	126	tr|A0A087WUT6|A0A087WUT6_HUMAN Eukaryotic translation initiation factor 5B OS=Homo sapiens OX=9606 GN=EIF5B PE=1 SV=1;sp|O60841|IF2P_HUMAN Eukaryotic translation initiation factor 5B OS=Homo sapiens OX=9606 GN=EIF5B PE=1 SV=4	S	2	1.24993	0.4995	0.86052	1.05985	1.16351	1.1976	1.70878	1.67599
A0A087WUT6	Eukaryotic translation initiation factor 5B	EIF5B	KAKGKAQKSNKKWDGSEEDEDNSKKIKERSR	127	tr|A0A087WUT6|A0A087WUT6_HUMAN Eukaryotic translation initiation factor 5B OS=Homo sapiens OX=9606 GN=EIF5B PE=1 SV=1;sp|O60841|IF2P_HUMAN Eukaryotic translation initiation factor 5B OS=Homo sapiens OX=9606 GN=EIF5B PE=1 SV=4	S	2	0.296315	0.114647	0.200503	0.463117	0.504792	0.753211	0.369515	0.389627
A0A087WUT6	Eukaryotic translation initiation factor 5B	EIF5B	GQKKNQKNKPGPNIESGNEDDDASFKIKTVA	128	tr|A0A087WUT6|A0A087WUT6_HUMAN Eukaryotic translation initiation factor 5B OS=Homo sapiens OX=9606 GN=EIF5B PE=1 SV=1;sp|O60841|IF2P_HUMAN Eukaryotic translation initiation factor 5B OS=Homo sapiens OX=9606 GN=EIF5B PE=1 SV=4	S	2	1.71699	0.0622632	2.95886	2.90504	2.94314	3.00096	3.00235	2.99052
A0A087WUT6	Eukaryotic translation initiation factor 5B	EIF5B	KPGPNIESGNEDDDASFKIKTVAQKKAEKKE	129	tr|A0A087WUT6|A0A087WUT6_HUMAN Eukaryotic translation initiation factor 5B OS=Homo sapiens OX=9606 GN=EIF5B PE=1 SV=1;sp|O60841|IF2P_HUMAN Eukaryotic translation initiation factor 5B OS=Homo sapiens OX=9606 GN=EIF5B PE=1 SV=4	S	3	0.0685572	0.00886083	-0.163428	-0.179037	-0.191959	-0.188901	-0.23445	-0.0844904
A0A087WUT6	Eukaryotic translation initiation factor 5B	EIF5B	DSKSKKTAKPKVEMYSGSDDDDDFNKLPKKA	130	tr|A0A087WUT6|A0A087WUT6_HUMAN Eukaryotic translation initiation factor 5B OS=Homo sapiens OX=9606 GN=EIF5B PE=1 SV=1;sp|O60841|IF2P_HUMAN Eukaryotic translation initiation factor 5B OS=Homo sapiens OX=9606 GN=EIF5B PE=1 SV=4	S	3	0.989388	-0.126123	0.437088	0.383543	0.474137	0.315632	0.207834	0.392932
A0A087WUT6	Eukaryotic translation initiation factor 5B	EIF5B	KSKKTAKPKVEMYSGSDDDDDFNKLPKKAKG	131	tr|A0A087WUT6|A0A087WUT6_HUMAN Eukaryotic translation initiation factor 5B OS=Homo sapiens OX=9606 GN=EIF5B PE=1 SV=1;sp|O60841|IF2P_HUMAN Eukaryotic translation initiation factor 5B OS=Homo sapiens OX=9606 GN=EIF5B PE=1 SV=4	S	3	0.989388	-0.126123	0.437088	0.383543	0.474137	0.315632	0.207834	0.392932
A0A087WUT6	Eukaryotic translation initiation factor 5B	EIF5B	GSEEDEDNSKKIKERSRINSSGESGDESDEF	132	tr|A0A087WUT6|A0A087WUT6_HUMAN Eukaryotic translation initiation factor 5B OS=Homo sapiens OX=9606 GN=EIF5B PE=1 SV=1;sp|O60841|IF2P_HUMAN Eukaryotic translation initiation factor 5B OS=Homo sapiens OX=9606 GN=EIF5B PE=1 SV=4	S	2	NaN	0	-0.836292	-1.03751	-1.1626	-0.962627	-1.20937	-1.33719
B4DGW0	E3 SUMO-protein ligase PIAS2	PIAS2	PPAKRKCIFMSETQSSPTKGVLMYQPSSVRV	133	tr|B4DGW0|B4DGW0_HUMAN Protein inhibitor of activated STAT 2 OS=Homo sapiens OX=9606 GN=PIAS2 PE=1 SV=1;tr|A0A087WUY7|A0A087WUY7_HUMAN Protein inhibitor of activated STAT 2 (Fragment) OS=Homo sapiens OX=9606 GN=PIAS2 PE=1 SV=1;sp|O75928|PIAS2_HUMAN E3 SUMO	S	2	0.524729	-0.111312	-0.917383	-0.907935	-0.70211	-0.831169	-1.0208	-1.00939
B4DGW0	E3 SUMO-protein ligase PIAS2	PIAS2	EASKKKVDVIDLTIESSSDEEEDPPAKRKCI	134	tr|B4DGW0|B4DGW0_HUMAN Protein inhibitor of activated STAT 2 OS=Homo sapiens OX=9606 GN=PIAS2 PE=1 SV=1;tr|A0A087WUY7|A0A087WUY7_HUMAN Protein inhibitor of activated STAT 2 (Fragment) OS=Homo sapiens OX=9606 GN=PIAS2 PE=1 SV=1;sp|O75928|PIAS2_HUMAN E3 SUMO	S	3	0.121571	0.118441	-0.317402	-1.35694	-1.2952	-0.751191	-1.10043	-0.762601
B4DGW0	E3 SUMO-protein ligase PIAS2	PIAS2	ASKKKVDVIDLTIESSSDEEEDPPAKRKCIF	135	tr|B4DGW0|B4DGW0_HUMAN Protein inhibitor of activated STAT 2 OS=Homo sapiens OX=9606 GN=PIAS2 PE=1 SV=1;tr|A0A087WUY7|A0A087WUY7_HUMAN Protein inhibitor of activated STAT 2 (Fragment) OS=Homo sapiens OX=9606 GN=PIAS2 PE=1 SV=1;sp|O75928|PIAS2_HUMAN E3 SUMO	S	3	0.204498	-0.189025	-0.317402	-1.26549	-1.28539	-0.88671	-1.11266	-1.43599
B4DGW0	E3 SUMO-protein ligase PIAS2	PIAS2	SKKKVDVIDLTIESSSDEEEDPPAKRKCIFM	136	tr|B4DGW0|B4DGW0_HUMAN Protein inhibitor of activated STAT 2 OS=Homo sapiens OX=9606 GN=PIAS2 PE=1 SV=1;tr|A0A087WUY7|A0A087WUY7_HUMAN Protein inhibitor of activated STAT 2 (Fragment) OS=Homo sapiens OX=9606 GN=PIAS2 PE=1 SV=1;sp|O75928|PIAS2_HUMAN E3 SUMO	S	3	0.387936	-0.267101	-0.317402	-1.20938	-0.474221	-0.99988	-1.05113	-0.75129
A0A087WV04	SUN domain-containing ossification factor	SUCO	MNLKRRTSFPLMRSKSLQLTGKEVDPNDLYI	137	tr|A0A087WV04|A0A087WV04_HUMAN SUN domain containing ossification factor OS=Homo sapiens OX=9606 GN=SUCO PE=1 SV=1;tr|B4DYM4|B4DYM4_HUMAN SUN domain containing ossification factor OS=Homo sapiens OX=9606 GN=SUCO PE=1 SV=1;sp|Q9UBS9|SUCO_HUMAN SUN domain-co	S	2	0.076249	0.0191738	-0.329274	-0.306326	-0.170012	-0.177809	-0.174621	-0.39566
A0A087WVC5	Protein KRBA1	KRBA1	WPTRKEGPGALGGEPSPPTHSPSRRKSHRGQ	138	tr|A0A087WVC5|A0A087WVC5_HUMAN KRAB-A domain containing 1 (Fragment) OS=Homo sapiens OX=9606 GN=KRBA1 PE=1 SV=1;tr|A0A0C4DH65|A0A0C4DH65_HUMAN KRAB-A domain containing 1 OS=Homo sapiens OX=9606 GN=KRBA1 PE=1 SV=1;sp|A5PL33|KRBA1_HUMAN Protein KRBA1 OS=Homo	S	3	0.183664	-0.15149	-1.01484	-0.370731	-0.283072	-0.443212	-0.549282	-1.13062
A0A087WVC5	Protein KRBA1	KRBA1	EGPGALGGEPSPPTHSPSRRKSHRGQERGTS	139	tr|A0A087WVC5|A0A087WVC5_HUMAN KRAB-A domain containing 1 (Fragment) OS=Homo sapiens OX=9606 GN=KRBA1 PE=1 SV=1;tr|A0A0C4DH65|A0A0C4DH65_HUMAN KRAB-A domain containing 1 OS=Homo sapiens OX=9606 GN=KRBA1 PE=1 SV=1;sp|A5PL33|KRBA1_HUMAN Protein KRBA1 OS=Homo	S	3	0.273376	-0.209699	-0.910646	-0.370731	-0.283072	-0.443212	-0.549282	-1.20105
K7EQH1	Uncharacterized protein C18orf25	C18orf25	VISSMPCLLMELRRDSSESQLASTESDKPTT	140	tr|K7EQH1|K7EQH1_HUMAN Chromosome 18 open reading frame 25 (Fragment) OS=Homo sapiens OX=9606 GN=ARK2N PE=1 SV=1;tr|A0A087WVF1|A0A087WVF1_HUMAN Chromosome 18 open reading frame 25 OS=Homo sapiens OX=9606 GN=ARK2N PE=1 SV=1;sp|Q96B23|ARK2N_HUMAN Protein ARK	S	3	3.50034	-0.391623	1.86456	1.89936	1.8937	1.43047	1.53086	1.52142
K7EQH1	Uncharacterized protein C18orf25	C18orf25	ISSMPCLLMELRRDSSESQLASTESDKPTTG	141	tr|K7EQH1|K7EQH1_HUMAN Chromosome 18 open reading frame 25 (Fragment) OS=Homo sapiens OX=9606 GN=ARK2N PE=1 SV=1;tr|A0A087WVF1|A0A087WVF1_HUMAN Chromosome 18 open reading frame 25 OS=Homo sapiens OX=9606 GN=ARK2N PE=1 SV=1;sp|Q96B23|ARK2N_HUMAN Protein ARK	S	3	0.883898	-0.856239	-0.329848	-0.967483	0.581298	-1.0813	-1.17211	-1.03133
K7EQH1	Uncharacterized protein C18orf25	C18orf25	SMPCLLMELRRDSSESQLASTESDKPTTGRV	142	tr|K7EQH1|K7EQH1_HUMAN Chromosome 18 open reading frame 25 (Fragment) OS=Homo sapiens OX=9606 GN=ARK2N PE=1 SV=1;tr|A0A087WVF1|A0A087WVF1_HUMAN Chromosome 18 open reading frame 25 OS=Homo sapiens OX=9606 GN=ARK2N PE=1 SV=1;sp|Q96B23|ARK2N_HUMAN Protein ARK	S	3	3.50568	-0.413781	1.79861	1.82835	1.81021	1.32965	1.43533	1.43084
K7EQH1	Uncharacterized protein C18orf25	C18orf25	LLMELRRDSSESQLASTESDKPTTGRVYESD	143	tr|K7EQH1|K7EQH1_HUMAN Chromosome 18 open reading frame 25 (Fragment) OS=Homo sapiens OX=9606 GN=ARK2N PE=1 SV=1;tr|A0A087WVF1|A0A087WVF1_HUMAN Chromosome 18 open reading frame 25 OS=Homo sapiens OX=9606 GN=ARK2N PE=1 SV=1;sp|Q96B23|ARK2N_HUMAN Protein ARK	S	2	0.0030197	0.00428879	-0.614227	-1.20589	0.201053	-0.96632	-0.410344	-0.229534
K7EQH1	Uncharacterized protein C18orf25	C18orf25	ELRRDSSESQLASTESDKPTTGRVYESDSSN	144	tr|K7EQH1|K7EQH1_HUMAN Chromosome 18 open reading frame 25 (Fragment) OS=Homo sapiens OX=9606 GN=ARK2N PE=1 SV=1;tr|A0A087WVF1|A0A087WVF1_HUMAN Chromosome 18 open reading frame 25 OS=Homo sapiens OX=9606 GN=ARK2N PE=1 SV=1;sp|Q96B23|ARK2N_HUMAN Protein ARK	S	3	2.3246	-0.254873	-0.329848	-0.352168	-0.403756	-0.677416	-0.629419	-0.543554
A0A087WVF4	Chromodomain-helicase-DNA-binding protein 1	CHD1	RDYRYHSDWQMDHRASSSGPRSPLDQRSPYG	145	tr|A0A087WVF4|A0A087WVF4_HUMAN DNA helicase OS=Homo sapiens OX=9606 GN=CHD1 PE=1 SV=2;sp|O14646|CHD1_HUMAN Chromodomain-helicase-DNA-binding protein 1 OS=Homo sapiens OX=9606 GN=CHD1 PE=1 SV=2	S	3	NaN	0	-1.10755	-0.901837	-1.00804	-0.820638	-0.925472	-0.878136
A0A087WVF4	Chromodomain-helicase-DNA-binding protein 1	CHD1	DYRYHSDWQMDHRASSSGPRSPLDQRSPYGS	146	tr|A0A087WVF4|A0A087WVF4_HUMAN DNA helicase OS=Homo sapiens OX=9606 GN=CHD1 PE=1 SV=2;sp|O14646|CHD1_HUMAN Chromodomain-helicase-DNA-binding protein 1 OS=Homo sapiens OX=9606 GN=CHD1 PE=1 SV=2	S	3	NaN	0	-0.979108	-0.993808	-1.02241	-0.70394	-0.890637	-0.461532
A0A087WVF4	Chromodomain-helicase-DNA-binding protein 1	CHD1	YRYHSDWQMDHRASSSGPRSPLDQRSPYGSR	147	tr|A0A087WVF4|A0A087WVF4_HUMAN DNA helicase OS=Homo sapiens OX=9606 GN=CHD1 PE=1 SV=2;sp|O14646|CHD1_HUMAN Chromodomain-helicase-DNA-binding protein 1 OS=Homo sapiens OX=9606 GN=CHD1 PE=1 SV=2	S	3	NaN	0	-0.931759	-1.55846	-1.00945	-1.00146	-1.00293	-0.714905
A0A087WVF4	Chromodomain-helicase-DNA-binding protein 1	CHD1	SDWQMDHRASSSGPRSPLDQRSPYGSRSPFE	148	tr|A0A087WVF4|A0A087WVF4_HUMAN DNA helicase OS=Homo sapiens OX=9606 GN=CHD1 PE=1 SV=2;sp|O14646|CHD1_HUMAN Chromodomain-helicase-DNA-binding protein 1 OS=Homo sapiens OX=9606 GN=CHD1 PE=1 SV=2	S	2	0.462754	-0.523911	0.51125	-0.0345891	-0.125092	-1.28682	0.169824	-0.103168
A0A087WVF4	Chromodomain-helicase-DNA-binding protein 1	CHD1	HRASSSGPRSPLDQRSPYGSRSPFEHSVEHK	149	tr|A0A087WVF4|A0A087WVF4_HUMAN DNA helicase OS=Homo sapiens OX=9606 GN=CHD1 PE=1 SV=2;sp|O14646|CHD1_HUMAN Chromodomain-helicase-DNA-binding protein 1 OS=Homo sapiens OX=9606 GN=CHD1 PE=1 SV=2	S	3	1.0629	-0.115926	0.243188	0.171791	0.153145	0.143996	0.0816495	-0.0053009
A0A087WVF4	Chromodomain-helicase-DNA-binding protein 1	CHD1	SSGPRSPLDQRSPYGSRSPFEHSVEHKSTPE	150	tr|A0A087WVF4|A0A087WVF4_HUMAN DNA helicase OS=Homo sapiens OX=9606 GN=CHD1 PE=1 SV=2;sp|O14646|CHD1_HUMAN Chromodomain-helicase-DNA-binding protein 1 OS=Homo sapiens OX=9606 GN=CHD1 PE=1 SV=2	S	3	0.783908	-0.576227	0.219883	0.503372	0.552968	-0.791196	0.240543	0.0981949
A0A087WVF4	Chromodomain-helicase-DNA-binding protein 1	CHD1	TVNVSYKEDEEMKTDSDDLLEVCGEDVPQPE	151	tr|A0A087WVF4|A0A087WVF4_HUMAN DNA helicase OS=Homo sapiens OX=9606 GN=CHD1 PE=1 SV=2;sp|O14646|CHD1_HUMAN Chromodomain-helicase-DNA-binding protein 1 OS=Homo sapiens OX=9606 GN=CHD1 PE=1 SV=2;tr|A0A994J7K7|A0A994J7K7_HUMAN DNA helicase OS=Homo sapiens OX=	S	3	2.66642	0.228228	0.413974	0.496865	0.491457	0.73222	0.674643	0.680116
A0A087WVF4	Chromodomain-helicase-DNA-binding protein 1	CHD1	KNKAMKSIKVKEEIKSDSSPLPSEKSDEDDD	152	tr|A0A087WVF4|A0A087WVF4_HUMAN DNA helicase OS=Homo sapiens OX=9606 GN=CHD1 PE=1 SV=2;sp|O14646|CHD1_HUMAN Chromodomain-helicase-DNA-binding protein 1 OS=Homo sapiens OX=9606 GN=CHD1 PE=1 SV=2	S	3	0.715956	0.553058	-0.10612	-1.23942	-0.275862	-0.00386182	0.00640319	0.0352356
A0A087WVF4	Chromodomain-helicase-DNA-binding protein 1	CHD1	KAMKSIKVKEEIKSDSSPLPSEKSDEDDDKD	153	tr|A0A087WVF4|A0A087WVF4_HUMAN DNA helicase OS=Homo sapiens OX=9606 GN=CHD1 PE=1 SV=2;sp|O14646|CHD1_HUMAN Chromodomain-helicase-DNA-binding protein 1 OS=Homo sapiens OX=9606 GN=CHD1 PE=1 SV=2	S	3	0.840556	0.44286	-0.10612	-0.908821	-0.275862	-0.00386182	0.00640319	0.0352356
A0A087WVF4	Chromodomain-helicase-DNA-binding protein 1	CHD1	AMKSIKVKEEIKSDSSPLPSEKSDEDDDKDE	154	tr|A0A087WVF4|A0A087WVF4_HUMAN DNA helicase OS=Homo sapiens OX=9606 GN=CHD1 PE=1 SV=2;sp|O14646|CHD1_HUMAN Chromodomain-helicase-DNA-binding protein 1 OS=Homo sapiens OX=9606 GN=CHD1 PE=1 SV=2	S	3	0.822402	0.454742	-0.10612	-0.944468	-0.275862	-0.00386182	0.00640319	0.0352356
A0A087WVF4	Chromodomain-helicase-DNA-binding protein 1	CHD1	IKVKEEIKSDSSPLPSEKSDEDDDKDEISSV	155	tr|A0A087WVF4|A0A087WVF4_HUMAN DNA helicase OS=Homo sapiens OX=9606 GN=CHD1 PE=1 SV=2;sp|O14646|CHD1_HUMAN Chromodomain-helicase-DNA-binding protein 1 OS=Homo sapiens OX=9606 GN=CHD1 PE=1 SV=2	S	3	0.662994	0.633912	-0.10612	-1.48198	-0.275862	-0.00386182	0.00640319	0.0352356
A0A087WVF4	Chromodomain-helicase-DNA-binding protein 1	CHD1	KEEIKSDSSPLPSEKSDEDDDKDEISSVKHP	156	tr|A0A087WVF4|A0A087WVF4_HUMAN DNA helicase OS=Homo sapiens OX=9606 GN=CHD1 PE=1 SV=2;sp|O14646|CHD1_HUMAN Chromodomain-helicase-DNA-binding protein 1 OS=Homo sapiens OX=9606 GN=CHD1 PE=1 SV=2	S	3	0.781196	0.486023	-0.10612	-1.03831	-0.275862	-0.00386182	0.00640319	0.0352356
A0A087WVF4	Chromodomain-helicase-DNA-binding protein 1	CHD1	NPDVERLKENTNHDDSSRDSYSSDRHLTQYH	157	tr|A0A087WVF4|A0A087WVF4_HUMAN DNA helicase OS=Homo sapiens OX=9606 GN=CHD1 PE=1 SV=2;sp|O14646|CHD1_HUMAN Chromodomain-helicase-DNA-binding protein 1 OS=Homo sapiens OX=9606 GN=CHD1 PE=1 SV=2	S	3	0.20556	-0.163498	-1.12222	-1.14861	-0.680658	-0.981776	-1.67026	-0.789949
A0A087WVF4	Chromodomain-helicase-DNA-binding protein 1	CHD1	PDVERLKENTNHDDSSRDSYSSDRHLTQYHD	158	tr|A0A087WVF4|A0A087WVF4_HUMAN DNA helicase OS=Homo sapiens OX=9606 GN=CHD1 PE=1 SV=2;sp|O14646|CHD1_HUMAN Chromodomain-helicase-DNA-binding protein 1 OS=Homo sapiens OX=9606 GN=CHD1 PE=1 SV=2	S	3	0.0569401	-0.0359527	-0.915962	-1.119	-0.418246	-0.944314	-0.890142	-0.726606
A0A087WVF4	Chromodomain-helicase-DNA-binding protein 1	CHD1	ERLKENTNHDDSSRDSYSSDRHLTQYHDHHK	159	tr|A0A087WVF4|A0A087WVF4_HUMAN DNA helicase OS=Homo sapiens OX=9606 GN=CHD1 PE=1 SV=2;sp|O14646|CHD1_HUMAN Chromodomain-helicase-DNA-binding protein 1 OS=Homo sapiens OX=9606 GN=CHD1 PE=1 SV=2	S	3	0.0314724	0.0216185	-0.978544	-0.952962	-0.418246	-0.530415	-1.02087	-0.733614
A0A087WVF4	Chromodomain-helicase-DNA-binding protein 1	CHD1	KNGKKILGQKKRQIDSSEEDDDEEDYDNDKR	160	tr|A0A087WVF4|A0A087WVF4_HUMAN DNA helicase OS=Homo sapiens OX=9606 GN=CHD1 PE=1 SV=2;sp|O14646|CHD1_HUMAN Chromodomain-helicase-DNA-binding protein 1 OS=Homo sapiens OX=9606 GN=CHD1 PE=1 SV=2;tr|A0A994J7K7|A0A994J7K7_HUMAN DNA helicase OS=Homo sapiens OX=	S	3	0.484497	0.0391879	1.02803	1.02741	1.00932	1.11897	1.06423	0.999128
A0A087WVF4	Chromodomain-helicase-DNA-binding protein 1	CHD1	NGKKILGQKKRQIDSSEEDDDEEDYDNDKRS	161	tr|A0A087WVF4|A0A087WVF4_HUMAN DNA helicase OS=Homo sapiens OX=9606 GN=CHD1 PE=1 SV=2;sp|O14646|CHD1_HUMAN Chromodomain-helicase-DNA-binding protein 1 OS=Homo sapiens OX=9606 GN=CHD1 PE=1 SV=2;tr|A0A994J7K7|A0A994J7K7_HUMAN DNA helicase OS=Homo sapiens OX=	S	3	0.484497	0.0391879	1.02803	1.02741	1.00932	1.11897	1.06423	0.999128
A0A087WVF4	Chromodomain-helicase-DNA-binding protein 1	CHD1	SFNGSEGRRSRSRRYSGSDSDSISEGKRPKK	162	tr|A0A087WVF4|A0A087WVF4_HUMAN DNA helicase OS=Homo sapiens OX=9606 GN=CHD1 PE=1 SV=2;sp|O14646|CHD1_HUMAN Chromodomain-helicase-DNA-binding protein 1 OS=Homo sapiens OX=9606 GN=CHD1 PE=1 SV=2	S	2	0.418092	0.207196	-0.725261	-1.35332	-1.01773	-0.987794	-0.865896	-0.621033
A0A087WVF4	Chromodomain-helicase-DNA-binding protein 1	CHD1	NGSEGRRSRSRRYSGSDSDSISEGKRPKKRG	163	tr|A0A087WVF4|A0A087WVF4_HUMAN DNA helicase OS=Homo sapiens OX=9606 GN=CHD1 PE=1 SV=2;sp|O14646|CHD1_HUMAN Chromodomain-helicase-DNA-binding protein 1 OS=Homo sapiens OX=9606 GN=CHD1 PE=1 SV=2	S	2	0.0487354	-0.0302725	-0.725261	-1.14173	-0.51691	-0.987794	-0.865896	-0.621033
A0A087WVF4	Chromodomain-helicase-DNA-binding protein 1	CHD1	SEGRRSRSRRYSGSDSDSISEGKRPKKRGRP	164	tr|A0A087WVF4|A0A087WVF4_HUMAN DNA helicase OS=Homo sapiens OX=9606 GN=CHD1 PE=1 SV=2;sp|O14646|CHD1_HUMAN Chromodomain-helicase-DNA-binding protein 1 OS=Homo sapiens OX=9606 GN=CHD1 PE=1 SV=2	S	2	NaN	0	-0.732256	-1.01095	-0.745394	-1.44414	-1.05765	-1.20987
A0A087WVF4	Chromodomain-helicase-DNA-binding protein 1	CHD1	GRRSRSRRYSGSDSDSISEGKRPKKRGRPRT	165	tr|A0A087WVF4|A0A087WVF4_HUMAN DNA helicase OS=Homo sapiens OX=9606 GN=CHD1 PE=1 SV=2;sp|O14646|CHD1_HUMAN Chromodomain-helicase-DNA-binding protein 1 OS=Homo sapiens OX=9606 GN=CHD1 PE=1 SV=2	S	2	NaN	0	-0.947365	-0.927766	-1.28794	-1.03642	-1.1007	-1.2032
A0A087WVF4	Chromodomain-helicase-DNA-binding protein 1	CHD1	GPRSPLDQRSPYGSRSPFEHSVEHKSTPEHT	166	tr|A0A087WVF4|A0A087WVF4_HUMAN DNA helicase OS=Homo sapiens OX=9606 GN=CHD1 PE=1 SV=2;sp|O14646|CHD1_HUMAN Chromodomain-helicase-DNA-binding protein 1 OS=Homo sapiens OX=9606 GN=CHD1 PE=1 SV=2	S	3	0.01911	0.022909	-1.01602	0.0341184	-0.513244	-0.76756	-0.700109	0.0412554
A0A087WVN8	Serine/threonine-protein kinase 4;Serine/threonine-protein kinase 4 37kDa subunit;Serine/threonine-protein kinase 4 18kDa subunit	STK4	QESQQREVDQDDEENSEEDEMDSGTMVRAVG	167	tr|A0A087WVN8|A0A087WVN8_HUMAN non-specific serine/threonine protein kinase OS=Homo sapiens OX=9606 GN=STK4 PE=1 SV=2;sp|Q13043|STK4_HUMAN Serine/threonine-protein kinase 4 OS=Homo sapiens OX=9606 GN=STK4 PE=1 SV=2;tr|F5H5B4|F5H5B4_HUMAN non-specific serin	S	3	0.480285	0.0348414	1.64034	1.60696	1.60273	1.62588	1.61893	1.70975
A0A1B0GV18	FERM domain-containing protein 5	FRMD5	ESLRDSAHSTPVRSTSHGDTFLPHVRSSRTD	168	tr|A0A1B0GV18|A0A1B0GV18_HUMAN FERM domain containing 5 OS=Homo sapiens OX=9606 GN=FRMD5 PE=1 SV=1;tr|A0A087WVP2|A0A087WVP2_HUMAN FERM domain containing 5 OS=Homo sapiens OX=9606 GN=FRMD5 PE=1 SV=1;tr|H0YKW6|H0YKW6_HUMAN FERM domain containing 5 OS=Homo sa	S	3	0.328891	0.0859559	-0.792278	-0.512023	-0.517148	-0.420521	-0.534264	-0.608797
A0A087WVT1	Zinc finger protein 48	ZNF48	PPPPPLGTSPPLTPRSPSHSGEPFGLPGLEP	169	tr|A0A087WVT1|A0A087WVT1_HUMAN Zinc finger protein 48 OS=Homo sapiens OX=9606 GN=ZNF48 PE=1 SV=1;sp|Q96MX3|ZNF48_HUMAN Zinc finger protein 48 OS=Homo sapiens OX=9606 GN=ZNF48 PE=1 SV=2	S	3	NaN	0	-1.27358	-1.6128	-1.41345	-0.987097	-0.862649	-1.64242
A0A087WVT1	Zinc finger protein 48	ZNF48	PLGTSPPLTPRSPSHSGEPFGLPGLEPEPGG	170	tr|A0A087WVT1|A0A087WVT1_HUMAN Zinc finger protein 48 OS=Homo sapiens OX=9606 GN=ZNF48 PE=1 SV=1;sp|Q96MX3|ZNF48_HUMAN Zinc finger protein 48 OS=Homo sapiens OX=9606 GN=ZNF48 PE=1 SV=2	S	3	NaN	0	-0.897316	-0.986412	-1.23079	-0.57511	-0.96155	-1.08808
E5RJK0	MAGUK p55 subfamily member 2	MPP2	THDSVASKTYETPPPSPGLDPTFSNQPVPPD	171	tr|E5RJK0|E5RJK0_HUMAN MAGUK p55 scaffold protein 2 (Fragment) OS=Homo sapiens OX=9606 GN=MPP2 PE=1 SV=2;tr|E5RI32|E5RI32_HUMAN MAGUK p55 scaffold protein 2 (Fragment) OS=Homo sapiens OX=9606 GN=MPP2 PE=1 SV=2;tr|E5RIU3|E5RIU3_HUMAN MAGUK p55 scaffold prot	S	3	0.520559	0.532684	-1.34981	-1.31488	-0.339765	-0.237981	-1.07158	-0.0968314
H7C4X9	Protein kinase C-binding protein 1	ZMYND8	DVEQDAEKKATSSHFSASEESMDFLDKSTAS	172	tr|H7C4X9|H7C4X9_HUMAN Zinc finger MYND-type containing 8 (Fragment) OS=Homo sapiens OX=9606 GN=ZMYND8 PE=1 SV=2;tr|A0A087WVZ6|A0A087WVZ6_HUMAN Zinc finger MYND-type containing 8 OS=Homo sapiens OX=9606 GN=ZMYND8 PE=1 SV=2;sp|Q9ULU4|ZMYD8_HUMAN MYND-type z	S	3	0.693352	-0.380263	-0.14611	0.00246526	-0.0683082	-0.35353	-0.917421	-0.0817912
H7C4X9	Protein kinase C-binding protein 1	ZMYND8	AEKKATSSHFSASEESMDFLDKSTASPASTK	173	tr|H7C4X9|H7C4X9_HUMAN Zinc finger MYND-type containing 8 (Fragment) OS=Homo sapiens OX=9606 GN=ZMYND8 PE=1 SV=2;tr|A0A087WVZ6|A0A087WVZ6_HUMAN Zinc finger MYND-type containing 8 OS=Homo sapiens OX=9606 GN=ZMYND8 PE=1 SV=2;sp|Q9ULU4|ZMYD8_HUMAN MYND-type z	S	3	0.578401	-0.602045	-0.14611	0.00246526	-0.0683082	-0.35353	-1.58277	-0.0817912
H7C4X9	Protein kinase C-binding protein 1	ZMYND8	GKDETDSPTVHLGLDSDSESELVIDLGEDHS	174	tr|H7C4X9|H7C4X9_HUMAN Zinc finger MYND-type containing 8 (Fragment) OS=Homo sapiens OX=9606 GN=ZMYND8 PE=1 SV=2;tr|A0A087WVZ6|A0A087WVZ6_HUMAN Zinc finger MYND-type containing 8 OS=Homo sapiens OX=9606 GN=ZMYND8 PE=1 SV=2;sp|Q9ULU4|ZMYD8_HUMAN MYND-type z	S	4	0.490882	-0.732291	1.04441	1.26109	1.29681	1.17849	-0.819714	1.04667
H7C4X9	Protein kinase C-binding protein 1	ZMYND8	DETDSPTVHLGLDSDSESELVIDLGEDHSGR	175	tr|H7C4X9|H7C4X9_HUMAN Zinc finger MYND-type containing 8 (Fragment) OS=Homo sapiens OX=9606 GN=ZMYND8 PE=1 SV=2;tr|A0A087WVZ6|A0A087WVZ6_HUMAN Zinc finger MYND-type containing 8 OS=Homo sapiens OX=9606 GN=ZMYND8 PE=1 SV=2;sp|Q9ULU4|ZMYD8_HUMAN MYND-type z	S	4	0.938793	-1.45147	1.04441	1.26109	1.29681	1.17849	-0.831855	-1.09872
H7C4X9	Protein kinase C-binding protein 1	ZMYND8	TDSPTVHLGLDSDSESELVIDLGEDHSGREG	176	tr|H7C4X9|H7C4X9_HUMAN Zinc finger MYND-type containing 8 (Fragment) OS=Homo sapiens OX=9606 GN=ZMYND8 PE=1 SV=2;tr|A0A087WVZ6|A0A087WVZ6_HUMAN Zinc finger MYND-type containing 8 OS=Homo sapiens OX=9606 GN=ZMYND8 PE=1 SV=2;sp|Q9ULU4|ZMYD8_HUMAN MYND-type z	S	4	0.463584	0.75044	-0.724674	-0.714639	-1.50767	-1.06016	-0.68217	1.04667
H7C4X9	Protein kinase C-binding protein 1	ZMYND8	PASEKADPGAVKDKASPEPEKDFSEKAKPSP	177	tr|H7C4X9|H7C4X9_HUMAN Zinc finger MYND-type containing 8 (Fragment) OS=Homo sapiens OX=9606 GN=ZMYND8 PE=1 SV=2;tr|A0A087WVZ6|A0A087WVZ6_HUMAN Zinc finger MYND-type containing 8 OS=Homo sapiens OX=9606 GN=ZMYND8 PE=1 SV=2;sp|Q9ULU4|ZMYD8_HUMAN MYND-type z	S	2	0.774319	-0.96716	0.660376	0.703116	-0.791674	-0.181081	-1.01479	-1.13379
H7C4X9	Protein kinase C-binding protein 1	ZMYND8	LMSKPVLSGGTGRRISLSDMPRSPMSTNSSV	178	tr|H7C4X9|H7C4X9_HUMAN Zinc finger MYND-type containing 8 (Fragment) OS=Homo sapiens OX=9606 GN=ZMYND8 PE=1 SV=2;tr|A0A087WVZ6|A0A087WVZ6_HUMAN Zinc finger MYND-type containing 8 OS=Homo sapiens OX=9606 GN=ZMYND8 PE=1 SV=2;sp|Q9ULU4|ZMYD8_HUMAN MYND-type z	S	3	2.00324	-0.28559	1.34123	1.21615	1.15551	0.965813	0.896339	0.993966
H7C4X9	Protein kinase C-binding protein 1	ZMYND8	SKPVLSGGTGRRISLSDMPRSPMSTNSSVHT	179	tr|H7C4X9|H7C4X9_HUMAN Zinc finger MYND-type containing 8 (Fragment) OS=Homo sapiens OX=9606 GN=ZMYND8 PE=1 SV=2;tr|A0A087WVZ6|A0A087WVZ6_HUMAN Zinc finger MYND-type containing 8 OS=Homo sapiens OX=9606 GN=ZMYND8 PE=1 SV=2;sp|Q9ULU4|ZMYD8_HUMAN MYND-type z	S	4	0.169045	0.173775	-1.31006	-1.00031	-0.970205	-1.2616	-0.175224	-1.32243
H7C4X9	Protein kinase C-binding protein 1	ZMYND8	SGGTGRRISLSDMPRSPMSTNSSVHTGSDVE	180	tr|H7C4X9|H7C4X9_HUMAN Zinc finger MYND-type containing 8 (Fragment) OS=Homo sapiens OX=9606 GN=ZMYND8 PE=1 SV=2;tr|A0A087WVZ6|A0A087WVZ6_HUMAN Zinc finger MYND-type containing 8 OS=Homo sapiens OX=9606 GN=ZMYND8 PE=1 SV=2;sp|Q9ULU4|ZMYD8_HUMAN MYND-type z	S	3	1.33438	-0.113124	1.3408	1.29079	1.33049	1.21266	1.14175	1.2683
H7C4X9	Protein kinase C-binding protein 1	ZMYND8	TGRRISLSDMPRSPMSTNSSVHTGSDVEQDA	181	tr|H7C4X9|H7C4X9_HUMAN Zinc finger MYND-type containing 8 (Fragment) OS=Homo sapiens OX=9606 GN=ZMYND8 PE=1 SV=2;tr|A0A087WVZ6|A0A087WVZ6_HUMAN Zinc finger MYND-type containing 8 OS=Homo sapiens OX=9606 GN=ZMYND8 PE=1 SV=2;sp|Q9ULU4|ZMYD8_HUMAN MYND-type z	S	3	NaN	0	-1.06007	-1.22654	-1.03975	-1.25112	-0.742322	-0.619858
H7C4X9	Protein kinase C-binding protein 1	ZMYND8	RISLSDMPRSPMSTNSSVHTGSDVEQDAEKK	182	tr|H7C4X9|H7C4X9_HUMAN Zinc finger MYND-type containing 8 (Fragment) OS=Homo sapiens OX=9606 GN=ZMYND8 PE=1 SV=2;tr|A0A087WVZ6|A0A087WVZ6_HUMAN Zinc finger MYND-type containing 8 OS=Homo sapiens OX=9606 GN=ZMYND8 PE=1 SV=2;sp|Q9ULU4|ZMYD8_HUMAN MYND-type z	S	3	NaN	0	-1.1847	-1.18396	-1.04939	-1.16248	-1.13643	-0.99017
H7C4X9	Protein kinase C-binding protein 1	ZMYND8	ISLSDMPRSPMSTNSSVHTGSDVEQDAEKKA	183	tr|H7C4X9|H7C4X9_HUMAN Zinc finger MYND-type containing 8 (Fragment) OS=Homo sapiens OX=9606 GN=ZMYND8 PE=1 SV=2;tr|A0A087WVZ6|A0A087WVZ6_HUMAN Zinc finger MYND-type containing 8 OS=Homo sapiens OX=9606 GN=ZMYND8 PE=1 SV=2;sp|Q9ULU4|ZMYD8_HUMAN MYND-type z	S	3	0.0532474	0.103538	0.422824	-1.43044	-0.845753	-0.627827	-1.11927	0.20434
H7C4X9	Protein kinase C-binding protein 1	ZMYND8	MPRSPMSTNSSVHTGSDVEQDAEKKATSSHF	184	tr|H7C4X9|H7C4X9_HUMAN Zinc finger MYND-type containing 8 (Fragment) OS=Homo sapiens OX=9606 GN=ZMYND8 PE=1 SV=2;tr|A0A087WVZ6|A0A087WVZ6_HUMAN Zinc finger MYND-type containing 8 OS=Homo sapiens OX=9606 GN=ZMYND8 PE=1 SV=2;sp|Q9ULU4|ZMYD8_HUMAN MYND-type z	S	3	0.759076	-0.0569095	1.39126	1.36632	1.41199	1.33113	1.27871	1.38899
H7C4X9	Protein kinase C-binding protein 1	ZMYND8	IDKQEKVKLNFDMTASPKILMSKPVLSGGTG	185	tr|H7C4X9|H7C4X9_HUMAN Zinc finger MYND-type containing 8 (Fragment) OS=Homo sapiens OX=9606 GN=ZMYND8 PE=1 SV=2;tr|A0A087WVZ6|A0A087WVZ6_HUMAN Zinc finger MYND-type containing 8 OS=Homo sapiens OX=9606 GN=ZMYND8 PE=1 SV=2;sp|Q9ULU4|ZMYD8_HUMAN MYND-type z	S	2	0.345321	-0.28518	-0.52818	-0.49174	-0.444342	-0.498476	-0.369432	-1.45189
H7C4X9	Protein kinase C-binding protein 1	ZMYND8	DVVGKTPPSTTVGSHSPPETPVLTRSSAQTS	186	tr|H7C4X9|H7C4X9_HUMAN Zinc finger MYND-type containing 8 (Fragment) OS=Homo sapiens OX=9606 GN=ZMYND8 PE=1 SV=2;tr|A0A087WVZ6|A0A087WVZ6_HUMAN Zinc finger MYND-type containing 8 OS=Homo sapiens OX=9606 GN=ZMYND8 PE=1 SV=2;sp|Q9ULU4|ZMYD8_HUMAN MYND-type z	S	4	0.0188758	-0.00331268	0.284413	0.347505	0.16017	0.286102	0.222437	0.273611
H7C4X9	Protein kinase C-binding protein 1	ZMYND8	KSTASPASTKTGQAGSLSGSPKPFSPQLSAP	187	tr|H7C4X9|H7C4X9_HUMAN Zinc finger MYND-type containing 8 (Fragment) OS=Homo sapiens OX=9606 GN=ZMYND8 PE=1 SV=2;tr|A0A087WVZ6|A0A087WVZ6_HUMAN Zinc finger MYND-type containing 8 OS=Homo sapiens OX=9606 GN=ZMYND8 PE=1 SV=2;sp|Q9ULU4|ZMYD8_HUMAN MYND-type z	S	2	1.57907	-0.474308	0.0523135	0.160797	0.482423	-0.273644	-0.147127	-0.306619
H7C4X9	Protein kinase C-binding protein 1	ZMYND8	TASPASTKTGQAGSLSGSPKPFSPQLSAPIT	188	tr|H7C4X9|H7C4X9_HUMAN Zinc finger MYND-type containing 8 (Fragment) OS=Homo sapiens OX=9606 GN=ZMYND8 PE=1 SV=2;tr|A0A087WVZ6|A0A087WVZ6_HUMAN Zinc finger MYND-type containing 8 OS=Homo sapiens OX=9606 GN=ZMYND8 PE=1 SV=2;sp|Q9ULU4|ZMYD8_HUMAN MYND-type z	S	3	0.53998	-0.502781	-0.831526	-1.10671	-0.051455	-0.921394	-0.88531	-1.69133
H7C4X9	Protein kinase C-binding protein 1	ZMYND8	SPASTKTGQAGSLSGSPKPFSPQLSAPITTK	189	tr|H7C4X9|H7C4X9_HUMAN Zinc finger MYND-type containing 8 (Fragment) OS=Homo sapiens OX=9606 GN=ZMYND8 PE=1 SV=2;tr|A0A087WVZ6|A0A087WVZ6_HUMAN Zinc finger MYND-type containing 8 OS=Homo sapiens OX=9606 GN=ZMYND8 PE=1 SV=2;sp|Q9ULU4|ZMYD8_HUMAN MYND-type z	S	2	1.02136	-0.262366	0.334773	0.468178	0.697627	0.237109	0.337887	0.138483
H7C4X9	Protein kinase C-binding protein 1	ZMYND8	KTGQAGSLSGSPKPFSPQLSAPITTKTDKTS	190	tr|H7C4X9|H7C4X9_HUMAN Zinc finger MYND-type containing 8 (Fragment) OS=Homo sapiens OX=9606 GN=ZMYND8 PE=1 SV=2;tr|A0A087WVZ6|A0A087WVZ6_HUMAN Zinc finger MYND-type containing 8 OS=Homo sapiens OX=9606 GN=ZMYND8 PE=1 SV=2;sp|Q9ULU4|ZMYD8_HUMAN MYND-type z	S	3	0.660451	-0.578202	-0.567872	-0.797331	0.464632	-0.825893	-1.03796	-0.77133
A0A087WW59	Uncharacterized protein C11orf96	C11orf96	VSPMEEEKAKKSFLQSLECLRRSTQSLSLQR	191	tr|A0A087WW59|A0A087WW59_HUMAN Chromosome 11 open reading frame 96 OS=Homo sapiens OX=9606 GN=C11orf96 PE=1 SV=1;sp|Q7Z7L8|CK096_HUMAN Uncharacterized protein C11orf96 OS=Homo sapiens OX=9606 GN=C11orf96 PE=1 SV=3	S	2	0.15829	0.114688	-0.319039	-0.287722	-1.08174	-0.412903	-0.330827	-0.600709
A0A087WW59	Uncharacterized protein C11orf96	C11orf96	KAKKSFLQSLECLRRSTQSLSLQREQLSSCK	192	tr|A0A087WW59|A0A087WW59_HUMAN Chromosome 11 open reading frame 96 OS=Homo sapiens OX=9606 GN=C11orf96 PE=1 SV=1;sp|Q7Z7L8|CK096_HUMAN Uncharacterized protein C11orf96 OS=Homo sapiens OX=9606 GN=C11orf96 PE=1 SV=3	S	2	0.333786	0.316515	0.290945	-0.856252	0.334814	0.298694	0.2049	0.215458
A0A087WW76	Rho GTPase-activating protein 21	ARHGAP21	ERSELISEGRPVETDSESEFPVFPTALTSER	193	tr|A0A087WW76|A0A087WW76_HUMAN Rho GTPase activating protein 21 OS=Homo sapiens OX=9606 GN=ARHGAP21 PE=1 SV=1;tr|A0A805TBS0|A0A805TBS0_HUMAN Rho GTPase activating protein 21 OS=Homo sapiens OX=9606 GN=ARHGAP21 PE=1 SV=1;tr|A0A7P0TAS2|A0A7P0TAS2_HUMAN Rho G	S	4	1.35482	-1.32562	-0.815392	0.567884	0.466651	-1.31667	-1.04797	-1.39308
A0A087WW77	Lethal(2) giant larvae protein homolog 1;Lethal(2) giant larvae protein homolog 2	LLGL1;LLGL2	LAMEGPLSRVKSLKKSLRQSFRRIRKSRVSG	194	tr|A0A087WW77|A0A087WW77_HUMAN Lethal(2) giant larvae protein homolog 1 OS=Homo sapiens OX=9606 GN=LLGL1 PE=1 SV=1;sp|Q15334|L2GL1_HUMAN Lethal(2) giant larvae protein homolog 1 OS=Homo sapiens OX=9606 GN=LLGL1 PE=1 SV=3;tr|J3QRV5|J3QRV5_HUMAN LLGL scribbl	S	3	0.47912	0.85683	-1.28354	1.0529	1.00787	1.27199	1.11394	0.961787
A0A087WW77	Lethal(2) giant larvae protein homolog 1;Lethal(2) giant larvae protein homolog 2	LLGL1;LLGL2	GPLSRVKSLKKSLRQSFRRIRKSRVSGKKRA	195	tr|A0A087WW77|A0A087WW77_HUMAN Lethal(2) giant larvae protein homolog 1 OS=Homo sapiens OX=9606 GN=LLGL1 PE=1 SV=1;sp|Q15334|L2GL1_HUMAN Lethal(2) giant larvae protein homolog 1 OS=Homo sapiens OX=9606 GN=LLGL1 PE=1 SV=3;tr|J3QRV5|J3QRV5_HUMAN LLGL scribbl	S	3	0.483778	0.788159	-1.07753	1.0529	1.00787	1.27199	1.11394	0.961787
C9J0A7	Charged multivesicular body protein 2b	CHMP2B	AARSLPSASTSKATISDEEIERQLKALGVD_	196	tr|C9J0A7|C9J0A7_HUMAN Charged multivesicular body protein 2B OS=Homo sapiens OX=9606 GN=CHMP2B PE=1 SV=1;tr|A0A087WW88|A0A087WW88_HUMAN Charged multivesicular body protein 2B OS=Homo sapiens OX=9606 GN=CHMP2B PE=1 SV=2;sp|Q9UQN3|CHM2B_HUMAN Charged multiv	S	2	0.039423	0.0668098	-0.049584	-0.104134	-1.32094	0.0248205	-0.0781615	-1.22089
E5RGR5	Uncharacterized protein C8orf59	C8orf59	NKLRGPKSRNVFHIASQKNFKAKNKAKPVTT	197	tr|E5RGR5|E5RGR5_HUMAN Ribosomal biogenesis factor (Fragment) OS=Homo sapiens OX=9606 GN=RBIS PE=1 SV=1;tr|A0A087WWE7|A0A087WWE7_HUMAN Ribosomal biogenesis factor OS=Homo sapiens OX=9606 GN=RBIS PE=1 SV=1;sp|Q8N0T1|RBIS_HUMAN Ribosomal biogenesis factor OS	S	2	2.52228	0.640713	-0.503807	-0.191459	-0.253066	0.38104	0.294365	0.298404
Q9Y6J0	Calcineurin-binding protein cabin-1	CABIN1	KDLQGATEERGKNEESLESTEGFRAAEQGVQ	198	sp|Q9Y6J0|CABIN_HUMAN Calcineurin-binding protein cabin-1 OS=Homo sapiens OX=9606 GN=CABIN1 PE=1 SV=1;tr|A0A087WWW8|A0A087WWW8_HUMAN Calcineurin binding protein 1 OS=Homo sapiens OX=9606 GN=CABIN1 PE=1 SV=1	S	2	1.66553	-0.146076	0.0695956	7.10638e-05	-0.0608328	-0.168302	-0.123666	-0.137427
Q9Y6J0	Calcineurin-binding protein cabin-1	CABIN1	QGATEERGKNEESLESTEGFRAAEQGVQKPA	199	sp|Q9Y6J0|CABIN_HUMAN Calcineurin-binding protein cabin-1 OS=Homo sapiens OX=9606 GN=CABIN1 PE=1 SV=1;tr|A0A087WWW8|A0A087WWW8_HUMAN Calcineurin binding protein 1 OS=Homo sapiens OX=9606 GN=CABIN1 PE=1 SV=1	S	3	1.66553	-0.146076	0.0695956	7.10638e-05	-0.0608328	-0.168302	-0.123666	-0.137427
A0A087WWW9	B-cell lymphoma/leukemia 10	BCL10	EHLKDGATNNLSRSNSDESNFSEKLRASTVM	200	tr|A0A087WWW9|A0A087WWW9_HUMAN BCL10 immune signaling adaptor OS=Homo sapiens OX=9606 GN=BCL10 PE=1 SV=2;sp|O95999|BCL10_HUMAN B-cell lymphoma/leukemia 10 OS=Homo sapiens OX=9606 GN=BCL10 PE=1 SV=1	S	2	0.541171	-0.0904564	0.0123671	0.0630231	-0.01402	-0.100663	-0.173445	0.0641081
A0A087WX23		PEG10	DPGLHPHRSEATAGRSPPTPTVTLGPDCPPP	201	tr|A0A087WX23|A0A087WX23_HUMAN Paternally expressed 10 OS=Homo sapiens OX=9606 GN=PEG10 PE=1 SV=1	S	4	0.442975	0.575087	-1.08945	-1.64012	-1.08979	0.346295	-1.10372	-1.33667
Q16186	Proteasomal ubiquitin receptor ADRM1	ADRM1	KEGDTKDKKDEEEDMSLD_____________	202	sp|Q16186|ADRM1_HUMAN Proteasomal ubiquitin receptor ADRM1 OS=Homo sapiens OX=9606 GN=ADRM1 PE=1 SV=2;tr|A0A087WX59|A0A087WX59_HUMAN ADRM1 26S proteasome ubiquitin receptor OS=Homo sapiens OX=9606 GN=ADRM1 PE=1 SV=1	S	2	0.415944	-0.0756197	-0.40443	-0.416767	-0.25279	-0.328534	-0.449546	-0.522766
A0A087WXD1	Sodium/hydrogen exchanger;Sodium/hydrogen exchanger 7	SLC9A7	HTASTSLEGSRRTKSSSEEVLERDLGMGDQK	203	tr|A0A087WXD1|A0A087WXD1_HUMAN Sodium/hydrogen exchanger OS=Homo sapiens OX=9606 GN=SLC9A7 PE=1 SV=1;sp|Q96T83|SL9A7_HUMAN Sodium/hydrogen exchanger 7 OS=Homo sapiens OX=9606 GN=SLC9A7 PE=1 SV=1	S	2	0.256191	0.161728	-0.859672	-0.685964	-1.45702	-0.656658	-0.949715	-0.911095
A0A087WXK4	Integral membrane protein GPR155	GPR155	QERYKEIEHSSPPSHSPKT____________	204	tr|A0A087WXK4|A0A087WXK4_HUMAN G protein-coupled receptor 155 OS=Homo sapiens OX=9606 GN=GPR155 PE=1 SV=1;sp|Q7Z3F1|LYCHS_HUMAN Lysosomal cholesterol signaling protein OS=Homo sapiens OX=9606 GN=GPR155 PE=1 SV=2	S	3	0.719993	-0.235265	-0.673108	-0.472707	-0.545542	-1.06617	-0.60893	-0.722052
H0Y8C9	ATP-binding cassette sub-family A member 2	ABCA2	TTLEEVFLKVSEEDQSLENSEADVKESRKDV	205	tr|H0Y8C9|H0Y8C9_HUMAN ATP binding cassette subfamily A member 2 (Fragment) OS=Homo sapiens OX=9606 GN=ABCA2 PE=1 SV=1;tr|H0Y8D6|H0Y8D6_HUMAN ATP binding cassette subfamily A member 2 (Fragment) OS=Homo sapiens OX=9606 GN=ABCA2 PE=1 SV=1;tr|A0A087WXK5|A0A0	S	2	0.087489	-0.0200128	0.515462	0.302912	0.37711	0.382772	0.286066	0.466608
H0Y8C9	ATP-binding cassette sub-family A member 2	ABCA2	EVFLKVSEEDQSLENSEADVKESRKDVLPGA	206	tr|H0Y8C9|H0Y8C9_HUMAN ATP binding cassette subfamily A member 2 (Fragment) OS=Homo sapiens OX=9606 GN=ABCA2 PE=1 SV=1;tr|H0Y8D6|H0Y8D6_HUMAN ATP binding cassette subfamily A member 2 (Fragment) OS=Homo sapiens OX=9606 GN=ABCA2 PE=1 SV=1;tr|A0A087WXK5|A0A0	S	2	0.087489	-0.0200128	0.515462	0.302912	0.37711	0.382772	0.286066	0.466608
A0A087WXK8	Protein FAM83D	FAM83D	MPAEGKAERKPHDCESSTVSEEDYFSSHRDE	207	tr|A0A087WXK8|A0A087WXK8_HUMAN Chromosome 20 open reading frame 129 OS=Homo sapiens OX=9606 GN=FAM83D PE=1 SV=1;sp|Q9H4H8|FA83D_HUMAN Protein FAM83D OS=Homo sapiens OX=9606 GN=FAM83D PE=1 SV=3	S	4	0.0095223	0.00285157	0.759005	1.0655	0.841839	0.88865	0.956524	0.829728
A0A087WXK8	Protein FAM83D	FAM83D	PAEGKAERKPHDCESSTVSEEDYFSSHRDEL	208	tr|A0A087WXK8|A0A087WXK8_HUMAN Chromosome 20 open reading frame 129 OS=Homo sapiens OX=9606 GN=FAM83D PE=1 SV=1;sp|Q9H4H8|FA83D_HUMAN Protein FAM83D OS=Homo sapiens OX=9606 GN=FAM83D PE=1 SV=3	S	4	0.180659	-0.0549235	1.03395	1.38032	1.09269	1.07426	1.20176	1.06617
A0A087WXK8	Protein FAM83D	FAM83D	GKAERKPHDCESSTVSEEDYFSSHRDELQSR	209	tr|A0A087WXK8|A0A087WXK8_HUMAN Chromosome 20 open reading frame 129 OS=Homo sapiens OX=9606 GN=FAM83D PE=1 SV=1;sp|Q9H4H8|FA83D_HUMAN Protein FAM83D OS=Homo sapiens OX=9606 GN=FAM83D PE=1 SV=3	S	4	0.234744	-0.0724391	1.03395	1.38032	1.21908	1.07426	1.2756	1.06617
A0A8I5KYE6	Nuclear factor 1;Nuclear factor 1 X-type	NFIB;NFIX	SITSPPSTSTTKRPKSIDDSEMESPVDDVFY	210	tr|A0A8I5KYE6|A0A8I5KYE6_HUMAN Nuclear factor 1 (Fragment) OS=Homo sapiens OX=9606 GN=NFIX PE=1 SV=1;tr|A0A087WXP2|A0A087WXP2_HUMAN Nuclear factor 1 OS=Homo sapiens OX=9606 GN=NFIX PE=1 SV=2;tr|A0A8J8YL86|A0A8J8YL86_HUMAN Nuclear factor 1 OS=Homo sapiens O	S	3	0.312905	-0.240261	-0.0721015	0.0129789	-0.869507	-0.31687	-0.799165	-0.533377
A9JR48	Sal-like protein 3	SALL3	DAATDPAKPLLSYAGSCPPSPPSVISSIAAL	211	tr|A9JR48|A9JR48_HUMAN SALL3 protein OS=Homo sapiens OX=9606 GN=SALL3 PE=1 SV=1;tr|A0A087WXW6|A0A087WXW6_HUMAN Sal-like protein 3 OS=Homo sapiens OX=9606 GN=SALL3 PE=1 SV=1;tr|A0A140TA74|A0A140TA74_HUMAN Sal-like protein 3 (Fragment) OS=Homo sapiens OX=960	S	3	1.65518	-0.0993228	0.29138	0.264799	0.20373	0.137089	0.16556	0.15929
A9JR48	Sal-like protein 3	SALL3	DPAKPLLSYAGSCPPSPPSVISSIAALENQM	212	tr|A9JR48|A9JR48_HUMAN SALL3 protein OS=Homo sapiens OX=9606 GN=SALL3 PE=1 SV=1;tr|A0A087WXW6|A0A087WXW6_HUMAN Sal-like protein 3 OS=Homo sapiens OX=9606 GN=SALL3 PE=1 SV=1;tr|A0A140TA74|A0A140TA74_HUMAN Sal-like protein 3 (Fragment) OS=Homo sapiens OX=960	S	3	1.65518	-0.0993228	0.29138	0.264799	0.20373	0.137089	0.16556	0.15929
A9JR48	Sal-like protein 3	SALL3	APEHAAPGEGAEDADSGPESRSGGEETSVCE	213	tr|A9JR48|A9JR48_HUMAN SALL3 protein OS=Homo sapiens OX=9606 GN=SALL3 PE=1 SV=1;tr|A0A087WXW6|A0A087WXW6_HUMAN Sal-like protein 3 OS=Homo sapiens OX=9606 GN=SALL3 PE=1 SV=1;tr|A0A140TA74|A0A140TA74_HUMAN Sal-like protein 3 (Fragment) OS=Homo sapiens OX=960	S	4	0.295577	-0.211332	-0.790653	0.00942261	-0.11707	-0.248933	-0.766704	-0.516659
A9JR48	Sal-like protein 3	SALL3	DADSGPESRSGGEETSVCEKCCAEFFKWADF	214	tr|A9JR48|A9JR48_HUMAN SALL3 protein OS=Homo sapiens OX=9606 GN=SALL3 PE=1 SV=1;tr|A0A087WXW6|A0A087WXW6_HUMAN Sal-like protein 3 OS=Homo sapiens OX=9606 GN=SALL3 PE=1 SV=1;tr|A0A140TA74|A0A140TA74_HUMAN Sal-like protein 3 (Fragment) OS=Homo sapiens OX=960	S	4	0.318864	-0.399221	-1.27587	0.00942261	-0.11707	-0.248933	-1.08134	-1.25091
A9JR48	Sal-like protein 3	SALL3	SQALSPAPSNGESFRSKSPGLGAPEEPQEIP	215	tr|A9JR48|A9JR48_HUMAN SALL3 protein OS=Homo sapiens OX=9606 GN=SALL3 PE=1 SV=1;tr|A0A087WXW6|A0A087WXW6_HUMAN Sal-like protein 3 OS=Homo sapiens OX=9606 GN=SALL3 PE=1 SV=1;tr|A0A140TA74|A0A140TA74_HUMAN Sal-like protein 3 (Fragment) OS=Homo sapiens OX=960	S	3	0.820933	0.368793	-1.43093	-1.15129	-1.1399	-0.985494	-1.12016	-0.510074
A9JR48	Sal-like protein 3	SALL3	ALSPAPSNGESFRSKSPGLGAPEEPQEIPLK	216	tr|A9JR48|A9JR48_HUMAN SALL3 protein OS=Homo sapiens OX=9606 GN=SALL3 PE=1 SV=1;tr|A0A087WXW6|A0A087WXW6_HUMAN Sal-like protein 3 OS=Homo sapiens OX=9606 GN=SALL3 PE=1 SV=1;tr|A0A140TA74|A0A140TA74_HUMAN Sal-like protein 3 (Fragment) OS=Homo sapiens OX=960	S	2	0.196148	0.0537033	-0.432011	-0.437824	-0.362377	-0.398285	-0.162742	-0.510074
A9JR48	Sal-like protein 3	SALL3	PEEPQEIPLKTERPDSPAAAPGSGGAPGRAG	217	tr|A9JR48|A9JR48_HUMAN SALL3 protein OS=Homo sapiens OX=9606 GN=SALL3 PE=1 SV=1;tr|A0A087WXW6|A0A087WXW6_HUMAN Sal-like protein 3 OS=Homo sapiens OX=9606 GN=SALL3 PE=1 SV=1;tr|A0A140TA74|A0A140TA74_HUMAN Sal-like protein 3 (Fragment) OS=Homo sapiens OX=960	S	3	1.06539	0.111335	0.158147	0.167303	0.176598	0.292601	0.355427	0.188024
A0A087X030	Serine/threonine-protein kinase Nek3	NEK3	REEKGNKSVHLRKASSPNLHRRQWEKNVPNT	218	tr|A0A087X030|A0A087X030_HUMAN NIMA related kinase 3 (Fragment) OS=Homo sapiens OX=9606 GN=NEK3 PE=1 SV=6;tr|A0A087WY58|A0A087WY58_HUMAN NIMA related kinase 3 OS=Homo sapiens OX=9606 GN=NEK3 PE=1 SV=1;sp|P51956|NEK3_HUMAN Serine/threonine-protein kinase Ne	S	2	0.104939	-0.0424063	-1.33047	-1.25131	-0.918641	-1.06876	-1.247	-1.31188
A0A494C058	Protein TALPID3	KIAA0586	SVDIDSISNSSADVLSPLSSPKEASLPPVQT	219	tr|A0A494C058|A0A494C058_HUMAN KIAA0586 (Fragment) OS=Homo sapiens OX=9606 GN=KIAA0586 PE=1 SV=1;tr|A0A494C075|A0A494C075_HUMAN KIAA0586 (Fragment) OS=Homo sapiens OX=9606 GN=KIAA0586 PE=1 SV=1;tr|A0A087WYM5|A0A087WYM5_HUMAN KIAA0586 OS=Homo sapiens OX=960	S	4	0.284023	-0.332273	-1.18628	-0.107432	-0.314926	-0.254616	-0.936699	-1.41414
A0A494C058	Protein TALPID3	KIAA0586	DSISNSSADVLSPLSSPKEASLPPVQTWIKT	220	tr|A0A494C058|A0A494C058_HUMAN KIAA0586 (Fragment) OS=Homo sapiens OX=9606 GN=KIAA0586 PE=1 SV=1;tr|A0A494C075|A0A494C075_HUMAN KIAA0586 (Fragment) OS=Homo sapiens OX=9606 GN=KIAA0586 PE=1 SV=1;tr|A0A087WYM5|A0A087WYM5_HUMAN KIAA0586 OS=Homo sapiens OX=960	S	4	0.112721	-0.137755	-1.30816	-0.107432	-0.314926	-0.254616	-0.809051	-1.08011
O15020	Spectrin beta chain, non-erythrocytic 2	SPTBN2	QRLEHSSFPEGPGPGSGDEANGPRGERQTRT	221	sp|O15020|SPTN2_HUMAN Spectrin beta chain, non-erythrocytic 2 OS=Homo sapiens OX=9606 GN=SPTBN2 PE=1 SV=3;tr|A0A087WYQ1|A0A087WYQ1_HUMAN Spectrin beta chain OS=Homo sapiens OX=9606 GN=SPTBN2 PE=1 SV=1;tr|A4QPE4|A4QPE4_HUMAN SPTBN2 protein OS=Homo sapiens O	S	3	0.111515	0.197702	-0.799762	-1.35908	0.0916221	-0.00820964	-0.00723497	-1.45867
Q15185	Prostaglandin E synthase 3	PTGES3	WLSVDFNNWKDWEDDSDEDMSNFDRFSEMMN	222	sp|Q15185|TEBP_HUMAN Prostaglandin E synthase 3 OS=Homo sapiens OX=9606 GN=PTGES3 PE=1 SV=1;tr|A0A087WYT3|A0A087WYT3_HUMAN Prostaglandin E synthase 3 OS=Homo sapiens OX=9606 GN=PTGES3 PE=1 SV=1;tr|B4DDC6|B4DDC6_HUMAN Prostaglandin E synthase 3 OS=Homo sapi	S	3	NaN	0	-1.04404	-0.987004	-0.688332	-1.08053	-1.32046	-0.742283
Q15185	Prostaglandin E synthase 3	PTGES3	DEDVDLPEVDGADDDSQDSDDEKMPDLE___	223	sp|Q15185|TEBP_HUMAN Prostaglandin E synthase 3 OS=Homo sapiens OX=9606 GN=PTGES3 PE=1 SV=1;tr|A0A087WYT3|A0A087WYT3_HUMAN Prostaglandin E synthase 3 OS=Homo sapiens OX=9606 GN=PTGES3 PE=1 SV=1;tr|B4DDC6|B4DDC6_HUMAN Prostaglandin E synthase 3 OS=Homo sapi	S	3	0.237695	0.0891511	3.706	3.20635	3.43512	3.48856	3.53206	3.5943
Q15185	Prostaglandin E synthase 3	PTGES3	VDLPEVDGADDDSQDSDDEKMPDLE______	224	sp|Q15185|TEBP_HUMAN Prostaglandin E synthase 3 OS=Homo sapiens OX=9606 GN=PTGES3 PE=1 SV=1;tr|A0A087WYT3|A0A087WYT3_HUMAN Prostaglandin E synthase 3 OS=Homo sapiens OX=9606 GN=PTGES3 PE=1 SV=1;tr|B4DDC6|B4DDC6_HUMAN Prostaglandin E synthase 3 OS=Homo sapi	S	3	0.139414	0.0499835	3.7533	3.3571	3.44022	3.46028	3.59563	3.64466
Q13188	Serine/threonine-protein kinase 3;Serine/threonine-protein kinase 3 36kDa subunit;Serine/threonine-protein kinase 3 20kDa subunit	STK3	RHEEQQRELEEEEENSDEDELDSHTMVKTSV	225	sp|Q13188|STK3_HUMAN Serine/threonine-protein kinase 3 OS=Homo sapiens OX=9606 GN=STK3 PE=1 SV=2;tr|A0A087WZ06|A0A087WZ06_HUMAN non-specific serine/threonine protein kinase OS=Homo sapiens OX=9606 GN=STK3 PE=1 SV=1;tr|E5RFQ9|E5RFQ9_HUMAN Serine/threonine k	S	3	1.12601	-0.1667	0.0489812	0.249241	0.216265	0.000113872	-0.0476043	0.0618763
Q13188	Serine/threonine-protein kinase 3;Serine/threonine-protein kinase 3 36kDa subunit;Serine/threonine-protein kinase 3 20kDa subunit	STK3	EDEEEEDGTMKRNATSPQVQRPSFMDYFDKQ	226	sp|Q13188|STK3_HUMAN Serine/threonine-protein kinase 3 OS=Homo sapiens OX=9606 GN=STK3 PE=1 SV=2;tr|A0A087WZ06|A0A087WZ06_HUMAN non-specific serine/threonine protein kinase OS=Homo sapiens OX=9606 GN=STK3 PE=1 SV=1	S	3	0.301	-0.533117	0.481831	0.325385	-1.23321	-1.01126	-1.26233	0.248243
A0A087WZ13	Ribonucleoprotein PTB-binding 1	RAVER1	__MAADVSVTHRPPLSPKSGAEVEAGDAAER	227	tr|A0A087WZ13|A0A087WZ13_HUMAN Ribonucleoprotein, PTB binding 1 OS=Homo sapiens OX=9606 GN=RAVER1 PE=1 SV=1;sp|Q8IY67|RAVR1_HUMAN Ribonucleoprotein PTB-binding 1 OS=Homo sapiens OX=9606 GN=RAVER1 PE=1 SV=1;tr|K7EKR9|K7EKR9_HUMAN Ribonucleoprotein, PTB bind	S	3	0.371831	0.0688234	0.408384	0.447	0.611134	0.631718	0.56884	0.47243
A0A087WZ13		RAVER1	REPALGPHGPSRHKMSPPPSGFGERSSGGSG	228	tr|A0A087WZ13|A0A087WZ13_HUMAN Ribonucleoprotein, PTB binding 1 OS=Homo sapiens OX=9606 GN=RAVER1 PE=1 SV=1;tr|K7EQG2|K7EQG2_HUMAN Ribonucleoprotein PTB-binding 1 (Fragment) OS=Homo sapiens OX=9606 PE=1 SV=1	S	3	1.40469	0.16954	-0.474253	-0.54126	-0.397665	-0.255171	-0.27257	-0.376817
A0A087WZ13		RAVER1	TPLGGQKRSFAHLLPSPEPSPEGSYVGQHSQ	229	tr|A0A087WZ13|A0A087WZ13_HUMAN Ribonucleoprotein, PTB binding 1 OS=Homo sapiens OX=9606 GN=RAVER1 PE=1 SV=1;tr|K7EQG2|K7EQG2_HUMAN Ribonucleoprotein PTB-binding 1 (Fragment) OS=Homo sapiens OX=9606 PE=1 SV=1	S	4	0.098872	-0.122244	-1.36986	0.099135	-0.914408	-1.02287	-0.721438	-0.807558
A0A087WZ13		RAVER1	GQKRSFAHLLPSPEPSPEGSYVGQHSQGLGG	230	tr|A0A087WZ13|A0A087WZ13_HUMAN Ribonucleoprotein, PTB binding 1 OS=Homo sapiens OX=9606 GN=RAVER1 PE=1 SV=1;tr|K7EQG2|K7EQG2_HUMAN Ribonucleoprotein PTB-binding 1 (Fragment) OS=Homo sapiens OX=9606 PE=1 SV=1	S	4	0.41227	-0.427889	-0.9432	0.099135	-0.933108	-1.54389	-0.898378	-0.618569
E5RHB5	Pleckstrin homology domain-containing family A member 2	PLEKHA2	EGSEPGSHTILRRSQSYIPTSGCRASTGPPL	231	tr|E5RHB5|E5RHB5_HUMAN Pleckstrin homology domain containing A2 OS=Homo sapiens OX=9606 GN=PLEKHA2 PE=1 SV=1;tr|A0A087WZ32|A0A087WZ32_HUMAN Pleckstrin homology domain containing A2 OS=Homo sapiens OX=9606 GN=PLEKHA2 PE=1 SV=1;tr|A0A087X038|A0A087X038_HUMAN	S	2	0.420546	0.083521	-0.886956	-0.749055	-0.719706	-0.603453	-0.671577	-0.830125
A0A087WZV0	Inositol hexakisphosphate and diphosphoinositol-pentakisphosphate kinase 2	PPIP5K2	HFFHHADEDDEEEDDSPPERQIVVGICSMAK	232	tr|A0A087WZV0|A0A087WZV0_HUMAN Inositol hexakisphosphate and diphosphoinositol-pentakisphosphate kinase OS=Homo sapiens OX=9606 GN=PPIP5K2 PE=1 SV=1;sp|O43314|VIP2_HUMAN Inositol hexakisphosphate and diphosphoinositol-pentakisphosphate kinase 2 OS=Homo sap	S	3	0.582093	-0.564242	-1.45567	-0.195984	-0.16854	-1.28244	-1.01319	-1.21729
A0A087WZV0	Inositol hexakisphosphate and diphosphoinositol-pentakisphosphate kinase 2	PPIP5K2	HCAGLFSTSVLGGSSSAPNLQDYARTHRKKL	233	tr|A0A087WZV0|A0A087WZV0_HUMAN Inositol hexakisphosphate and diphosphoinositol-pentakisphosphate kinase OS=Homo sapiens OX=9606 GN=PPIP5K2 PE=1 SV=1;sp|O43314|VIP2_HUMAN Inositol hexakisphosphate and diphosphoinositol-pentakisphosphate kinase 2 OS=Homo sap	S	3	0.435975	-0.517243	-0.919973	0.146995	-0.100829	-1.3577	-0.0468272	-1.02101
A0A087WZV0	Inositol hexakisphosphate and diphosphoinositol-pentakisphosphate kinase 2	PPIP5K2	LHYTSGVGTGRRRRRSGEQITSSPVSPKSLA	234	tr|A0A087WZV0|A0A087WZV0_HUMAN Inositol hexakisphosphate and diphosphoinositol-pentakisphosphate kinase OS=Homo sapiens OX=9606 GN=PPIP5K2 PE=1 SV=1;sp|O43314|VIP2_HUMAN Inositol hexakisphosphate and diphosphoinositol-pentakisphosphate kinase 2 OS=Homo sap	S	2	2.03744	0.063903	0.665376	0.685131	0.698514	0.729013	0.750216	0.761501
A0A087WZV0	Inositol hexakisphosphate and diphosphoinositol-pentakisphosphate kinase 2	PPIP5K2	VGTGRRRRRSGEQITSSPVSPKSLAFTSSIF	235	tr|A0A087WZV0|A0A087WZV0_HUMAN Inositol hexakisphosphate and diphosphoinositol-pentakisphosphate kinase OS=Homo sapiens OX=9606 GN=PPIP5K2 PE=1 SV=1;sp|O43314|VIP2_HUMAN Inositol hexakisphosphate and diphosphoinositol-pentakisphosphate kinase 2 OS=Homo sap	S	3	1.80617	-0.935882	-0.67582	-0.0156011	-0.0326449	-1.2387	-1.27553	-1.01748
A0A087WZV0	Inositol hexakisphosphate and diphosphoinositol-pentakisphosphate kinase 2	PPIP5K2	GTGRRRRRSGEQITSSPVSPKSLAFTSSIFG	236	tr|A0A087WZV0|A0A087WZV0_HUMAN Inositol hexakisphosphate and diphosphoinositol-pentakisphosphate kinase OS=Homo sapiens OX=9606 GN=PPIP5K2 PE=1 SV=1;sp|O43314|VIP2_HUMAN Inositol hexakisphosphate and diphosphoinositol-pentakisphosphate kinase 2 OS=Homo sap	S	3	0.0410399	0.0594452	0.173945	-1.00764	-0.991558	0.0472873	-0.903848	-0.790353
A0A087WZV0	Inositol hexakisphosphate and diphosphoinositol-pentakisphosphate kinase 2	PPIP5K2	RRRRRSGEQITSSPVSPKSLAFTSSIFGSWQ	237	tr|A0A087WZV0|A0A087WZV0_HUMAN Inositol hexakisphosphate and diphosphoinositol-pentakisphosphate kinase OS=Homo sapiens OX=9606 GN=PPIP5K2 PE=1 SV=1;sp|O43314|VIP2_HUMAN Inositol hexakisphosphate and diphosphoinositol-pentakisphosphate kinase 2 OS=Homo sap	S	3	1.54209	0.0793335	0.538778	0.561338	0.559534	0.602565	0.618286	0.6768
A0A087WZV0	Inositol hexakisphosphate and diphosphoinositol-pentakisphosphate kinase 2	PPIP5K2	RKVQLTYLPHGCPKTSSEEEDSRREEPSLLL	238	tr|A0A087WZV0|A0A087WZV0_HUMAN Inositol hexakisphosphate and diphosphoinositol-pentakisphosphate kinase OS=Homo sapiens OX=9606 GN=PPIP5K2 PE=1 SV=1;sp|O43314|VIP2_HUMAN Inositol hexakisphosphate and diphosphoinositol-pentakisphosphate kinase 2 OS=Homo sap	S	3	NaN	0	-1.36661	-0.780442	-0.742464	-0.979265	-0.99777	-0.938498
A0A087WZV0	Inositol hexakisphosphate and diphosphoinositol-pentakisphosphate kinase 2	PPIP5K2	KVQLTYLPHGCPKTSSEEEDSRREEPSLLLV	239	tr|A0A087WZV0|A0A087WZV0_HUMAN Inositol hexakisphosphate and diphosphoinositol-pentakisphosphate kinase OS=Homo sapiens OX=9606 GN=PPIP5K2 PE=1 SV=1;sp|O43314|VIP2_HUMAN Inositol hexakisphosphate and diphosphoinositol-pentakisphosphate kinase 2 OS=Homo sap	S	3	NaN	0	-1.40586	-1.42908	-1.12381	-0.993613	-1.2343	-0.517759
A0A669KAW5	Phospholipase DDHD1	DDHD1	NPAKEPTSVSENEGISTIPSPVTSPVLSRRH	240	tr|A0A669KAW5|A0A669KAW5_HUMAN DDHD domain containing 1 (Fragment) OS=Homo sapiens OX=9606 GN=DDHD1 PE=1 SV=1;tr|A0A669KB51|A0A669KB51_HUMAN DDHD domain containing 1 (Fragment) OS=Homo sapiens OX=9606 GN=DDHD1 PE=1 SV=1;tr|A0A6E1W401|A0A6E1W401_HUMAN DDHD	S	3	NaN	0	-1.0594	-1.23441	-0.552302	-1.09895	-1.15932	-1.21368
A0A669KAW5	Phospholipase DDHD1	DDHD1	EPTSVSENEGISTIPSPVTSPVLSRRHYGES	241	tr|A0A669KAW5|A0A669KAW5_HUMAN DDHD domain containing 1 (Fragment) OS=Homo sapiens OX=9606 GN=DDHD1 PE=1 SV=1;tr|A0A669KB51|A0A669KB51_HUMAN DDHD domain containing 1 (Fragment) OS=Homo sapiens OX=9606 GN=DDHD1 PE=1 SV=1;tr|A0A6E1W401|A0A6E1W401_HUMAN DDHD	S	3	0.406358	0.966054	1.46909	-1.54506	1.48963	1.40931	1.41885	1.48366
A0A669KAW5	Phospholipase DDHD1	DDHD1	VSENEGISTIPSPVTSPVLSRRHYGESITNI	242	tr|A0A669KAW5|A0A669KAW5_HUMAN DDHD domain containing 1 (Fragment) OS=Homo sapiens OX=9606 GN=DDHD1 PE=1 SV=1;tr|A0A669KB51|A0A669KB51_HUMAN DDHD domain containing 1 (Fragment) OS=Homo sapiens OX=9606 GN=DDHD1 PE=1 SV=1;tr|A0A6E1W401|A0A6E1W401_HUMAN DDHD	S	2	0.939872	-0.0542236	1.46909	1.51578	1.48963	1.40931	1.41885	1.48366
Q5T8P6	RNA-binding protein 26	RBM26	VYWHREGSTQQLQTTSPKVMQPLVQQPILPV	243	sp|Q5T8P6|RBM26_HUMAN RNA-binding protein 26 OS=Homo sapiens OX=9606 GN=RBM26 PE=1 SV=3;tr|A0A087X0H9|A0A087X0H9_HUMAN RNA binding motif protein 26 OS=Homo sapiens OX=9606 GN=RBM26 PE=1 SV=1	S	2	0.955756	-0.605103	-0.194511	-0.0231347	0.0250412	-0.965888	-0.0918133	-0.950212
Q5T8P6	RNA-binding protein 26	RBM26	KEEEREKKFSRRLNHSPPQSSSRYRENRSRD	244	sp|Q5T8P6|RBM26_HUMAN RNA-binding protein 26 OS=Homo sapiens OX=9606 GN=RBM26 PE=1 SV=3;tr|A0A087X0H9|A0A087X0H9_HUMAN RNA binding motif protein 26 OS=Homo sapiens OX=9606 GN=RBM26 PE=1 SV=1	S	3	0.090766	-0.0270064	-0.642492	-0.516279	-0.301328	-0.586101	-0.47658	-0.478438
Q5T8P6	RNA-binding protein 26	RBM26	TKKTWFDKPNFNRTNSPGFQKKVQFGNENTK	245	sp|Q5T8P6|RBM26_HUMAN RNA-binding protein 26 OS=Homo sapiens OX=9606 GN=RBM26 PE=1 SV=3;tr|A0A087X0H9|A0A087X0H9_HUMAN RNA binding motif protein 26 OS=Homo sapiens OX=9606 GN=RBM26 PE=1 SV=1	S	2	0.646409	-0.0719469	-0.590563	-0.437774	-0.505277	-0.585874	-0.540347	-0.623234
A0A087X0K9	Tight junction protein ZO-1	TJP1	NQLVWVSEGKADGATSDDLDLHDDRLSYLSA	246	tr|A0A087X0K9|A0A087X0K9_HUMAN Tight junction protein 1 OS=Homo sapiens OX=9606 GN=TJP1 PE=1 SV=2;tr|G3V1L9|G3V1L9_HUMAN Tight junction protein 1 OS=Homo sapiens OX=9606 GN=TJP1 PE=1 SV=2;sp|Q07157|ZO1_HUMAN Tight junction protein ZO-1 OS=Homo sapiens OX=9	S	4	0.507387	0.613366	-0.934559	-1.19365	-1.24486	-1.20312	-0.838058	0.50821
A0A087X0K9	Tight junction protein ZO-1	TJP1	DGATSDDLDLHDDRLSYLSAPGSEYSMYSTD	247	tr|A0A087X0K9|A0A087X0K9_HUMAN Tight junction protein 1 OS=Homo sapiens OX=9606 GN=TJP1 PE=1 SV=2;tr|G3V1L9|G3V1L9_HUMAN Tight junction protein 1 OS=Homo sapiens OX=9606 GN=TJP1 PE=1 SV=2;sp|Q07157|ZO1_HUMAN Tight junction protein ZO-1 OS=Homo sapiens OX=9	S	4	0.363421	-0.715527	0.341204	0.451307	-1.24982	-1.52887	0.352728	-1.42775
A0A087X0K9	Tight junction protein ZO-1	TJP1	TSDDLDLHDDRLSYLSAPGSEYSMYSTDSRH	248	tr|A0A087X0K9|A0A087X0K9_HUMAN Tight junction protein 1 OS=Homo sapiens OX=9606 GN=TJP1 PE=1 SV=2;tr|G3V1L9|G3V1L9_HUMAN Tight junction protein 1 OS=Homo sapiens OX=9606 GN=TJP1 PE=1 SV=2;sp|Q07157|ZO1_HUMAN Tight junction protein ZO-1 OS=Homo sapiens OX=9	S	4	0.801761	-0.668048	0.341204	0.451307	0.0746657	-0.822065	0.352728	-0.667631
A0A087X0K9	Tight junction protein ZO-1	TJP1	LDLHDDRLSYLSAPGSEYSMYSTDSRHTSDY	249	tr|A0A087X0K9|A0A087X0K9_HUMAN Tight junction protein 1 OS=Homo sapiens OX=9606 GN=TJP1 PE=1 SV=2;tr|G3V1L9|G3V1L9_HUMAN Tight junction protein 1 OS=Homo sapiens OX=9606 GN=TJP1 PE=1 SV=2;sp|Q07157|ZO1_HUMAN Tight junction protein ZO-1 OS=Homo sapiens OX=9	S	4	0.308628	-0.476136	0.341204	0.451307	0.0746657	-1.42217	0.352728	0.50821
A0A087X0K9	Tight junction protein ZO-1	TJP1	SPGFKPASQQKAEASSPVPYLSPETNPASST	250	tr|A0A087X0K9|A0A087X0K9_HUMAN Tight junction protein 1 OS=Homo sapiens OX=9606 GN=TJP1 PE=1 SV=2;tr|G3V1L9|G3V1L9_HUMAN Tight junction protein 1 OS=Homo sapiens OX=9606 GN=TJP1 PE=1 SV=2;sp|Q07157|ZO1_HUMAN Tight junction protein ZO-1 OS=Homo sapiens OX=9	S	3	2.12394	0.754679	-1.12725	-0.682803	-1.01617	-0.149073	-0.324374	-0.0887348
A0A087X0K9	Tight junction protein ZO-1	TJP1	ASQQKAEASSPVPYLSPETNPASSTSAVNHN	251	tr|A0A087X0K9|A0A087X0K9_HUMAN Tight junction protein 1 OS=Homo sapiens OX=9606 GN=TJP1 PE=1 SV=2;tr|G3V1L9|G3V1L9_HUMAN Tight junction protein 1 OS=Homo sapiens OX=9606 GN=TJP1 PE=1 SV=2;sp|Q07157|ZO1_HUMAN Tight junction protein ZO-1 OS=Homo sapiens OX=9	S	3	2.59213	0.913419	-1.051	-0.929162	-1.32227	-0.149073	-0.324374	-0.0887348
A0A087X0K9	Tight junction protein ZO-1	TJP1	VQRDERATLLNVPDLSDSIHSANASERDDIS	252	tr|A0A087X0K9|A0A087X0K9_HUMAN Tight junction protein 1 OS=Homo sapiens OX=9606 GN=TJP1 PE=1 SV=2;tr|G3V1L9|G3V1L9_HUMAN Tight junction protein 1 OS=Homo sapiens OX=9606 GN=TJP1 PE=1 SV=2;sp|Q07157|ZO1_HUMAN Tight junction protein ZO-1 OS=Homo sapiens OX=9	S	4	0.210254	0.308237	-0.953729	0.226938	-1.41003	0.0242682	-0.276187	-0.960194
A0A087X0K9	Tight junction protein ZO-1	TJP1	RDERATLLNVPDLSDSIHSANASERDDISEI	253	tr|A0A087X0K9|A0A087X0K9_HUMAN Tight junction protein 1 OS=Homo sapiens OX=9606 GN=TJP1 PE=1 SV=2;tr|G3V1L9|G3V1L9_HUMAN Tight junction protein 1 OS=Homo sapiens OX=9606 GN=TJP1 PE=1 SV=2;sp|Q07157|ZO1_HUMAN Tight junction protein ZO-1 OS=Homo sapiens OX=9	S	4	0.250912	0.28648	-1.0889	0.226938	-0.891043	0.0242682	-0.276187	-0.641642
A0A087X0K9	Tight junction protein ZO-1	TJP1	RATLLNVPDLSDSIHSANASERDDISEIQSL	254	tr|A0A087X0K9|A0A087X0K9_HUMAN Tight junction protein 1 OS=Homo sapiens OX=9606 GN=TJP1 PE=1 SV=2;tr|G3V1L9|G3V1L9_HUMAN Tight junction protein 1 OS=Homo sapiens OX=9606 GN=TJP1 PE=1 SV=2;sp|Q07157|ZO1_HUMAN Tight junction protein ZO-1 OS=Homo sapiens OX=9	S	4	0.152535	0.212268	-1.31868	0.226938	-0.668354	0.0242682	-0.276187	-0.871373
A0A087X0K9	Tight junction protein ZO-1	TJP1	HSANASERDDISEIQSLASDHSGRSHDRPPR	255	tr|A0A087X0K9|A0A087X0K9_HUMAN Tight junction protein 1 OS=Homo sapiens OX=9606 GN=TJP1 PE=1 SV=2;tr|G3V1L9|G3V1L9_HUMAN Tight junction protein 1 OS=Homo sapiens OX=9606 GN=TJP1 PE=1 SV=2;sp|Q07157|ZO1_HUMAN Tight junction protein ZO-1 OS=Homo sapiens OX=9	S	4	0.37895	0.423933	-1.12343	-0.801213	-0.61254	-1.30931	0.0898978	-0.0459798
A0A087X0K9	Tight junction protein ZO-1	TJP1	NASERDDISEIQSLASDHSGRSHDRPPRRSR	256	tr|A0A087X0K9|A0A087X0K9_HUMAN Tight junction protein 1 OS=Homo sapiens OX=9606 GN=TJP1 PE=1 SV=2;tr|G3V1L9|G3V1L9_HUMAN Tight junction protein 1 OS=Homo sapiens OX=9606 GN=TJP1 PE=1 SV=2;sp|Q07157|ZO1_HUMAN Tight junction protein ZO-1 OS=Homo sapiens OX=9	S	4	0.550673	0.631253	-1.03398	-1.38945	-0.844522	-1.41811	0.0898978	-0.0459798
A0A087X0K9	Tight junction protein ZO-1	TJP1	HNLLPSETAHKPDLSSKTPTSPKTLVKSHSL	257	tr|A0A087X0K9|A0A087X0K9_HUMAN Tight junction protein 1 OS=Homo sapiens OX=9606 GN=TJP1 PE=1 SV=2;tr|G3V1L9|G3V1L9_HUMAN Tight junction protein 1 OS=Homo sapiens OX=9606 GN=TJP1 PE=1 SV=2;sp|Q07157|ZO1_HUMAN Tight junction protein ZO-1 OS=Homo sapiens OX=9	S	4	NaN	0	-0.600976	-1.03799	-1.16564	-0.847984	-1.35548	-1.34515
A0A087X0K9	Tight junction protein ZO-1	TJP1	SETAHKPDLSSKTPTSPKTLVKSHSLAQPPE	258	tr|A0A087X0K9|A0A087X0K9_HUMAN Tight junction protein 1 OS=Homo sapiens OX=9606 GN=TJP1 PE=1 SV=2;tr|G3V1L9|G3V1L9_HUMAN Tight junction protein 1 OS=Homo sapiens OX=9606 GN=TJP1 PE=1 SV=2;sp|Q07157|ZO1_HUMAN Tight junction protein ZO-1 OS=Homo sapiens OX=9	S	4	1.21804	-0.941528	0.0879496	0.106954	0.153778	-0.117517	-1.31646	-1.04193
A0A087X0K9	Tight junction protein ZO-1	TJP1	KKVQIPVSRPDPEPVSDNEEDSYDEEIHDPR	259	tr|A0A087X0K9|A0A087X0K9_HUMAN Tight junction protein 1 OS=Homo sapiens OX=9606 GN=TJP1 PE=1 SV=2;tr|G3V1L9|G3V1L9_HUMAN Tight junction protein 1 OS=Homo sapiens OX=9606 GN=TJP1 PE=1 SV=2;sp|Q07157|ZO1_HUMAN Tight junction protein ZO-1 OS=Homo sapiens OX=9	S	4	0.365205	-0.0693329	1.65938	1.71043	1.70534	1.73003	1.47168	1.66542
A0A087X0K9	Tight junction protein ZO-1	TJP1	VSRPDPEPVSDNEEDSYDEEIHDPRSGRSGV	260	tr|A0A087X0K9|A0A087X0K9_HUMAN Tight junction protein 1 OS=Homo sapiens OX=9606 GN=TJP1 PE=1 SV=2;tr|G3V1L9|G3V1L9_HUMAN Tight junction protein 1 OS=Homo sapiens OX=9606 GN=TJP1 PE=1 SV=2;sp|Q07157|ZO1_HUMAN Tight junction protein ZO-1 OS=Homo sapiens OX=9	S	3	0.943088	-0.0204544	1.50094	1.53052	1.50493	1.48944	1.49968	1.4859
A0A087X0K9	Tight junction protein ZO-1	TJP1	DKQPYPSRPPFDNQHSQDLDSRQHPEESSER	261	tr|A0A087X0K9|A0A087X0K9_HUMAN Tight junction protein 1 OS=Homo sapiens OX=9606 GN=TJP1 PE=1 SV=2;tr|G3V1L9|G3V1L9_HUMAN Tight junction protein 1 OS=Homo sapiens OX=9606 GN=TJP1 PE=1 SV=2;sp|Q07157|ZO1_HUMAN Tight junction protein ZO-1 OS=Homo sapiens OX=9	S	4	0.648483	0.135064	-0.317964	-0.0905225	-0.12684	-0.0366581	0.0610534	-0.15453
A0A087X0K9	Tight junction protein ZO-1	TJP1	DEEYYRKQLSYFDRRSFENKPPAHIAASHLS	262	tr|A0A087X0K9|A0A087X0K9_HUMAN Tight junction protein 1 OS=Homo sapiens OX=9606 GN=TJP1 PE=1 SV=2;tr|G3V1L9|G3V1L9_HUMAN Tight junction protein 1 OS=Homo sapiens OX=9606 GN=TJP1 PE=1 SV=2;sp|Q07157|ZO1_HUMAN Tight junction protein ZO-1 OS=Homo sapiens OX=9	S	4	0.0980234	-0.0216399	-0.108622	-0.0213056	0.0501113	0.00113545	0.0301217	-0.175993
A0A087X0K9	Tight junction protein ZO-1	TJP1	WRFRGLRSSKRNLRKSREDLSAQPVQTKFPA	263	tr|A0A087X0K9|A0A087X0K9_HUMAN Tight junction protein 1 OS=Homo sapiens OX=9606 GN=TJP1 PE=1 SV=2;tr|G3V1L9|G3V1L9_HUMAN Tight junction protein 1 OS=Homo sapiens OX=9606 GN=TJP1 PE=1 SV=2;sp|Q07157|ZO1_HUMAN Tight junction protein ZO-1 OS=Homo sapiens OX=9	S	2	0.108459	-0.017419	1.36129	1.48425	1.52432	1.43311	1.4957	1.38878
A0A087X0K9	Tight junction protein ZO-1	TJP1	SASRERSLSPRSDRRSVASSQPAKPTKVTLV	264	tr|A0A087X0K9|A0A087X0K9_HUMAN Tight junction protein 1 OS=Homo sapiens OX=9606 GN=TJP1 PE=1 SV=2;tr|G3V1L9|G3V1L9_HUMAN Tight junction protein 1 OS=Homo sapiens OX=9606 GN=TJP1 PE=1 SV=2;sp|Q07157|ZO1_HUMAN Tight junction protein ZO-1 OS=Homo sapiens OX=9	S	2	0.927374	-0.160461	0.594273	0.667934	0.641966	0.328657	0.498913	0.595219
A0A087X0K9	Tight junction protein ZO-1	TJP1	RERSLSPRSDRRSVASSQPAKPTKVTLVKSR	265	tr|A0A087X0K9|A0A087X0K9_HUMAN Tight junction protein 1 OS=Homo sapiens OX=9606 GN=TJP1 PE=1 SV=2;tr|G3V1L9|G3V1L9_HUMAN Tight junction protein 1 OS=Homo sapiens OX=9606 GN=TJP1 PE=1 SV=2;sp|Q07157|ZO1_HUMAN Tight junction protein ZO-1 OS=Homo sapiens OX=9	S	2	0.927374	-0.160461	0.594273	0.667934	0.641966	0.328657	0.498913	0.595219
A0A087X0K9	Tight junction protein ZO-1	TJP1	ERSLSPRSDRRSVASSQPAKPTKVTLVKSRK	266	tr|A0A087X0K9|A0A087X0K9_HUMAN Tight junction protein 1 OS=Homo sapiens OX=9606 GN=TJP1 PE=1 SV=2;tr|G3V1L9|G3V1L9_HUMAN Tight junction protein 1 OS=Homo sapiens OX=9606 GN=TJP1 PE=1 SV=2;sp|Q07157|ZO1_HUMAN Tight junction protein ZO-1 OS=Homo sapiens OX=9	S	2	0.805783	-0.179065	0.146477	0.118062	0.242939	-0.104204	-0.106734	0.181222
A0A8Q3WKX9	Kanadaptin	SLC4A1AP	THFKETQTHENMSQLSEEEQNKDYQDCSKTT	267	tr|A0A8Q3WKX9|A0A8Q3WKX9_HUMAN Solute carrier family 4 member 1 adaptor protein OS=Homo sapiens OX=9606 GN=SLC4A1AP PE=1 SV=1;tr|A0A087X0M4|A0A087X0M4_HUMAN Solute carrier family 4 member 1 adaptor protein OS=Homo sapiens OX=9606 GN=SLC4A1AP PE=1 SV=1;tr|A	S	3	1.22752	-0.158994	0.589631	0.629658	0.690383	0.379054	0.491402	0.562233
A0A8Q3WKX9	Kanadaptin	SLC4A1AP	KQQQILLEKKMLGEDSDEEEEMDTSERKINA	268	tr|A0A8Q3WKX9|A0A8Q3WKX9_HUMAN Solute carrier family 4 member 1 adaptor protein OS=Homo sapiens OX=9606 GN=SLC4A1AP PE=1 SV=1;tr|A0A087X0M4|A0A087X0M4_HUMAN Solute carrier family 4 member 1 adaptor protein OS=Homo sapiens OX=9606 GN=SLC4A1AP PE=1 SV=1;tr|A	S	2	0.112464	-0.0166655	0.514185	0.544977	0.555869	0.586811	0.55987	0.418354
A0A8Q3WKX9	Kanadaptin	SLC4A1AP	RKRKAKNWEDEDFYDSDDDTFLDRTGLIEKK	269	tr|A0A8Q3WKX9|A0A8Q3WKX9_HUMAN Solute carrier family 4 member 1 adaptor protein OS=Homo sapiens OX=9606 GN=SLC4A1AP PE=1 SV=1;tr|A0A087X0M4|A0A087X0M4_HUMAN Solute carrier family 4 member 1 adaptor protein OS=Homo sapiens OX=9606 GN=SLC4A1AP PE=1 SV=1;tr|A	S	3	0.424952	0.328362	-0.504889	-0.177687	-1.12325	0.0796845	-0.402512	-0.497912
A0A0D9SGH2	Trafficking kinesin-binding protein 1	TRAK1	SEPESVCSTPLKRNESSSSVQNYFHLDSLQK	270	tr|A0A0D9SGH2|A0A0D9SGH2_HUMAN Trafficking kinesin protein 1 OS=Homo sapiens OX=9606 GN=TRAK1 PE=1 SV=1;tr|A0A5F9ZH95|A0A5F9ZH95_HUMAN Trafficking kinesin protein 1 OS=Homo sapiens OX=9606 GN=TRAK1 PE=1 SV=1;tr|A0A087X0N0|A0A087X0N0_HUMAN Trafficking kines	S	3	0.245522	-0.0457339	0.271165	0.209284	0.120645	0.114475	0.0781061	0.271311
A0A0D9SGH2	Trafficking kinesin-binding protein 1	TRAK1	PESVCSTPLKRNESSSSVQNYFHLDSLQKKL	271	tr|A0A0D9SGH2|A0A0D9SGH2_HUMAN Trafficking kinesin protein 1 OS=Homo sapiens OX=9606 GN=TRAK1 PE=1 SV=1;tr|A0A5F9ZH95|A0A5F9ZH95_HUMAN Trafficking kinesin protein 1 OS=Homo sapiens OX=9606 GN=TRAK1 PE=1 SV=1;tr|A0A087X0N0|A0A087X0N0_HUMAN Trafficking kines	S	3	0.096856	0.148791	0.271165	-0.844058	-0.630777	-1.10671	0.0781061	0.271311
A0A0D9SGH2	Trafficking kinesin-binding protein 1	TRAK1	ESVCSTPLKRNESSSSVQNYFHLDSLQKKLK	272	tr|A0A0D9SGH2|A0A0D9SGH2_HUMAN Trafficking kinesin protein 1 OS=Homo sapiens OX=9606 GN=TRAK1 PE=1 SV=1;tr|A0A5F9ZH95|A0A5F9ZH95_HUMAN Trafficking kinesin protein 1 OS=Homo sapiens OX=9606 GN=TRAK1 PE=1 SV=1;tr|A0A087X0N0|A0A087X0N0_HUMAN Trafficking kines	S	3	1.3021	-0.944253	-0.57967	0.209284	0.120645	-1.48787	-0.771926	-0.822709
A0A804HLJ3	Lysine-specific demethylase 6A	KDM6A	MTADAVCSPSHGDSKSPGLLSSDNPQLSALL	273	tr|A0A804HLJ3|A0A804HLJ3_HUMAN Lysine demethylase 6A OS=Homo sapiens OX=9606 GN=KDM6A PE=1 SV=1;tr|H0Y6I7|H0Y6I7_HUMAN [histone H3]-trimethyl-L-lysine(27) demethylase (Fragment) OS=Homo sapiens OX=9606 GN=KDM6A PE=1 SV=1;tr|A0A6Q8PHJ0|A0A6Q8PHJ0_HUMAN Lysi	S	3	0.319198	-0.0988207	-0.735487	-0.685671	-0.62697	-0.550319	-0.969509	-0.824763
A0A087X0Z0	Rho GTPase-activating protein 23	ARHGAP23	_____________SKSCDDGLNTFRDEGRVL	274	tr|A0A087X0Z0|A0A087X0Z0_HUMAN Rho GTPase-activating protein 23 (Fragment) OS=Homo sapiens OX=9606 GN=ARHGAP23 PE=1 SV=1;tr|A0A9L9PXQ2|A0A9L9PXQ2_HUMAN Rho GTPase activating protein 23 OS=Homo sapiens OX=9606 GN=ARHGAP23 PE=1 SV=1;tr|A0A9L9PXS4|A0A9L9PXS4_	S	3	0.958906	0.0638492	-0.619071	-0.617875	-0.568708	-0.551552	-0.487088	-0.575467
A0A087X159	Single-stranded DNA-binding protein 2	SSBP2	NGSLGSGDMDSISKNSPNNMSLSNQPGTPRD	275	tr|A0A087X159|A0A087X159_HUMAN Single stranded DNA binding protein 2 OS=Homo sapiens OX=9606 GN=SSBP2 PE=1 SV=1;sp|P81877|SSBP2_HUMAN Single-stranded DNA-binding protein 2 OS=Homo sapiens OX=9606 GN=SSBP2 PE=1 SV=2;tr|H0Y9V4|H0Y9V4_HUMAN Single stranded DN	S	2	0.424118	-0.304643	-0.120817	-0.0824397	-0.291086	-0.183691	-1.06878	-0.155802
A0A087X1M6	Fibronectin type-III domain-containing protein 3A	FNDC3A	KKLKDRQGTQKDKMSSPPSSPQKCPSPINEH	276	tr|A0A087X1M6|A0A087X1M6_HUMAN Fibronectin type III domain containing 3A OS=Homo sapiens OX=9606 GN=FNDC3A PE=1 SV=1;tr|G5E9X3|G5E9X3_HUMAN Fibronectin type III domain containing 3A OS=Homo sapiens OX=9606 GN=FNDC3A PE=1 SV=1;sp|Q9Y2H6|FND3A_HUMAN Fibronec	S	2	0.0894099	-0.0639869	-1.02595	-0.82189	-1.52233	-1.05603	-1.02562	-1.48048
A0A087X1S3		HUWE1	EEMETDMDVADVAMESSPGSSISMEHRLDVE	277	tr|A0A087X1S3|A0A087X1S3_HUMAN HECT, UBA and WWE domain containing E3 ubiquitin protein ligase 1 (Fragment) OS=Homo sapiens OX=9606 GN=HUWE1 PE=1 SV=1	S	4	NaN	0	-0.643092	-1.29583	-1.1204	-1.17771	-0.996418	-0.72918
A0A087X1S3		HUWE1	EMETDMDVADVAMESSPGSSISMEHRLDVEL	278	tr|A0A087X1S3|A0A087X1S3_HUMAN HECT, UBA and WWE domain containing E3 ubiquitin protein ligase 1 (Fragment) OS=Homo sapiens OX=9606 GN=HUWE1 PE=1 SV=1	S	4	0.80407	-0.862151	0.118757	-1.31372	0.198719	-1.20196	-1.30427	-1.07646
A0A087X1W8	Cell adhesion molecule 1	CADM1	DADTAIINAEGGQNNSEEKKEYFI_______	279	tr|A0A087X1W8|A0A087X1W8_HUMAN Cell adhesion molecule 1 (Fragment) OS=Homo sapiens OX=9606 GN=CADM1 PE=1 SV=1;tr|A0A0A0MTJ8|A0A0A0MTJ8_HUMAN Cell adhesion molecule 1 (Fragment) OS=Homo sapiens OX=9606 GN=CADM1 PE=1 SV=1;tr|X5DQS5|X5DQS5_HUMAN Cell adhesion	S	3	0.748836	-0.424431	-0.475723	-0.321709	-0.558831	-1.36512	-0.5336	-0.730836
A0A8Q3SIA5	Protocadherin-7	PCDH7	YKSSSPLPTVQLHPQSPTAGKKHQAVQDLPP	280	tr|A0A8Q3SIA5|A0A8Q3SIA5_HUMAN Protocadherin 7 OS=Homo sapiens OX=9606 GN=PCDH7 PE=1 SV=1;tr|A0A8Q3SI92|A0A8Q3SI92_HUMAN Protocadherin 7 OS=Homo sapiens OX=9606 GN=PCDH7 PE=1 SV=1;tr|A0A8Q3SI47|A0A8Q3SI47_HUMAN Protocadherin 7 OS=Homo sapiens OX=9606 GN=PC	S	3	0.322895	-0.247811	-0.457691	-1.39068	-1.09833	-1.20507	-1.50613	-0.978933
H0YJP0	E3 ubiquitin-protein ligase HECTD1	HECTD1	VSSLLAAGAPMSSSASVPNLSSRETSSLESF	281	tr|H0YJP0|H0YJP0_HUMAN E3 ubiquitin-protein ligase OS=Homo sapiens OX=9606 GN=HECTD1 PE=1 SV=3;tr|A0A8I5QJU2|A0A8I5QJU2_HUMAN E3 ubiquitin-protein ligase OS=Homo sapiens OX=9606 GN=HECTD1 PE=1 SV=1;tr|A0A087X2H1|A0A087X2H1_HUMAN E3 ubiquitin-protein ligase	S	3	0.332406	0.184918	-0.723434	-0.0837888	-0.0245516	-0.0487416	-0.192183	-0.0360952
H0YJP0	E3 ubiquitin-protein ligase HECTD1	HECTD1	SAGSTGRIPGLRRLDSSGERSHRQLIDCIRS	282	tr|H0YJP0|H0YJP0_HUMAN E3 ubiquitin-protein ligase OS=Homo sapiens OX=9606 GN=HECTD1 PE=1 SV=3;tr|A0A8I5QJU2|A0A8I5QJU2_HUMAN E3 ubiquitin-protein ligase OS=Homo sapiens OX=9606 GN=HECTD1 PE=1 SV=1;tr|A0A087X2H1|A0A087X2H1_HUMAN E3 ubiquitin-protein ligase	S	2	0.662648	-0.216961	-0.676497	-0.483759	-0.194549	-0.697387	-0.573139	-0.735161
H0YJP0	E3 ubiquitin-protein ligase HECTD1	HECTD1	ARTNATNNMNLSRSSSDNNTNTLGRNVMSTA	283	tr|H0YJP0|H0YJP0_HUMAN E3 ubiquitin-protein ligase OS=Homo sapiens OX=9606 GN=HECTD1 PE=1 SV=3;tr|A0A8I5QJU2|A0A8I5QJU2_HUMAN E3 ubiquitin-protein ligase OS=Homo sapiens OX=9606 GN=HECTD1 PE=1 SV=1;tr|A0A087X2H1|A0A087X2H1_HUMAN E3 ubiquitin-protein ligase	S	2	0.495467	-0.0818045	0.00827126	0.117901	0.225459	-0.0354809	0.068486	0.073213
H0YJP0	E3 ubiquitin-protein ligase HECTD1	HECTD1	RLGVISKVSTLAGPSSDDENEEESKPEKEDE	284	tr|H0YJP0|H0YJP0_HUMAN E3 ubiquitin-protein ligase OS=Homo sapiens OX=9606 GN=HECTD1 PE=1 SV=3;tr|A0A8I5QJU2|A0A8I5QJU2_HUMAN E3 ubiquitin-protein ligase OS=Homo sapiens OX=9606 GN=HECTD1 PE=1 SV=1;tr|A0A087X2H1|A0A087X2H1_HUMAN E3 ubiquitin-protein ligase	S	3	1.23249	0.149772	0.416748	0.409801	0.57378	0.653763	0.586328	0.609553
A0A088AWN2	WD repeat-containing protein 20	WDR20	RDRANSTQSRLSKRNSTDSRPVSVTYRFGSV	285	tr|A0A088AWN2|A0A088AWN2_HUMAN WD repeat domain 20 OS=Homo sapiens OX=9606 GN=WDR20 PE=1 SV=1;sp|Q8TBZ3|WDR20_HUMAN WD repeat-containing protein 20 OS=Homo sapiens OX=9606 GN=WDR20 PE=1 SV=2	S	3	0.687838	-0.0597328	0.124686	0.22635	0.150095	0.130292	0.134418	0.0572225
A0A088AWN2	WD repeat-containing protein 20	WDR20	ANSTQSRLSKRNSTDSRPVSVTYRFGSVGQD	286	tr|A0A088AWN2|A0A088AWN2_HUMAN WD repeat domain 20 OS=Homo sapiens OX=9606 GN=WDR20 PE=1 SV=1;sp|Q8TBZ3|WDR20_HUMAN WD repeat-containing protein 20 OS=Homo sapiens OX=9606 GN=WDR20 PE=1 SV=2	S	3	0.687838	-0.0597328	0.124686	0.22635	0.150095	0.130292	0.134418	0.0572225
A0A088AWN2	WD repeat-containing protein 20	WDR20	SVTTPGNSVPPPLPRSNSLPHSAVSNAGSKS	287	tr|A0A088AWN2|A0A088AWN2_HUMAN WD repeat domain 20 OS=Homo sapiens OX=9606 GN=WDR20 PE=1 SV=1;sp|Q8TBZ3|WDR20_HUMAN WD repeat-containing protein 20 OS=Homo sapiens OX=9606 GN=WDR20 PE=1 SV=2	S	2	0.924952	-0.542467	0.0116082	-0.754237	-0.733301	-1.21313	-0.840066	-1.05013
A0A088AWN2	WD repeat-containing protein 20	WDR20	TTPGNSVPPPLPRSNSLPHSAVSNAGSKSSV	288	tr|A0A088AWN2|A0A088AWN2_HUMAN WD repeat domain 20 OS=Homo sapiens OX=9606 GN=WDR20 PE=1 SV=1;sp|Q8TBZ3|WDR20_HUMAN WD repeat-containing protein 20 OS=Homo sapiens OX=9606 GN=WDR20 PE=1 SV=2	S	3	0.3157	-0.409676	0.331175	0.372067	0.40745	0.5373	-1.099	0.443366
A0A8V8TRI9	Dedicator of cytokinesis protein 9	DOCK9	DTLHRAYSKVTEVMHSGRRLLGTYFRVAFFG	289	tr|A0A8V8TRI9|A0A8V8TRI9_HUMAN Dedicator of cytokinesis 9 OS=Homo sapiens OX=9606 GN=DOCK9 PE=1 SV=1;tr|A0A8V8TQS9|A0A8V8TQS9_HUMAN Dedicator of cytokinesis 9 OS=Homo sapiens OX=9606 GN=DOCK9 PE=1 SV=1;tr|X6RGR3|X6RGR3_HUMAN Dedicator of cytokinesis 9 OS=H	S	2	0.399394	0.0663222	-0.743358	-0.86131	-0.908709	-0.676081	-0.846304	-0.792025
A0A096LNM2	F-box/WD repeat-containing protein 5	FBXW5	AGDPATSPCRIFDLGSDNEEVVAGPAPAHAK	290	tr|A0A096LNM2|A0A096LNM2_HUMAN F-box and WD repeat domain containing 5 (Fragment) OS=Homo sapiens OX=9606 GN=FBXW5 PE=1 SV=1;sp|Q969U6|FBXW5_HUMAN F-box/WD repeat-containing protein 5 OS=Homo sapiens OX=9606 GN=FBXW5 PE=1 SV=1	S	3	0.330838	-0.224779	-0.330318	-0.2298	-0.257348	-0.286445	-1.04864	-0.156722
A0A096LNU0	Colorectal mutant cancer protein	MCC	RELQTRLQSVQATGPSSPGRLTSTNRPINPS	291	tr|A0A096LNU0|A0A096LNU0_HUMAN MCC regulator of WNT signaling pathway OS=Homo sapiens OX=9606 GN=MCC PE=1 SV=1;tr|D6REY2|D6REY2_HUMAN MCC regulator of WNT signaling pathway OS=Homo sapiens OX=9606 GN=MCC PE=1 SV=1;sp|P23508|CRCM_HUMAN Colorectal mutant can	S	2	0.649211	0.317482	-1.49276	-0.8282	-1.09895	-0.928605	-0.932129	-0.606738
A0A096LNU0	Colorectal mutant cancer protein	MCC	ELQTRLQSVQATGPSSPGRLTSTNRPINPST	292	tr|A0A096LNU0|A0A096LNU0_HUMAN MCC regulator of WNT signaling pathway OS=Homo sapiens OX=9606 GN=MCC PE=1 SV=1;tr|D6REY2|D6REY2_HUMAN MCC regulator of WNT signaling pathway OS=Homo sapiens OX=9606 GN=MCC PE=1 SV=1;sp|P23508|CRCM_HUMAN Colorectal mutant can	S	2	0.0161259	0.0048814	-0.892261	-0.668017	-0.624773	-0.697299	-0.641143	-0.831965
P30566	Adenylosuccinate lyase	ADSL	_______MAAGGDHGSPDSYRSPLASRYASP	293	sp|P30566|PUR8_HUMAN Adenylosuccinate lyase OS=Homo sapiens OX=9606 GN=ADSL PE=1 SV=2;tr|A0A7P0Z472|A0A7P0Z472_HUMAN Adenylosuccinate lyase OS=Homo sapiens OX=9606 GN=ADSL PE=1 SV=1;tr|A0A7P0T9A7|A0A7P0T9A7_HUMAN Adenylosuccinate lyase OS=Homo sapiens OX=9	S	2	0.477455	0.0666676	0.686795	0.813416	0.790899	0.809889	0.91898	0.762243
P30566	Adenylosuccinate lyase	ADSL	____MAAGGDHGSPDSYRSPLASRYASPEMC	294	sp|P30566|PUR8_HUMAN Adenylosuccinate lyase OS=Homo sapiens OX=9606 GN=ADSL PE=1 SV=2;tr|A0A7P0Z472|A0A7P0Z472_HUMAN Adenylosuccinate lyase OS=Homo sapiens OX=9606 GN=ADSL PE=1 SV=1;tr|A0A7P0T9A7|A0A7P0T9A7_HUMAN Adenylosuccinate lyase OS=Homo sapiens OX=9	S	3	NaN	0	-1.30354	-0.828119	-0.899003	-1.22486	-0.748328	-0.988924
P30566	Adenylosuccinate lyase	ADSL	_MAAGGDHGSPDSYRSPLASRYASPEMCFVF	295	sp|P30566|PUR8_HUMAN Adenylosuccinate lyase OS=Homo sapiens OX=9606 GN=ADSL PE=1 SV=2;tr|A0A7P0Z472|A0A7P0Z472_HUMAN Adenylosuccinate lyase OS=Homo sapiens OX=9606 GN=ADSL PE=1 SV=1;tr|A0A7P0T9A7|A0A7P0T9A7_HUMAN Adenylosuccinate lyase OS=Homo sapiens OX=9	S	3	0.859844	0.12334	0.0554096	0.179236	0.021243	0.122305	0.280848	0.222756
A0A096LP25	AP2-associated protein kinase 1	AAK1	PSSPKTQRAGHRRILSDVTHSAVFGVPASKS	296	tr|A0A096LP25|A0A096LP25_HUMAN AP2 associated kinase 1 OS=Homo sapiens OX=9606 GN=AAK1 PE=1 SV=2;sp|Q2M2I8|AAK1_HUMAN AP2-associated protein kinase 1 OS=Homo sapiens OX=9606 GN=AAK1 PE=1 SV=3;tr|E9PG46|E9PG46_HUMAN AP2 associated kinase 1 OS=Homo sapiens O	S	3	0.110472	0.0180619	0.0287808	0.0104581	0.116252	0.148649	0.0820442	-0.0210167
A0A096LP25	AP2-associated protein kinase 1	AAK1	SDVTHSAVFGVPASKSTQLLQAAAAEASLNK	297	tr|A0A096LP25|A0A096LP25_HUMAN AP2 associated kinase 1 OS=Homo sapiens OX=9606 GN=AAK1 PE=1 SV=2;sp|Q2M2I8|AAK1_HUMAN AP2-associated protein kinase 1 OS=Homo sapiens OX=9606 GN=AAK1 PE=1 SV=3	S	2	2.05785	-0.282461	0.295643	0.482341	0.391313	0.139069	0.0599945	0.12285
A0A096LP25	AP2-associated protein kinase 1	AAK1	PPAVQGQKVGSLTPPSSPKTQRAGHRRILSD	298	tr|A0A096LP25|A0A096LP25_HUMAN AP2 associated kinase 1 OS=Homo sapiens OX=9606 GN=AAK1 PE=1 SV=2;sp|Q2M2I8|AAK1_HUMAN AP2-associated protein kinase 1 OS=Homo sapiens OX=9606 GN=AAK1 PE=1 SV=3;tr|E9PG46|E9PG46_HUMAN AP2 associated kinase 1 OS=Homo sapiens O	S	2	1.95882	-0.155818	1.01654	1.0917	1.04207	0.880942	0.946076	0.855839
A0A0A0MQR4	Protein capicua homolog	CIC	RFAELPEFRPEEVLPSPTLQSLATSPRAILG	299	tr|A0A0A0MQR4|A0A0A0MQR4_HUMAN Capicua transcriptional repressor OS=Homo sapiens OX=9606 GN=CIC PE=1 SV=1;tr|I3L2J0|I3L2J0_HUMAN Capicua transcriptional repressor OS=Homo sapiens OX=9606 GN=CIC PE=1 SV=1;tr|A0A7P0T9K5|A0A7P0T9K5_HUMAN Capicua transcription	S	3	0.447541	-0.680861	1.01622	1.1007	0.963142	1.02689	-0.959925	0.970517
A0A0A0MQR4	Protein capicua homolog	CIC	PEEVLPSPTLQSLATSPRAILGSYRKKRKNS	300	tr|A0A0A0MQR4|A0A0A0MQR4_HUMAN Capicua transcriptional repressor OS=Homo sapiens OX=9606 GN=CIC PE=1 SV=1;tr|I3L2J0|I3L2J0_HUMAN Capicua transcriptional repressor OS=Homo sapiens OX=9606 GN=CIC PE=1 SV=1;tr|A0A7P0T9K5|A0A7P0T9K5_HUMAN Capicua transcription	S	3	0.245784	-0.59602	1.01622	-1.1339	0.963142	-0.83158	-1.08154	0.970517
A0A0A0MQR4	Protein capicua homolog	CIC	LGSYRKKRKNSTDLDSAPEDPTSPKRKMRRR	301	tr|A0A0A0MQR4|A0A0A0MQR4_HUMAN Capicua transcriptional repressor OS=Homo sapiens OX=9606 GN=CIC PE=1 SV=1;tr|I3L2J0|I3L2J0_HUMAN Capicua transcriptional repressor OS=Homo sapiens OX=9606 GN=CIC PE=1 SV=1;tr|A0A7P0T9K5|A0A7P0T9K5_HUMAN Capicua transcription	S	3	0.986124	-0.887921	0.310115	0.315523	0.240484	-1.02467	-1.0166	0.243628
A0A0A0MQR4	Protein capicua homolog	CIC	RKNSTDLDSAPEDPTSPKRKMRRRSSCSSEP	302	tr|A0A0A0MQR4|A0A0A0MQR4_HUMAN Capicua transcriptional repressor OS=Homo sapiens OX=9606 GN=CIC PE=1 SV=1;tr|I3L2J0|I3L2J0_HUMAN Capicua transcriptional repressor OS=Homo sapiens OX=9606 GN=CIC PE=1 SV=1;tr|A0A7P0T9K5|A0A7P0T9K5_HUMAN Capicua transcription	S	3	0.798146	-0.213333	0.805968	0.80298	0.784641	0.539559	0.396999	0.817031
A0A0A0MQR4	Protein capicua homolog	CIC	KAHPDWKWCNKDRKKSSSEAKPTSLGLAGGH	303	tr|A0A0A0MQR4|A0A0A0MQR4_HUMAN Capicua transcriptional repressor OS=Homo sapiens OX=9606 GN=CIC PE=1 SV=1;tr|I3L2J0|I3L2J0_HUMAN Capicua transcriptional repressor OS=Homo sapiens OX=9606 GN=CIC PE=1 SV=1;tr|A0A7P0T9K5|A0A7P0T9K5_HUMAN Capicua transcription	S	3	NaN	0	-1.24003	-1.17815	-1.85749	-1.14597	-1.17026	-1.37074
A0A0A0MQR4	Protein capicua homolog	CIC	AHPDWKWCNKDRKKSSSEAKPTSLGLAGGHK	304	tr|A0A0A0MQR4|A0A0A0MQR4_HUMAN Capicua transcriptional repressor OS=Homo sapiens OX=9606 GN=CIC PE=1 SV=1;tr|I3L2J0|I3L2J0_HUMAN Capicua transcriptional repressor OS=Homo sapiens OX=9606 GN=CIC PE=1 SV=1;tr|A0A7P0T9K5|A0A7P0T9K5_HUMAN Capicua transcription	S	3	NaN	0	-1.0488	-0.979987	-1.10817	-0.93255	-1.04708	-1.40736
A0A0A0MQR4	Protein capicua homolog	CIC	HPDWKWCNKDRKKSSSEAKPTSLGLAGGHKE	305	tr|A0A0A0MQR4|A0A0A0MQR4_HUMAN Capicua transcriptional repressor OS=Homo sapiens OX=9606 GN=CIC PE=1 SV=1;tr|I3L2J0|I3L2J0_HUMAN Capicua transcriptional repressor OS=Homo sapiens OX=9606 GN=CIC PE=1 SV=1;tr|A0A7P0T9K5|A0A7P0T9K5_HUMAN Capicua transcription	S	3	NaN	0	-1.06339	-0.871531	-0.391997	-0.872427	-1.51355	-1.12496
F5H0Q6	CLK4-associating serine/arginine rich protein	CLASRP	GRRHSGGGSRDGHRYSRSPARRGGYGPRRRS	306	tr|F5H0Q6|F5H0Q6_HUMAN CLK4 associating serine/arginine rich protein OS=Homo sapiens OX=9606 GN=CLASRP PE=1 SV=2;tr|A0A0A0MQS2|A0A0A0MQS2_HUMAN CLK4 associating serine/arginine rich protein OS=Homo sapiens OX=9606 GN=CLASRP PE=1 SV=1;sp|Q8N2M8|CLASR_HUMAN	S	3	0.697902	0.66479	1.43502	1.14344	0.0315846	1.63594	1.38729	1.58118
F5H0Q6	CLK4-associating serine/arginine rich protein	CLASRP	RHSGGGSRDGHRYSRSPARRGGYGPRRRSRS	307	tr|F5H0Q6|F5H0Q6_HUMAN CLK4 associating serine/arginine rich protein OS=Homo sapiens OX=9606 GN=CLASRP PE=1 SV=2;tr|A0A0A0MQS2|A0A0A0MQS2_HUMAN CLK4 associating serine/arginine rich protein OS=Homo sapiens OX=9606 GN=CLASRP PE=1 SV=1;sp|Q8N2M8|CLASR_HUMAN	S	3	0.697902	0.66479	1.43502	1.14344	0.0315846	1.63594	1.38729	1.58118
F5H0Q6	CLK4-associating serine/arginine rich protein	CLASRP	RSPTPGREEKITFITSFGGSDEEAAAAAAAA	308	tr|F5H0Q6|F5H0Q6_HUMAN CLK4 associating serine/arginine rich protein OS=Homo sapiens OX=9606 GN=CLASRP PE=1 SV=2;tr|A0A0A0MQS2|A0A0A0MQS2_HUMAN CLK4 associating serine/arginine rich protein OS=Homo sapiens OX=9606 GN=CLASRP PE=1 SV=1;sp|Q8N2M8|CLASR_HUMAN	S	4	0.0712743	-0.109099	-1.10892	0.0612123	-0.0261194	0.0558683	-1.21006	-0.246934
F5H0Q6	CLK4-associating serine/arginine rich protein	CLASRP	PGREEKITFITSFGGSDEEAAAAAAAAAASG	309	tr|F5H0Q6|F5H0Q6_HUMAN CLK4 associating serine/arginine rich protein OS=Homo sapiens OX=9606 GN=CLASRP PE=1 SV=2;tr|A0A0A0MQS2|A0A0A0MQS2_HUMAN CLK4 associating serine/arginine rich protein OS=Homo sapiens OX=9606 GN=CLASRP PE=1 SV=1;sp|Q8N2M8|CLASR_HUMAN	S	4	0.221208	-0.0916206	0.240189	0.699173	0.63976	0.578751	0.342439	0.38307
F5H0Q6	CLK4-associating serine/arginine rich protein	CLASRP	REKEREEWERQYSRQSRSPSPRYSREYSSSR	310	tr|F5H0Q6|F5H0Q6_HUMAN CLK4 associating serine/arginine rich protein OS=Homo sapiens OX=9606 GN=CLASRP PE=1 SV=2;tr|A0A0A0MQS2|A0A0A0MQS2_HUMAN CLK4 associating serine/arginine rich protein OS=Homo sapiens OX=9606 GN=CLASRP PE=1 SV=1;sp|Q8N2M8|CLASR_HUMAN	S	3	0.61516	0.461005	-0.364736	-0.901765	-0.965047	0.143694	-0.803499	-0.188728
F5H0Q6	CLK4-associating serine/arginine rich protein	CLASRP	KEREEWERQYSRQSRSPSPRYSREYSSSRRR	311	tr|F5H0Q6|F5H0Q6_HUMAN CLK4 associating serine/arginine rich protein OS=Homo sapiens OX=9606 GN=CLASRP PE=1 SV=2;tr|A0A0A0MQS2|A0A0A0MQS2_HUMAN CLK4 associating serine/arginine rich protein OS=Homo sapiens OX=9606 GN=CLASRP PE=1 SV=1;sp|Q8N2M8|CLASR_HUMAN	S	2	0.622166	0.472315	-0.364736	-0.884443	-1.0163	0.143694	-0.803499	-0.188728
F5H0Q6	CLK4-associating serine/arginine rich protein	CLASRP	REEWERQYSRQSRSPSPRYSREYSSSRRRSR	312	tr|F5H0Q6|F5H0Q6_HUMAN CLK4 associating serine/arginine rich protein OS=Homo sapiens OX=9606 GN=CLASRP PE=1 SV=2;tr|A0A0A0MQS2|A0A0A0MQS2_HUMAN CLK4 associating serine/arginine rich protein OS=Homo sapiens OX=9606 GN=CLASRP PE=1 SV=1;sp|Q8N2M8|CLASR_HUMAN	S	2	0.62182	0.625484	-0.364736	-0.778673	-1.58158	0.143694	-0.803499	-0.188728
F5H0Q6	CLK4-associating serine/arginine rich protein	CLASRP	SPARRGGYGPRRRSRSRSHSGDRYRRGGRGL	313	tr|F5H0Q6|F5H0Q6_HUMAN CLK4 associating serine/arginine rich protein OS=Homo sapiens OX=9606 GN=CLASRP PE=1 SV=2;tr|A0A0A0MQS2|A0A0A0MQS2_HUMAN CLK4 associating serine/arginine rich protein OS=Homo sapiens OX=9606 GN=CLASRP PE=1 SV=1;sp|Q8N2M8|CLASR_HUMAN	S	2	0.640515	0.173556	0.632439	0.402795	0.230872	0.655936	0.526234	0.604603
F5H0Q6	CLK4-associating serine/arginine rich protein	CLASRP	ARRGGYGPRRRSRSRSHSGDRYRRGGRGLRH	314	tr|F5H0Q6|F5H0Q6_HUMAN CLK4 associating serine/arginine rich protein OS=Homo sapiens OX=9606 GN=CLASRP PE=1 SV=2;tr|A0A0A0MQS2|A0A0A0MQS2_HUMAN CLK4 associating serine/arginine rich protein OS=Homo sapiens OX=9606 GN=CLASRP PE=1 SV=1;sp|Q8N2M8|CLASR_HUMAN	S	2	0.640515	0.173556	0.632439	0.402795	0.230872	0.655936	0.526234	0.604603
F5H0Q6	CLK4-associating serine/arginine rich protein	CLASRP	RGGYGPRRRSRSRSHSGDRYRRGGRGLRHHS	315	tr|F5H0Q6|F5H0Q6_HUMAN CLK4 associating serine/arginine rich protein OS=Homo sapiens OX=9606 GN=CLASRP PE=1 SV=2;tr|A0A0A0MQS2|A0A0A0MQS2_HUMAN CLK4 associating serine/arginine rich protein OS=Homo sapiens OX=9606 GN=CLASRP PE=1 SV=1;sp|Q8N2M8|CLASR_HUMAN	S	2	0.640515	0.173556	0.632439	0.402795	0.230872	0.655936	0.526234	0.604603
A0A0A0MQU4	Selenocysteine lyase	SCLY	FHANQTSKGHTGGHHSPVKGAKPHFITSSVE	316	tr|A0A0A0MQU4|A0A0A0MQU4_HUMAN Selenocysteine lyase OS=Homo sapiens OX=9606 GN=SCLY PE=1 SV=1;sp|Q96I15|SCLY_HUMAN Selenocysteine lyase OS=Homo sapiens OX=9606 GN=SCLY PE=1 SV=4;tr|H7C280|H7C280_HUMAN Selenocysteine lyase (Fragment) OS=Homo sapiens OX=9606	S	2	NaN	0	-0.980375	-1.22909	-1.06808	-0.781517	-1.22582	-1.04991
A0A0A0MQW0	Myelin expression factor 2	MYEF2	ADANKAEVPGATGGDSPHLQPAEPPGEPRRE	317	tr|A0A0A0MQW0|A0A0A0MQW0_HUMAN Myelin expression factor 2 OS=Homo sapiens OX=9606 GN=MYEF2 PE=1 SV=1;tr|A0A0A0MR39|A0A0A0MR39_HUMAN Myelin expression factor 2 OS=Homo sapiens OX=9606 GN=MYEF2 PE=1 SV=1;sp|Q9P2K5|MYEF2_HUMAN Myelin expression factor 2 OS=Ho	S	2	0.241233	0.0442203	1.87967	2.00823	2.09333	2.07227	2.0776	1.96401
A8MY87	Kinase suppressor of Ras 1	KSR1	LEAHEAEAEEPEAGKSEAEDDEDEVDDLPSS	318	tr|A8MY87|A8MY87_HUMAN non-specific serine/threonine protein kinase (Fragment) OS=Homo sapiens OX=9606 GN=KSR1 PE=1 SV=2;tr|A0A2R8Y4X0|A0A2R8Y4X0_HUMAN non-specific serine/threonine protein kinase OS=Homo sapiens OX=9606 GN=KSR1 PE=1 SV=1;tr|A0A0A0MQW1|A0A	S	3	1.43068	-0.699774	-0.331206	-0.147323	-0.0483453	-0.895653	-0.498658	-1.23189
A8MY87	Kinase suppressor of Ras 1	KSR1	CRISFLPLTRLRRTESVPSDINNPVDRAAEP	319	tr|A8MY87|A8MY87_HUMAN non-specific serine/threonine protein kinase (Fragment) OS=Homo sapiens OX=9606 GN=KSR1 PE=1 SV=2;tr|A0A2R8Y4X0|A0A2R8Y4X0_HUMAN non-specific serine/threonine protein kinase OS=Homo sapiens OX=9606 GN=KSR1 PE=1 SV=1;tr|A0A0A0MQW1|A0A	S	3	0.0175016	-0.00465909	-0.226805	0.0146297	-0.00219585	-0.0657908	-0.00914954	-0.153408
A8MY87	Kinase suppressor of Ras 1	KSR1	VFQLLPSFPTLTRSKSHESQLGNRIDDVSSM	320	tr|A8MY87|A8MY87_HUMAN non-specific serine/threonine protein kinase (Fragment) OS=Homo sapiens OX=9606 GN=KSR1 PE=1 SV=2;tr|A0A2R8Y4X0|A0A2R8Y4X0_HUMAN non-specific serine/threonine protein kinase OS=Homo sapiens OX=9606 GN=KSR1 PE=1 SV=1;tr|A0A0A0MQW1|A0A	S	2	0.417853	-0.0945883	0.135493	0.333557	0.441514	0.278863	0.185194	0.162743
E9PEW5	Unconventional myosin-X	MYO10	FDEIDECVRNIERSLSVGSEFSSELAESACE	321	tr|E9PEW5|E9PEW5_HUMAN Myosin X OS=Homo sapiens OX=9606 GN=MYO10 PE=1 SV=1;tr|A0A0A0MQX1|A0A0A0MQX1_HUMAN Myosin X OS=Homo sapiens OX=9606 GN=MYO10 PE=1 SV=1;sp|Q9HD67|MYO10_HUMAN Unconventional myosin-X OS=Homo sapiens OX=9606 GN=MYO10 PE=1 SV=3	S	3	0.407847	0.329864	-0.463161	-1.41822	-1.11413	-1.04258	-0.379029	-0.584308
E9PEW5	Unconventional myosin-X	MYO10	IDECVRNIERSLSVGSEFSSELAESACEEKP	322	tr|E9PEW5|E9PEW5_HUMAN Myosin X OS=Homo sapiens OX=9606 GN=MYO10 PE=1 SV=1;tr|A0A0A0MQX1|A0A0A0MQX1_HUMAN Myosin X OS=Homo sapiens OX=9606 GN=MYO10 PE=1 SV=1;sp|Q9HD67|MYO10_HUMAN Unconventional myosin-X OS=Homo sapiens OX=9606 GN=MYO10 PE=1 SV=3	S	3	0.184839	0.104588	-0.463161	-0.806725	-0.941792	-0.934575	-0.379029	-0.584308
A0A0A0MR02	Voltage-dependent anion-selective channel protein 2	VDAC2	DQICQGLKLTFDTTFSPNTGKKSGKIKSSYK	323	tr|A0A0A0MR02|A0A0A0MR02_HUMAN Voltage dependent anion channel 2 (Fragment) OS=Homo sapiens OX=9606 GN=VDAC2 PE=1 SV=1;sp|P45880|VDAC2_HUMAN Voltage-dependent anion-selective channel protein 2 OS=Homo sapiens OX=9606 GN=VDAC2 PE=1 SV=2;tr|Q5JSD2|Q5JSD2_HUM	S	2	0.934033	1.10093	0.0821542	-1.68122	-1.41261	0.200973	0.029242	0.0609119
A0A8I5KVA6	Mediator of RNA polymerase II transcription subunit 12	MED12	DFSLFSPTMPCEGKGSPSPEKPDVEKEVKPP	324	tr|A0A8I5KVA6|A0A8I5KVA6_HUMAN Mediator complex subunit 12 OS=Homo sapiens OX=9606 GN=MED12 PE=1 SV=1;tr|A0A8I5KXK9|A0A8I5KXK9_HUMAN Mediator complex subunit 12 (Fragment) OS=Homo sapiens OX=9606 GN=MED12 PE=1 SV=1;tr|A0A8I5KQY2|A0A8I5KQY2_HUMAN Mediator c	S	2	5.31933	-0.701052	0.0805207	0.0477051	0.102282	-0.610335	-0.651711	-0.610602
A0A0A0MR84	Zinc finger protein 446	ZNF446	VKEEPNVDGQEVAPSSPPLAAQSPEGNHGHQ	325	tr|A0A0A0MR84|A0A0A0MR84_HUMAN Zinc finger protein 446 OS=Homo sapiens OX=9606 GN=ZNF446 PE=1 SV=1;tr|M0R202|M0R202_HUMAN Zinc finger protein 446 OS=Homo sapiens OX=9606 GN=ZNF446 PE=1 SV=1;sp|Q9NWS9|ZN446_HUMAN Zinc finger protein 446 OS=Homo sapiens OX=9	S	5	0.0741563	0.111157	-1.33116	-1.20544	-0.0309114	-0.703505	-0.203883	-1.32665
A0A0A0MR84	Zinc finger protein 446	ZNF446	DGQEVAPSSPPLAAQSPEGNHGHQEPASTSF	326	tr|A0A0A0MR84|A0A0A0MR84_HUMAN Zinc finger protein 446 OS=Homo sapiens OX=9606 GN=ZNF446 PE=1 SV=1;tr|M0R202|M0R202_HUMAN Zinc finger protein 446 OS=Homo sapiens OX=9606 GN=ZNF446 PE=1 SV=1;sp|Q9NWS9|ZN446_HUMAN Zinc finger protein 446 OS=Homo sapiens OX=9	S	5	0.159368	-0.217125	-0.921524	-1.18536	-0.0309114	-1.14198	-0.203883	-1.44331
A0A0A0MR84	Zinc finger protein 446	ZNF446	QEVLPAAQKTEEPLGSPHPSGTVESPGEGPQ	327	tr|A0A0A0MR84|A0A0A0MR84_HUMAN Zinc finger protein 446 OS=Homo sapiens OX=9606 GN=ZNF446 PE=1 SV=1;tr|M0R202|M0R202_HUMAN Zinc finger protein 446 OS=Homo sapiens OX=9606 GN=ZNF446 PE=1 SV=1;sp|Q9NWS9|ZN446_HUMAN Zinc finger protein 446 OS=Homo sapiens OX=9	S	3	0.0272474	0.00418912	0.465102	0.302008	0.424744	0.370828	0.408669	0.424924
A0A0A0MR84	Zinc finger protein 446	ZNF446	TEEPLGSPHPSGTVESPGEGPQDTRIEGSVQ	328	tr|A0A0A0MR84|A0A0A0MR84_HUMAN Zinc finger protein 446 OS=Homo sapiens OX=9606 GN=ZNF446 PE=1 SV=1;tr|M0R202|M0R202_HUMAN Zinc finger protein 446 OS=Homo sapiens OX=9606 GN=ZNF446 PE=1 SV=1;sp|Q9NWS9|ZN446_HUMAN Zinc finger protein 446 OS=Homo sapiens OX=9	S	3	0.0272474	0.00418912	0.465102	0.302008	0.424744	0.370828	0.408669	0.424924
A0A0A0MRA5	Heterogeneous nuclear ribonucleoprotein U-like protein 1	HNRNPUL1	RGRGYFEHREDRRGRSPQPPAEEDEDDFDDT	329	tr|A0A0A0MRA5|A0A0A0MRA5_HUMAN Heterogeneous nuclear ribonucleoprotein U like 1 OS=Homo sapiens OX=9606 GN=HNRNPUL1 PE=1 SV=1;tr|B7Z4B8|B7Z4B8_HUMAN Heterogeneous nuclear ribonucleoprotein U like 1 OS=Homo sapiens OX=9606 GN=HNRNPUL1 PE=1 SV=1;sp|Q9BUJ2|HN	S	4	0.308269	0.295473	-0.0399779	-1.05312	0.173311	0.0369214	-0.200072	0.129786
A0A0A0MRA8	Band 4.1-like protein 3;Band 4.1-like protein 3, N-terminally processed	EPB41L3	AAEVGTGQYATTKGISQTNLITTVTPEKKAE	330	tr|A0A0A0MRA8|A0A0A0MRA8_HUMAN Erythrocyte membrane protein band 4.1 like 3 OS=Homo sapiens OX=9606 GN=EPB41L3 PE=1 SV=1;sp|Q9Y2J2|E41L3_HUMAN Band 4.1-like protein 3 OS=Homo sapiens OX=9606 GN=EPB41L3 PE=1 SV=2;tr|A0A0A0MSA4|A0A0A0MSA4_HUMAN Erythrocyte m	S	2	1.12904	-0.148989	0.182386	0.22384	0.186927	0.0818067	0.133266	-0.0688865
A0A0A0MRA8	Band 4.1-like protein 3;Band 4.1-like protein 3, N-terminally processed	EPB41L3	AAKQLEYQQLEDDKLSQKSSSSKLSRSPLKI	331	tr|A0A0A0MRA8|A0A0A0MRA8_HUMAN Erythrocyte membrane protein band 4.1 like 3 OS=Homo sapiens OX=9606 GN=EPB41L3 PE=1 SV=1;sp|Q9Y2J2|E41L3_HUMAN Band 4.1-like protein 3 OS=Homo sapiens OX=9606 GN=EPB41L3 PE=1 SV=2;tr|A0A0A0MSA4|A0A0A0MSA4_HUMAN Erythrocyte m	S	3	0.344329	-0.372763	-0.528569	-0.0896692	-0.068059	-0.203368	-0.155004	-1.44621
A0A0A0MRA8		EPB41L3	PYFERSSSKRYTMSRSLDGASVNENHEIYMK	332	tr|A0A0A0MRA8|A0A0A0MRA8_HUMAN Erythrocyte membrane protein band 4.1 like 3 OS=Homo sapiens OX=9606 GN=EPB41L3 PE=1 SV=1;tr|A0A0A0MSA4|A0A0A0MSA4_HUMAN Erythrocyte membrane protein band 4.1 like 3 OS=Homo sapiens OX=9606 GN=EPB41L3 PE=1 SV=1;tr|A8K968|A8K9	S	3	0.742755	-0.114289	0.691337	0.704933	0.488491	0.526078	0.520101	0.495714
A0A0A0MRA8		EPB41L3	SSSKRYTMSRSLDGASVNENHEIYMKDSMSA	333	tr|A0A0A0MRA8|A0A0A0MRA8_HUMAN Erythrocyte membrane protein band 4.1 like 3 OS=Homo sapiens OX=9606 GN=EPB41L3 PE=1 SV=1;tr|A0A0A0MSA4|A0A0A0MSA4_HUMAN Erythrocyte membrane protein band 4.1 like 3 OS=Homo sapiens OX=9606 GN=EPB41L3 PE=1 SV=1;tr|A8K968|A8K9	S	3	0.441182	-0.0764129	0.691337	0.704933	0.488491	0.601281	0.520101	0.53414
A0A0A0MRA8	Band 4.1-like protein 3;Band 4.1-like protein 3, N-terminally processed	EPB41L3	___________MTTESGSDSESKPDQEAEPQ	334	tr|A0A0A0MRA8|A0A0A0MRA8_HUMAN Erythrocyte membrane protein band 4.1 like 3 OS=Homo sapiens OX=9606 GN=EPB41L3 PE=1 SV=1;sp|Q9Y2J2|E41L3_HUMAN Band 4.1-like protein 3 OS=Homo sapiens OX=9606 GN=EPB41L3 PE=1 SV=2;tr|A0A0A0MSA4|A0A0A0MSA4_HUMAN Erythrocyte m	S	3	0.256598	0.308658	-0.782126	-0.927931	-1.30757	0.20587	-1.18093	-1.1166
A0A0A0MRA8	Band 4.1-like protein 3;Band 4.1-like protein 3, N-terminally processed	EPB41L3	_________MTTESGSDSESKPDQEAEPQEA	335	tr|A0A0A0MRA8|A0A0A0MRA8_HUMAN Erythrocyte membrane protein band 4.1 like 3 OS=Homo sapiens OX=9606 GN=EPB41L3 PE=1 SV=1;sp|Q9Y2J2|E41L3_HUMAN Band 4.1-like protein 3 OS=Homo sapiens OX=9606 GN=EPB41L3 PE=1 SV=2;tr|A0A0A0MSA4|A0A0A0MSA4_HUMAN Erythrocyte m	S	3	0.291592	0.238853	-0.471158	-0.427876	-0.364619	0.447132	-0.325427	-0.668799
A0A0A0MRA8	Band 4.1-like protein 3;Band 4.1-like protein 3, N-terminally processed	EPB41L3	_______MTTESGSDSESKPDQEAEPQEAAG	336	tr|A0A0A0MRA8|A0A0A0MRA8_HUMAN Erythrocyte membrane protein band 4.1 like 3 OS=Homo sapiens OX=9606 GN=EPB41L3 PE=1 SV=1;sp|Q9Y2J2|E41L3_HUMAN Band 4.1-like protein 3 OS=Homo sapiens OX=9606 GN=EPB41L3 PE=1 SV=2;tr|A0A0A0MSA4|A0A0A0MSA4_HUMAN Erythrocyte m	S	3	NaN	0	-0.793838	-1.49771	-0.983313	-1.19545	-1.16972	-0.572735
A0A9L9PY18	MAP kinase-activating death domain protein	MADD	AQKLLRPNSLRLASDSDAESDSRASSPNSTV	337	tr|A0A9L9PY18|A0A9L9PY18_HUMAN MAP kinase-activating death domain protein OS=Homo sapiens OX=9606 GN=MADD PE=1 SV=1;tr|A0A9L9PY22|A0A9L9PY22_HUMAN MAP kinase-activating death domain protein OS=Homo sapiens OX=9606 GN=MADD PE=1 SV=1;tr|A0A9L9PYF5|A0A9L9PYF5	S	2	0.498971	-0.211906	-0.834499	-0.473876	-1.05643	-1.13021	-0.871342	-0.998967
A0A0A0MSK4	G-protein-signaling modulator 1	GPSM1	DVRVHVPRTSIPRAPSSDEECFFDLLTKFQS	338	tr|A0A0A0MSK4|A0A0A0MSK4_HUMAN G protein signaling modulator 1 OS=Homo sapiens OX=9606 GN=GPSM1 PE=1 SV=1;tr|A0A0A0MRC4|A0A0A0MRC4_HUMAN G protein signaling modulator 1 OS=Homo sapiens OX=9606 GN=GPSM1 PE=1 SV=2;sp|Q86YR5|GPSM1_HUMAN G-protein-signaling mo	S	2	1.29693	-0.0642289	0.43371	0.44878	0.42202	0.41129	0.36423	0.336304
A0A0A0MSK4	G-protein-signaling modulator 1	GPSM1	VRVHVPRTSIPRAPSSDEECFFDLLTKFQSS	339	tr|A0A0A0MSK4|A0A0A0MSK4_HUMAN G protein signaling modulator 1 OS=Homo sapiens OX=9606 GN=GPSM1 PE=1 SV=1;tr|A0A0A0MRC4|A0A0A0MRC4_HUMAN G protein signaling modulator 1 OS=Homo sapiens OX=9606 GN=GPSM1 PE=1 SV=2;sp|Q86YR5|GPSM1_HUMAN G-protein-signaling mo	S	2	0.275319	0.0854926	-0.152752	0.233717	0.194527	0.201111	0.196101	0.134759
A0A0A0MSK4	G-protein-signaling modulator 1	GPSM1	KYQEGPDAERRPREGSHSPLDSADVRVHVPR	340	tr|A0A0A0MSK4|A0A0A0MSK4_HUMAN G protein signaling modulator 1 OS=Homo sapiens OX=9606 GN=GPSM1 PE=1 SV=1;tr|A0A0A0MRC4|A0A0A0MRC4_HUMAN G protein signaling modulator 1 OS=Homo sapiens OX=9606 GN=GPSM1 PE=1 SV=2;sp|Q86YR5|GPSM1_HUMAN G-protein-signaling mo	S	2	NaN	0	-0.847717	-1.04953	-1.61532	-1.00178	-1.26353	-0.994427
A0A0A0MSK4	G-protein-signaling modulator 1	GPSM1	QEGPDAERRPREGSHSPLDSADVRVHVPRTS	341	tr|A0A0A0MSK4|A0A0A0MSK4_HUMAN G protein signaling modulator 1 OS=Homo sapiens OX=9606 GN=GPSM1 PE=1 SV=1;tr|A0A0A0MRC4|A0A0A0MRC4_HUMAN G protein signaling modulator 1 OS=Homo sapiens OX=9606 GN=GPSM1 PE=1 SV=2;sp|Q86YR5|GPSM1_HUMAN G-protein-signaling mo	S	2	NaN	0	-1.06582	-0.640439	-0.942193	-1.11648	-1.19676	-1.01701
A0A0A0MSK4	G-protein-signaling modulator 1	GPSM1	EATAAPTLEDRIAQPSMTASPQTEEFFDLIA	342	tr|A0A0A0MSK4|A0A0A0MSK4_HUMAN G protein signaling modulator 1 OS=Homo sapiens OX=9606 GN=GPSM1 PE=1 SV=1;tr|A0A0A0MRC4|A0A0A0MRC4_HUMAN G protein signaling modulator 1 OS=Homo sapiens OX=9606 GN=GPSM1 PE=1 SV=2;sp|Q86YR5|GPSM1_HUMAN G-protein-signaling mo	S	3	NaN	0	-0.960774	-0.862196	-0.932617	-1.25677	-1.20066	-0.879838
A0A0A0MSK4	G-protein-signaling modulator 1	GPSM1	APTLEDRIAQPSMTASPQTEEFFDLIASSQS	343	tr|A0A0A0MSK4|A0A0A0MSK4_HUMAN G protein signaling modulator 1 OS=Homo sapiens OX=9606 GN=GPSM1 PE=1 SV=1;tr|A0A0A0MRC4|A0A0A0MRC4_HUMAN G protein signaling modulator 1 OS=Homo sapiens OX=9606 GN=GPSM1 PE=1 SV=2;sp|Q86YR5|GPSM1_HUMAN G-protein-signaling mo	S	3	0.380481	0.277734	-1.33967	-0.502191	-0.557822	-0.80208	-0.317642	-0.446757
H0YBF7	Arf-GAP with SH3 domain, ANK repeat and PH domain-containing protein 1	ASAP1	PKLPQKVALRKTDHLSLDKATIPPEIFQKSS	344	tr|H0YBF7|H0YBF7_HUMAN ArfGAP with SH3 domain, ankyrin repeat and PH domain 1 (Fragment) OS=Homo sapiens OX=9606 GN=ASAP1 PE=1 SV=1;tr|A0A0A0MRE5|A0A0A0MRE5_HUMAN ArfGAP with SH3 domain, ankyrin repeat and PH domain 1 OS=Homo sapiens OX=9606 GN=ASAP1 PE=1	S	3	1.1506	0.454564	-1.27984	-1.18313	-1.16924	-1.10216	-0.482471	-0.683898
H0YBF7	Arf-GAP with SH3 domain, ANK repeat and PH domain-containing protein 1	ASAP1	LSPNVQSRDAIQKQASEDSNDLTPTLPETPV	345	tr|H0YBF7|H0YBF7_HUMAN ArfGAP with SH3 domain, ankyrin repeat and PH domain 1 (Fragment) OS=Homo sapiens OX=9606 GN=ASAP1 PE=1 SV=1;tr|A0A0A0MRE5|A0A0A0MRE5_HUMAN ArfGAP with SH3 domain, ankyrin repeat and PH domain 1 OS=Homo sapiens OX=9606 GN=ASAP1 PE=1	S	3	1.02789	0.155124	0.318415	0.467739	0.365896	0.607852	0.580297	0.429274
H0YBF7	Arf-GAP with SH3 domain, ANK repeat and PH domain-containing protein 1	ASAP1	HVEYEWNLRQEEIDESDDDLDDKPSPIKKER	346	tr|H0YBF7|H0YBF7_HUMAN ArfGAP with SH3 domain, ankyrin repeat and PH domain 1 (Fragment) OS=Homo sapiens OX=9606 GN=ASAP1 PE=1 SV=1;tr|A0A0A0MRE5|A0A0A0MRE5_HUMAN ArfGAP with SH3 domain, ankyrin repeat and PH domain 1 OS=Homo sapiens OX=9606 GN=ASAP1 PE=1	S	3	0.802384	-0.173466	0.737666	0.773006	0.809079	0.795203	0.495256	0.508894
H0YBF7	Arf-GAP with SH3 domain, ANK repeat and PH domain-containing protein 1	ASAP1	QEEIDESDDDLDDKPSPIKKERSPRPQSFCH	347	tr|H0YBF7|H0YBF7_HUMAN ArfGAP with SH3 domain, ankyrin repeat and PH domain 1 (Fragment) OS=Homo sapiens OX=9606 GN=ASAP1 PE=1 SV=1;tr|A0A0A0MRE5|A0A0A0MRE5_HUMAN ArfGAP with SH3 domain, ankyrin repeat and PH domain 1 OS=Homo sapiens OX=9606 GN=ASAP1 PE=1	S	3	0.829807	-0.784892	0.337696	0.190259	0.200276	0.319439	-0.8573	-1.08859
H0YBF7	Arf-GAP with SH3 domain, ANK repeat and PH domain-containing protein 1	ASAP1	KKRPPPPPPGHKRTLSDPPSPLPHGPPNKGA	348	tr|H0YBF7|H0YBF7_HUMAN ArfGAP with SH3 domain, ankyrin repeat and PH domain 1 (Fragment) OS=Homo sapiens OX=9606 GN=ASAP1 PE=1 SV=1;tr|A0A0A0MRE5|A0A0A0MRE5_HUMAN ArfGAP with SH3 domain, ankyrin repeat and PH domain 1 OS=Homo sapiens OX=9606 GN=ASAP1 PE=1	S	2	0.283898	-0.0466219	0.276749	0.208973	0.399217	0.298759	0.26726	0.179054
H0YBF7	Arf-GAP with SH3 domain, ANK repeat and PH domain-containing protein 1	ASAP1	PPPPPGHKRTLSDPPSPLPHGPPNKGAVPWG	349	tr|H0YBF7|H0YBF7_HUMAN ArfGAP with SH3 domain, ankyrin repeat and PH domain 1 (Fragment) OS=Homo sapiens OX=9606 GN=ASAP1 PE=1 SV=1;tr|A0A0A0MRE5|A0A0A0MRE5_HUMAN ArfGAP with SH3 domain, ankyrin repeat and PH domain 1 OS=Homo sapiens OX=9606 GN=ASAP1 PE=1	S	2	0.918231	-0.217661	0.0483504	-0.201227	0.16125	-0.158944	-0.247376	-0.238289
A0A0A0MRG9	CDK5 regulatory subunit-associated protein 2	CDK5RAP2	GNLELRPGGAHPGTCSPSRPGS_________	350	tr|A0A0A0MRG9|A0A0A0MRG9_HUMAN CDK5 regulatory subunit-associated protein 2 OS=Homo sapiens OX=9606 GN=CDK5RAP2 PE=1 SV=1;tr|A0A8I5KRU7|A0A8I5KRU7_HUMAN CDK5 regulatory subunit-associated protein 2 OS=Homo sapiens OX=9606 GN=CDK5RAP2 PE=1 SV=1;tr|A0A8I5KXG	S	3	1.0295	0.40402	0.00577087	0.347325	0.589362	0.799915	0.572941	0.781663
A0A0A0MRG9	CDK5 regulatory subunit-associated protein 2	CDK5RAP2	PGGAHPGTCSPSRPGS_______________	351	tr|A0A0A0MRG9|A0A0A0MRG9_HUMAN CDK5 regulatory subunit-associated protein 2 OS=Homo sapiens OX=9606 GN=CDK5RAP2 PE=1 SV=1;tr|A0A8I5KRU7|A0A8I5KRU7_HUMAN CDK5 regulatory subunit-associated protein 2 OS=Homo sapiens OX=9606 GN=CDK5RAP2 PE=1 SV=1;tr|A0A8I5KXG	S	3	0.569652	0.694722	0.00577087	-1.49597	-1.29479	0.0531647	-0.771874	0.0178829
A0A0A0MRI1	GPALPP motifs-containing protein 1	GPALPP1	KSDKGRDDPGQQETDSSEDEDIIGPMPAKGP	352	tr|A0A0A0MRI1|A0A0A0MRI1_HUMAN GPALPP motifs-containing protein 1 OS=Homo sapiens OX=9606 GN=GPALPP1 PE=1 SV=1;sp|Q8IXQ4|GPAM1_HUMAN GPALPP motifs-containing protein 1 OS=Homo sapiens OX=9606 GN=GPALPP1 PE=1 SV=1	S	3	0.155751	0.0547747	1.94982	1.53409	1.60452	1.69366	1.77987	1.77924
A0A0A0MRI1	GPALPP motifs-containing protein 1	GPALPP1	SDKGRDDPGQQETDSSEDEDIIGPMPAKGPV	353	tr|A0A0A0MRI1|A0A0A0MRI1_HUMAN GPALPP motifs-containing protein 1 OS=Homo sapiens OX=9606 GN=GPALPP1 PE=1 SV=1;sp|Q8IXQ4|GPAM1_HUMAN GPALPP motifs-containing protein 1 OS=Homo sapiens OX=9606 GN=GPALPP1 PE=1 SV=1	S	3	0.155751	0.0547747	1.94982	1.53409	1.60452	1.69366	1.77987	1.77924
A0A0A0MRI1	GPALPP motifs-containing protein 1	GPALPP1	FFGPALPPGFKKQDDSPPRPIIGPALPPGFI	354	tr|A0A0A0MRI1|A0A0A0MRI1_HUMAN GPALPP motifs-containing protein 1 OS=Homo sapiens OX=9606 GN=GPALPP1 PE=1 SV=1;sp|Q8IXQ4|GPAM1_HUMAN GPALPP motifs-containing protein 1 OS=Homo sapiens OX=9606 GN=GPALPP1 PE=1 SV=1	S	3	0.176366	0.0181952	0.147636	0.277578	0.227947	0.242501	0.2489	0.216344
H0Y5V1	Non-specific serine/threonine protein kinase;Serine/threonine-protein kinase MRCK alpha	CDC42BPA	ARSSAQNGSALKREFSGGSYSAKRQPMPSPS	355	tr|H0Y5V1|H0Y5V1_HUMAN non-specific serine/threonine protein kinase (Fragment) OS=Homo sapiens OX=9606 GN=CDC42BPA PE=1 SV=1;tr|A0A0A0MRJ0|A0A0A0MRJ0_HUMAN non-specific serine/threonine protein kinase OS=Homo sapiens OX=9606 GN=CDC42BPA PE=1 SV=1;tr|A0A0A0	S	2	0.0453437	0.00595483	0.0855867	0.046278	0.0575421	0.0995108	-0.0164028	0.124163
H0Y5V1	Non-specific serine/threonine protein kinase;Serine/threonine-protein kinase MRCK alpha	CDC42BPA	SAQNGSALKREFSGGSYSAKRQPMPSPSEGS	356	tr|H0Y5V1|H0Y5V1_HUMAN non-specific serine/threonine protein kinase (Fragment) OS=Homo sapiens OX=9606 GN=CDC42BPA PE=1 SV=1;tr|A0A0A0MRJ0|A0A0A0MRJ0_HUMAN non-specific serine/threonine protein kinase OS=Homo sapiens OX=9606 GN=CDC42BPA PE=1 SV=1;tr|A0A0A0	S	2	0.436226	-0.392518	0.0855867	0.046278	0.0575421	-1.09591	-0.0164028	0.124163
H0Y5V1	Non-specific serine/threonine protein kinase;Serine/threonine-protein kinase MRCK alpha	CDC42BPA	QNGSALKREFSGGSYSAKRQPMPSPSEGSLS	357	tr|H0Y5V1|H0Y5V1_HUMAN non-specific serine/threonine protein kinase (Fragment) OS=Homo sapiens OX=9606 GN=CDC42BPA PE=1 SV=1;tr|A0A0A0MRJ0|A0A0A0MRJ0_HUMAN non-specific serine/threonine protein kinase OS=Homo sapiens OX=9606 GN=CDC42BPA PE=1 SV=1;tr|A0A0A0	S	2	2.91099	1.10812	-0.79047	-1.10545	-1.22116	0.0995108	-0.0164028	0.124163
A0A0A0MRJ3	Neuron navigator 1	NAV1	YAEVKPLSKAPEAAVSEDGKSDDELLSSKAK	358	tr|A0A0A0MRJ3|A0A0A0MRJ3_HUMAN Neuron navigator 1 OS=Homo sapiens OX=9606 GN=NAV1 PE=1 SV=1;tr|A0A8I5KSE4|A0A8I5KSE4_HUMAN Neuron navigator 1 OS=Homo sapiens OX=9606 GN=NAV1 PE=1 SV=1;sp|Q8NEY1|NAV1_HUMAN Neuron navigator 1 OS=Homo sapiens OX=9606 GN=NAV1	S	3	2.97469	-0.199811	0.355405	0.392857	0.428135	0.189958	0.175104	0.211903
A0A0A0MRJ3	Neuron navigator 1	NAV1	PLSKAPEAAVSEDGKSDDELLSSKAKAQKSS	359	tr|A0A0A0MRJ3|A0A0A0MRJ3_HUMAN Neuron navigator 1 OS=Homo sapiens OX=9606 GN=NAV1 PE=1 SV=1;tr|A0A8I5KSE4|A0A8I5KSE4_HUMAN Neuron navigator 1 OS=Homo sapiens OX=9606 GN=NAV1 PE=1 SV=1;sp|Q8NEY1|NAV1_HUMAN Neuron navigator 1 OS=Homo sapiens OX=9606 GN=NAV1	S	3	2.00366	-0.214418	0.671778	0.744973	0.829376	0.528124	0.552433	0.522317
A0A0A0MRJ3	Neuron navigator 1	NAV1	GSQVTHSSLEMTCYDSDDANPRSVSSLSNRS	360	tr|A0A0A0MRJ3|A0A0A0MRJ3_HUMAN Neuron navigator 1 OS=Homo sapiens OX=9606 GN=NAV1 PE=1 SV=1;tr|A0A8I5KSE4|A0A8I5KSE4_HUMAN Neuron navigator 1 OS=Homo sapiens OX=9606 GN=NAV1 PE=1 SV=1;sp|Q8NEY1|NAV1_HUMAN Neuron navigator 1 OS=Homo sapiens OX=9606 GN=NAV1	S	3	0.0834364	-0.10285	-0.087239	0.0914239	-1.00507	-0.257363	-0.0778814	-0.974193
A0A0A0MRJ3	Neuron navigator 1	NAV1	SKGREAPLMSKTLSKSEHSLFQAKGSPAGGA	361	tr|A0A0A0MRJ3|A0A0A0MRJ3_HUMAN Neuron navigator 1 OS=Homo sapiens OX=9606 GN=NAV1 PE=1 SV=1;tr|A0A8I5KSE4|A0A8I5KSE4_HUMAN Neuron navigator 1 OS=Homo sapiens OX=9606 GN=NAV1 PE=1 SV=1;sp|Q8NEY1|NAV1_HUMAN Neuron navigator 1 OS=Homo sapiens OX=9606 GN=NAV1	S	2	0.375173	0.067587	0.609165	0.682001	0.846314	0.835753	0.74604	0.758447
A0A0A0MRJ3	Neuron navigator 1	NAV1	ESLDSDEVDLKSGYMSDSDLMGKTMTEDDDI	362	tr|A0A0A0MRJ3|A0A0A0MRJ3_HUMAN Neuron navigator 1 OS=Homo sapiens OX=9606 GN=NAV1 PE=1 SV=1;tr|A0A8I5KSE4|A0A8I5KSE4_HUMAN Neuron navigator 1 OS=Homo sapiens OX=9606 GN=NAV1 PE=1 SV=1;sp|Q8NEY1|NAV1_HUMAN Neuron navigator 1 OS=Homo sapiens OX=9606 GN=NAV1	S	2	0.602314	0.229146	-0.301523	-0.69645	-0.145259	-0.229412	-0.15665	-0.0697312
A0A0A0MRJ3	Neuron navigator 1	NAV1	AVALDSDNISLKSIGSPESTPKNQASHPTAT	363	tr|A0A0A0MRJ3|A0A0A0MRJ3_HUMAN Neuron navigator 1 OS=Homo sapiens OX=9606 GN=NAV1 PE=1 SV=1;tr|A0A8I5KSE4|A0A8I5KSE4_HUMAN Neuron navigator 1 OS=Homo sapiens OX=9606 GN=NAV1 PE=1 SV=1;sp|Q8NEY1|NAV1_HUMAN Neuron navigator 1 OS=Homo sapiens OX=9606 GN=NAV1	S	2	0.662558	0.355851	-0.837191	-0.6649	-1.45733	-0.660699	-0.558196	-0.67297
A0A0A0MRJ3	Neuron navigator 1	NAV1	RVPGGPPASNLRKQKSLTNLSFLTDSEKKLQ	364	tr|A0A0A0MRJ3|A0A0A0MRJ3_HUMAN Neuron navigator 1 OS=Homo sapiens OX=9606 GN=NAV1 PE=1 SV=1;tr|A0A8I5KSE4|A0A8I5KSE4_HUMAN Neuron navigator 1 OS=Homo sapiens OX=9606 GN=NAV1 PE=1 SV=1;sp|Q8NEY1|NAV1_HUMAN Neuron navigator 1 OS=Homo sapiens OX=9606 GN=NAV1	S	2	0.365787	0.464476	-1.07462	0.51222	0.506469	0.494036	0.501428	0.342032
A0A0A0MRJ3	Neuron navigator 1	NAV1	VKPPSLANLDKVNSNSLDLPSSSDTTHASKV	365	tr|A0A0A0MRJ3|A0A0A0MRJ3_HUMAN Neuron navigator 1 OS=Homo sapiens OX=9606 GN=NAV1 PE=1 SV=1;tr|A0A8I5KSE4|A0A8I5KSE4_HUMAN Neuron navigator 1 OS=Homo sapiens OX=9606 GN=NAV1 PE=1 SV=1;sp|Q8NEY1|NAV1_HUMAN Neuron navigator 1 OS=Homo sapiens OX=9606 GN=NAV1	S	2	1.01556	0.132341	0.602978	0.679044	0.791963	0.853792	0.847335	0.769881
A0A0A0MRM9	Nucleolar and coiled-body phosphoprotein 1	NOLC1	GTSALTAQNGKAAKNSEEEEEEKKKAAVVVS	366	tr|A0A0A0MRM9|A0A0A0MRM9_HUMAN Nucleolar and coiled-body phosphoprotein 1 (Fragment) OS=Homo sapiens OX=9606 GN=NOLC1 PE=1 SV=1;sp|Q14978|NOLC1_HUMAN Nucleolar and coiled-body phosphoprotein 1 OS=Homo sapiens OX=9606 GN=NOLC1 PE=1 SV=2	S	2	0.152358	0.0587315	1.51255	1.19325	1.10968	1.38659	1.18181	1.42327
A0A0A0MRM9	Nucleolar and coiled-body phosphoprotein 1	NOLC1	RGGSISVQVNSIKFDSE______________	367	tr|A0A0A0MRM9|A0A0A0MRM9_HUMAN Nucleolar and coiled-body phosphoprotein 1 (Fragment) OS=Homo sapiens OX=9606 GN=NOLC1 PE=1 SV=1;sp|Q14978|NOLC1_HUMAN Nucleolar and coiled-body phosphoprotein 1 OS=Homo sapiens OX=9606 GN=NOLC1 PE=1 SV=2	S	2	0.197442	0.0197779	0.951153	0.849966	0.866279	0.945446	0.912968	0.868317
A0A0A0MRM9	Nucleolar and coiled-body phosphoprotein 1	NOLC1	DDSSEEEEEKLKGKGSPRPQAPKANGTSALT	368	tr|A0A0A0MRM9|A0A0A0MRM9_HUMAN Nucleolar and coiled-body phosphoprotein 1 (Fragment) OS=Homo sapiens OX=9606 GN=NOLC1 PE=1 SV=1;sp|Q14978|NOLC1_HUMAN Nucleolar and coiled-body phosphoprotein 1 OS=Homo sapiens OX=9606 GN=NOLC1 PE=1 SV=2	S	2	0.607667	-0.192623	-0.960601	-0.709679	-0.572157	-1.10793	-0.830118	-0.882263
A0A0A0MRM9	Nucleolar and coiled-body phosphoprotein 1	NOLC1	TPNTFPKRKKGEKRASSPFRRVREEEIEVDS	369	tr|A0A0A0MRM9|A0A0A0MRM9_HUMAN Nucleolar and coiled-body phosphoprotein 1 (Fragment) OS=Homo sapiens OX=9606 GN=NOLC1 PE=1 SV=1;sp|Q14978|NOLC1_HUMAN Nucleolar and coiled-body phosphoprotein 1 OS=Homo sapiens OX=9606 GN=NOLC1 PE=1 SV=2	S	3	0.343802	-0.027495	0.625344	0.632824	0.532615	0.581246	0.555171	0.571881
A0A0A0MRM9	Nucleolar and coiled-body phosphoprotein 1	NOLC1	PNTFPKRKKGEKRASSPFRRVREEEIEVDSR	370	tr|A0A0A0MRM9|A0A0A0MRM9_HUMAN Nucleolar and coiled-body phosphoprotein 1 (Fragment) OS=Homo sapiens OX=9606 GN=NOLC1 PE=1 SV=1;sp|Q14978|NOLC1_HUMAN Nucleolar and coiled-body phosphoprotein 1 OS=Homo sapiens OX=9606 GN=NOLC1 PE=1 SV=2	S	3	0.343802	-0.027495	0.625344	0.632824	0.532615	0.581246	0.555171	0.571881
A0A0A0MRM9	Nucleolar and coiled-body phosphoprotein 1	NOLC1	VREEEIEVDSRVADNSFDAKRGAAGDWGERA	371	tr|A0A0A0MRM9|A0A0A0MRM9_HUMAN Nucleolar and coiled-body phosphoprotein 1 (Fragment) OS=Homo sapiens OX=9606 GN=NOLC1 PE=1 SV=1;sp|Q14978|NOLC1_HUMAN Nucleolar and coiled-body phosphoprotein 1 OS=Homo sapiens OX=9606 GN=NOLC1 PE=1 SV=2	S	2	0.148354	0.0311562	0.146686	0.165055	0.225023	0.32851	0.229235	0.0724881
B7ZLQ5	Probable global transcription activator SNF2L1	SMARCA1	LFAHFIQPSAQKSPTSPLNMKLGRPRIKKDE	372	tr|B7ZLQ5|B7ZLQ5_HUMAN SMARCA1 protein OS=Homo sapiens OX=9606 GN=SMARCA1 PE=1 SV=1;tr|A0A0A0MRP6|A0A0A0MRP6_HUMAN SWI/SNF related, matrix associated, actin dependent regulator of chromatin, subfamily a, member 1 OS=Homo sapiens OX=9606 GN=SMARCA1 PE=1 SV=	S	2	0.338728	0.0579138	-0.225535	-0.32843	-0.435726	-0.257888	-0.217546	-0.340516
A0A0A0MRP9	Serologically defined colon cancer antigen 3	SDCCAG3	ESLPSWALSDTDSRVSPASPAGSPSADFAVH	373	tr|A0A0A0MRP9|A0A0A0MRP9_HUMAN Endosome-associated-trafficking regulator 1 (Fragment) OS=Homo sapiens OX=9606 GN=ENTR1 PE=1 SV=1;sp|Q96C92|ENTR1_HUMAN Endosome-associated-trafficking regulator 1 OS=Homo sapiens OX=9606 GN=ENTR1 PE=1 SV=3	S	3	0.0151571	0.0492146	-0.809581	1.14735	-1.3261	-1.2457	-0.831843	1.23686
A0A0A0MRP9	Serologically defined colon cancer antigen 3	SDCCAG3	PSWALSDTDSRVSPASPAGSPSADFAVHGES	374	tr|A0A0A0MRP9|A0A0A0MRP9_HUMAN Endosome-associated-trafficking regulator 1 (Fragment) OS=Homo sapiens OX=9606 GN=ENTR1 PE=1 SV=1;sp|Q96C92|ENTR1_HUMAN Endosome-associated-trafficking regulator 1 OS=Homo sapiens OX=9606 GN=ENTR1 PE=1 SV=3	S	3	0.0555376	0.171704	1.26137	-1.2349	1.06633	1.24589	1.23466	-0.872639
A0A0A0MRP9	Serologically defined colon cancer antigen 3	SDCCAG3	LSDTDSRVSPASPAGSPSADFAVHGESLGDR	375	tr|A0A0A0MRP9|A0A0A0MRP9_HUMAN Endosome-associated-trafficking regulator 1 (Fragment) OS=Homo sapiens OX=9606 GN=ENTR1 PE=1 SV=1;sp|Q96C92|ENTR1_HUMAN Endosome-associated-trafficking regulator 1 OS=Homo sapiens OX=9606 GN=ENTR1 PE=1 SV=3	S	3	0.643648	0.0807876	1.26137	1.14735	1.06633	1.24589	1.23466	1.23686
Q8IZP0	Abl interactor 1	ABI1	GSQYGTMTRQISRHNSTTSSTSSGGYRRTPS	376	sp|Q8IZP0|ABI1_HUMAN Abl interactor 1 OS=Homo sapiens OX=9606 GN=ABI1 PE=1 SV=4;tr|A0A0A0MRT6|A0A0A0MRT6_HUMAN Abl interactor 1 OS=Homo sapiens OX=9606 GN=ABI1 PE=1 SV=1	S	2	0.273653	-0.113131	-1.07296	-0.561651	-0.596155	-0.871748	-0.823586	-0.874822
Q8IZP0	Abl interactor 1	ABI1	PTVPNDYMTSPARLGSQHSPGRTASLNQRPR	377	sp|Q8IZP0|ABI1_HUMAN Abl interactor 1 OS=Homo sapiens OX=9606 GN=ABI1 PE=1 SV=4;tr|A0A0A0MRT6|A0A0A0MRT6_HUMAN Abl interactor 1 OS=Homo sapiens OX=9606 GN=ABI1 PE=1 SV=1;tr|B6VEX4|B6VEX4_HUMAN Abl interactor 1 OS=Homo sapiens OX=9606 GN=ABI1 PE=1 SV=1	S	2	0.768149	0.300145	-0.973788	-0.692616	-0.363993	-0.429153	-0.307188	-0.393621
Q8IZP0	Abl interactor 1	ABI1	PNDYMTSPARLGSQHSPGRTASLNQRPRTHS	378	sp|Q8IZP0|ABI1_HUMAN Abl interactor 1 OS=Homo sapiens OX=9606 GN=ABI1 PE=1 SV=4;tr|A0A0A0MRT6|A0A0A0MRT6_HUMAN Abl interactor 1 OS=Homo sapiens OX=9606 GN=ABI1 PE=1 SV=1;tr|B6VEX4|B6VEX4_HUMAN Abl interactor 1 OS=Homo sapiens OX=9606 GN=ABI1 PE=1 SV=1	S	2	0.496058	0.0856767	-0.973788	-0.967085	-0.74832	-0.782873	-0.826313	-0.822978
Q8IZP0	Abl interactor 1	ABI1	TGTLSRTNPPTQKPPSPPMSGRGTLGRNTPY	379	sp|Q8IZP0|ABI1_HUMAN Abl interactor 1 OS=Homo sapiens OX=9606 GN=ABI1 PE=1 SV=4;tr|A0A0A0MRT6|A0A0A0MRT6_HUMAN Abl interactor 1 OS=Homo sapiens OX=9606 GN=ABI1 PE=1 SV=1;tr|B6VEX4|B6VEX4_HUMAN Abl interactor 1 OS=Homo sapiens OX=9606 GN=ABI1 PE=1 SV=1	S	3	0.151054	0.0334336	0.0131244	0.0799576	0.168663	0.0934912	0.251778	0.0167768
A0A7I2YQR3	Serine/threonine-protein kinase MARK2	MARK2	QVRDQQNLPYGVTPASPSGHSQGRRGASGSI	380	tr|A0A7I2YQR3|A0A7I2YQR3_HUMAN non-specific serine/threonine protein kinase OS=Homo sapiens OX=9606 GN=MARK2 PE=1 SV=1;tr|A0A0A0MRU9|A0A0A0MRU9_HUMAN non-specific serine/threonine protein kinase OS=Homo sapiens OX=9606 GN=MARK2 PE=1 SV=1;tr|E7ETY4|E7ETY4_H	S	3	0.741164	0.486294	-1.08739	-0.09038	-0.81684	-0.147489	-0.121705	-0.266537
A0A7I2YQR3	Serine/threonine-protein kinase MARK2	MARK2	RDQQNLPYGVTPASPSGHSQGRRGASGSIFS	381	tr|A0A7I2YQR3|A0A7I2YQR3_HUMAN non-specific serine/threonine protein kinase OS=Homo sapiens OX=9606 GN=MARK2 PE=1 SV=1;tr|A0A0A0MRU9|A0A0A0MRU9_HUMAN non-specific serine/threonine protein kinase OS=Homo sapiens OX=9606 GN=MARK2 PE=1 SV=1;tr|E7ETY4|E7ETY4_H	S	3	NaN	0	-1.30364	-1.44549	-1.00143	-0.91754	-0.922181	-0.737288
A0A7I2YQF7	Serine/threonine-protein kinase MARK2;MAP/microtubule affinity-regulating kinase 3;MAP/microtubule affinity-regulating kinase 4;Serine/threonine-protein kinase MARK1	MARK2;MARK3;MARK1;MARK4	SNEFTFGNKLDTFCGSPPYAAPELFQGKKYD;SNEFTVGGKLDTFCGSPPYAAPELFQGKKYD	382	tr|A0A7I2YQR3|A0A7I2YQR3_HUMAN non-specific serine/threonine protein kinase OS=Homo sapiens OX=9606 GN=MARK2 PE=1 SV=1;tr|A0A0A0MRU9|A0A0A0MRU9_HUMAN non-specific serine/threonine protein kinase OS=Homo sapiens OX=9606 GN=MARK2 PE=1 SV=1;tr|E7ETY4|E7ETY4_H	S	3	0.57679	0.303173	-0.868579	-0.999444	-0.885211	-0.155064	-0.813307	-0.875343
A0A7I2YQR3	Serine/threonine-protein kinase MARK2	MARK2	STNSVLSTSTNRSRNSPLLERASLGQASIQN	383	tr|A0A7I2YQR3|A0A7I2YQR3_HUMAN non-specific serine/threonine protein kinase OS=Homo sapiens OX=9606 GN=MARK2 PE=1 SV=1;tr|A0A0A0MRU9|A0A0A0MRU9_HUMAN non-specific serine/threonine protein kinase OS=Homo sapiens OX=9606 GN=MARK2 PE=1 SV=1;tr|E7ETY4|E7ETY4_H	S	2	0.719743	0.137965	-0.639771	-0.499603	-0.356137	-0.40337	-0.299532	-0.378714
A0A7I2YQR3	Serine/threonine-protein kinase MARK2	MARK2	GKDSTAPQRVPVASPSAHNISSSGGAPDRTN	384	tr|A0A7I2YQR3|A0A7I2YQR3_HUMAN non-specific serine/threonine protein kinase OS=Homo sapiens OX=9606 GN=MARK2 PE=1 SV=1;tr|A0A0A0MRU9|A0A0A0MRU9_HUMAN non-specific serine/threonine protein kinase OS=Homo sapiens OX=9606 GN=MARK2 PE=1 SV=1;tr|E7ETY4|E7ETY4_H	S	3	0.729066	0.181851	-0.0742935	-0.019533	0.139738	0.285098	0.298039	0.00832711
A0A0A0MRW1	Protein FAM219A	FAM219A	DQSPDEKPLVALDTDSDDDFDMSRYSSSGYS	385	tr|A0A0A0MRW1|A0A0A0MRW1_HUMAN Family with sequence similarity 219 member A OS=Homo sapiens OX=9606 GN=FAM219A PE=1 SV=1;tr|Q5T586|Q5T586_HUMAN Family with sequence similarity 219 member A OS=Homo sapiens OX=9606 GN=FAM219A PE=1 SV=1;tr|A0A0A0MRW2|A0A0A0MR	S	2	0.331801	0.0330474	1.1922	1.06883	1.0987	1.14838	1.18515	1.12533
C9J8U3	Aprataxin	APTX	EAKNPGLETHRKRKRSGNSDSIERDAAQEAE	386	tr|C9J8U3|C9J8U3_HUMAN Aprataxin OS=Homo sapiens OX=9606 GN=APTX PE=1 SV=2;tr|A0A0A0MRW7|A0A0A0MRW7_HUMAN Aprataxin OS=Homo sapiens OX=9606 GN=APTX PE=1 SV=1;sp|Q7Z2E3|APTX_HUMAN Aprataxin OS=Homo sapiens OX=9606 GN=APTX PE=1 SV=2;tr|A0A5F9ZI51|A0A5F9ZI51_	S	3	0.598324	-0.171357	-0.666924	-0.768515	-0.61951	-0.953017	-0.998961	-0.617042
C9J8U3	Aprataxin	APTX	NPGLETHRKRKRSGNSDSIERDAAQEAEAGT	387	tr|C9J8U3|C9J8U3_HUMAN Aprataxin OS=Homo sapiens OX=9606 GN=APTX PE=1 SV=2;tr|A0A0A0MRW7|A0A0A0MRW7_HUMAN Aprataxin OS=Homo sapiens OX=9606 GN=APTX PE=1 SV=1;sp|Q7Z2E3|APTX_HUMAN Aprataxin OS=Homo sapiens OX=9606 GN=APTX PE=1 SV=2;tr|A0A5F9ZI51|A0A5F9ZI51_	S	3	1.36796	-0.093454	-0.682735	-0.613844	-0.714258	-0.766524	-0.742058	-0.782617
C9J8U3	Aprataxin	APTX	GLETHRKRKRSGNSDSIERDAAQEAEAGTGL	388	tr|C9J8U3|C9J8U3_HUMAN Aprataxin OS=Homo sapiens OX=9606 GN=APTX PE=1 SV=2;tr|A0A0A0MRW7|A0A0A0MRW7_HUMAN Aprataxin OS=Homo sapiens OX=9606 GN=APTX PE=1 SV=1;sp|Q7Z2E3|APTX_HUMAN Aprataxin OS=Homo sapiens OX=9606 GN=APTX PE=1 SV=2;tr|A0A5F9ZI51|A0A5F9ZI51_	S	2	0.315002	-0.135538	-1.13969	-0.768515	-1.06946	-1.38887	-1.05277	-0.942634
A0A994J4J2	Zinc finger MYND domain-containing protein 11	ZMYND11	EPKKEEPEPETEAVSSSQEIPTMPQPIEKVS	389	tr|A0A994J4J2|A0A994J4J2_HUMAN Zinc finger MYND-type containing 11 (Fragment) OS=Homo sapiens OX=9606 GN=ZMYND11 PE=1 SV=1;tr|A0A0A0MRY2|A0A0A0MRY2_HUMAN Zinc finger MYND domain-containing protein 11 OS=Homo sapiens OX=9606 GN=ZMYND11 PE=1 SV=1;tr|A0A994J4	S	3	NaN	0	-1.12746	-1.25096	-1.1136	-1.23869	-1.21619	-0.968725
A0A994J4J2	Zinc finger MYND domain-containing protein 11	ZMYND11	PKKEEPEPETEAVSSSQEIPTMPQPIEKVSV	390	tr|A0A994J4J2|A0A994J4J2_HUMAN Zinc finger MYND-type containing 11 (Fragment) OS=Homo sapiens OX=9606 GN=ZMYND11 PE=1 SV=1;tr|A0A0A0MRY2|A0A0A0MRY2_HUMAN Zinc finger MYND domain-containing protein 11 OS=Homo sapiens OX=9606 GN=ZMYND11 PE=1 SV=1;tr|A0A994J4	S	3	NaN	0	-0.948968	-1.34839	-0.854999	-1.08826	-1.06375	-1.33764
H0YC17	TNFAIP3-interacting protein 1	TNIP1	EKEIQRLNKALEEALSIQTPPSSPPTAFGSP	391	tr|H0YC17|H0YC17_HUMAN TNFAIP3 interacting protein 1 (Fragment) OS=Homo sapiens OX=9606 GN=TNIP1 PE=1 SV=1;tr|E7EMV7|E7EMV7_HUMAN TNFAIP3 interacting protein 1 OS=Homo sapiens OX=9606 GN=TNIP1 PE=1 SV=1;tr|A0A0A0MRZ4|A0A0A0MRZ4_HUMAN TNFAIP3 interacting pr	S	3	NaN	0	-1.01988	-1.45135	-1.09248	-1.05371	-1.13274	-0.908869
H0YC17	TNFAIP3-interacting protein 1	TNIP1	LNKALEEALSIQTPPSSPPTAFGSPEGAGAL	392	tr|H0YC17|H0YC17_HUMAN TNFAIP3 interacting protein 1 (Fragment) OS=Homo sapiens OX=9606 GN=TNIP1 PE=1 SV=1;tr|E7EMV7|E7EMV7_HUMAN TNFAIP3 interacting protein 1 OS=Homo sapiens OX=9606 GN=TNIP1 PE=1 SV=1;tr|A0A0A0MRZ4|A0A0A0MRZ4_HUMAN TNFAIP3 interacting pr	S	3	NaN	0	-1.02814	-0.915697	-1.324	-1.20666	-0.610638	-1.14163
H0YC17	TNFAIP3-interacting protein 1	TNIP1	NKALEEALSIQTPPSSPPTAFGSPEGAGALL	393	tr|H0YC17|H0YC17_HUMAN TNFAIP3 interacting protein 1 (Fragment) OS=Homo sapiens OX=9606 GN=TNIP1 PE=1 SV=1;tr|E7EMV7|E7EMV7_HUMAN TNFAIP3 interacting protein 1 OS=Homo sapiens OX=9606 GN=TNIP1 PE=1 SV=1;tr|A0A0A0MRZ4|A0A0A0MRZ4_HUMAN TNFAIP3 interacting pr	S	3	NaN	0	-0.924171	-0.562395	-1.09434	-1.01063	-0.898011	-1.41732
H0YC17	TNFAIP3-interacting protein 1	TNIP1	LSIQTPPSSPPTAFGSPEGAGALLRKQELVT	394	tr|H0YC17|H0YC17_HUMAN TNFAIP3 interacting protein 1 (Fragment) OS=Homo sapiens OX=9606 GN=TNIP1 PE=1 SV=1;tr|E7EMV7|E7EMV7_HUMAN TNFAIP3 interacting protein 1 OS=Homo sapiens OX=9606 GN=TNIP1 PE=1 SV=1;tr|A0A0A0MRZ4|A0A0A0MRZ4_HUMAN TNFAIP3 interacting pr	S	3	0.486059	-0.330034	-0.360377	-0.979771	-1.09902	-0.958994	-0.953685	-1.51659
A0A0A0MS48	DENN domain-containing protein 1A	DENND1A	NLDMEAALQPLGQAKSLEDLRAPKDLREQPG	395	tr|A0A0A0MS48|A0A0A0MS48_HUMAN DENN domain containing 1A OS=Homo sapiens OX=9606 GN=DENND1A PE=1 SV=2;sp|Q8TEH3|DEN1A_HUMAN DENN domain-containing protein 1A OS=Homo sapiens OX=9606 GN=DENND1A PE=1 SV=2	S	2	0.102816	-0.0739788	-0.512381	-0.945443	-0.41233	-0.443883	-0.554901	-1.09331
K7EPZ6	Methyl-CpG-binding domain protein 1	MBD1	RRPGAQPLPPPPPSQSPEPTEPHPRALAPSP	396	tr|K7EPZ6|K7EPZ6_HUMAN Methyl-CpG binding domain protein 1 (Fragment) OS=Homo sapiens OX=9606 GN=MBD1 PE=1 SV=1;tr|A0A0A0MS90|A0A0A0MS90_HUMAN Methyl-CpG binding domain protein 1 OS=Homo sapiens OX=9606 GN=MBD1 PE=1 SV=1;tr|A0A994J7H0|A0A994J7H0_HUMAN Meth	S	4	0.26639	0.0932152	-0.348944	-0.567731	-0.145053	-0.284109	-0.132492	-0.365481
A0A0A0MS99	Multidrug resistance-associated protein 1	ABCC1	SSSSSYSGDISRHHNSTAELQKAEAKKEETW	397	tr|A0A0A0MS99|A0A0A0MS99_HUMAN ABC-type glutathione-S-conjugate transporter OS=Homo sapiens OX=9606 GN=ABCC1 PE=1 SV=1;tr|A0A7I2V2E0|A0A7I2V2E0_HUMAN ABC-type glutathione-S-conjugate transporter OS=Homo sapiens OX=9606 GN=ABCC1 PE=1 SV=1;tr|I3L4X2|I3L4X2_H	S	2	0.736224	-0.208349	-1.23875	-0.876422	-0.909075	-1.20743	-1.11963	-1.32224
A0A0A0MS99	Multidrug resistance-associated protein 1	ABCC1	VTDSAGKQLQRQLSSSSSYSGDISRHHNSTA	398	tr|A0A0A0MS99|A0A0A0MS99_HUMAN ABC-type glutathione-S-conjugate transporter OS=Homo sapiens OX=9606 GN=ABCC1 PE=1 SV=1;tr|A0A7I2V2E0|A0A7I2V2E0_HUMAN ABC-type glutathione-S-conjugate transporter OS=Homo sapiens OX=9606 GN=ABCC1 PE=1 SV=1;tr|I3L4X2|I3L4X2_H	S	2	0.308031	-0.130125	-0.924156	-0.735887	-0.354614	-0.844153	-0.72172	-0.839159
A0A0A0MS99	Multidrug resistance-associated protein 1	ABCC1	TDSAGKQLQRQLSSSSSYSGDISRHHNSTAE	399	tr|A0A0A0MS99|A0A0A0MS99_HUMAN ABC-type glutathione-S-conjugate transporter OS=Homo sapiens OX=9606 GN=ABCC1 PE=1 SV=1;tr|A0A7I2V2E0|A0A7I2V2E0_HUMAN ABC-type glutathione-S-conjugate transporter OS=Homo sapiens OX=9606 GN=ABCC1 PE=1 SV=1;tr|I3L4X2|I3L4X2_H	S	2	0.18076	-0.148944	-1.20601	-0.372361	-0.354614	-0.702115	-0.6108	-1.0669
A0A0A0MSA7	Eukaryotic translation initiation factor 4 gamma 3	EIF4G3	DQKQEEKPKPDPVLKSPSPVLRLVLSGEKKE	400	tr|A0A0A0MSA7|A0A0A0MSA7_HUMAN Eukaryotic translation initiation factor 4 gamma 3 OS=Homo sapiens OX=9606 GN=EIF4G3 PE=1 SV=1;tr|A0A8I5QJH9|A0A8I5QJH9_HUMAN Eukaryotic translation initiation factor 4 gamma 3 OS=Homo sapiens OX=9606 GN=EIF4G3 PE=1 SV=1;tr|A	S	3	1.809	-0.0794855	0.995478	1.0068	1.03912	0.905416	0.953047	0.944486
A0A0A0MSA7	Eukaryotic translation initiation factor 4 gamma 3	EIF4G3	KQEEKPKPDPVLKSPSPVLRLVLSGEKKEQE	401	tr|A0A0A0MSA7|A0A0A0MSA7_HUMAN Eukaryotic translation initiation factor 4 gamma 3 OS=Homo sapiens OX=9606 GN=EIF4G3 PE=1 SV=1;tr|A0A8I5QJH9|A0A8I5QJH9_HUMAN Eukaryotic translation initiation factor 4 gamma 3 OS=Homo sapiens OX=9606 GN=EIF4G3 PE=1 SV=1;tr|A	S	3	1.809	-0.0794855	0.995478	1.0068	1.03912	0.905416	0.953047	0.944486
A0A0A0MSA7	Eukaryotic translation initiation factor 4 gamma 3	EIF4G3	QTEEILDSQNLNSRRSPVPAQIAITVPKTWK	402	tr|A0A0A0MSA7|A0A0A0MSA7_HUMAN Eukaryotic translation initiation factor 4 gamma 3 OS=Homo sapiens OX=9606 GN=EIF4G3 PE=1 SV=1;tr|A0A8I5QJH9|A0A8I5QJH9_HUMAN Eukaryotic translation initiation factor 4 gamma 3 OS=Homo sapiens OX=9606 GN=EIF4G3 PE=1 SV=1;tr|A	S	3	0.35192	-0.192297	-0.0214405	-0.118656	0.183392	-0.096216	0.136093	-0.573472
A0A0A0MSG8	Double-stranded RNA-specific editase 1	ADARB1	SSSTDVKENRNLDNVSPKDGSTPGPGEGSQL	403	tr|A0A0A0MSG8|A0A0A0MSG8_HUMAN Adenosine deaminase RNA specific B1 OS=Homo sapiens OX=9606 GN=ADARB1 PE=1 SV=1;tr|A0A994J4V7|A0A994J4V7_HUMAN Adenosine deaminase RNA specific B1 OS=Homo sapiens OX=9606 GN=ADARB1 PE=1 SV=1;tr|A0A994J7T5|A0A994J7T5_HUMAN Ade	S	2	0.588138	-0.0468623	-0.480891	-0.401838	-0.361058	-0.463134	-0.469718	-0.451522
A0A0A0MSI2	Polyhomeotic-like protein 2	PHC2	LPEKLPQQDHTTTTDSEMEEPYLQESKEEGA	404	tr|A0A0A0MSI2|A0A0A0MSI2_HUMAN Polyhomeotic homolog 2 OS=Homo sapiens OX=9606 GN=PHC2 PE=1 SV=1;tr|A0A994J5J9|A0A994J5J9_HUMAN Polyhomeotic homolog 2 OS=Homo sapiens OX=9606 GN=PHC2 PE=1 SV=1;sp|Q8IXK0|PHC2_HUMAN Polyhomeotic-like protein 2 OS=Homo sapiens	S	3	0.589696	-0.0477	1.65313	1.59299	1.60246	1.52738	1.54902	1.62908
E7EUI1	Zinc finger protein Helios	IKZF2;ZNFN1A2	KPLSREDEIRGHDEGSSLEEPLIESSEVADN	405	tr|E7EUI1|E7EUI1_HUMAN IKAROS family zinc finger 2 (Fragment) OS=Homo sapiens OX=9606 GN=IKZF2 PE=1 SV=8;tr|A0A0A0MSL2|A0A0A0MSL2_HUMAN IKAROS family zinc finger 2 OS=Homo sapiens OX=9606 GN=IKZF2 PE=1 SV=1;tr|A0A0A0MT14|A0A0A0MT14_HUMAN IKAROS family zinc	S	3	0.0133362	-0.0190735	0.208658	-1.14337	0.0331273	-0.0429211	-0.187884	-0.727996
E7EUI1	Zinc finger protein Helios	IKZF2;ZNFN1A2	PLSREDEIRGHDEGSSLEEPLIESSEVADNR	406	tr|E7EUI1|E7EUI1_HUMAN IKAROS family zinc finger 2 (Fragment) OS=Homo sapiens OX=9606 GN=IKZF2 PE=1 SV=8;tr|A0A0A0MSL2|A0A0A0MSL2_HUMAN IKAROS family zinc finger 2 OS=Homo sapiens OX=9606 GN=IKZF2 PE=1 SV=1;tr|A0A0A0MT14|A0A0A0MT14_HUMAN IKAROS family zinc	S	3	0.0147057	-0.0191413	0.208658	-1.0477	0.0331273	-0.0429211	-0.187884	-0.632533
E7EUI1	Zinc finger protein Helios	IKZF2;ZNFN1A2	PSHMTSTNSVKLEMQSDEECDRKPLSREDEI	407	tr|E7EUI1|E7EUI1_HUMAN IKAROS family zinc finger 2 (Fragment) OS=Homo sapiens OX=9606 GN=IKZF2 PE=1 SV=8;tr|A0A0A0MSL2|A0A0A0MSL2_HUMAN IKAROS family zinc finger 2 OS=Homo sapiens OX=9606 GN=IKZF2 PE=1 SV=1;tr|A0A0A0MT14|A0A0A0MT14_HUMAN IKAROS family zinc	S	3	0.234338	-0.210549	-1.06727	-0.569241	-0.474714	-1.30813	-0.322204	-1.11253
Q92598	Heat shock protein 105 kDa	HSPH1	NTCEPVVTQPKPKIESPKLERTPNGPNIDKK	408	tr|A0A0A0MSM0|A0A0A0MSM0_HUMAN Heat shock protein family H (Hsp110) member 1 OS=Homo sapiens OX=9606 GN=HSPH1 PE=1 SV=1;tr|Q5TBM3|Q5TBM3_HUMAN Heat shock protein family H (Hsp110) member 1 (Fragment) OS=Homo sapiens OX=9606 GN=HSPH1 PE=1 SV=1;sp|Q92598|HS1	S	3	0.267017	0.0392855	0.199211	0.216947	0.363449	0.348856	0.294302	0.254306
Q92598	Heat shock protein 105 kDa	HSPH1	GTQPQVQTDAQQTSQSPPSPELTSEENKIPD	409	tr|A0A0A0MSM0|A0A0A0MSM0_HUMAN Heat shock protein family H (Hsp110) member 1 OS=Homo sapiens OX=9606 GN=HSPH1 PE=1 SV=1;sp|Q92598|HS105_HUMAN Heat shock protein 105 kDa OS=Homo sapiens OX=9606 GN=HSPH1 PE=1 SV=1	S	4	0.420582	0.701549	-0.988139	-1.46497	-1.05143	-0.962422	0.90616	-1.34363
Q92598	Heat shock protein 105 kDa	HSPH1	PQVQTDAQQTSQSPPSPELTSEENKIPDADK	410	tr|A0A0A0MSM0|A0A0A0MSM0_HUMAN Heat shock protein family H (Hsp110) member 1 OS=Homo sapiens OX=9606 GN=HSPH1 PE=1 SV=1;sp|Q92598|HS105_HUMAN Heat shock protein 105 kDa OS=Homo sapiens OX=9606 GN=HSPH1 PE=1 SV=1	S	3	1.20224	0.0476054	2.02782	2.06399	2.05537	2.0906	2.12528	2.07411
A0A0A0MSQ9	Vacuolar fusion protein MON1 homolog A	MON1A	EPGAGQEGAMFVHARSYEDLTESEDGAASGD	411	tr|A0A0A0MSQ9|A0A0A0MSQ9_HUMAN Vacuolar fusion protein MON1 homolog OS=Homo sapiens OX=9606 GN=MON1A PE=1 SV=1;sp|Q86VX9|MON1A_HUMAN Vacuolar fusion protein MON1 homolog A OS=Homo sapiens OX=9606 GN=MON1A PE=1 SV=3	S	3	0.518297	-0.319876	-0.508606	-0.0891869	-0.17567	-0.187937	-1.01189	-0.533264
E5RH72	Protein CBFA2T1	RUNX1T1	IRRYSDAEDLKKGGGSSSSHSRQQSPVNPDP	412	tr|E5RH72|E5RH72_HUMAN RUNX1 partner transcriptional co-repressor 1 OS=Homo sapiens OX=9606 GN=RUNX1T1 PE=1 SV=2;tr|A0A0A0MSU1|A0A0A0MSU1_HUMAN RUNX1 partner transcriptional co-repressor 1 OS=Homo sapiens OX=9606 GN=RUNX1T1 PE=1 SV=1;sp|Q06455|MTG8_HUMAN P	S	4	NaN	0	-0.967574	-1.16228	-1.12811	-1.2668	-1.01683	-0.974324
E5RH72	Protein CBFA2T1	RUNX1T1	RRYSDAEDLKKGGGSSSSHSRQQSPVNPDPV	413	tr|E5RH72|E5RH72_HUMAN RUNX1 partner transcriptional co-repressor 1 OS=Homo sapiens OX=9606 GN=RUNX1T1 PE=1 SV=2;tr|A0A0A0MSU1|A0A0A0MSU1_HUMAN RUNX1 partner transcriptional co-repressor 1 OS=Homo sapiens OX=9606 GN=RUNX1T1 PE=1 SV=1;sp|Q06455|MTG8_HUMAN P	S	4	NaN	0	-1.3497	-1.12239	-0.751724	-0.856696	-0.699926	-1.12538
E5RH72	Protein CBFA2T1	RUNX1T1	RYSDAEDLKKGGGSSSSHSRQQSPVNPDPVA	414	tr|E5RH72|E5RH72_HUMAN RUNX1 partner transcriptional co-repressor 1 OS=Homo sapiens OX=9606 GN=RUNX1T1 PE=1 SV=2;tr|A0A0A0MSU1|A0A0A0MSU1_HUMAN RUNX1 partner transcriptional co-repressor 1 OS=Homo sapiens OX=9606 GN=RUNX1T1 PE=1 SV=1;sp|Q06455|MTG8_HUMAN P	S	4	NaN	0	-1.23121	-0.849792	-1.24421	-1.3129	-1.33726	-1.07658
E5RH72	Protein CBFA2T1	RUNX1T1	YSDAEDLKKGGGSSSSHSRQQSPVNPDPVAL	415	tr|E5RH72|E5RH72_HUMAN RUNX1 partner transcriptional co-repressor 1 OS=Homo sapiens OX=9606 GN=RUNX1T1 PE=1 SV=2;tr|A0A0A0MSU1|A0A0A0MSU1_HUMAN RUNX1 partner transcriptional co-repressor 1 OS=Homo sapiens OX=9606 GN=RUNX1T1 PE=1 SV=1;sp|Q06455|MTG8_HUMAN P	S	4	NaN	0	-0.992301	-0.881793	-1.04258	-0.844465	-0.756527	-0.797041
A0A0A0MT33	Protein SCAF8	SCAF8	VKSSEPVKETVQTTQSPTPVEKETVVTTQAE	416	tr|A0A0A0MT33|A0A0A0MT33_HUMAN SR-related CTD associated factor 8 OS=Homo sapiens OX=9606 GN=SCAF8 PE=1 SV=1;sp|Q9UPN6|SCAF8_HUMAN SR-related and CTD-associated factor 8 OS=Homo sapiens OX=9606 GN=SCAF8 PE=1 SV=1	S	2	0.41736	0.0891409	0.108328	0.0376937	0.148293	0.305468	0.23394	0.0223293
D6RHY6	S-phase kinase-associated protein 2	SKP2	ENIPQELLSNLGHPESPPRKRLKSKGSDKDF	417	tr|D6RHY6|D6RHY6_HUMAN S-phase kinase associated protein 2 OS=Homo sapiens OX=9606 GN=SKP2 PE=1 SV=1;tr|A0A7I2V3U1|A0A7I2V3U1_HUMAN S-phase kinase associated protein 2 OS=Homo sapiens OX=9606 GN=SKP2 PE=1 SV=1;tr|A0A7I2YQH6|A0A7I2YQH6_HUMAN S-phase kinase	S	4	1.3945	0.232047	0.74233	0.629012	0.890308	0.973886	1.01997	0.963937
A0A0A6YYC0	Ribosomal protein S6 kinase;Ribosomal protein S6 kinase alpha-4	RPS6KA4	PGSPPPGDPRIFQGYSFVAPSILFDHNNAVM	418	tr|A0A0A6YYC0|A0A0A6YYC0_HUMAN non-specific serine/threonine protein kinase (Fragment) OS=Homo sapiens OX=9606 GN=RPS6KA4 PE=1 SV=5;tr|E9PJN1|E9PJN1_HUMAN Ribosomal protein S6 kinase OS=Homo sapiens OX=9606 GN=RPS6KA4 PE=1 SV=1;sp|O75676|KS6A4_HUMAN Riboso	S	4	4.00365	-0.770944	-0.0479342	-0.0793872	-0.0453395	-0.780268	-0.780195	-0.925031
A0A0A6YYC0	Ribosomal protein S6 kinase;Ribosomal protein S6 kinase alpha-4	RPS6KA4	PGDPRIFQGYSFVAPSILFDHNNAVMTDGLE	419	tr|A0A0A6YYC0|A0A0A6YYC0_HUMAN non-specific serine/threonine protein kinase (Fragment) OS=Homo sapiens OX=9606 GN=RPS6KA4 PE=1 SV=5;tr|E9PJN1|E9PJN1_HUMAN Ribosomal protein S6 kinase OS=Homo sapiens OX=9606 GN=RPS6KA4 PE=1 SV=1;sp|O75676|KS6A4_HUMAN Riboso	S	4	6.40697	-1.08246	-0.0479342	-0.0793872	-0.0453395	-1.15107	-1.15566	-1.11332
Q96JP5	E3 ubiquitin-protein ligase ZFP91	ZFP91;ZFP91-CNTF	AVSRRRKAEYPRRRRSSPSARPPDVPGQQPQ	420	sp|Q96JP5|ZFP91_HUMAN E3 ubiquitin-protein ligase ZFP91 OS=Homo sapiens OX=9606 GN=ZFP91 PE=1 SV=1;tr|A0A0A6YYC7|A0A0A6YYC7_HUMAN HCG2042749, isoform CRA_d OS=Homo sapiens OX=9606 GN=ZFP91-CNTF PE=4 SV=1	S	3	0.272051	-0.277095	-1.084	-0.0333721	-1.31042	-1.04855	-1.29101	-0.919524
Q96JP5	E3 ubiquitin-protein ligase ZFP91	ZFP91;ZFP91-CNTF	VSRRRKAEYPRRRRSSPSARPPDVPGQQPQA	421	sp|Q96JP5|ZFP91_HUMAN E3 ubiquitin-protein ligase ZFP91 OS=Homo sapiens OX=9606 GN=ZFP91 PE=1 SV=1;tr|A0A0A6YYC7|A0A0A6YYC7_HUMAN HCG2042749, isoform CRA_d OS=Homo sapiens OX=9606 GN=ZFP91-CNTF PE=4 SV=1	S	3	0.753597	0.146256	0.0937644	0.236699	0.399291	0.40442	0.400091	0.36401
Q96JP5	E3 ubiquitin-protein ligase ZFP91	ZFP91;ZFP91-CNTF	ARPPDVPGQQPQAAKSPSPVQGKKSPRLLCI	422	sp|Q96JP5|ZFP91_HUMAN E3 ubiquitin-protein ligase ZFP91 OS=Homo sapiens OX=9606 GN=ZFP91 PE=1 SV=1;tr|A0A0A6YYC7|A0A0A6YYC7_HUMAN HCG2042749, isoform CRA_d OS=Homo sapiens OX=9606 GN=ZFP91-CNTF PE=4 SV=1	S	3	NaN	0	-0.736578	-0.959907	-0.892588	-0.789519	-0.96216	-0.6256
Q96JP5	E3 ubiquitin-protein ligase ZFP91	ZFP91;ZFP91-CNTF	PPDVPGQQPQAAKSPSPVQGKKSPRLLCIEK	423	sp|Q96JP5|ZFP91_HUMAN E3 ubiquitin-protein ligase ZFP91 OS=Homo sapiens OX=9606 GN=ZFP91 PE=1 SV=1;tr|A0A0A6YYC7|A0A0A6YYC7_HUMAN HCG2042749, isoform CRA_d OS=Homo sapiens OX=9606 GN=ZFP91-CNTF PE=4 SV=1	S	3	0.244198	-0.045451	-0.990741	-0.81383	-0.995937	-1.01739	-0.893704	-1.02577
A0A0J9YY89		TRBV6-6	STTEYFPLRLELAAPSQTSVYFCASSY____	424	tr|A0A0J9YY89|A0A0J9YY89_HUMAN T cell receptor beta variable 6-6 (Fragment) OS=Homo sapiens OX=9606 GN=TRBV6-6 PE=4 SV=3;sp|A0A0A6YYG2|TVB66_HUMAN T cell receptor beta variable 6-6 OS=Homo sapiens OX=9606 GN=TRBV6-6 PE=3 SV=5	S	3	NaN	0	-1.17552	-1.36107	-1.43741	-1.16127	-0.793092	-0.61793
A0A0J9YY89		TRBV6-6	EYFPLRLELAAPSQTSVYFCASSY_______	425	tr|A0A0J9YY89|A0A0J9YY89_HUMAN T cell receptor beta variable 6-6 (Fragment) OS=Homo sapiens OX=9606 GN=TRBV6-6 PE=4 SV=3;sp|A0A0A6YYG2|TVB66_HUMAN T cell receptor beta variable 6-6 OS=Homo sapiens OX=9606 GN=TRBV6-6 PE=3 SV=5	S	3	NaN	0	-1.02996	-0.670964	-1.16288	-0.919866	-0.956358	-0.825946
Q53S48	Stonin-1	ALF;STON1-GTF2A1L;STON1	LSSPIVDFYFSPGPPSNSPLSTPTKDFPGFP	426	tr|Q53S48|Q53S48_HUMAN STON1-GTF2A1L readthrough OS=Homo sapiens OX=9606 GN=STON1-GTF2A1L PE=3 SV=1;tr|A0A0A6YYG5|A0A0A6YYG5_HUMAN Protein STON1-GTF2A1L OS=Homo sapiens OX=9606 GN=STON1-GTF2A1L PE=3 SV=1;sp|Q9Y6Q2|STON1_HUMAN Stonin-1 OS=Homo sapiens OX=96	S	3	NaN	0	-0.782658	-1.09375	-0.645897	-0.964842	-1.20926	-1.20721
Q53S48	Stonin-1	ALF;STON1-GTF2A1L;STON1	SPIVDFYFSPGPPSNSPLSTPTKDFPGFPGI	427	tr|Q53S48|Q53S48_HUMAN STON1-GTF2A1L readthrough OS=Homo sapiens OX=9606 GN=STON1-GTF2A1L PE=3 SV=1;tr|A0A0A6YYG5|A0A0A6YYG5_HUMAN Protein STON1-GTF2A1L OS=Homo sapiens OX=9606 GN=STON1-GTF2A1L PE=3 SV=1;sp|Q9Y6Q2|STON1_HUMAN Stonin-1 OS=Homo sapiens OX=96	S	4	3.31476	-0.959121	-0.0790084	0.0610356	-0.138854	-0.93635	-0.944936	-1.1529
E5RJN3	Condensin-2 complex subunit H2	NCAPH2	LPEASAPKAALEPKESRSPQQSAALPRRYML	428	tr|E5RJN3|E5RJN3_HUMAN Condensin-2 complex subunit H2 (Fragment) OS=Homo sapiens OX=9606 GN=NCAPH2 PE=1 SV=1;tr|A0A0A6YYG7|A0A0A6YYG7_HUMAN Condensin-2 complex subunit H2 OS=Homo sapiens OX=9606 GN=NCAPH2 PE=1 SV=1;sp|Q6IBW4|CNDH2_HUMAN Condensin-2 complex	S	3	0.490997	0.604563	-0.817826	-1.22141	-1.05369	0.620463	-0.973047	-0.92666
E5RJN3	Condensin-2 complex subunit H2	NCAPH2	EASAPKAALEPKESRSPQQSAALPRRYMLRE	429	tr|E5RJN3|E5RJN3_HUMAN Condensin-2 complex subunit H2 (Fragment) OS=Homo sapiens OX=9606 GN=NCAPH2 PE=1 SV=1;tr|A0A0A6YYG7|A0A0A6YYG7_HUMAN Condensin-2 complex subunit H2 OS=Homo sapiens OX=9606 GN=NCAPH2 PE=1 SV=1;sp|Q6IBW4|CNDH2_HUMAN Condensin-2 complex	S	2	0.488797	0.0828253	0.474363	0.525394	0.573204	0.620463	0.717784	0.48319
A0A0A6YYI3	Suppressor of SWI4 1 homolog	PPAN-P2RY11;PPAN	LLQEKFPNMSRLQDISELLATGAGLSESEAE	430	tr|A0A0A6YYI3|A0A0A6YYI3_HUMAN Protein PPAN-P2RY11 OS=Homo sapiens OX=9606 GN=PPAN-P2RY11 PE=4 SV=1;tr|A0A0B4J1V8|A0A0B4J1V8_HUMAN HCG2039996 OS=Homo sapiens OX=9606 GN=PPAN-P2RY11 PE=3 SV=1;sp|Q9NQ55|SSF1_HUMAN Suppressor of SWI4 1 homolog OS=Homo sapiens	S	4	NaN	0	-0.866521	-1.17677	-1.12992	-1.29542	-0.900832	-1.23286
A0A0A6YYI3	Suppressor of SWI4 1 homolog	PPAN-P2RY11;PPAN	RLQDISELLATGAGLSESEAEPDGDHNITEL	431	tr|A0A0A6YYI3|A0A0A6YYI3_HUMAN Protein PPAN-P2RY11 OS=Homo sapiens OX=9606 GN=PPAN-P2RY11 PE=4 SV=1;tr|A0A0B4J1V8|A0A0B4J1V8_HUMAN HCG2039996 OS=Homo sapiens OX=9606 GN=PPAN-P2RY11 PE=3 SV=1;sp|Q9NQ55|SSF1_HUMAN Suppressor of SWI4 1 homolog OS=Homo sapiens	S	4	2.43312	0.140148	1.56114	1.56106	1.49487	1.69159	1.6692	1.67673
A0A0A6YYI3	Suppressor of SWI4 1 homolog	PPAN-P2RY11;PPAN	QDISELLATGAGLSESEAEPDGDHNITELPQ	432	tr|A0A0A6YYI3|A0A0A6YYI3_HUMAN Protein PPAN-P2RY11 OS=Homo sapiens OX=9606 GN=PPAN-P2RY11 PE=4 SV=1;tr|A0A0B4J1V8|A0A0B4J1V8_HUMAN HCG2039996 OS=Homo sapiens OX=9606 GN=PPAN-P2RY11 PE=3 SV=1;sp|Q9NQ55|SSF1_HUMAN Suppressor of SWI4 1 homolog OS=Homo sapiens	S	4	1.45025	0.136419	1.56114	1.50428	1.41237	1.64013	1.62287	1.62405
A0A0A6YYI3	Suppressor of SWI4 1 homolog	PPAN-P2RY11;PPAN	RKKSLEGMKKARVGGSDEEASGIPSRTASLE	433	tr|A0A0A6YYI3|A0A0A6YYI3_HUMAN Protein PPAN-P2RY11 OS=Homo sapiens OX=9606 GN=PPAN-P2RY11 PE=4 SV=1;tr|A0A0B4J1V8|A0A0B4J1V8_HUMAN HCG2039996 OS=Homo sapiens OX=9606 GN=PPAN-P2RY11 PE=3 SV=1;sp|Q9NQ55|SSF1_HUMAN Suppressor of SWI4 1 homolog OS=Homo sapiens	S	2	0.751172	0.125918	1.42286	1.55664	1.6092	1.7292	1.68558	1.55167
F8W860	Phosphatidylinositol 4-kinase beta	PI4KB	KEPVFIAAGDIRRRLSEQLAHTPTAFKR___	434	tr|F8W860|F8W860_HUMAN Phosphatidylinositol 4-kinase beta (Fragment) OS=Homo sapiens OX=9606 GN=PI4KB PE=1 SV=1;tr|A0A0B4J1S8|A0A0B4J1S8_HUMAN Phosphatidylinositol 4-kinase beta OS=Homo sapiens OX=9606 GN=PI4KB PE=1 SV=1;sp|Q9UBF8|PI4KB_HUMAN Phosphatidyli	S	3	0.0642108	0.0235467	-0.621921	-0.252007	-0.251104	-0.288099	-0.37307	-0.393223
F8W860	Phosphatidylinositol 4-kinase beta	PI4KB	SVPARIPENRIRSTRSVENLPECGITHEQRA	435	tr|F8W860|F8W860_HUMAN Phosphatidylinositol 4-kinase beta (Fragment) OS=Homo sapiens OX=9606 GN=PI4KB PE=1 SV=1;tr|A0A0B4J1S8|A0A0B4J1S8_HUMAN Phosphatidylinositol 4-kinase beta OS=Homo sapiens OX=9606 GN=PI4KB PE=1 SV=1;sp|Q9UBF8|PI4KB_HUMAN Phosphatidyli	S	2	0.425319	0.0577033	1.30036	1.31049	1.38481	1.47291	1.40021	1.29565
H0YEG1	Mediator of RNA polymerase II transcription subunit 24	MED24	FPLDDVQPSKLMRLLSSNEDDANILSSPTDR	436	tr|H0YEG1|H0YEG1_HUMAN Mediator of RNA polymerase II transcription subunit 24 (Fragment) OS=Homo sapiens OX=9606 GN=MED24 PE=1 SV=1;tr|F5GY88|F5GY88_HUMAN Mediator of RNA polymerase II transcription subunit 24 OS=Homo sapiens OX=9606 GN=MED24 PE=1 SV=2;tr|	S	2	0.200752	0.327363	0.0362167	0.58532	-1.51114	-0.0228396	0.0756833	0.0396389
H0YEG1	Mediator of RNA polymerase II transcription subunit 24	MED24	MRLLSSNEDDANILSSPTDRSMSSSLSASQL	437	tr|H0YEG1|H0YEG1_HUMAN Mediator of RNA polymerase II transcription subunit 24 (Fragment) OS=Homo sapiens OX=9606 GN=MED24 PE=1 SV=1;tr|F5GY88|F5GY88_HUMAN Mediator of RNA polymerase II transcription subunit 24 OS=Homo sapiens OX=9606 GN=MED24 PE=1 SV=2;tr|	S	2	0.886609	-0.666337	-0.556843	0.0837829	-1.1225	-1.24829	-1.13066	-1.21562
A0A9L9PY96	Ninein	NIN	TPSASTPYRQLKRHLSMQSFDESGRRTTTSS	438	tr|A0A9L9PY96|A0A9L9PY96_HUMAN Ninein OS=Homo sapiens OX=9606 GN=NIN PE=1 SV=1;tr|A0A9L9PXF3|A0A9L9PXF3_HUMAN Ninein OS=Homo sapiens OX=9606 GN=NIN PE=1 SV=1;tr|A0A0B4J215|A0A0B4J215_HUMAN Ninein OS=Homo sapiens OX=9606 GN=NIN PE=1 SV=2;tr|E9PN67|E9PN67_HU	S	3	1.46544	0.246438	-0.309535	-0.237378	-0.189103	-0.137455	0.0564151	0.0843368
A0A9L9PY96	Ninein	NIN	ASTPYRQLKRHLSMQSFDESGRRTTTSSAMT	439	tr|A0A9L9PY96|A0A9L9PY96_HUMAN Ninein OS=Homo sapiens OX=9606 GN=NIN PE=1 SV=1;tr|A0A9L9PXF3|A0A9L9PXF3_HUMAN Ninein OS=Homo sapiens OX=9606 GN=NIN PE=1 SV=1;tr|A0A0B4J215|A0A0B4J215_HUMAN Ninein OS=Homo sapiens OX=9606 GN=NIN PE=1 SV=2;tr|E9PN67|E9PN67_HU	S	3	1.46544	0.246438	-0.309535	-0.237378	-0.189103	-0.137455	0.0564151	0.0843368
A0A0C3SFZ7	MDS1 and EVI1 complex locus protein EVI1	MECOM	YFTEIRNFIGNSNHGSQSPRNVEERMNGSHF	440	tr|A0A0C3SFZ7|A0A0C3SFZ7_HUMAN MDS1 and EVI1 complex locus OS=Homo sapiens OX=9606 GN=MECOM PE=1 SV=1;tr|E7EUL6|E7EUL6_HUMAN MDS1 and EVI1 complex locus OS=Homo sapiens OX=9606 GN=MECOM PE=1 SV=1;sp|Q03112|MECOM_HUMAN Histone-lysine N-methyltransferase MEC	S	3	0.0268787	-0.0374151	-0.810974	-0.103203	-0.551416	-0.140979	-0.07439	-1.36247
A0A0C3SFZ7	MDS1 and EVI1 complex locus protein EVI1	MECOM	TEIRNFIGNSNHGSQSPRNVEERMNGSHFKD	441	tr|A0A0C3SFZ7|A0A0C3SFZ7_HUMAN MDS1 and EVI1 complex locus OS=Homo sapiens OX=9606 GN=MECOM PE=1 SV=1;tr|E7EUL6|E7EUL6_HUMAN MDS1 and EVI1 complex locus OS=Homo sapiens OX=9606 GN=MECOM PE=1 SV=1;sp|Q03112|MECOM_HUMAN Histone-lysine N-methyltransferase MEC	S	3	0.218566	-0.25649	-0.15682	-1.29434	-0.149886	-0.859962	-1.18982	-0.320736
E9PJN7	Terminal uridylyltransferase 4	ZCCHC11	TLKARNDKSVKEIENSSPNRNSSKKNKQNDI	442	tr|E9PJN7|E9PJN7_HUMAN Terminal uridylyl transferase 4 (Fragment) OS=Homo sapiens OX=9606 GN=TUT4 PE=1 SV=1;tr|E9PQS7|E9PQS7_HUMAN Terminal uridylyl transferase 4 (Fragment) OS=Homo sapiens OX=9606 GN=TUT4 PE=1 SV=1;tr|X6R5G7|X6R5G7_HUMAN RNA uridylyltrans	S	2	NaN	0	-1.10121	-0.649956	-0.701117	-1.34204	-1.25343	-1.31007
E9PJN7	Terminal uridylyltransferase 4	ZCCHC11	LKARNDKSVKEIENSSPNRNSSKKNKQNDIC	443	tr|E9PJN7|E9PJN7_HUMAN Terminal uridylyl transferase 4 (Fragment) OS=Homo sapiens OX=9606 GN=TUT4 PE=1 SV=1;tr|E9PQS7|E9PQS7_HUMAN Terminal uridylyl transferase 4 (Fragment) OS=Homo sapiens OX=9606 GN=TUT4 PE=1 SV=1;tr|X6R5G7|X6R5G7_HUMAN RNA uridylyltrans	S	2	0.885868	-0.169647	-1.35511	-1.11555	-1.30149	-1.40821	-1.34804	-1.52484
A0A0C4DFR1	Transmembrane and coiled-coil domains protein 2;Transmembrane and coiled-coil domains protein 3	TMCC2;TMCC3	SKPREFASLIRNKFGSADNIAHLKDPLEDGP	444	tr|A0A0C4DFR1|A0A0C4DFR1_HUMAN Transmembrane and coiled-coil domain family 2 OS=Homo sapiens OX=9606 GN=TMCC2 PE=1 SV=2;sp|O75069|TMCC2_HUMAN Transmembrane and coiled-coil domains protein 2 OS=Homo sapiens OX=9606 GN=TMCC2 PE=1 SV=3;tr|G3V207|G3V207_HUMAN	S	2	2.24433	-0.199146	-0.532666	-0.528817	-0.448421	-0.741444	-0.709008	-0.656891
A0A590UJD9		DLG1	EQETSDADQHVTSNASDSESSYRGQEEYVLS	445	tr|A0A590UJD9|A0A590UJD9_HUMAN Discs large MAGUK scaffold protein 1 OS=Homo sapiens OX=9606 GN=DLG1 PE=1 SV=1;tr|A0A0C4DFT3|A0A0C4DFT3_HUMAN Discs large MAGUK scaffold protein 1 OS=Homo sapiens OX=9606 GN=DLG1 PE=1 SV=1;tr|A0A590UJ08|A0A590UJ08_HUMAN Discs	S	3	0.111034	-0.0397371	-0.519604	-0.232567	-0.568863	-0.610987	-0.347284	-0.481974
A0A590UJD9	Disks large homolog 1	DLG1	LREQMMNSSISSGSGSLRTSQKRSLYVRALF	446	tr|A0A590UJD9|A0A590UJD9_HUMAN Discs large MAGUK scaffold protein 1 OS=Homo sapiens OX=9606 GN=DLG1 PE=1 SV=1;tr|A0A0C4DFT3|A0A0C4DFT3_HUMAN Discs large MAGUK scaffold protein 1 OS=Homo sapiens OX=9606 GN=DLG1 PE=1 SV=1;sp|Q12959|DLG1_HUMAN Disks large hom	S	2	0.377876	-0.192328	-0.360817	-0.241422	-0.264186	-0.223684	-0.3214	-0.898325
A0A0C4DFV9		SET	_MSAPAAKVSKKELNSNHDGADETSEKEQQE	447	tr|A0A0C4DFV9|A0A0C4DFV9_HUMAN SET nuclear proto-oncogene OS=Homo sapiens OX=9606 GN=SET PE=1 SV=2	S	2	0.401094	-0.624083	0.324152	0.539926	0.495599	-1.46688	0.306288	0.648019
A0A0C4DFV9		SET	SKKELNSNHDGADETSEKEQQEAIEHIDEVQ	448	tr|A0A0C4DFV9|A0A0C4DFV9_HUMAN SET nuclear proto-oncogene OS=Homo sapiens OX=9606 GN=SET PE=1 SV=2	S	2	0.335886	-0.0855482	1.95989	2.15681	2.28043	1.98698	2.14258	2.01092
A0A0C4DFV9	Protein SET	SET	IDEVQNEIDRLNEQASEEILKVEQKYNKLRQ	449	tr|A0A0C4DFV9|A0A0C4DFV9_HUMAN SET nuclear proto-oncogene OS=Homo sapiens OX=9606 GN=SET PE=1 SV=2;tr|A0A8J8YYJ1|A0A8J8YYJ1_HUMAN SET nuclear proto-oncogene OS=Homo sapiens OX=9606 GN=SET PE=1 SV=1;sp|Q01105|SET_HUMAN Protein SET OS=Homo sapiens OX=9606 GN	S	4	0.370587	0.534783	0.336169	0.595484	-1.32595	0.365072	0.503871	0.341111
Q6ZRS2	Helicase SRCAP	SRCAP	YLLARDEEQSEADAGSGPPTPGPTTLGPKKE	450	sp|Q6ZRS2|SRCAP_HUMAN Helicase SRCAP OS=Homo sapiens OX=9606 GN=SRCAP PE=1 SV=3;tr|A0A0C4DFX4|A0A0C4DFX4_HUMAN Snf2 related CREBBP activator protein (Fragment) OS=Homo sapiens OX=9606 PE=4 SV=1;tr|A0A087X0E3|A0A087X0E3_HUMAN Snf2 related CREBBP activator p	S	3	0.100293	-0.0780955	-0.421986	-0.315434	-0.85829	-0.375169	-1.05952	-0.395306
Q6ZRS2	Helicase SRCAP	SRCAP	GAASTLVPGVSETSASPGSPSVRSMSGPESS	451	sp|Q6ZRS2|SRCAP_HUMAN Helicase SRCAP OS=Homo sapiens OX=9606 GN=SRCAP PE=1 SV=3;tr|A0A0C4DFX4|A0A0C4DFX4_HUMAN Snf2 related CREBBP activator protein (Fragment) OS=Homo sapiens OX=9606 PE=4 SV=1	S	3	0.285086	-0.12516	0.312411	-0.173623	-0.0111149	-0.269582	0.0923526	-0.0705774
Q6ZRS2	Helicase SRCAP	SRCAP	STLVPGVSETSASPGSPSVRSMSGPESSPPI	452	sp|Q6ZRS2|SRCAP_HUMAN Helicase SRCAP OS=Homo sapiens OX=9606 GN=SRCAP PE=1 SV=3;tr|A0A0C4DFX4|A0A0C4DFX4_HUMAN Snf2 related CREBBP activator protein (Fragment) OS=Homo sapiens OX=9606 PE=4 SV=1	S	3	0.285086	-0.12516	0.312411	-0.173623	-0.0111149	-0.269582	0.0923526	-0.0705774
Q6ZRS2	Helicase SRCAP	SRCAP	GGSPGLAKRGRLQPPSPLGPEGSVEESEAEA	453	sp|Q6ZRS2|SRCAP_HUMAN Helicase SRCAP OS=Homo sapiens OX=9606 GN=SRCAP PE=1 SV=3;tr|A0A0C4DFX4|A0A0C4DFX4_HUMAN Snf2 related CREBBP activator protein (Fragment) OS=Homo sapiens OX=9606 PE=4 SV=1	S	3	1.08131	0.815885	-1.6815	-1.12728	-1.22355	-0.81004	-0.867106	0.0924765
Q6ZRS2	Helicase SRCAP	SRCAP	LQPPSPLGPEGSVEESEAEASGEEEEGDGTP	454	sp|Q6ZRS2|SRCAP_HUMAN Helicase SRCAP OS=Homo sapiens OX=9606 GN=SRCAP PE=1 SV=3;tr|A0A0C4DFX4|A0A0C4DFX4_HUMAN Snf2 related CREBBP activator protein (Fragment) OS=Homo sapiens OX=9606 PE=4 SV=1	S	3	0.0986707	-0.196125	0.174211	-1.2091	-1.2796	-1.7708	0.0400772	-1.17214
Q6ZRS2	Helicase SRCAP	SRCAP	PLGPEGSVEESEAEASGEEEEGDGTPRRRPG	455	sp|Q6ZRS2|SRCAP_HUMAN Helicase SRCAP OS=Homo sapiens OX=9606 GN=SRCAP PE=1 SV=3;tr|A0A0C4DFX4|A0A0C4DFX4_HUMAN Snf2 related CREBBP activator protein (Fragment) OS=Homo sapiens OX=9606 PE=4 SV=1	S	3	0.297355	0.366289	0.174211	-0.837084	-1.14291	-0.839468	0.0400772	0.0924765
Q6ZRS2	Helicase SRCAP	SRCAP	SPPKRKRGRPPKNPPSPRPSQLPVLDRDSTS	456	sp|Q6ZRS2|SRCAP_HUMAN Helicase SRCAP OS=Homo sapiens OX=9606 GN=SRCAP PE=1 SV=3;tr|A0A0C4DFX4|A0A0C4DFX4_HUMAN Snf2 related CREBBP activator protein (Fragment) OS=Homo sapiens OX=9606 PE=4 SV=1	S	3	0.954174	0.0672331	-0.0346167	0.0579975	0.0173425	0.118421	0.068871	0.0551308
Q6ZRS2	Helicase SRCAP	SRCAP	SCGLGRRRQPQGQGESEGSSSDEDGSRPLTR	457	sp|Q6ZRS2|SRCAP_HUMAN Helicase SRCAP OS=Homo sapiens OX=9606 GN=SRCAP PE=1 SV=3;tr|A0A0C4DFX4|A0A0C4DFX4_HUMAN Snf2 related CREBBP activator protein (Fragment) OS=Homo sapiens OX=9606 PE=4 SV=1	S	3	0.404278	0.364909	0.223191	-0.946639	0.150922	0.0990597	0.139574	0.283568
Q6ZRS2	Helicase SRCAP	SRCAP	LGRRRQPQGQGESEGSSSDEDGSRPLTRLAR	458	sp|Q6ZRS2|SRCAP_HUMAN Helicase SRCAP OS=Homo sapiens OX=9606 GN=SRCAP PE=1 SV=3;tr|A0A0C4DFX4|A0A0C4DFX4_HUMAN Snf2 related CREBBP activator protein (Fragment) OS=Homo sapiens OX=9606 PE=4 SV=1	S	3	0.4068	0.40249	0.223191	-1.05938	0.150922	0.0990597	0.139574	0.283568
Q6ZRS2	Helicase SRCAP	SRCAP	GRRRQPQGQGESEGSSSDEDGSRPLTRLARL	459	sp|Q6ZRS2|SRCAP_HUMAN Helicase SRCAP OS=Homo sapiens OX=9606 GN=SRCAP PE=1 SV=3;tr|A0A0C4DFX4|A0A0C4DFX4_HUMAN Snf2 related CREBBP activator protein (Fragment) OS=Homo sapiens OX=9606 PE=4 SV=1	S	3	0.376996	0.19073	0.223191	-0.4241	0.150922	0.0990597	0.139574	0.283568
Q6ZRS2	Helicase SRCAP	SRCAP	RRRQPQGQGESEGSSSDEDGSRPLTRLARLR	460	sp|Q6ZRS2|SRCAP_HUMAN Helicase SRCAP OS=Homo sapiens OX=9606 GN=SRCAP PE=1 SV=3;tr|A0A0C4DFX4|A0A0C4DFX4_HUMAN Snf2 related CREBBP activator protein (Fragment) OS=Homo sapiens OX=9606 PE=4 SV=1	S	3	0.412418	0.529706	0.223191	-1.44103	0.150922	0.0990597	0.139574	0.283568
A0A0C4DFZ1	Syntaxin-1A	STX1A	__MKDRTQELRTAKDSDDDDDVAVTVDRDRF	461	tr|A0A0C4DFZ1|A0A0C4DFZ1_HUMAN Syntaxin 1A OS=Homo sapiens OX=9606 GN=STX1A PE=1 SV=1;tr|A8MZ54|A8MZ54_HUMAN Syntaxin 1A OS=Homo sapiens OX=9606 GN=STX1A PE=1 SV=1;sp|Q16623|STX1A_HUMAN Syntaxin-1A OS=Homo sapiens OX=9606 GN=STX1A PE=1 SV=1	S	3	0.549445	0.551518	-1.0469	-1.45828	-0.728605	-0.125297	-0.146107	-1.30782
A0A8V8TM88	Nibrin	NBN	VSNTLAKMRIPNYQLSPTKLPSINKSKDRAS	462	tr|A0A8V8TM88|A0A8V8TM88_HUMAN Nibrin OS=Homo sapiens OX=9606 GN=NBN PE=1 SV=1;tr|A0A0C4DG07|A0A0C4DG07_HUMAN Nibrin OS=Homo sapiens OX=9606 GN=NBN PE=1 SV=1;tr|A0A8V8TMH1|A0A8V8TMH1_HUMAN Nibrin OS=Homo sapiens OX=9606 GN=NBN PE=1 SV=1;tr|A0A8V8TKW6|A0A8V	S	2	1.03032	0.134322	-0.570531	-0.395005	-0.438004	-0.280691	-0.332033	-0.38785
H7C3Q7	Abl interactor 2	ABI2	DYVPSPTRNMAPSQQSPVRTASVNQRNRTYS	463	tr|H7C3Q7|H7C3Q7_HUMAN Abl interactor 2 (Fragment) OS=Homo sapiens OX=9606 GN=ABI2 PE=1 SV=1;tr|E7EW77|E7EW77_HUMAN Abl interactor 2 OS=Homo sapiens OX=9606 GN=ABI2 PE=1 SV=1;tr|E7EP65|E7EP65_HUMAN Abl interactor 2 (Fragment) OS=Homo sapiens OX=9606 GN=ABI	S	2	0.473387	0.0466489	0.139241	0.166412	0.277264	0.234711	0.254062	0.23409
A0A0C4DG33	Peroxisome biogenesis factor 1	PEX1	LRADISIIKGRYRSQSGEDESMNQPGPIKTR	464	tr|A0A0C4DG33|A0A0C4DG33_HUMAN Peroxisomal ATPase PEX1 OS=Homo sapiens OX=9606 GN=PEX1 PE=1 SV=1;sp|O43933|PEX1_HUMAN Peroxisomal ATPase PEX1 OS=Homo sapiens OX=9606 GN=PEX1 PE=1 SV=1	S	2	0.0624864	0.0115905	0.520602	0.516065	0.684056	0.651325	0.555654	0.548515
A0A0C4DG33	Peroxisome biogenesis factor 1	PEX1	GKDQLFSQPPVLRTASQEGCQELTQEQRDQL	465	tr|A0A0C4DG33|A0A0C4DG33_HUMAN Peroxisomal ATPase PEX1 OS=Homo sapiens OX=9606 GN=PEX1 PE=1 SV=1;sp|O43933|PEX1_HUMAN Peroxisomal ATPase PEX1 OS=Homo sapiens OX=9606 GN=PEX1 PE=1 SV=1	S	2	NaN	0	-1.19777	-1.35608	-0.847628	-1.07476	-0.891557	-0.879011
A0A0C4DG49	Poliovirus receptor	PVR	SANGHVSYSAVSRENSSSQDPQTEGTR____	466	tr|A0A0C4DG49|A0A0C4DG49_HUMAN PVR cell adhesion molecule OS=Homo sapiens OX=9606 GN=PVR PE=1 SV=1;sp|P15151|PVR_HUMAN Poliovirus receptor OS=Homo sapiens OX=9606 GN=PVR PE=1 SV=2	S	2	0.281841	-0.186042	-1.58087	-0.820652	-1.20526	-1.49255	-1.09254	-1.57982
F5GYV5	ADP-ribosylation factor-like protein 6-interacting protein 4	ARL6IP4	QVEALPGPSLDQWHRSAGEEEDGPVLTDEQK	467	tr|F5GYV5|F5GYV5_HUMAN ADP-ribosylation factor-like protein 6-interacting protein 4 (Fragment) OS=Homo sapiens OX=9606 GN=ARL6IP4 PE=1 SV=1;tr|H7BZV4|H7BZV4_HUMAN ADP-ribosylation factor-like protein 6-interacting protein 4 OS=Homo sapiens OX=9606 GN=ARL6I	S	2	0.415548	-0.0739859	1.1655	1.27583	1.39687	1.20303	1.26845	1.14476
Q8TB72	Pumilio homolog 2	PUM2	AETDGPEKGDQKGKASPFEEDQNRDLKQGDD	468	sp|Q8TB72|PUM2_HUMAN Pumilio homolog 2 OS=Homo sapiens OX=9606 GN=PUM2 PE=1 SV=2;tr|A0A0C4DG68|A0A0C4DG68_HUMAN Pumilio RNA binding family member 2 (Fragment) OS=Homo sapiens OX=9606 GN=PUM2 PE=1 SV=1;tr|C9JW01|C9JW01_HUMAN Pumilio RNA binding family membe	S	3	0.598104	0.0474323	0.649763	0.650341	0.691907	0.771009	0.704711	0.658588
Q8TB72	Pumilio homolog 2	PUM2	ADCKDFNRTPGSRQASPTEVVERLGPNTNPS	469	sp|Q8TB72|PUM2_HUMAN Pumilio homolog 2 OS=Homo sapiens OX=9606 GN=PUM2 PE=1 SV=2;tr|A0A0C4DG68|A0A0C4DG68_HUMAN Pumilio RNA binding family member 2 (Fragment) OS=Homo sapiens OX=9606 GN=PUM2 PE=1 SV=1;tr|C9JW01|C9JW01_HUMAN Pumilio RNA binding family membe	S	2	2.89253	-0.151036	-0.158183	-0.19055	-0.16454	-0.329532	-0.345175	-0.291673
Q8TB72	Pumilio homolog 2	PUM2	NGMDADCKDFNRTPGSRQASPTEVVERLGPN	470	sp|Q8TB72|PUM2_HUMAN Pumilio homolog 2 OS=Homo sapiens OX=9606 GN=PUM2 PE=1 SV=2;tr|A0A0C4DG68|A0A0C4DG68_HUMAN Pumilio RNA binding family member 2 (Fragment) OS=Homo sapiens OX=9606 GN=PUM2 PE=1 SV=1;tr|C9JW01|C9JW01_HUMAN Pumilio RNA binding family membe	S	3	2.04127	-0.149939	0.273207	0.218891	0.265648	0.0574572	0.100422	0.150049
A0A0C4DG89	Probable ATP-dependent RNA helicase DDX46	DDX46	NERKKLQKAALGLQDSDDEDAAVDIDEQIES	471	tr|A0A0C4DG89|A0A0C4DG89_HUMAN RNA helicase OS=Homo sapiens OX=9606 GN=DDX46 PE=1 SV=1;sp|Q7L014|DDX46_HUMAN Probable ATP-dependent RNA helicase DDX46 OS=Homo sapiens OX=9606 GN=DDX46 PE=1 SV=2	S	3	0.374211	-0.036014	0.762959	0.818039	0.777632	0.773817	0.798804	0.677967
A0A0C4DG89	Probable ATP-dependent RNA helicase DDX46	DDX46	KKGELMENDQDAMEYSSEEEEVDLQTALTGY	472	tr|A0A0C4DG89|A0A0C4DG89_HUMAN RNA helicase OS=Homo sapiens OX=9606 GN=DDX46 PE=1 SV=1;sp|Q7L014|DDX46_HUMAN Probable ATP-dependent RNA helicase DDX46 OS=Homo sapiens OX=9606 GN=DDX46 PE=1 SV=2;tr|D6RJA6|D6RJA6_HUMAN RNA helicase OS=Homo sapiens OX=9606 GN	S	3	0.0510794	0.0116697	0.568918	0.573292	0.34423	0.529171	0.527257	0.465022
A0A0C4DG89	Probable ATP-dependent RNA helicase DDX46	DDX46	KGELMENDQDAMEYSSEEEEVDLQTALTGYQ	473	tr|A0A0C4DG89|A0A0C4DG89_HUMAN RNA helicase OS=Homo sapiens OX=9606 GN=DDX46 PE=1 SV=1;sp|Q7L014|DDX46_HUMAN Probable ATP-dependent RNA helicase DDX46 OS=Homo sapiens OX=9606 GN=DDX46 PE=1 SV=2;tr|D6RJA6|D6RJA6_HUMAN RNA helicase OS=Homo sapiens OX=9606 GN	S	3	0.0510794	0.0116697	0.568918	0.573292	0.34423	0.529171	0.527257	0.465022
A0A0C4DGG3	Lysine-specific demethylase 2B	KDM2B	RTENSLANENQQPIKSEPESEGEEPKRPPGI	474	tr|A0A0C4DGG3|A0A0C4DGG3_HUMAN Lysine demethylase 2B OS=Homo sapiens OX=9606 GN=KDM2B PE=1 SV=1;sp|Q8NHM5|KDM2B_HUMAN Lysine-specific demethylase 2B OS=Homo sapiens OX=9606 GN=KDM2B PE=1 SV=1	S	3	0.0734348	0.00959865	0.929196	1.06371	1.01919	1.05776	1.00392	0.979207
A0A0C4DGG3	Lysine-specific demethylase 2B	KDM2B	SLANENQQPIKSEPESEGEEPKRPPGICERP	475	tr|A0A0C4DGG3|A0A0C4DGG3_HUMAN Lysine demethylase 2B OS=Homo sapiens OX=9606 GN=KDM2B PE=1 SV=1;sp|Q8NHM5|KDM2B_HUMAN Lysine-specific demethylase 2B OS=Homo sapiens OX=9606 GN=KDM2B PE=1 SV=1	S	3	0.0734348	0.00959865	0.929196	1.06371	1.01919	1.05776	1.00392	0.979207
A0A0C4DGG3	Lysine-specific demethylase 2B	KDM2B	EPEDELPEAPPKTRESDHSRSSSPTAGPSTE	476	tr|A0A0C4DGG3|A0A0C4DGG3_HUMAN Lysine demethylase 2B OS=Homo sapiens OX=9606 GN=KDM2B PE=1 SV=1;sp|Q8NHM5|KDM2B_HUMAN Lysine-specific demethylase 2B OS=Homo sapiens OX=9606 GN=KDM2B PE=1 SV=1	S	3	0.173169	0.230892	-0.00352926	-0.116186	-1.44155	-0.665717	-0.239246	0.0363714
A0A0C4DGG3	Lysine-specific demethylase 2B	KDM2B	DELPEAPPKTRESDHSRSSSPTAGPSTEGAE	477	tr|A0A0C4DGG3|A0A0C4DGG3_HUMAN Lysine demethylase 2B OS=Homo sapiens OX=9606 GN=KDM2B PE=1 SV=1;sp|Q8NHM5|KDM2B_HUMAN Lysine-specific demethylase 2B OS=Homo sapiens OX=9606 GN=KDM2B PE=1 SV=1	S	3	0.227677	0.0688589	-0.196172	-0.551341	-0.270312	-0.277259	-0.350096	-0.183893
A0A0C4DGG3	Lysine-specific demethylase 2B	KDM2B	LPEAPPKTRESDHSRSSSPTAGPSTEGAEGP	478	tr|A0A0C4DGG3|A0A0C4DGG3_HUMAN Lysine demethylase 2B OS=Homo sapiens OX=9606 GN=KDM2B PE=1 SV=1;sp|Q8NHM5|KDM2B_HUMAN Lysine-specific demethylase 2B OS=Homo sapiens OX=9606 GN=KDM2B PE=1 SV=1	S	3	0.227677	0.0688589	-0.196172	-0.551341	-0.270312	-0.277259	-0.350096	-0.183893
A0A0C4DGG3	Lysine-specific demethylase 2B	KDM2B	PEAPPKTRESDHSRSSSPTAGPSTEGAEGPE	479	tr|A0A0C4DGG3|A0A0C4DGG3_HUMAN Lysine demethylase 2B OS=Homo sapiens OX=9606 GN=KDM2B PE=1 SV=1;sp|Q8NHM5|KDM2B_HUMAN Lysine-specific demethylase 2B OS=Homo sapiens OX=9606 GN=KDM2B PE=1 SV=1	S	3	0.227677	0.0688589	-0.196172	-0.551341	-0.270312	-0.277259	-0.350096	-0.183893
A0A0C4DGG3	Lysine-specific demethylase 2B	KDM2B	EAPPKTRESDHSRSSSPTAGPSTEGAEGPEE	480	tr|A0A0C4DGG3|A0A0C4DGG3_HUMAN Lysine demethylase 2B OS=Homo sapiens OX=9606 GN=KDM2B PE=1 SV=1;sp|Q8NHM5|KDM2B_HUMAN Lysine-specific demethylase 2B OS=Homo sapiens OX=9606 GN=KDM2B PE=1 SV=1	S	3	0.227677	0.0688589	-0.196172	-0.551341	-0.270312	-0.277259	-0.350096	-0.183893
A0A0C4DGG5	Rho GTPase-activating protein 20	ARHGAP20	GKTCFKQSLVTGTDVSKKNATTQNTKKKSLS	481	tr|A0A0C4DGG5|A0A0C4DGG5_HUMAN Rho GTPase activating protein 20 OS=Homo sapiens OX=9606 GN=ARHGAP20 PE=1 SV=1;sp|Q9P2F6|RHG20_HUMAN Rho GTPase-activating protein 20 OS=Homo sapiens OX=9606 GN=ARHGAP20 PE=1 SV=2	S	2	0.585839	-0.0592545	0.351261	0.382182	0.362908	0.391268	0.284643	0.242677
Q14839	Chromodomain-helicase-DNA-binding protein 4	CHD4	HCEKEGIQWEAKEDNSEGEEILEEVGGDLEE	482	sp|Q14839|CHD4_HUMAN Chromodomain-helicase-DNA-binding protein 4 OS=Homo sapiens OX=9606 GN=CHD4 PE=1 SV=2;tr|A0A0C4DGG9|A0A0C4DGG9_HUMAN DNA helicase OS=Homo sapiens OX=9606 GN=CHD4 PE=1 SV=1;tr|A0A2R8Y212|A0A2R8Y212_HUMAN DNA helicase OS=Homo sapiens OX=	S	4	0.0150826	0.00344785	1.79947	1.9623	2.0373	1.96691	1.96278	1.87972
Q14839	Chromodomain-helicase-DNA-binding protein 4	CHD4	WSMPELAEVEENKKMSQPGSPSPKTPTPSTP	483	sp|Q14839|CHD4_HUMAN Chromodomain-helicase-DNA-binding protein 4 OS=Homo sapiens OX=9606 GN=CHD4 PE=1 SV=2;tr|A0A0C4DGG9|A0A0C4DGG9_HUMAN DNA helicase OS=Homo sapiens OX=9606 GN=CHD4 PE=1 SV=1;tr|A0A2R8Y212|A0A2R8Y212_HUMAN DNA helicase OS=Homo sapiens OX=	S	2	0.134753	0.0616721	1.40352	1.27025	0.884172	1.35241	1.12876	1.26179
Q14839	Chromodomain-helicase-DNA-binding protein 4	CHD4	ELAEVEENKKMSQPGSPSPKTPTPSTPGDTQ	484	sp|Q14839|CHD4_HUMAN Chromodomain-helicase-DNA-binding protein 4 OS=Homo sapiens OX=9606 GN=CHD4 PE=1 SV=2;tr|A0A0C4DGG9|A0A0C4DGG9_HUMAN DNA helicase OS=Homo sapiens OX=9606 GN=CHD4 PE=1 SV=1;tr|A0A2R8Y212|A0A2R8Y212_HUMAN DNA helicase OS=Homo sapiens OX=	S	2	0.14926	0.0587536	1.44952	1.36401	1.058	1.51108	1.21834	1.31836
Q14839	Chromodomain-helicase-DNA-binding protein 4	CHD4	AEVEENKKMSQPGSPSPKTPTPSTPGDTQPN	485	sp|Q14839|CHD4_HUMAN Chromodomain-helicase-DNA-binding protein 4 OS=Homo sapiens OX=9606 GN=CHD4 PE=1 SV=2;tr|A0A0C4DGG9|A0A0C4DGG9_HUMAN DNA helicase OS=Homo sapiens OX=9606 GN=CHD4 PE=1 SV=1;tr|A0A2R8Y212|A0A2R8Y212_HUMAN DNA helicase OS=Homo sapiens OX=	S	4	0.240932	-0.396057	-0.879115	-0.00398109	0.469393	0.477063	-1.20001	-0.878925
Q14839	Chromodomain-helicase-DNA-binding protein 4	CHD4	KMSQPGSPSPKTPTPSTPGDTQPNTPAPVPP	486	sp|Q14839|CHD4_HUMAN Chromodomain-helicase-DNA-binding protein 4 OS=Homo sapiens OX=9606 GN=CHD4 PE=1 SV=2;tr|A0A0C4DGG9|A0A0C4DGG9_HUMAN DNA helicase OS=Homo sapiens OX=9606 GN=CHD4 PE=1 SV=1;tr|A0A2R8Y212|A0A2R8Y212_HUMAN DNA helicase OS=Homo sapiens OX=	S	3	NaN	0	-0.99971	-0.941445	-1.24152	-0.897855	-1.1179	-1.20991
Q14839	Chromodomain-helicase-DNA-binding protein 4	CHD4	PLKIKLGGFGSKRKRSSSEDDDLDVESDFDD	487	sp|Q14839|CHD4_HUMAN Chromodomain-helicase-DNA-binding protein 4 OS=Homo sapiens OX=9606 GN=CHD4 PE=1 SV=2;tr|A0A0C4DGG9|A0A0C4DGG9_HUMAN DNA helicase OS=Homo sapiens OX=9606 GN=CHD4 PE=1 SV=1;tr|A0A2R8Y212|A0A2R8Y212_HUMAN DNA helicase OS=Homo sapiens OX=	S	3	0.800436	0.256878	1.54193	1.08516	1.21344	1.4303	1.54628	1.63458
Q14839	Chromodomain-helicase-DNA-binding protein 4	CHD4	LKIKLGGFGSKRKRSSSEDDDLDVESDFDDA	488	sp|Q14839|CHD4_HUMAN Chromodomain-helicase-DNA-binding protein 4 OS=Homo sapiens OX=9606 GN=CHD4 PE=1 SV=2;tr|A0A0C4DGG9|A0A0C4DGG9_HUMAN DNA helicase OS=Homo sapiens OX=9606 GN=CHD4 PE=1 SV=1;tr|A0A2R8Y212|A0A2R8Y212_HUMAN DNA helicase OS=Homo sapiens OX=	S	3	0.539505	-0.556209	1.39585	1.29922	1.36005	-0.109171	1.17622	1.31945
Q14839	Chromodomain-helicase-DNA-binding protein 4	CHD4	KIKLGGFGSKRKRSSSEDDDLDVESDFDDAS	489	sp|Q14839|CHD4_HUMAN Chromodomain-helicase-DNA-binding protein 4 OS=Homo sapiens OX=9606 GN=CHD4 PE=1 SV=2;tr|A0A0C4DGG9|A0A0C4DGG9_HUMAN DNA helicase OS=Homo sapiens OX=9606 GN=CHD4 PE=1 SV=1;tr|A0A2R8Y212|A0A2R8Y212_HUMAN DNA helicase OS=Homo sapiens OX=	S	3	0.67061	-0.678036	1.58333	1.47721	1.36005	-0.109171	1.17622	1.31945
Q14839	Chromodomain-helicase-DNA-binding protein 4	CHD4	KRKRSSSEDDDLDVESDFDDASINSYSVSDG	490	sp|Q14839|CHD4_HUMAN Chromodomain-helicase-DNA-binding protein 4 OS=Homo sapiens OX=9606 GN=CHD4 PE=1 SV=2;tr|A0A0C4DGG9|A0A0C4DGG9_HUMAN DNA helicase OS=Homo sapiens OX=9606 GN=CHD4 PE=1 SV=1;tr|A0A2R8Y212|A0A2R8Y212_HUMAN DNA helicase OS=Homo sapiens OX=	S	3	0.67061	-0.678036	1.58333	1.47721	1.36005	-0.109171	1.17622	1.31945
Q14839	Chromodomain-helicase-DNA-binding protein 4	CHD4	SEDDDLDVESDFDDASINSYSVSDGSTSRSS	491	sp|Q14839|CHD4_HUMAN Chromodomain-helicase-DNA-binding protein 4 OS=Homo sapiens OX=9606 GN=CHD4 PE=1 SV=2;tr|A0A0C4DGG9|A0A0C4DGG9_HUMAN DNA helicase OS=Homo sapiens OX=9606 GN=CHD4 PE=1 SV=1;tr|A0A2R8Y212|A0A2R8Y212_HUMAN DNA helicase OS=Homo sapiens OX=	S	4	0.527152	0.694582	-0.766329	-0.888598	-1.13224	-0.876418	0.901825	-0.728823
Q14839	Chromodomain-helicase-DNA-binding protein 4	CHD4	DDLDVESDFDDASINSYSVSDGSTSRSSRSR	492	sp|Q14839|CHD4_HUMAN Chromodomain-helicase-DNA-binding protein 4 OS=Homo sapiens OX=9606 GN=CHD4 PE=1 SV=2;tr|A0A0C4DGG9|A0A0C4DGG9_HUMAN DNA helicase OS=Homo sapiens OX=9606 GN=CHD4 PE=1 SV=1;tr|A0A2R8Y212|A0A2R8Y212_HUMAN DNA helicase OS=Homo sapiens OX=	S	4	NaN	0	-1.07131	-0.832286	-1.47267	-0.454641	-0.649895	-1.08923
Q14839	Chromodomain-helicase-DNA-binding protein 4	CHD4	RQKKERMLLCRQLGDSSGEGPEFVEEEEEVA	493	sp|Q14839|CHD4_HUMAN Chromodomain-helicase-DNA-binding protein 4 OS=Homo sapiens OX=9606 GN=CHD4 PE=1 SV=2;tr|A0A0C4DGG9|A0A0C4DGG9_HUMAN DNA helicase OS=Homo sapiens OX=9606 GN=CHD4 PE=1 SV=1;tr|A0A2R8Y212|A0A2R8Y212_HUMAN DNA helicase OS=Homo sapiens OX=	S	3	0.155359	0.200913	-0.478707	-0.868103	-0.892187	-1.18129	0.360031	-0.814998
Q14839	Chromodomain-helicase-DNA-binding protein 4	CHD4	EGPEFVEEEEEVALRSDSEGSDYTPGKKKKK	494	sp|Q14839|CHD4_HUMAN Chromodomain-helicase-DNA-binding protein 4 OS=Homo sapiens OX=9606 GN=CHD4 PE=1 SV=2;tr|A0A0C4DGG9|A0A0C4DGG9_HUMAN DNA helicase OS=Homo sapiens OX=9606 GN=CHD4 PE=1 SV=1;tr|A0A2R8Y212|A0A2R8Y212_HUMAN DNA helicase OS=Homo sapiens OX=	S	4	0.218632	-0.0413158	1.14206	1.0927	1.00077	0.938309	1.02524	1.14804
Q14839	Chromodomain-helicase-DNA-binding protein 4	CHD4	PEFVEEEEEVALRSDSEGSDYTPGKKKKKKL	495	sp|Q14839|CHD4_HUMAN Chromodomain-helicase-DNA-binding protein 4 OS=Homo sapiens OX=9606 GN=CHD4 PE=1 SV=2;tr|A0A0C4DGG9|A0A0C4DGG9_HUMAN DNA helicase OS=Homo sapiens OX=9606 GN=CHD4 PE=1 SV=1;tr|A0A2R8Y212|A0A2R8Y212_HUMAN DNA helicase OS=Homo sapiens OX=	S	3	0.218632	-0.0413158	1.14206	1.0927	1.00077	0.938309	1.02524	1.14804
Q14839	Chromodomain-helicase-DNA-binding protein 4	CHD4	VEEEEEVALRSDSEGSDYTPGKKKKKKLGPK	496	sp|Q14839|CHD4_HUMAN Chromodomain-helicase-DNA-binding protein 4 OS=Homo sapiens OX=9606 GN=CHD4 PE=1 SV=2;tr|A0A0C4DGG9|A0A0C4DGG9_HUMAN DNA helicase OS=Homo sapiens OX=9606 GN=CHD4 PE=1 SV=1;tr|A0A2R8Y212|A0A2R8Y212_HUMAN DNA helicase OS=Homo sapiens OX=	S	4	0.218632	-0.0413158	1.14206	1.0927	1.00077	0.938309	1.02524	1.14804
Q14839	Chromodomain-helicase-DNA-binding protein 4	CHD4	APETAIECTQAPAPASEDEKVVVEPPEGEEK	497	sp|Q14839|CHD4_HUMAN Chromodomain-helicase-DNA-binding protein 4 OS=Homo sapiens OX=9606 GN=CHD4 PE=1 SV=2;tr|A0A0C4DGG9|A0A0C4DGG9_HUMAN DNA helicase OS=Homo sapiens OX=9606 GN=CHD4 PE=1 SV=1;tr|A0A2R8Y212|A0A2R8Y212_HUMAN DNA helicase OS=Homo sapiens OX=	S	3	0.934014	1.00557	-1.05949	-1.04862	0.447156	0.542317	0.35489	0.458559
Q14839	Chromodomain-helicase-DNA-binding protein 4	CHD4	GKVQKILIWKWGQPPSPTPVPRPPDADPNTP	498	sp|Q14839|CHD4_HUMAN Chromodomain-helicase-DNA-binding protein 4 OS=Homo sapiens OX=9606 GN=CHD4 PE=1 SV=2;tr|A0A0C4DGG9|A0A0C4DGG9_HUMAN DNA helicase OS=Homo sapiens OX=9606 GN=CHD4 PE=1 SV=1;tr|A0A2R8Y212|A0A2R8Y212_HUMAN DNA helicase OS=Homo sapiens OX=	S	3	0.30883	-0.408935	-0.665846	0.340314	-1.40363	-0.607535	-1.13314	-1.21529
Q14839	Chromodomain-helicase-DNA-binding protein 4	CHD4	PTPVPRPPDADPNTPSPKPLEGRPERQFFVK	499	sp|Q14839|CHD4_HUMAN Chromodomain-helicase-DNA-binding protein 4 OS=Homo sapiens OX=9606 GN=CHD4 PE=1 SV=2;tr|A0A0C4DGG9|A0A0C4DGG9_HUMAN DNA helicase OS=Homo sapiens OX=9606 GN=CHD4 PE=1 SV=1;tr|A0A2R8Y212|A0A2R8Y212_HUMAN DNA helicase OS=Homo sapiens OX=	S	3	0.529591	-0.581422	-1.26282	0.340314	-0.857282	-1.24256	-1.19389	-1.0876
A0A0C4DGH0	CD276 antigen	CD276	GEGSKTALQPLKHSDSKEDDGQEIA______	500	tr|A0A0C4DGH0|A0A0C4DGH0_HUMAN CD276 molecule OS=Homo sapiens OX=9606 GN=CD276 PE=1 SV=1;sp|Q5ZPR3|CD276_HUMAN CD276 antigen OS=Homo sapiens OX=9606 GN=CD276 PE=1 SV=1;tr|H0YN29|H0YN29_HUMAN CD276 molecule (Fragment) OS=Homo sapiens OX=9606 GN=CD276 PE=1 S	S	2	0.0524918	0.0111202	0.276489	0.432148	0.454755	0.342138	0.491394	0.363221
A0JNW5	UHRF1-binding protein 1-like	UHRF1BP1L	NVEMLKQAVKDHNVGSPPKSPTHASPQHTQT	501	sp|A0JNW5|BLT3B_HUMAN Bridge-like lipid transfer protein family member 3B OS=Homo sapiens OX=9606 GN=BLTP3B PE=1 SV=2;tr|A0A0C4DGH6|A0A0C4DGH6_HUMAN Bridge-like lipid transfer protein family member 3B OS=Homo sapiens OX=9606 GN=BLTP3B PE=1 SV=1;tr|F8W665|F	S	3	0.351453	0.0747962	-0.343951	-0.200032	-0.109224	-0.072922	-0.253866	-0.10203
A0JNW5	UHRF1-binding protein 1-like	UHRF1BP1L	LKQAVKDHNVGSPPKSPTHASPQHTQTEKDY	502	sp|A0JNW5|BLT3B_HUMAN Bridge-like lipid transfer protein family member 3B OS=Homo sapiens OX=9606 GN=BLTP3B PE=1 SV=2;tr|A0A0C4DGH6|A0A0C4DGH6_HUMAN Bridge-like lipid transfer protein family member 3B OS=Homo sapiens OX=9606 GN=BLTP3B PE=1 SV=1;tr|F8W665|F	S	3	0.351453	0.0747962	-0.343951	-0.200032	-0.109224	-0.072922	-0.253866	-0.10203
A0JNW5	UHRF1-binding protein 1-like	UHRF1BP1L	LSHIPLKDPLLFKSASDTNLQKGISFMDYLS	503	sp|A0JNW5|BLT3B_HUMAN Bridge-like lipid transfer protein family member 3B OS=Homo sapiens OX=9606 GN=BLTP3B PE=1 SV=2;tr|A0A0C4DGH6|A0A0C4DGH6_HUMAN Bridge-like lipid transfer protein family member 3B OS=Homo sapiens OX=9606 GN=BLTP3B PE=1 SV=1	S	2	0.0581588	0.0216542	-1.07213	-0.799029	-0.933821	-0.815794	-0.807186	-1.11703
A0JNW5	UHRF1-binding protein 1-like	UHRF1BP1L	KISEDESSGLVYKSGSGEIGSETSDKKDSFY	504	sp|A0JNW5|BLT3B_HUMAN Bridge-like lipid transfer protein family member 3B OS=Homo sapiens OX=9606 GN=BLTP3B PE=1 SV=2;tr|A0A0C4DGH6|A0A0C4DGH6_HUMAN Bridge-like lipid transfer protein family member 3B OS=Homo sapiens OX=9606 GN=BLTP3B PE=1 SV=1	S	2	0.151341	-0.0503681	-0.664087	-0.611602	-0.467272	-0.414905	-0.7126	-0.766561
H0YK02	Tetratricopeptide repeat protein 7B	TTC7B	SVAASRVEQALSEVASSLQSSAPKQGPLHPW	505	tr|H0YK02|H0YK02_HUMAN Tetratricopeptide repeat domain 7B (Fragment) OS=Homo sapiens OX=9606 GN=TTC7B PE=1 SV=1;tr|H0YJS2|H0YJS2_HUMAN Tetratricopeptide repeat domain 7B (Fragment) OS=Homo sapiens OX=9606 GN=TTC7B PE=1 SV=1;tr|A0A0C4DGK5|A0A0C4DGK5_HUMAN T	S	3	0.199768	-0.0454789	-0.0204836	-0.198737	-0.299504	-0.173094	-0.201616	-0.280451
H0YK02	Tetratricopeptide repeat protein 7B	TTC7B	VAASRVEQALSEVASSLQSSAPKQGPLHPWM	506	tr|H0YK02|H0YK02_HUMAN Tetratricopeptide repeat domain 7B (Fragment) OS=Homo sapiens OX=9606 GN=TTC7B PE=1 SV=1;tr|H0YJS2|H0YJS2_HUMAN Tetratricopeptide repeat domain 7B (Fragment) OS=Homo sapiens OX=9606 GN=TTC7B PE=1 SV=1;tr|A0A0C4DGK5|A0A0C4DGK5_HUMAN T	S	3	0.199768	-0.0454789	-0.0204836	-0.198737	-0.299504	-0.173094	-0.201616	-0.280451
H3BUW4	Zinc finger and SCAN domain-containing protein 29	ZSCAN29	VEPQPRGVPKKERARSPDLGPQEQMNPKEKL	507	tr|H3BUW4|H3BUW4_HUMAN Zinc finger and SCAN domain containing 29 OS=Homo sapiens OX=9606 GN=ZSCAN29 PE=1 SV=1;tr|H3BMU4|H3BMU4_HUMAN Zinc finger and SCAN domain containing 29 (Fragment) OS=Homo sapiens OX=9606 GN=ZSCAN29 PE=1 SV=1;tr|A0A0C4DGM2|A0A0C4DGM2_	S	3	0.075175	0.0587555	-0.926272	-1.15042	-0.587998	-1.27054	-0.623297	-0.594592
A0A0C4DH01	DNA-directed RNA polymerase III subunit RPC5	POLR3E	DAKHREREAANEAGDSSQDEAEDDVKQITVR	508	tr|A0A0C4DH01|A0A0C4DH01_HUMAN RNA polymerase III subunit E OS=Homo sapiens OX=9606 GN=POLR3E PE=1 SV=1;sp|Q9NVU0|RPC5_HUMAN DNA-directed RNA polymerase III subunit RPC5 OS=Homo sapiens OX=9606 GN=POLR3E PE=1 SV=1	S	3	0.669083	0.100967	0.455979	0.264074	0.254398	0.461419	0.394565	0.421369
A0A0C4DH01	DNA-directed RNA polymerase III subunit RPC5	POLR3E	AKHREREAANEAGDSSQDEAEDDVKQITVRF	509	tr|A0A0C4DH01|A0A0C4DH01_HUMAN RNA polymerase III subunit E OS=Homo sapiens OX=9606 GN=POLR3E PE=1 SV=1;sp|Q9NVU0|RPC5_HUMAN DNA-directed RNA polymerase III subunit RPC5 OS=Homo sapiens OX=9606 GN=POLR3E PE=1 SV=1	S	3	0.266092	0.0754873	0.455979	0.118263	0.254398	0.239169	0.394565	0.421369
A0A0C4DH01	DNA-directed RNA polymerase III subunit RPC5	POLR3E	VPAVPPGVRIKEEPVSEEGEEDEEQEAEEEP	510	tr|A0A0C4DH01|A0A0C4DH01_HUMAN RNA polymerase III subunit E OS=Homo sapiens OX=9606 GN=POLR3E PE=1 SV=1;sp|Q9NVU0|RPC5_HUMAN DNA-directed RNA polymerase III subunit RPC5 OS=Homo sapiens OX=9606 GN=POLR3E PE=1 SV=1	S	3	0.0628626	-0.021874	0.691952	0.990493	0.974434	0.988735	0.864114	0.738408
A0A0C4DH01	DNA-directed RNA polymerase III subunit RPC5	POLR3E	EEDEEQEAEEEPMDTSPSGLHSKLANGLPLG	511	tr|A0A0C4DH01|A0A0C4DH01_HUMAN RNA polymerase III subunit E OS=Homo sapiens OX=9606 GN=POLR3E PE=1 SV=1;sp|Q9NVU0|RPC5_HUMAN DNA-directed RNA polymerase III subunit RPC5 OS=Homo sapiens OX=9606 GN=POLR3E PE=1 SV=1	S	3	0.134885	0.0201063	0.691952	0.814283	0.7629	0.860343	0.730704	0.738408
A0A0C4DH22	Band 4.1-like protein 1	EPB41L1	GSEEKVKPPRPRAPESDTGDEDQDQERDTVF	512	tr|A0A0C4DH22|A0A0C4DH22_HUMAN Erythrocyte membrane protein band 4.1 like 1 OS=Homo sapiens OX=9606 GN=EPB41L1 PE=1 SV=1;tr|A0A1B0GTW6|A0A1B0GTW6_HUMAN Erythrocyte membrane protein band 4.1 like 1 OS=Homo sapiens OX=9606 GN=EPB41L1 PE=1 SV=2;sp|Q9H4G0|E41L	S	3	2.02266	-0.240629	-0.204334	-0.121076	-0.25086	-0.471095	-0.463773	-0.36329
A0A0C4DH22	Band 4.1-like protein 1	EPB41L1	HDAGPDGDKRDEDGESGGQRSEAEEGEVRTP	513	tr|A0A0C4DH22|A0A0C4DH22_HUMAN Erythrocyte membrane protein band 4.1 like 1 OS=Homo sapiens OX=9606 GN=EPB41L1 PE=1 SV=1;tr|A0A1B0GTW6|A0A1B0GTW6_HUMAN Erythrocyte membrane protein band 4.1 like 1 OS=Homo sapiens OX=9606 GN=EPB41L1 PE=1 SV=2;sp|Q9H4G0|E41L	S	3	0.932653	-0.147262	-0.442798	-0.672512	-0.489873	-0.728701	-0.656239	-0.662028
A0A0C4DH22	Band 4.1-like protein 1	EPB41L1	DGDKRDEDGESGGQRSEAEEGEVRTPTKIKE	514	tr|A0A0C4DH22|A0A0C4DH22_HUMAN Erythrocyte membrane protein band 4.1 like 1 OS=Homo sapiens OX=9606 GN=EPB41L1 PE=1 SV=1;tr|A0A1B0GTW6|A0A1B0GTW6_HUMAN Erythrocyte membrane protein band 4.1 like 1 OS=Homo sapiens OX=9606 GN=EPB41L1 PE=1 SV=2;sp|Q9H4G0|E41L	S	3	0.771748	-0.448213	-0.442798	-0.672512	-0.489873	-0.800753	-0.656239	-1.49283
A0A0C4DH22	Band 4.1-like protein 1	EPB41L1	VIGDYHGSAFEDFSRSLPELDRDKSDSDTEG	515	tr|A0A0C4DH22|A0A0C4DH22_HUMAN Erythrocyte membrane protein band 4.1 like 1 OS=Homo sapiens OX=9606 GN=EPB41L1 PE=1 SV=1;tr|A0A1B0GTW6|A0A1B0GTW6_HUMAN Erythrocyte membrane protein band 4.1 like 1 OS=Homo sapiens OX=9606 GN=EPB41L1 PE=1 SV=2;sp|Q9H4G0|E41L	S	3	0.0819899	-0.117398	-0.700243	-1.5161	0.0755645	-1.05779	-0.406998	-1.02819
A0A0C4DH22	Band 4.1-like protein 1	EPB41L1	FEDFSRSLPELDRDKSDSDTEGLLFSRDLNK	516	tr|A0A0C4DH22|A0A0C4DH22_HUMAN Erythrocyte membrane protein band 4.1 like 1 OS=Homo sapiens OX=9606 GN=EPB41L1 PE=1 SV=1;tr|A0A1B0GTW6|A0A1B0GTW6_HUMAN Erythrocyte membrane protein band 4.1 like 1 OS=Homo sapiens OX=9606 GN=EPB41L1 PE=1 SV=2;sp|Q9H4G0|E41L	S	3	0.0275503	0.0676046	0.498492	-1.30409	0.760724	0.450219	0.662253	-0.95453
A0A0C4DH22	Band 4.1-like protein 1	EPB41L1	DFSRSLPELDRDKSDSDTEGLLFSRDLNKGA	517	tr|A0A0C4DH22|A0A0C4DH22_HUMAN Erythrocyte membrane protein band 4.1 like 1 OS=Homo sapiens OX=9606 GN=EPB41L1 PE=1 SV=1;tr|A0A1B0GTW6|A0A1B0GTW6_HUMAN Erythrocyte membrane protein band 4.1 like 1 OS=Homo sapiens OX=9606 GN=EPB41L1 PE=1 SV=2;sp|Q9H4G0|E41L	S	3	0.0567147	-0.115384	0.498492	-0.782814	0.760724	0.450219	0.662253	-0.982221
A0A0C4DH56		PAPOLG	PKRLKDVEKDAIGGESMPIPTIDTSRKKRLP	518	tr|A0A0C4DH56|A0A0C4DH56_HUMAN Poly(A) polymerase gamma (Fragment) OS=Homo sapiens OX=9606 GN=PAPOLG PE=1 SV=1	S	2	0.471771	0.280621	-0.296866	-1.04091	-0.270407	-0.177179	-0.236479	-0.352661
A0A0D9SEI0	Uncharacterized protein C6orf203	C6orf203	TKSTKKSLQKVDEEDSDEESHHDEMSEQEEE	519	tr|A0A0D9SEI0|A0A0D9SEI0_HUMAN Mitochondrial transcription rescue factor 1 OS=Homo sapiens OX=9606 GN=MTRES1 PE=1 SV=1;sp|Q9P0P8|MRES1_HUMAN Mitochondrial transcription rescue factor 1 OS=Homo sapiens OX=9606 GN=MTRES1 PE=1 SV=1	S	3	0.168004	0.0361689	1.40042	1.62156	1.65064	1.57494	1.57466	1.63153
A0A0D9SEI0	Uncharacterized protein C6orf203	C6orf203	KKSLQKVDEEDSDEESHHDEMSEQEEELEDD	520	tr|A0A0D9SEI0|A0A0D9SEI0_HUMAN Mitochondrial transcription rescue factor 1 OS=Homo sapiens OX=9606 GN=MTRES1 PE=1 SV=1;sp|Q9P0P8|MRES1_HUMAN Mitochondrial transcription rescue factor 1 OS=Homo sapiens OX=9606 GN=MTRES1 PE=1 SV=1	S	3	0.0615118	0.0817947	0.183673	0.104941	0.262062	0.712886	0.736265	-0.65309
A0A0D9SEI0	Uncharacterized protein C6orf203	C6orf203	VDEEDSDEESHHDEMSEQEEELEDDPTVVKN	521	tr|A0A0D9SEI0|A0A0D9SEI0_HUMAN Mitochondrial transcription rescue factor 1 OS=Homo sapiens OX=9606 GN=MTRES1 PE=1 SV=1;sp|Q9P0P8|MRES1_HUMAN Mitochondrial transcription rescue factor 1 OS=Homo sapiens OX=9606 GN=MTRES1 PE=1 SV=1	S	3	0.0826771	0.00893362	1.49625	1.62156	1.59331	1.57494	1.57466	1.58833
A0A0D9SEI3	Cyclin-dependent kinase 11B;Cyclin-dependent kinase 11A	CDK11B;CDK11A	RKPVKEEKMEERDLLSDLQDISDSERKTSSA	522	tr|A0A0D9SEI3|A0A0D9SEI3_HUMAN Cyclin dependent kinase 11B OS=Homo sapiens OX=9606 GN=CDK11B PE=1 SV=1;tr|A0A0D9SER5|A0A0D9SER5_HUMAN Cyclin dependent kinase 11B OS=Homo sapiens OX=9606 GN=CDK11B PE=1 SV=1;tr|A0A0D9SEN2|A0A0D9SEN2_HUMAN Cyclin dependent ki	S	2	0.783978	0.248594	-0.944544	-1.07566	-1.13748	-1.05773	-0.755726	-0.598446
A0A0D9SEI3	Cyclin-dependent kinase 11B;Cyclin-dependent kinase 11A	CDK11B;CDK11A	EKMEERDLLSDLQDISDSERKTSSAESSSAE	523	tr|A0A0D9SEI3|A0A0D9SEI3_HUMAN Cyclin dependent kinase 11B OS=Homo sapiens OX=9606 GN=CDK11B PE=1 SV=1;tr|A0A0D9SER5|A0A0D9SER5_HUMAN Cyclin dependent kinase 11B OS=Homo sapiens OX=9606 GN=CDK11B PE=1 SV=1;tr|A0A0D9SEN2|A0A0D9SEN2_HUMAN Cyclin dependent ki	S	3	0.282876	0.077002	-0.270571	-0.356446	-0.187143	-0.388164	-0.0699269	-0.125063
A0A0D9SEI3	Cyclin-dependent kinase 11B;Cyclin-dependent kinase 11A	CDK11B;CDK11A	TWPAKSEQQRVKRGTSPRPPEGGLGYSQLGD	524	tr|A0A0D9SEI3|A0A0D9SEI3_HUMAN Cyclin dependent kinase 11B OS=Homo sapiens OX=9606 GN=CDK11B PE=1 SV=1;tr|A0A0D9SER5|A0A0D9SER5_HUMAN Cyclin dependent kinase 11B OS=Homo sapiens OX=9606 GN=CDK11B PE=1 SV=1;tr|A0A0D9SEN2|A0A0D9SEN2_HUMAN Cyclin dependent ki	S	3	5.99483	-0.08345	1.93508	1.93865	1.93551	1.85482	1.85352	1.85055
A0A0D9SEI3	Cyclin-dependent kinase 11B;Cyclin-dependent kinase 11A	CDK11B;CDK11A	KRGTSPRPPEGGLGYSQLGDDDLKETGFHLT	525	tr|A0A0D9SEI3|A0A0D9SEI3_HUMAN Cyclin dependent kinase 11B OS=Homo sapiens OX=9606 GN=CDK11B PE=1 SV=1;tr|A0A0D9SER5|A0A0D9SER5_HUMAN Cyclin dependent kinase 11B OS=Homo sapiens OX=9606 GN=CDK11B PE=1 SV=1;tr|A0A0D9SEN2|A0A0D9SEN2_HUMAN Cyclin dependent ki	S	3	0.135698	0.209223	0.0828781	-1.11421	0.0441988	0.0593708	0.486193	-0.905027
E7ENQ1	Mitogen-activated protein kinase kinase kinase kinase 4	MAP4K4	PVRTTSRSPVLSRRDSPLQGSGQQNSQAGQR	526	tr|E7ENQ1|E7ENQ1_HUMAN Mitogen-activated protein kinase kinase kinase kinase 4 OS=Homo sapiens OX=9606 GN=MAP4K4 PE=1 SV=1;tr|H7C360|H7C360_HUMAN Mitogen-activated protein kinase kinase kinase kinase 4 (Fragment) OS=Homo sapiens OX=9606 GN=MAP4K4 PE=1 SV=1	S	3	0.343479	-0.0375643	0.0416501	0.0937537	0.150715	0.111318	0.0631281	-0.00101969
E7ENQ1	Mitogen-activated protein kinase kinase kinase kinase 4	MAP4K4	LSRRDSPLQGSGQQNSQAGQRNSTSIEPRLL	527	tr|E7ENQ1|E7ENQ1_HUMAN Mitogen-activated protein kinase kinase kinase kinase 4 OS=Homo sapiens OX=9606 GN=MAP4K4 PE=1 SV=1;tr|H7C360|H7C360_HUMAN Mitogen-activated protein kinase kinase kinase kinase 4 (Fragment) OS=Homo sapiens OX=9606 GN=MAP4K4 PE=1 SV=1	S	3	0.0478369	0.0544765	-1.22498	-0.553646	-0.88	-1.26873	-1.06125	-0.165209
E7ENQ1	Mitogen-activated protein kinase kinase kinase kinase 4	MAP4K4	VRQTQSASSTLQKHKSSSSFTPFIDPRLLQI	528	tr|E7ENQ1|E7ENQ1_HUMAN Mitogen-activated protein kinase kinase kinase kinase 4 OS=Homo sapiens OX=9606 GN=MAP4K4 PE=1 SV=1;tr|H7C360|H7C360_HUMAN Mitogen-activated protein kinase kinase kinase kinase 4 (Fragment) OS=Homo sapiens OX=9606 GN=MAP4K4 PE=1 SV=1	S	2	0.226899	0.527767	-0.902089	-1.02427	0.969087	0.866122	-1.07513	0.835033
E7ENQ1	Mitogen-activated protein kinase kinase kinase kinase 4	MAP4K4	RQTQSASSTLQKHKSSSSFTPFIDPRLLQIS	529	tr|E7ENQ1|E7ENQ1_HUMAN Mitogen-activated protein kinase kinase kinase kinase 4 OS=Homo sapiens OX=9606 GN=MAP4K4 PE=1 SV=1;tr|H7C360|H7C360_HUMAN Mitogen-activated protein kinase kinase kinase kinase 4 (Fragment) OS=Homo sapiens OX=9606 GN=MAP4K4 PE=1 SV=1	S	3	0.297542	0.217354	-0.208904	0.712544	0.640628	0.630265	0.595816	0.570249
E7ENQ1	Mitogen-activated protein kinase kinase kinase kinase 4	MAP4K4	QTQSASSTLQKHKSSSSFTPFIDPRLLQISP	530	tr|E7ENQ1|E7ENQ1_HUMAN Mitogen-activated protein kinase kinase kinase kinase 4 OS=Homo sapiens OX=9606 GN=MAP4K4 PE=1 SV=1;tr|H7C360|H7C360_HUMAN Mitogen-activated protein kinase kinase kinase kinase 4 (Fragment) OS=Homo sapiens OX=9606 GN=MAP4K4 PE=1 SV=1	S	3	0.041525	0.101966	1.01092	-0.898819	-0.947204	0.866122	-0.883819	-0.51151
E7ENQ1	Mitogen-activated protein kinase kinase kinase kinase 4	MAP4K4	TQSASSTLQKHKSSSSFTPFIDPRLLQISPS	531	tr|E7ENQ1|E7ENQ1_HUMAN Mitogen-activated protein kinase kinase kinase kinase 4 OS=Homo sapiens OX=9606 GN=MAP4K4 PE=1 SV=1;tr|H7C360|H7C360_HUMAN Mitogen-activated protein kinase kinase kinase kinase 4 (Fragment) OS=Homo sapiens OX=9606 GN=MAP4K4 PE=1 SV=1	S	2	0.726238	-0.059177	0.487572	0.453754	0.391216	0.423142	0.392271	0.339598
E7ENQ1	Mitogen-activated protein kinase kinase kinase kinase 4	MAP4K4	SSNSGSQPGSHPGSQSGSGERFRVRSSSKSE	532	tr|E7ENQ1|E7ENQ1_HUMAN Mitogen-activated protein kinase kinase kinase kinase 4 OS=Homo sapiens OX=9606 GN=MAP4K4 PE=1 SV=1;tr|H7C360|H7C360_HUMAN Mitogen-activated protein kinase kinase kinase kinase 4 (Fragment) OS=Homo sapiens OX=9606 GN=MAP4K4 PE=1 SV=1	S	3	0.141786	-0.167942	-0.184115	-0.1332	-1.10422	-0.0793596	-0.717944	-1.12806
E7ENQ1	Mitogen-activated protein kinase kinase kinase kinase 4	MAP4K4	NSGSQPGSHPGSQSGSGERFRVRSSSKSEGS	533	tr|E7ENQ1|E7ENQ1_HUMAN Mitogen-activated protein kinase kinase kinase kinase 4 OS=Homo sapiens OX=9606 GN=MAP4K4 PE=1 SV=1;tr|H7C360|H7C360_HUMAN Mitogen-activated protein kinase kinase kinase kinase 4 (Fragment) OS=Homo sapiens OX=9606 GN=MAP4K4 PE=1 SV=1	S	3	0.0438887	0.0668888	-1.31551	-1.07091	-0.0869478	-0.963089	-1.25233	-0.0572844
E7ENQ1	Mitogen-activated protein kinase kinase kinase kinase 4	MAP4K4	MTPSKEGTLIVRQTQSASSTLQKHKSSSSFT	534	tr|E7ENQ1|E7ENQ1_HUMAN Mitogen-activated protein kinase kinase kinase kinase 4 OS=Homo sapiens OX=9606 GN=MAP4K4 PE=1 SV=1;tr|H7C360|H7C360_HUMAN Mitogen-activated protein kinase kinase kinase kinase 4 (Fragment) OS=Homo sapiens OX=9606 GN=MAP4K4 PE=1 SV=1	S	2	NaN	0	-0.9421	-0.758842	-1.19066	-1.16673	-1.02212	-1.122
E7ENQ1	Mitogen-activated protein kinase kinase kinase kinase 4	MAP4K4	YEPADRAREVPVRTTSRSPVLSRRDSPLQGS	535	tr|E7ENQ1|E7ENQ1_HUMAN Mitogen-activated protein kinase kinase kinase kinase 4 OS=Homo sapiens OX=9606 GN=MAP4K4 PE=1 SV=1;tr|H7C360|H7C360_HUMAN Mitogen-activated protein kinase kinase kinase kinase 4 (Fragment) OS=Homo sapiens OX=9606 GN=MAP4K4 PE=1 SV=1	S	3	0.371526	-0.0897587	0.191633	0.432447	0.319865	0.162787	0.37124	0.140641
E7ENQ1	Mitogen-activated protein kinase kinase kinase kinase 4	MAP4K4	PADRAREVPVRTTSRSPVLSRRDSPLQGSGQ	536	tr|E7ENQ1|E7ENQ1_HUMAN Mitogen-activated protein kinase kinase kinase kinase 4 OS=Homo sapiens OX=9606 GN=MAP4K4 PE=1 SV=1;tr|H7C360|H7C360_HUMAN Mitogen-activated protein kinase kinase kinase kinase 4 (Fragment) OS=Homo sapiens OX=9606 GN=MAP4K4 PE=1 SV=1	S	3	0.371526	-0.0897587	0.191633	0.432447	0.319865	0.162787	0.37124	0.140641
A0A0D9SF09	Protein AF-9	MLLT3	__________MKDLHSDDNEEESDEVEDNDN	537	tr|A0A0D9SF09|A0A0D9SF09_HUMAN MLLT3 super elongation complex subunit OS=Homo sapiens OX=9606 GN=MLLT3 PE=1 SV=1;tr|B1APT5|B1APT5_HUMAN MLLT3 super elongation complex subunit OS=Homo sapiens OX=9606 GN=MLLT3 PE=1 SV=1;sp|P42568|AF9_HUMAN Protein AF-9 OS=Ho	S	3	0.672367	0.057154	0.650029	0.644905	0.693651	0.683977	0.685365	0.790705
A0A0D9SF09	Protein AF-9	MLLT3	___MKDLHSDDNEEESDEVEDNDNDSEMERP	538	tr|A0A0D9SF09|A0A0D9SF09_HUMAN MLLT3 super elongation complex subunit OS=Homo sapiens OX=9606 GN=MLLT3 PE=1 SV=1;tr|B1APT5|B1APT5_HUMAN MLLT3 super elongation complex subunit OS=Homo sapiens OX=9606 GN=MLLT3 PE=1 SV=1;sp|P42568|AF9_HUMAN Protein AF-9 OS=Ho	S	3	0.672367	0.057154	0.650029	0.644905	0.693651	0.683977	0.685365	0.790705
A0A0D9SF09	Protein AF-9	MLLT3	DNEEESDEVEDNDNDSEMERPVNRGGSRSRR	539	tr|A0A0D9SF09|A0A0D9SF09_HUMAN MLLT3 super elongation complex subunit OS=Homo sapiens OX=9606 GN=MLLT3 PE=1 SV=1;tr|B1APT5|B1APT5_HUMAN MLLT3 super elongation complex subunit OS=Homo sapiens OX=9606 GN=MLLT3 PE=1 SV=1;sp|P42568|AF9_HUMAN Protein AF-9 OS=Ho	S	3	0.037475	0.0117075	0.650029	0.350192	0.362503	0.409649	0.444036	0.544162
A0A0D9SF09	Protein AF-9	MLLT3	PPLLKTNNNQILEVKSPIKQSKSDKQIKNGE	540	tr|A0A0D9SF09|A0A0D9SF09_HUMAN MLLT3 super elongation complex subunit OS=Homo sapiens OX=9606 GN=MLLT3 PE=1 SV=1;tr|B1APT5|B1APT5_HUMAN MLLT3 super elongation complex subunit OS=Homo sapiens OX=9606 GN=MLLT3 PE=1 SV=1;sp|P42568|AF9_HUMAN Protein AF-9 OS=Ho	S	3	0.503795	0.0991822	-0.564587	-0.343573	-0.381374	-0.344512	-0.233634	-0.41384
A0A2R8YFS5	ATP-dependent RNA helicase DDX3X;ATP-dependent RNA helicase DDX3Y	DDX3X;DDX3Y	GWSSSKDKDAYSSFGSRSDSRGKSSFFSDRG	541	tr|A0A2R8YFS5|A0A2R8YFS5_HUMAN RNA helicase OS=Homo sapiens OX=9606 GN=DDX3X PE=1 SV=1;sp|O00571|DDX3X_HUMAN ATP-dependent RNA helicase DDX3X OS=Homo sapiens OX=9606 GN=DDX3X PE=1 SV=3;tr|A0A0D9SF53|A0A0D9SF53_HUMAN RNA helicase OS=Homo sapiens OX=9606 GN=	S	2	1.00461	0.237385	-0.820278	-0.474374	-0.589961	-0.327059	-0.475723	-0.369675
A0A2R8YFS5	ATP-dependent RNA helicase DDX3X	DDX3X	DAYSSFGSRSDSRGKSSFFSDRGSGSRGRFD	542	tr|A0A2R8YFS5|A0A2R8YFS5_HUMAN RNA helicase OS=Homo sapiens OX=9606 GN=DDX3X PE=1 SV=1;sp|O00571|DDX3X_HUMAN ATP-dependent RNA helicase DDX3X OS=Homo sapiens OX=9606 GN=DDX3X PE=1 SV=3;tr|A0A0D9SF53|A0A0D9SF53_HUMAN RNA helicase OS=Homo sapiens OX=9606 GN=	S	2	0.619736	0.12273	-0.176951	0.0266707	0.033474	0.108765	-0.0235729	0.166193
A0A2R8YFS5	ATP-dependent RNA helicase DDX3X	DDX3X	AYSSFGSRSDSRGKSSFFSDRGSGSRGRFDD	543	tr|A0A2R8YFS5|A0A2R8YFS5_HUMAN RNA helicase OS=Homo sapiens OX=9606 GN=DDX3X PE=1 SV=1;sp|O00571|DDX3X_HUMAN ATP-dependent RNA helicase DDX3X OS=Homo sapiens OX=9606 GN=DDX3X PE=1 SV=3;tr|A0A0D9SF53|A0A0D9SF53_HUMAN RNA helicase OS=Homo sapiens OX=9606 GN=	S	2	0.168012	-0.166486	-0.698688	-0.297233	-0.875892	-0.23302	-1.38305	-0.755199
A0A2R8YFS5	ATP-dependent RNA helicase DDX3X	DDX3X	RSDSRGKSSFFSDRGSGSRGRFDDRGRSDYD	544	tr|A0A2R8YFS5|A0A2R8YFS5_HUMAN RNA helicase OS=Homo sapiens OX=9606 GN=DDX3X PE=1 SV=1;sp|O00571|DDX3X_HUMAN ATP-dependent RNA helicase DDX3X OS=Homo sapiens OX=9606 GN=DDX3X PE=1 SV=3;tr|A0A0D9SF53|A0A0D9SF53_HUMAN RNA helicase OS=Homo sapiens OX=9606 GN=	S	2	1.48676	0.368568	0.514619	0.898159	0.786226	1.07461	1.12576	1.10434
A0A2R8YFS5	ATP-dependent RNA helicase DDX3X	DDX3X	DSRGKSSFFSDRGSGSRGRFDDRGRSDYDGI	545	tr|A0A2R8YFS5|A0A2R8YFS5_HUMAN RNA helicase OS=Homo sapiens OX=9606 GN=DDX3X PE=1 SV=1;sp|O00571|DDX3X_HUMAN ATP-dependent RNA helicase DDX3X OS=Homo sapiens OX=9606 GN=DDX3X PE=1 SV=3;tr|A0A0D9SF53|A0A0D9SF53_HUMAN RNA helicase OS=Homo sapiens OX=9606 GN=	S	3	NaN	0	-0.849991	-1.05902	-1.11188	-0.781393	-1.50748	-0.970236
A0A2R8YFS5	ATP-dependent RNA helicase DDX3X	DDX3X	DRGSGSRGRFDDRGRSDYDGIGSRGDRSGFG	546	tr|A0A2R8YFS5|A0A2R8YFS5_HUMAN RNA helicase OS=Homo sapiens OX=9606 GN=DDX3X PE=1 SV=1;sp|O00571|DDX3X_HUMAN ATP-dependent RNA helicase DDX3X OS=Homo sapiens OX=9606 GN=DDX3X PE=1 SV=3;tr|A0A0D9SF53|A0A0D9SF53_HUMAN RNA helicase OS=Homo sapiens OX=9606 GN=	S	2	1.66643	0.229504	-0.490533	-0.317422	-0.365908	-0.143006	-0.230743	-0.111603
A0A2R8YFS5	ATP-dependent RNA helicase DDX3X	DDX3X	SRFSGGFGARDYRQSSGASSSSFSSSRASSS	547	tr|A0A2R8YFS5|A0A2R8YFS5_HUMAN RNA helicase OS=Homo sapiens OX=9606 GN=DDX3X PE=1 SV=1;sp|O00571|DDX3X_HUMAN ATP-dependent RNA helicase DDX3X OS=Homo sapiens OX=9606 GN=DDX3X PE=1 SV=3;tr|A0A0D9SF53|A0A0D9SF53_HUMAN RNA helicase OS=Homo sapiens OX=9606 GN=	S	2	0.0719334	0.0278888	-0.109518	0.222336	0.125784	0.244458	-0.0712644	0.149076
A0A2R8YFS5	ATP-dependent RNA helicase DDX3X	DDX3X	SGGFGARDYRQSSGASSSSFSSSRASSSRSG	548	tr|A0A2R8YFS5|A0A2R8YFS5_HUMAN RNA helicase OS=Homo sapiens OX=9606 GN=DDX3X PE=1 SV=1;sp|O00571|DDX3X_HUMAN ATP-dependent RNA helicase DDX3X OS=Homo sapiens OX=9606 GN=DDX3X PE=1 SV=3;tr|A0A0D9SF53|A0A0D9SF53_HUMAN RNA helicase OS=Homo sapiens OX=9606 GN=	S	2	0.839463	0.658343	-1.00323	-1.31957	-1.30852	0.135614	-0.793962	-0.997947
A0A2R8YFS5	ATP-dependent RNA helicase DDX3X	DDX3X	FGARDYRQSSGASSSSFSSSRASSSRSGGGG	549	tr|A0A2R8YFS5|A0A2R8YFS5_HUMAN RNA helicase OS=Homo sapiens OX=9606 GN=DDX3X PE=1 SV=1;sp|O00571|DDX3X_HUMAN ATP-dependent RNA helicase DDX3X OS=Homo sapiens OX=9606 GN=DDX3X PE=1 SV=3;tr|A0A0D9SF53|A0A0D9SF53_HUMAN RNA helicase OS=Homo sapiens OX=9606 GN=	S	2	0.403017	-0.439543	-0.116627	0.298663	0.252972	-1.17966	0.114804	0.181238
A0A0D9SF70	ADP-ribosylation factor GTPase-activating protein 2	ARFGAP2	ESSEARQKFAGAKAISSDMFFGREVDAEYEA	550	tr|A0A0D9SF70|A0A0D9SF70_HUMAN ADP ribosylation factor GTPase activating protein 2 OS=Homo sapiens OX=9606 GN=ARFGAP2 PE=1 SV=1;tr|G5E9L0|G5E9L0_HUMAN ADP ribosylation factor GTPase activating protein 2 OS=Homo sapiens OX=9606 GN=ARFGAP2 PE=1 SV=2;tr|E9PN4	S	2	1.27316	0.321288	-0.688587	-0.344007	-0.559388	-0.223126	-0.0948068	-0.310183
A0A0D9SF70	ADP-ribosylation factor GTPase-activating protein 2	ARFGAP2	SGPPKYKDNPFSLGESFGSRWDTDAAWGMDR	551	tr|A0A0D9SF70|A0A0D9SF70_HUMAN ADP ribosylation factor GTPase activating protein 2 OS=Homo sapiens OX=9606 GN=ARFGAP2 PE=1 SV=1;tr|G5E9L0|G5E9L0_HUMAN ADP ribosylation factor GTPase activating protein 2 OS=Homo sapiens OX=9606 GN=ARFGAP2 PE=1 SV=2;tr|E9PN4	S	2	1.36259	0.333838	0.0806768	0.426968	0.265951	0.609828	0.677667	0.487614
A0A0D9SFB1	Dynamin-1	DNM1	DDSWLQVQSVPAGRRSPTSSPTPQRRAPAVP	552	tr|A0A0D9SFB1|A0A0D9SFB1_HUMAN dynamin GTPase OS=Homo sapiens OX=9606 GN=DNM1 PE=1 SV=1;tr|A0A0U1RQP1|A0A0U1RQP1_HUMAN dynamin GTPase OS=Homo sapiens OX=9606 GN=DNM1 PE=1 SV=1;tr|A0A0D9SFE4|A0A0D9SFE4_HUMAN dynamin GTPase OS=Homo sapiens OX=9606 GN=DNM1 PE	S	2	0.526192	-0.185013	-1.41778	-1.23935	-1.65111	-1.81382	-1.5606	-1.48887
A0A0D9SFB1	Dynamin-1	DNM1	WLQVQSVPAGRRSPTSSPTPQRRAPAVPPAR	553	tr|A0A0D9SFB1|A0A0D9SFB1_HUMAN dynamin GTPase OS=Homo sapiens OX=9606 GN=DNM1 PE=1 SV=1;tr|A0A0U1RQP1|A0A0U1RQP1_HUMAN dynamin GTPase OS=Homo sapiens OX=9606 GN=DNM1 PE=1 SV=1;tr|A0A0D9SFE4|A0A0D9SFE4_HUMAN dynamin GTPase OS=Homo sapiens OX=9606 GN=DNM1 PE	S	2	NaN	0	-0.768048	-0.910037	-0.654578	-0.778337	-1.39137	-0.744433
A0A0D9SFV9	Myocyte-specific enhancer factor 2C	MEF2C	GAGTSAGNGYGNPRNSPGLLVSPGNLNKNMQ	554	tr|A0A0D9SFV9|A0A0D9SFV9_HUMAN Myocyte enhancer factor 2C (Fragment) OS=Homo sapiens OX=9606 GN=MEF2C PE=1 SV=1;tr|D6RC63|D6RC63_HUMAN Myocyte enhancer factor 2C (Fragment) OS=Homo sapiens OX=9606 GN=MEF2C PE=1 SV=1;tr|A0A0D9SGF3|A0A0D9SGF3_HUMAN Myocyte e	S	2	0.4904	0.0476383	0.377471	0.471498	0.421918	0.50774	0.499543	0.40652
A0A0D9SFV9	Myocyte-specific enhancer factor 2C	MEF2C	GNGYGNPRNSPGLLVSPGNLNKNMQAKSPPP	555	tr|A0A0D9SFV9|A0A0D9SFV9_HUMAN Myocyte enhancer factor 2C (Fragment) OS=Homo sapiens OX=9606 GN=MEF2C PE=1 SV=1;tr|D6RC63|D6RC63_HUMAN Myocyte enhancer factor 2C (Fragment) OS=Homo sapiens OX=9606 GN=MEF2C PE=1 SV=1;tr|A0A0D9SGF3|A0A0D9SGF3_HUMAN Myocyte e	S	2	NaN	0	-1.10759	-1.21821	-0.915592	-1.02443	-1.01566	-1.17733
A0A0D9SFF6	Spectrin alpha chain, non-erythrocytic 1	SPTAN1	VATFNSIKELNERWRSLQQLAEERSQLLGSA	556	tr|A0A0D9SFF6|A0A0D9SFF6_HUMAN Spectrin alpha, non-erythrocytic 1 OS=Homo sapiens OX=9606 GN=SPTAN1 PE=1 SV=2;tr|A0A0D9SGF6|A0A0D9SGF6_HUMAN Spectrin alpha, non-erythrocytic 1 OS=Homo sapiens OX=9606 GN=SPTAN1 PE=1 SV=1;tr|A0A0D9SF54|A0A0D9SF54_HUMAN Spect	S	2	0.759671	0.0978842	-0.0837614	-0.118179	-0.253926	-0.00920435	-0.0460075	-0.107002
Q149N8	E3 ubiquitin-protein ligase SHPRH	SHPRH	SIIPDVLEEDEDDPESEPEGQDIDELYHFVK	557	sp|Q149N8|SHPRH_HUMAN E3 ubiquitin-protein ligase SHPRH OS=Homo sapiens OX=9606 GN=SHPRH PE=1 SV=2;tr|A0A0D9SFM0|A0A0D9SFM0_HUMAN SNF2 histone linker PHD RING helicase OS=Homo sapiens OX=9606 GN=SHPRH PE=1 SV=1;tr|H7C2W2|H7C2W2_HUMAN SNF2 histone linker PH	S	4	0.0406912	0.0423	-0.886779	-0.811671	-0.178083	-0.0417091	-0.792771	-0.915152
Q149N8	E3 ubiquitin-protein ligase SHPRH	SHPRH	HWNMHEDRRNEPIIISDDDEQPCPGSDTSSA	558	sp|Q149N8|SHPRH_HUMAN E3 ubiquitin-protein ligase SHPRH OS=Homo sapiens OX=9606 GN=SHPRH PE=1 SV=2;tr|A0A0D9SFM0|A0A0D9SFM0_HUMAN SNF2 histone linker PHD RING helicase OS=Homo sapiens OX=9606 GN=SHPRH PE=1 SV=1;tr|H7C2W2|H7C2W2_HUMAN SNF2 histone linker PH	S	3	0.585876	-0.570132	-1.15241	-0.17056	-0.104048	-1.13443	-1.4655	-0.537483
A0A0D9SG04	Cordon-bleu protein-like 1	COBLL1	KEELSEVPKVEAENISPKSQDIPFVSTDIIN	559	tr|A0A0D9SG04|A0A0D9SG04_HUMAN Cordon-bleu WH2 repeat protein like 1 OS=Homo sapiens OX=9606 GN=COBLL1 PE=1 SV=2;tr|A0A0X1KG75|A0A0X1KG75_HUMAN Cordon-bleu WH2 repeat protein like 1 OS=Homo sapiens OX=9606 GN=COBLL1 PE=1 SV=2;sp|Q53SF7|COBL1_HUMAN Cordon-b	S	3	0.278824	0.12075	-1.09535	-0.75775	-0.752317	-0.657694	-1.00789	-0.577583
A0A0D9SG04	Cordon-bleu protein-like 1	COBLL1	LSEVPKVEAENISPKSQDIPFVSTDIINTLK	560	tr|A0A0D9SG04|A0A0D9SG04_HUMAN Cordon-bleu WH2 repeat protein like 1 OS=Homo sapiens OX=9606 GN=COBLL1 PE=1 SV=2;tr|A0A0X1KG75|A0A0X1KG75_HUMAN Cordon-bleu WH2 repeat protein like 1 OS=Homo sapiens OX=9606 GN=COBLL1 PE=1 SV=2;sp|Q53SF7|COBL1_HUMAN Cordon-b	S	3	1.28232	0.571179	-1.17819	-1.00321	-1.63886	-0.657694	-0.871448	-0.577583
A0A0D9SG77	Ubiquitin-protein ligase E3A	UBE3A	MEEDSEASSSRIGDSSQGDNNLQKLGPDDVS	561	tr|A0A0D9SG77|A0A0D9SG77_HUMAN Ubiquitin protein ligase E3A OS=Homo sapiens OX=9606 GN=UBE3A PE=1 SV=1;tr|A0A6Q8PHE5|A0A6Q8PHE5_HUMAN Ubiquitin-protein ligase E3A OS=Homo sapiens OX=9606 GN=UBE3A PE=1 SV=1;tr|A0A1B0GVL3|A0A1B0GVL3_HUMAN Ubiquitin-protein l	S	2	0.209717	0.0487239	-0.311757	-0.301581	-0.070904	-0.266146	-0.14582	-0.126104
Q5JRC6		PHF6	HKKTAHNSEAADLEESFNEHELEPSSPKSKK	562	tr|Q5JRC6|Q5JRC6_HUMAN PHD finger protein 6 OS=Homo sapiens OX=9606 GN=PHF6 PE=1 SV=1;tr|A0A0D9SGE8|A0A0D9SGE8_HUMAN PHD finger protein 6 OS=Homo sapiens OX=9606 GN=PHF6 PE=1 SV=1	S	3	0.38033	-0.187232	-0.658243	-0.356888	-0.564106	-1.08135	-0.586131	-0.473452
Q5JRC6		PHF6	AADLEESFNEHELEPSSPKSKKKSRKGRPRK	563	tr|Q5JRC6|Q5JRC6_HUMAN PHD finger protein 6 OS=Homo sapiens OX=9606 GN=PHF6 PE=1 SV=1;tr|A0A0D9SGE8|A0A0D9SGE8_HUMAN PHD finger protein 6 OS=Homo sapiens OX=9606 GN=PHF6 PE=1 SV=1	S	4	NaN	0	-0.970148	-0.899984	-0.663428	-1.01755	-0.844239	-1.08003
Q5JRC6		PHF6	ADLEESFNEHELEPSSPKSKKKSRKGRPRKT	564	tr|Q5JRC6|Q5JRC6_HUMAN PHD finger protein 6 OS=Homo sapiens OX=9606 GN=PHF6 PE=1 SV=1;tr|A0A0D9SGE8|A0A0D9SGE8_HUMAN PHD finger protein 6 OS=Homo sapiens OX=9606 GN=PHF6 PE=1 SV=1	S	3	1.84927	-1.13406	0.0292903	0.625498	0.58799	-1.09982	-0.586131	-0.473452
Q5VVR7	Transcription factor 7-like 2	TCF7L2	QAGSLQSRQALKDARSPSPAHIVSNKVPVVQ	565	tr|Q5VVR7|Q5VVR7_HUMAN TCF7L2 isoform pFC8A_TCF7L2_H7_ex1-11-13-13b OS=Homo sapiens OX=9606 GN=TCF7L2 PE=1 SV=2;tr|A0A994J711|A0A994J711_HUMAN Transcription factor 7 like 2 OS=Homo sapiens OX=9606 GN=TCF7L2 PE=1 SV=1;tr|C6ZRJ7|C6ZRJ7_HUMAN TCF7L2 isoform p	S	3	0.381687	-0.0526743	0.190385	0.0823112	0.0572644	0.0304965	0.00324718	0.138194
Q5VVR7	Transcription factor 7-like 2	TCF7L2	GSLQSRQALKDARSPSPAHIVSNKVPVVQHP	566	tr|Q5VVR7|Q5VVR7_HUMAN TCF7L2 isoform pFC8A_TCF7L2_H7_ex1-11-13-13b OS=Homo sapiens OX=9606 GN=TCF7L2 PE=1 SV=2;tr|A0A994J711|A0A994J711_HUMAN Transcription factor 7 like 2 OS=Homo sapiens OX=9606 GN=TCF7L2 PE=1 SV=1;tr|C6ZRJ7|C6ZRJ7_HUMAN TCF7L2 isoform p	S	3	0.381687	-0.0526743	0.190385	0.0823112	0.0572644	0.0304965	0.00324718	0.138194
Q5VVR7	Transcription factor 7-like 2	TCF7L2	KSSLVNESETNQNSSSDSEAERRPPPRSESF	567	tr|Q5VVR7|Q5VVR7_HUMAN TCF7L2 isoform pFC8A_TCF7L2_H7_ex1-11-13-13b OS=Homo sapiens OX=9606 GN=TCF7L2 PE=1 SV=2;tr|A0A994J711|A0A994J711_HUMAN Transcription factor 7 like 2 OS=Homo sapiens OX=9606 GN=TCF7L2 PE=1 SV=1;tr|C6ZRJ7|C6ZRJ7_HUMAN TCF7L2 isoform p	S	3	0.21156	0.0930304	-0.442513	-0.770747	-0.219496	-0.399365	-0.276219	-0.47808
A0A0D9SGJ6	Synaptojanin-1	SYNJ1	PNLETPPQPPPRSRSSHSLPSEASSQPQVKT	568	tr|A0A0D9SGJ6|A0A0D9SGJ6_HUMAN phosphoinositide 5-phosphatase OS=Homo sapiens OX=9606 GN=SYNJ1 PE=1 SV=1;tr|J3KQV8|J3KQV8_HUMAN phosphoinositide 5-phosphatase OS=Homo sapiens OX=9606 GN=SYNJ1 PE=1 SV=1;sp|O43426|SYNJ1_HUMAN Synaptojanin-1 OS=Homo sapiens O	S	3	0.117244	0.0875518	-0.283595	-0.73723	-1.04953	-0.451772	-0.914757	-0.441166
A0A0D9SGJ6	Synaptojanin-1	SYNJ1	LETPPQPPPRSRSSHSLPSEASSQPQVKTNG	569	tr|A0A0D9SGJ6|A0A0D9SGJ6_HUMAN phosphoinositide 5-phosphatase OS=Homo sapiens OX=9606 GN=SYNJ1 PE=1 SV=1;tr|J3KQV8|J3KQV8_HUMAN phosphoinositide 5-phosphatase OS=Homo sapiens OX=9606 GN=SYNJ1 PE=1 SV=1;sp|O43426|SYNJ1_HUMAN Synaptojanin-1 OS=Homo sapiens O	S	3	0.786345	-0.335097	-0.283595	-0.281907	-0.354107	-0.451772	-1.03196	-0.441166
C9JFZ1	Synaptojanin-1	SYNJ1	SSSGLGTSPSSSPRTSPCQSPTISEGPVPSL	570	tr|A0A0D9SGJ6|A0A0D9SGJ6_HUMAN phosphoinositide 5-phosphatase OS=Homo sapiens OX=9606 GN=SYNJ1 PE=1 SV=1;tr|J3KQV8|J3KQV8_HUMAN phosphoinositide 5-phosphatase OS=Homo sapiens OX=9606 GN=SYNJ1 PE=1 SV=1;sp|O43426|SYNJ1_HUMAN Synaptojanin-1 OS=Homo sapiens O	S	3	0.114229	-0.193399	-1.26938	0.439177	-1.26648	-0.919576	-0.477302	-1.28
C9JFZ1	Synaptojanin-1	SYNJ1	LGTSPSSSPRTSPCQSPTISEGPVPSLPIRP	571	tr|A0A0D9SGJ6|A0A0D9SGJ6_HUMAN phosphoinositide 5-phosphatase OS=Homo sapiens OX=9606 GN=SYNJ1 PE=1 SV=1;tr|J3KQV8|J3KQV8_HUMAN phosphoinositide 5-phosphatase OS=Homo sapiens OX=9606 GN=SYNJ1 PE=1 SV=1;sp|O43426|SYNJ1_HUMAN Synaptojanin-1 OS=Homo sapiens O	S	3	0.398531	-0.451728	-0.976277	0.439177	-0.99356	-0.979536	-0.837739	-1.06857
Q5SUL5		HLA-A	GGSYTQAASSDSAQGSDVSLTACKV______	572	tr|Q5SUL5|Q5SUL5_HUMAN HLA class I histocompatibility antigen OS=Homo sapiens OX=9606 GN=HLA-A PE=1 SV=1;tr|A0A0G2JIF2|A0A0G2JIF2_HUMAN HLA class I histocompatibility antigen, A alpha chain OS=Homo sapiens OX=9606 GN=HLA-A PE=1 SV=1;tr|A0A0G2JL56|A0A0G2JL5	S	3	0.307499	0.541834	-1.55393	0.646713	0.546915	0.399853	0.378226	0.487124
Q5SUL5		HLA-A	YTQAASSDSAQGSDVSLTACKV_________	573	tr|Q5SUL5|Q5SUL5_HUMAN HLA class I histocompatibility antigen OS=Homo sapiens OX=9606 GN=HLA-A PE=1 SV=1;tr|A0A0G2JIF2|A0A0G2JIF2_HUMAN HLA class I histocompatibility antigen, A alpha chain OS=Homo sapiens OX=9606 GN=HLA-A PE=1 SV=1;tr|A0A0G2JL56|A0A0G2JL5	S	3	0.264604	0.347653	-0.971384	0.646713	0.546915	0.399853	0.378226	0.487124
A0A0G2JIS2	Histone-lysine N-methyltransferase EHMT2	EHMT2	QGAAAAGSEPPPATTSPEGQPKVHRARKTMS	574	tr|A0A0G2JIS2|A0A0G2JIS2_HUMAN Histone-lysine N-methyltransferase EHMT2 OS=Homo sapiens OX=9606 GN=EHMT2 PE=1 SV=1;tr|A2ABF8|A2ABF8_HUMAN Euchromatic histone lysine methyltransferase 2 OS=Homo sapiens OX=9606 GN=EHMT2 PE=1 SV=1;tr|A0A0G2JIR1|A0A0G2JIR1_HUM	S	3	0.0806398	-0.0698559	-0.236876	-1.02338	-1.02466	-0.922425	-1.04662	-0.525436
A0A0G2JIS2	Histone-lysine N-methyltransferase EHMT2	EHMT2	SCPSRAKMSMTGAGKSPPSVQSLAMRLLSMP	575	tr|A0A0G2JIS2|A0A0G2JIS2_HUMAN Histone-lysine N-methyltransferase EHMT2 OS=Homo sapiens OX=9606 GN=EHMT2 PE=1 SV=1;tr|A2ABF8|A2ABF8_HUMAN Euchromatic histone lysine methyltransferase 2 OS=Homo sapiens OX=9606 GN=EHMT2 PE=1 SV=1;tr|A0A0G2JIR1|A0A0G2JIR1_HUM	S	2	0.435849	0.0631204	-0.15986	-0.0326741	-0.0468075	0.0730463	-0.0871253	-0.0359019
H0Y6K2	Bromodomain-containing protein 2	BRD2	ADTTTPTPTAILAPGSPASPPGSLEPKAARL	576	tr|H0Y6K2|H0Y6K2_HUMAN Bromodomain containing 2 (Fragment) OS=Homo sapiens OX=9606 GN=BRD2 PE=1 SV=1;tr|A0A140T9E9|A0A140T9E9_HUMAN Bromodomain-containing protein 2 (Fragment) OS=Homo sapiens OX=9606 GN=BRD2 PE=1 SV=1;tr|A0A0G2JK44|A0A0G2JK44_HUMAN Bromodo	S	3	0.310381	-0.055276	1.22647	1.29863	1.13897	1.19017	1.05904	1.24903
H0Y6K2	Bromodomain-containing protein 2	BRD2	TTPTPTAILAPGSPASPPGSLEPKAARLPPM	577	tr|H0Y6K2|H0Y6K2_HUMAN Bromodomain containing 2 (Fragment) OS=Homo sapiens OX=9606 GN=BRD2 PE=1 SV=1;tr|A0A140T9E9|A0A140T9E9_HUMAN Bromodomain-containing protein 2 (Fragment) OS=Homo sapiens OX=9606 GN=BRD2 PE=1 SV=1;tr|A0A0G2JK44|A0A0G2JK44_HUMAN Bromodo	S	3	0.310381	-0.055276	1.22647	1.29863	1.13897	1.19017	1.05904	1.24903
H0Y6K2	Bromodomain-containing protein 2	BRD2	PTAILAPGSPASPPGSLEPKAARLPPMRRES	578	tr|H0Y6K2|H0Y6K2_HUMAN Bromodomain containing 2 (Fragment) OS=Homo sapiens OX=9606 GN=BRD2 PE=1 SV=1;tr|A0A140T9E9|A0A140T9E9_HUMAN Bromodomain-containing protein 2 (Fragment) OS=Homo sapiens OX=9606 GN=BRD2 PE=1 SV=1;tr|A0A0G2JK44|A0A0G2JK44_HUMAN Bromodo	S	3	0.318629	0.650255	-0.900004	-1.4448	-0.546501	-0.847739	-1.34182	1.24903
H0Y6K2	Bromodomain-containing protein 2	BRD2	KATKTAPPALPTGYDSEEEEESRPMSYDEKR	579	tr|H0Y6K2|H0Y6K2_HUMAN Bromodomain containing 2 (Fragment) OS=Homo sapiens OX=9606 GN=BRD2 PE=1 SV=1;tr|A0A140T9E9|A0A140T9E9_HUMAN Bromodomain-containing protein 2 (Fragment) OS=Homo sapiens OX=9606 GN=BRD2 PE=1 SV=1;tr|A0A0G2JK44|A0A0G2JK44_HUMAN Bromodo	S	3	0.347923	0.425575	-1.05775	0.454479	0.471217	0.393092	0.414358	0.33722
V9GYG6	Protein-L-isoaspartate O-methyltransferase domain-containing protein 2	PCMTD2	ETIVFLDKEVFASRISNPSDDNSCEDLEEER	580	tr|V9GYG6|V9GYG6_HUMAN Protein-L-isoaspartate (D-aspartate) O-methyltransferase domain containing 2 (Fragment) OS=Homo sapiens OX=9606 GN=PCMTD2 PE=1 SV=1;tr|A0A0G2JM70|A0A0G2JM70_HUMAN Protein-L-isoaspartate O-methyltransferase domain-containing protein 2	S	3	0.0648738	-0.0100571	0.183085	0.158562	0.158429	0.0619306	0.16144	0.246533
V9GYG6	Protein-L-isoaspartate O-methyltransferase domain-containing protein 2	PCMTD2	VFLDKEVFASRISNPSDDNSCEDLEEERREE	581	tr|V9GYG6|V9GYG6_HUMAN Protein-L-isoaspartate (D-aspartate) O-methyltransferase domain containing 2 (Fragment) OS=Homo sapiens OX=9606 GN=PCMTD2 PE=1 SV=1;tr|A0A0G2JM70|A0A0G2JM70_HUMAN Protein-L-isoaspartate O-methyltransferase domain-containing protein 2	S	3	0.39199	-0.0546351	1.16554	1.34465	1.32311	1.19058	1.24404	1.23477
V9GYG6	Protein-L-isoaspartate O-methyltransferase domain-containing protein 2	PCMTD2	KEVFASRISNPSDDNSCEDLEEERREEEEKT	582	tr|V9GYG6|V9GYG6_HUMAN Protein-L-isoaspartate (D-aspartate) O-methyltransferase domain containing 2 (Fragment) OS=Homo sapiens OX=9606 GN=PCMTD2 PE=1 SV=1;tr|A0A0G2JM70|A0A0G2JM70_HUMAN Protein-L-isoaspartate O-methyltransferase domain-containing protein 2	S	3	0.68422	-0.115505	1.05583	1.22884	1.28938	1.01402	1.09554	1.11797
A0A1W2PRR3	KAT8 regulatory NSL complex subunit 1	KANSL1	_________XGSSRLSPGTDSSSNLGGVKLE	583	tr|A0A1W2PRR3|A0A1W2PRR3_HUMAN KAT8 regulatory NSL complex subunit 1 (Fragment) OS=Homo sapiens OX=9606 GN=KANSL1 PE=1 SV=1;tr|I3L233|I3L233_HUMAN KAT8 regulatory NSL complex subunit 1 (Fragment) OS=Homo sapiens OX=9606 GN=KANSL1 PE=1 SV=2;tr|A0A1W2PPV8|A0	S	2	0.707011	0.0995103	-0.490485	-0.575907	-0.477097	-0.39895	-0.326482	-0.519526
H7C5U4	Transcription factor TFIIIB component B'' homolog	BDP1	LRASQEEDDDADDFESDYEEESYHLAPEEVN	584	tr|H7C5U4|H7C5U4_HUMAN B double prime 1, subunit of RNA polymerase III transcription initiation factor IIIB (Fragment) OS=Homo sapiens OX=9606 GN=BDP1 PE=1 SV=1;tr|A0A0G2JNU3|A0A0G2JNU3_HUMAN Transcription factor TFIIIB component B'' homolog OS=Homo sapien	S	3	0.718668	0.660454	-1.11261	-1.4154	-1.23588	-1.1767	0.199181	-0.804998
H7C5U4	Transcription factor TFIIIB component B'' homolog	BDP1	TGPCTLGLDRGLGENSVEEPQIKDSKGDSVL	585	tr|H7C5U4|H7C5U4_HUMAN B double prime 1, subunit of RNA polymerase III transcription initiation factor IIIB (Fragment) OS=Homo sapiens OX=9606 GN=BDP1 PE=1 SV=1;tr|A0A0G2JNU3|A0A0G2JNU3_HUMAN Transcription factor TFIIIB component B'' homolog OS=Homo sapien	S	2	0.0356891	0.0046514	0.114241	-0.019533	0.0884263	0.0516224	0.098314	0.0471516
A0A0G2JNZ2	Protein scribble homolog	SCRIB	PEDAPAQPPTPGPAASPEQLSFRERQKYFEL	586	tr|A0A0G2JNZ2|A0A0G2JNZ2_HUMAN Protein scribble homolog OS=Homo sapiens OX=9606 GN=SCRIB PE=1 SV=1;sp|Q14160|SCRIB_HUMAN Protein scribble homolog OS=Homo sapiens OX=9606 GN=SCRIB PE=1 SV=5;tr|A0A0G2JMS7|A0A0G2JMS7_HUMAN Protein scribble homolog OS=Homo sap	S	3	0.091985	0.0395221	0.695334	0.453258	0.97986	0.783831	0.730513	0.732674
A0A0G2JNZ2	Protein scribble homolog	SCRIB	WAPRAQKEEEEEEEGSPQEEEEEEEEENRAE	587	tr|A0A0G2JNZ2|A0A0G2JNZ2_HUMAN Protein scribble homolog OS=Homo sapiens OX=9606 GN=SCRIB PE=1 SV=1;sp|Q14160|SCRIB_HUMAN Protein scribble homolog OS=Homo sapiens OX=9606 GN=SCRIB PE=1 SV=5;tr|A0A0G2JMS7|A0A0G2JMS7_HUMAN Protein scribble homolog OS=Homo sap	S	4	0.500341	0.717376	0.785709	0.638539	-1.15304	0.68249	0.851674	0.889173
A0A0G2JNZ2	Protein scribble homolog	SCRIB	EEEEEEENRAEEEEASTEEEDKEGAVVSAPS	588	tr|A0A0G2JNZ2|A0A0G2JNZ2_HUMAN Protein scribble homolog OS=Homo sapiens OX=9606 GN=SCRIB PE=1 SV=1;sp|Q14160|SCRIB_HUMAN Protein scribble homolog OS=Homo sapiens OX=9606 GN=SCRIB PE=1 SV=5;tr|A0A0G2JMS7|A0A0G2JMS7_HUMAN Protein scribble homolog OS=Homo sap	S	4	0.601718	0.65017	0.785709	0.638539	-0.73376	0.872441	0.879385	0.889173
A0A0G2JNZ2	Protein scribble homolog	SCRIB	GRGTRGPLERLAEAPSPAPTPSPTPVEDLGP	589	tr|A0A0G2JNZ2|A0A0G2JNZ2_HUMAN Protein scribble homolog OS=Homo sapiens OX=9606 GN=SCRIB PE=1 SV=1;sp|Q14160|SCRIB_HUMAN Protein scribble homolog OS=Homo sapiens OX=9606 GN=SCRIB PE=1 SV=5;tr|A0A0G2JMS7|A0A0G2JMS7_HUMAN Protein scribble homolog OS=Homo sap	S	4	0.402083	0.444471	-1.54873	-0.910286	-1.04714	-1.21834	0.124055	-1.07846
A0A0G2JNZ2	Protein scribble homolog	SCRIB	PLERLAEAPSPAPTPSPTPVEDLGPQTSTSP	590	tr|A0A0G2JNZ2|A0A0G2JNZ2_HUMAN Protein scribble homolog OS=Homo sapiens OX=9606 GN=SCRIB PE=1 SV=1;sp|Q14160|SCRIB_HUMAN Protein scribble homolog OS=Homo sapiens OX=9606 GN=SCRIB PE=1 SV=5;tr|A0A0G2JMS7|A0A0G2JMS7_HUMAN Protein scribble homolog OS=Homo sap	S	4	1.2083	-1.31613	0.532701	0.963982	0.841013	-1.21231	0.428945	-0.827318
A0A0G2JNZ2	Protein scribble homolog	SCRIB	PTPSPTPVEDLGPQTSTSPGRLSPDFAEELR	591	tr|A0A0G2JNZ2|A0A0G2JNZ2_HUMAN Protein scribble homolog OS=Homo sapiens OX=9606 GN=SCRIB PE=1 SV=1;sp|Q14160|SCRIB_HUMAN Protein scribble homolog OS=Homo sapiens OX=9606 GN=SCRIB PE=1 SV=5;tr|A0A0G2JMS7|A0A0G2JMS7_HUMAN Protein scribble homolog OS=Homo sap	S	4	NaN	0	-1.38542	-0.840891	-1.08864	-0.735087	-1.16716	-1.21551
A0A0G2JNZ2	Protein scribble homolog	SCRIB	PSPTPVEDLGPQTSTSPGRLSPDFAEELRSL	592	tr|A0A0G2JNZ2|A0A0G2JNZ2_HUMAN Protein scribble homolog OS=Homo sapiens OX=9606 GN=SCRIB PE=1 SV=1;sp|Q14160|SCRIB_HUMAN Protein scribble homolog OS=Homo sapiens OX=9606 GN=SCRIB PE=1 SV=5;tr|A0A0G2JMS7|A0A0G2JMS7_HUMAN Protein scribble homolog OS=Homo sap	S	4	0.118557	-0.201789	-1.44772	0.513734	-0.991491	-1.01584	-0.47997	-1.03504
A0A0G2JNZ2	Protein scribble homolog	SCRIB	VEDLGPQTSTSPGRLSPDFAEELRSLEPSPS	593	tr|A0A0G2JNZ2|A0A0G2JNZ2_HUMAN Protein scribble homolog OS=Homo sapiens OX=9606 GN=SCRIB PE=1 SV=1;sp|Q14160|SCRIB_HUMAN Protein scribble homolog OS=Homo sapiens OX=9606 GN=SCRIB PE=1 SV=5;tr|A0A0G2JMS7|A0A0G2JMS7_HUMAN Protein scribble homolog OS=Homo sap	S	3	0.928156	0.0745906	1.65507	1.77002	1.76134	1.80884	1.8113	1.79006
A0A0G2JNZ2	Protein scribble homolog	SCRIB	SGAAGGKMAESPCSPSGQQPPSPPSPDELPA	594	tr|A0A0G2JNZ2|A0A0G2JNZ2_HUMAN Protein scribble homolog OS=Homo sapiens OX=9606 GN=SCRIB PE=1 SV=1;sp|Q14160|SCRIB_HUMAN Protein scribble homolog OS=Homo sapiens OX=9606 GN=SCRIB PE=1 SV=5;tr|A0A0G2JMS7|A0A0G2JMS7_HUMAN Protein scribble homolog OS=Homo sap	S	3	0.359447	-0.644384	1.16126	-0.609986	-1.34314	-0.855476	-1.05625	-0.813284
A0A0G2JNZ2	Protein scribble homolog	SCRIB	KMAESPCSPSGQQPPSPPSPDELPANVKQAY	595	tr|A0A0G2JNZ2|A0A0G2JNZ2_HUMAN Protein scribble homolog OS=Homo sapiens OX=9606 GN=SCRIB PE=1 SV=1;sp|Q14160|SCRIB_HUMAN Protein scribble homolog OS=Homo sapiens OX=9606 GN=SCRIB PE=1 SV=5;tr|A0A0G2JMS7|A0A0G2JMS7_HUMAN Protein scribble homolog OS=Homo sap	S	3	0.40415	0.584593	-0.733952	1.11784	1.09066	1.05057	1.0638	1.11396
A0A0G2JNZ2	Protein scribble homolog	SCRIB	ESPCSPSGQQPPSPPSPDELPANVKQAYRAF	596	tr|A0A0G2JNZ2|A0A0G2JNZ2_HUMAN Protein scribble homolog OS=Homo sapiens OX=9606 GN=SCRIB PE=1 SV=1;sp|Q14160|SCRIB_HUMAN Protein scribble homolog OS=Homo sapiens OX=9606 GN=SCRIB PE=1 SV=5;tr|A0A0G2JMS7|A0A0G2JMS7_HUMAN Protein scribble homolog OS=Homo sap	S	3	0.769726	-0.0471452	1.16126	1.11784	1.09066	1.05057	1.0638	1.11396
A0A0G2JNZ2	Protein scribble homolog	SCRIB	ENAVTITPLRPEDDYSPRERRGGGLRLPLLP	597	tr|A0A0G2JNZ2|A0A0G2JNZ2_HUMAN Protein scribble homolog OS=Homo sapiens OX=9606 GN=SCRIB PE=1 SV=1;sp|Q14160|SCRIB_HUMAN Protein scribble homolog OS=Homo sapiens OX=9606 GN=SCRIB PE=1 SV=5;tr|A0A0G2JMS7|A0A0G2JMS7_HUMAN Protein scribble homolog OS=Homo sap	S	3	0.633222	-0.377972	0.313023	0.752357	-0.151315	-0.0789464	0.0428946	-0.183799
A0A0G2JNZ2	Protein scribble homolog	SCRIB	GVIANPFAAGIGHRNSLESISSIDRELSPEG	598	tr|A0A0G2JNZ2|A0A0G2JNZ2_HUMAN Protein scribble homolog OS=Homo sapiens OX=9606 GN=SCRIB PE=1 SV=1;sp|Q14160|SCRIB_HUMAN Protein scribble homolog OS=Homo sapiens OX=9606 GN=SCRIB PE=1 SV=5;tr|A0A0G2JMS7|A0A0G2JMS7_HUMAN Protein scribble homolog OS=Homo sap	S	2	2.54485	-0.660835	0.510963	0.489267	0.223089	-0.301005	-0.287103	-0.171077
A0A0G2JNZ2	Protein scribble homolog	SCRIB	ANPFAAGIGHRNSLESISSIDRELSPEGPGK	599	tr|A0A0G2JNZ2|A0A0G2JNZ2_HUMAN Protein scribble homolog OS=Homo sapiens OX=9606 GN=SCRIB PE=1 SV=1;sp|Q14160|SCRIB_HUMAN Protein scribble homolog OS=Homo sapiens OX=9606 GN=SCRIB PE=1 SV=5;tr|A0A0G2JMS7|A0A0G2JMS7_HUMAN Protein scribble homolog OS=Homo sap	S	3	4.85246	-1.39894	0.364568	0.268572	0.223089	-1.07475	-1.18473	-1.08111
A0A0G2JNZ2	Protein scribble homolog	SCRIB	FAAGIGHRNSLESISSIDRELSPEGPGKEKE	600	tr|A0A0G2JNZ2|A0A0G2JNZ2_HUMAN Protein scribble homolog OS=Homo sapiens OX=9606 GN=SCRIB PE=1 SV=1;sp|Q14160|SCRIB_HUMAN Protein scribble homolog OS=Homo sapiens OX=9606 GN=SCRIB PE=1 SV=5;tr|A0A0G2JMS7|A0A0G2JMS7_HUMAN Protein scribble homolog OS=Homo sap	S	3	3.67475	-1.2812	0.364568	0.268572	0.223089	-0.862442	-1.16863	-0.956299
A0A0G2JNZ2	Protein scribble homolog	SCRIB	EGRRSEACPCQPDSGSPLPAEEEKRLSAESG	601	tr|A0A0G2JNZ2|A0A0G2JNZ2_HUMAN Protein scribble homolog OS=Homo sapiens OX=9606 GN=SCRIB PE=1 SV=1;sp|Q14160|SCRIB_HUMAN Protein scribble homolog OS=Homo sapiens OX=9606 GN=SCRIB PE=1 SV=5;tr|A0A0G2JMS7|A0A0G2JMS7_HUMAN Protein scribble homolog OS=Homo sap	S	3	0.167047	0.0317168	0.775603	0.89157	0.931362	0.898918	0.991357	0.803411
A0A0G2JNZ2	Protein scribble homolog	SCRIB	LEAEKRALWRAARMKSLEQDALRAQMVLSRS	602	tr|A0A0G2JNZ2|A0A0G2JNZ2_HUMAN Protein scribble homolog OS=Homo sapiens OX=9606 GN=SCRIB PE=1 SV=1;sp|Q14160|SCRIB_HUMAN Protein scribble homolog OS=Homo sapiens OX=9606 GN=SCRIB PE=1 SV=5;tr|A0A0G2JMS7|A0A0G2JMS7_HUMAN Protein scribble homolog OS=Homo sap	S	2	0.652344	0.102763	0.4707	0.676486	0.623345	0.748552	0.70382	0.626448
H0Y6V4	Protein-tyrosine-phosphatase;Receptor-type tyrosine-protein phosphatase kappa	PTPRK	SRLLDVPRYLCEGTESPYQTGQLHPAIRVAD	603	tr|H0Y6V4|H0Y6V4_HUMAN Protein tyrosine phosphatase receptor type K (Fragment) OS=Homo sapiens OX=9606 GN=PTPRK PE=1 SV=1;tr|A0A0G2JQF6|A0A0G2JQF6_HUMAN Receptor-type tyrosine-protein phosphatase kappa (Fragment) OS=Homo sapiens OX=9606 GN=PTPRK PE=1 SV=1;	S	3	0.885598	-0.989669	0.194676	0.0876894	0.122846	0.115003	-1.66389	-1.01491
Q2KJY2	Kinesin-like protein KIF26B;Kinesin-like protein	KIF26B	SRGPRLSQAAGASPLSESDKEDNGSEGQLTN	604	sp|Q2KJY2|KI26B_HUMAN Kinesin-like protein KIF26B OS=Homo sapiens OX=9606 GN=KIF26B PE=1 SV=1;tr|A0A0G2JR66|A0A0G2JR66_HUMAN Kinesin-like protein KIF26B (Fragment) OS=Homo sapiens OX=9606 GN=KIF26B PE=1 SV=1;tr|B7WPD9|B7WPD9_HUMAN Kinesin family member 26B	S	3	0.668624	-0.461291	-0.728881	-0.903922	-0.4878	-1.49039	-1.42209	-0.591996
Q2KJY2	Kinesin-like protein KIF26B;Kinesin-like protein	KIF26B	GPRLSQAAGASPLSESDKEDNGSEGQLTNRE	605	sp|Q2KJY2|KI26B_HUMAN Kinesin-like protein KIF26B OS=Homo sapiens OX=9606 GN=KIF26B PE=1 SV=1;tr|A0A0G2JR66|A0A0G2JR66_HUMAN Kinesin-like protein KIF26B (Fragment) OS=Homo sapiens OX=9606 GN=KIF26B PE=1 SV=1;tr|B7WPD9|B7WPD9_HUMAN Kinesin family member 26B	S	3	NaN	0	-1.31603	-1.29742	-0.77419	-1.11171	-1.23447	-0.872763
Q2KJY2	Kinesin-like protein KIF26B	KIF26B	TSNYTGFANKHGSKPSSLGVSNGAEKKSGSP	606	sp|Q2KJY2|KI26B_HUMAN Kinesin-like protein KIF26B OS=Homo sapiens OX=9606 GN=KIF26B PE=1 SV=1;tr|A0A0G2JR66|A0A0G2JR66_HUMAN Kinesin-like protein KIF26B (Fragment) OS=Homo sapiens OX=9606 GN=KIF26B PE=1 SV=1	S	2	NaN	0	-1.09625	-1.34737	-0.987378	-1.05499	-0.881503	-1.04705
Q2KJY2	Kinesin-like protein KIF26B	KIF26B	SNYTGFANKHGSKPSSLGVSNGAEKKSGSPT	607	sp|Q2KJY2|KI26B_HUMAN Kinesin-like protein KIF26B OS=Homo sapiens OX=9606 GN=KIF26B PE=1 SV=1;tr|A0A0G2JR66|A0A0G2JR66_HUMAN Kinesin-like protein KIF26B (Fragment) OS=Homo sapiens OX=9606 GN=KIF26B PE=1 SV=1	S	2	NaN	0	-1.16577	-0.351602	-0.972477	-1.28388	-0.814127	-1.5351
Q2KJY2	Kinesin-like protein KIF26B	KIF26B	GFANKHGSKPSSLGVSNGAEKKSGSPTHQAK	608	sp|Q2KJY2|KI26B_HUMAN Kinesin-like protein KIF26B OS=Homo sapiens OX=9606 GN=KIF26B PE=1 SV=1;tr|A0A0G2JR66|A0A0G2JR66_HUMAN Kinesin-like protein KIF26B (Fragment) OS=Homo sapiens OX=9606 GN=KIF26B PE=1 SV=1	S	2	NaN	0	-1.09192	-1.26706	-1.05346	-0.980372	-0.425584	-0.633588
Q2KJY2	Kinesin-like protein KIF26B;Kinesin-like protein	KIF26B	VRTPPVGMSPQVLKKSMSAGSEGFPETPVDD	609	sp|Q2KJY2|KI26B_HUMAN Kinesin-like protein KIF26B OS=Homo sapiens OX=9606 GN=KIF26B PE=1 SV=1;tr|A0A0G2JR66|A0A0G2JR66_HUMAN Kinesin-like protein KIF26B (Fragment) OS=Homo sapiens OX=9606 GN=KIF26B PE=1 SV=1;tr|B7WPD9|B7WPD9_HUMAN Kinesin family member 26B	S	3	0.780843	0.474795	-1.04986	-1.26477	-0.339517	-0.419487	-0.369054	-0.441214
Q2KJY2	Kinesin-like protein KIF26B;Kinesin-like protein	KIF26B	TPPVGMSPQVLKKSMSAGSEGFPETPVDDEQ	610	sp|Q2KJY2|KI26B_HUMAN Kinesin-like protein KIF26B OS=Homo sapiens OX=9606 GN=KIF26B PE=1 SV=1;tr|A0A0G2JR66|A0A0G2JR66_HUMAN Kinesin-like protein KIF26B (Fragment) OS=Homo sapiens OX=9606 GN=KIF26B PE=1 SV=1;tr|B7WPD9|B7WPD9_HUMAN Kinesin family member 26B	S	3	0.54033	0.320025	-1.22424	-0.626069	-0.339517	-0.419487	-0.369054	-0.441214
Q2KJY2	Kinesin-like protein KIF26B;Kinesin-like protein	KIF26B	VGMSPQVLKKSMSAGSEGFPETPVDDEQQAA	611	sp|Q2KJY2|KI26B_HUMAN Kinesin-like protein KIF26B OS=Homo sapiens OX=9606 GN=KIF26B PE=1 SV=1;tr|A0A0G2JR66|A0A0G2JR66_HUMAN Kinesin-like protein KIF26B (Fragment) OS=Homo sapiens OX=9606 GN=KIF26B PE=1 SV=1;tr|B7WPD9|B7WPD9_HUMAN Kinesin family member 26B	S	3	0.726884	0.287268	-0.846089	-0.905954	-0.339517	-0.419487	-0.369054	-0.441214
A0A0J9YX88	PHD and RING finger domain-containing protein 1	PHRF1	PHLLRPDAAEKAEAPSSPDVAPAGKEDSPSA	612	tr|A0A0J9YX88|A0A0J9YX88_HUMAN PHD and RING finger domain-containing protein 1 OS=Homo sapiens OX=9606 GN=PHRF1 PE=1 SV=1;tr|E9PJ24|E9PJ24_HUMAN PHD and ring finger domains 1 OS=Homo sapiens OX=9606 GN=PHRF1 PE=1 SV=1;tr|B7ZM65|B7ZM65_HUMAN PHD and RING fi	S	2	0.177337	0.0711318	0.865406	0.480988	0.423817	0.752552	0.690674	0.54038
A0A0J9YX88	PHD and RING finger domain-containing protein 1	PHRF1	HLLRPDAAEKAEAPSSPDVAPAGKEDSPSAS	613	tr|A0A0J9YX88|A0A0J9YX88_HUMAN PHD and RING finger domain-containing protein 1 OS=Homo sapiens OX=9606 GN=PHRF1 PE=1 SV=1;tr|E9PJ24|E9PJ24_HUMAN PHD and ring finger domains 1 OS=Homo sapiens OX=9606 GN=PHRF1 PE=1 SV=1;tr|B7ZM65|B7ZM65_HUMAN PHD and RING fi	S	2	0.379265	0.0969622	1.00642	0.79481	0.70465	1.02451	0.951003	0.821256
A0A0J9YX88	PHD and RING finger domain-containing protein 1	PHRF1	EAPSSPDVAPAGKEDSPSASGRVQEAARPEE	614	tr|A0A0J9YX88|A0A0J9YX88_HUMAN PHD and RING finger domain-containing protein 1 OS=Homo sapiens OX=9606 GN=PHRF1 PE=1 SV=1;tr|E9PJ24|E9PJ24_HUMAN PHD and ring finger domains 1 OS=Homo sapiens OX=9606 GN=PHRF1 PE=1 SV=1;tr|B7ZM65|B7ZM65_HUMAN PHD and RING fi	S	3	0.436125	-0.328572	0.994931	0.809275	0.813311	-0.0889267	0.892404	0.828325
A0A0J9YX88	PHD and RING finger domain-containing protein 1	PHRF1	TRSHSPERKGAVREASPAPLAQGEPGREDLP	615	tr|A0A0J9YX88|A0A0J9YX88_HUMAN PHD and RING finger domain-containing protein 1 OS=Homo sapiens OX=9606 GN=PHRF1 PE=1 SV=1;tr|E9PJ24|E9PJ24_HUMAN PHD and ring finger domains 1 OS=Homo sapiens OX=9606 GN=PHRF1 PE=1 SV=1;tr|B7ZM65|B7ZM65_HUMAN PHD and RING fi	S	4	0.00864574	0.00162661	1.07103	1.21783	1.22016	1.23217	1.17842	1.10331
A0A0J9YX88	PHD and RING finger domain-containing protein 1	PHRF1	EDLPTRLPALGEAHVSPEVATADKAPLQAPP	616	tr|A0A0J9YX88|A0A0J9YX88_HUMAN PHD and RING finger domain-containing protein 1 OS=Homo sapiens OX=9606 GN=PHRF1 PE=1 SV=1;tr|E9PJ24|E9PJ24_HUMAN PHD and ring finger domains 1 OS=Homo sapiens OX=9606 GN=PHRF1 PE=1 SV=1;tr|B7ZM65|B7ZM65_HUMAN PHD and RING fi	S	4	0.498909	-0.0693767	0.88308	1.03807	0.964623	0.974178	0.859168	0.844297
A0A0J9YX88	PHD and RING finger domain-containing protein 1	PHRF1	SAMSKLRGAVAAEGASDTEREEPTESQGLAA	617	tr|A0A0J9YX88|A0A0J9YX88_HUMAN PHD and RING finger domain-containing protein 1 OS=Homo sapiens OX=9606 GN=PHRF1 PE=1 SV=1;tr|E9PJ24|E9PJ24_HUMAN PHD and ring finger domains 1 OS=Homo sapiens OX=9606 GN=PHRF1 PE=1 SV=1;tr|B7ZM65|B7ZM65_HUMAN PHD and RING fi	S	3	1.09395	0.0750894	1.17846	1.21832	1.27588	1.29037	1.32958	1.27797
A0A0J9YX88	PHD and RING finger domain-containing protein 1	PHRF1	KKKRRSASRPRGRECSPTSSLERLCRHKHQR	618	tr|A0A0J9YX88|A0A0J9YX88_HUMAN PHD and RING finger domain-containing protein 1 OS=Homo sapiens OX=9606 GN=PHRF1 PE=1 SV=1;tr|E9PJ24|E9PJ24_HUMAN PHD and ring finger domains 1 OS=Homo sapiens OX=9606 GN=PHRF1 PE=1 SV=1;tr|B7ZM65|B7ZM65_HUMAN PHD and RING fi	S	2	0.155211	-0.0308687	-0.220748	-0.384436	-0.375987	-0.393739	-0.424578	-0.255461
A0A0J9YX88	PHD and RING finger domain-containing protein 1	PHRF1	RRSASRPRGRECSPTSSLERLCRHKHQRERS	619	tr|A0A0J9YX88|A0A0J9YX88_HUMAN PHD and RING finger domain-containing protein 1 OS=Homo sapiens OX=9606 GN=PHRF1 PE=1 SV=1;tr|E9PJ24|E9PJ24_HUMAN PHD and ring finger domains 1 OS=Homo sapiens OX=9606 GN=PHRF1 PE=1 SV=1;tr|B7ZM65|B7ZM65_HUMAN PHD and RING fi	S	2	0.800727	0.514881	-1.23923	-1.16244	-0.960034	-0.328682	-0.312186	-1.17619
A0A0J9YX88	PHD and RING finger domain-containing protein 1	PHRF1	RSASRPRGRECSPTSSLERLCRHKHQRERSH	620	tr|A0A0J9YX88|A0A0J9YX88_HUMAN PHD and RING finger domain-containing protein 1 OS=Homo sapiens OX=9606 GN=PHRF1 PE=1 SV=1;tr|E9PJ24|E9PJ24_HUMAN PHD and ring finger domains 1 OS=Homo sapiens OX=9606 GN=PHRF1 PE=1 SV=1;tr|B7ZM65|B7ZM65_HUMAN PHD and RING fi	S	2	0.155211	-0.0308687	-0.220748	-0.384436	-0.375987	-0.393739	-0.424578	-0.255461
Q9C040	Tripartite motif-containing protein 2	TRIM2	PGSGHVKQKAVKRPASMYSTGKRKENPIEDD	621	sp|Q9C040|TRIM2_HUMAN Tripartite motif-containing protein 2 OS=Homo sapiens OX=9606 GN=TRIM2 PE=1 SV=1;tr|A0A0J9YX34|A0A0J9YX34_HUMAN RING-type E3 ubiquitin transferase OS=Homo sapiens OX=9606 GN=TRIM2 PE=1 SV=2;tr|A0A6Q8PF18|A0A6Q8PF18_HUMAN RING-type E3	S	2	0.979025	-0.238859	-0.225841	-0.108105	-0.169825	-0.621064	-0.335918	-0.263366
Q9C040	Tripartite motif-containing protein 2	TRIM2	GHVKQKAVKRPASMYSTGKRKENPIEDDLIF	622	sp|Q9C040|TRIM2_HUMAN Tripartite motif-containing protein 2 OS=Homo sapiens OX=9606 GN=TRIM2 PE=1 SV=1;tr|A0A0J9YX34|A0A0J9YX34_HUMAN RING-type E3 ubiquitin transferase OS=Homo sapiens OX=9606 GN=TRIM2 PE=1 SV=2;tr|A0A6Q8PF18|A0A6Q8PF18_HUMAN RING-type E3	S	2	0.979025	-0.238859	-0.225841	-0.108105	-0.169825	-0.621064	-0.335918	-0.263366
Q9C040	Tripartite motif-containing protein 2	TRIM2	DQHIRGSPFKLKVIRSADVSPTTEGVKRRVK	623	sp|Q9C040|TRIM2_HUMAN Tripartite motif-containing protein 2 OS=Homo sapiens OX=9606 GN=TRIM2 PE=1 SV=1;tr|A0A0J9YX34|A0A0J9YX34_HUMAN RING-type E3 ubiquitin transferase OS=Homo sapiens OX=9606 GN=TRIM2 PE=1 SV=2;tr|A0A6Q8PF18|A0A6Q8PF18_HUMAN RING-type E3	S	2	1.33281	-0.182806	-0.135592	-0.20222	-0.27896	-0.425667	-0.448297	-0.291226
Q9C040	Tripartite motif-containing protein 2	TRIM2	RGSPFKLKVIRSADVSPTTEGVKRRVKSPGS	624	sp|Q9C040|TRIM2_HUMAN Tripartite motif-containing protein 2 OS=Homo sapiens OX=9606 GN=TRIM2 PE=1 SV=1;tr|A0A0J9YX34|A0A0J9YX34_HUMAN RING-type E3 ubiquitin transferase OS=Homo sapiens OX=9606 GN=TRIM2 PE=1 SV=2;tr|A0A6Q8PF18|A0A6Q8PF18_HUMAN RING-type E3	S	2	0.527401	0.249733	0.378066	-0.20222	-0.27896	0.247141	0.220899	0.178044
Q9C040	Tripartite motif-containing protein 2	TRIM2	ADVSPTTEGVKRRVKSPGSGHVKQKAVKRPA	625	sp|Q9C040|TRIM2_HUMAN Tripartite motif-containing protein 2 OS=Homo sapiens OX=9606 GN=TRIM2 PE=1 SV=1;tr|A0A0J9YX34|A0A0J9YX34_HUMAN RING-type E3 ubiquitin transferase OS=Homo sapiens OX=9606 GN=TRIM2 PE=1 SV=2;tr|A0A6Q8PF18|A0A6Q8PF18_HUMAN RING-type E3	S	2	0.26892	-0.183218	0.0943229	-0.103203	-0.443923	-0.741067	-0.287697	0.0263068
Q9C040	Tripartite motif-containing protein 2	TRIM2	SPTTEGVKRRVKSPGSGHVKQKAVKRPASMY	626	sp|Q9C040|TRIM2_HUMAN Tripartite motif-containing protein 2 OS=Homo sapiens OX=9606 GN=TRIM2 PE=1 SV=1;tr|A0A0J9YX34|A0A0J9YX34_HUMAN RING-type E3 ubiquitin transferase OS=Homo sapiens OX=9606 GN=TRIM2 PE=1 SV=2;tr|A0A6Q8PF18|A0A6Q8PF18_HUMAN RING-type E3	S	2	0.330481	-0.284946	0.0943229	-0.103203	-0.443923	-1.04625	-0.287697	0.0263068
E9PH18	DnaJ homolog subfamily B member 6	DNAJB6	PPRPASLLRHAPHCLSEEEGEQDRPRAPGPW	627	tr|E9PH18|E9PH18_HUMAN DnaJ heat shock protein family (Hsp40) member B6 OS=Homo sapiens OX=9606 GN=DNAJB6 PE=1 SV=1;tr|A0A0J9YX62|A0A0J9YX62_HUMAN DnaJ heat shock protein family (Hsp40) member B6 OS=Homo sapiens OX=9606 GN=DNAJB6 PE=1 SV=1;sp|O75190|DNJB6_	S	4	0.297666	0.078306	0.182539	0.164664	0.267833	0.413182	0.0823851	0.354388
A0A0J9YXL1	Uncharacterized protein KIAA0355	KIAA0355	____________XKHSSGEQDTSTLPSPPLL	628	tr|A0A0J9YXL1|A0A0J9YXL1_HUMAN Granule-associated Rac and RHOG effector protein 1 (Fragment) OS=Homo sapiens OX=9606 GN=GARRE1 PE=1 SV=1;sp|O15063|GRRE1_HUMAN Granule associated Rac and RHOG effector protein 1 OS=Homo sapiens OX=9606 GN=GARRE1 PE=1 SV=2	S	3	0.207618	-0.181334	-1.28443	-1.15182	-0.260322	-0.995912	-1.28679	-0.957867
A0A0J9YXL1	Uncharacterized protein KIAA0355	KIAA0355	___________XKHSSGEQDTSTLPSPPLLT	629	tr|A0A0J9YXL1|A0A0J9YXL1_HUMAN Granule-associated Rac and RHOG effector protein 1 (Fragment) OS=Homo sapiens OX=9606 GN=GARRE1 PE=1 SV=1;sp|O15063|GRRE1_HUMAN Granule associated Rac and RHOG effector protein 1 OS=Homo sapiens OX=9606 GN=GARRE1 PE=1 SV=2	S	3	NaN	0	-1.17989	-0.985867	-0.528138	-1.38935	-1.13404	-1.09229
A0A0J9YXL1	Uncharacterized protein KIAA0355	KIAA0355	_XKHSSGEQDTSTLPSPPLLTTVEDVNQDNK	630	tr|A0A0J9YXL1|A0A0J9YXL1_HUMAN Granule-associated Rac and RHOG effector protein 1 (Fragment) OS=Homo sapiens OX=9606 GN=GARRE1 PE=1 SV=1;sp|O15063|GRRE1_HUMAN Granule associated Rac and RHOG effector protein 1 OS=Homo sapiens OX=9606 GN=GARRE1 PE=1 SV=2	S	3	1.28415	-0.670485	-1.04745	-0.381199	-0.536862	-1.16224	-1.60314	-1.21159
A0A0J9YYJ3	Transmembrane protein 184B	TMEM184B	GPTWRGGAHGLSRSHSLSGARDNEKTLLLSS	631	tr|A0A0J9YYJ3|A0A0J9YYJ3_HUMAN Transmembrane protein 184B (Fragment) OS=Homo sapiens OX=9606 GN=TMEM184B PE=1 SV=1;sp|Q9Y519|T184B_HUMAN Transmembrane protein 184B OS=Homo sapiens OX=9606 GN=TMEM184B PE=1 SV=2	S	2	0.631629	-0.156198	-0.858029	-0.533371	-0.651668	-0.802414	-0.758027	-0.951223
P10398	RAF proto-oncogene serine/threonine-protein kinase;Serine/threonine-protein kinase A-Raf	RAF1;ARAF	IELLQHSLPKINRSASEPSLHRAAHTEDINA;IELLQRSLPKIERSASEPSLHRTQADELPAC	632	sp|P04049|RAF1_HUMAN RAF proto-oncogene serine/threonine-protein kinase OS=Homo sapiens OX=9606 GN=RAF1 PE=1 SV=1;tr|A0A8I5KSV6|A0A8I5KSV6_HUMAN non-specific serine/threonine protein kinase OS=Homo sapiens OX=9606 GN=RAF1 PE=1 SV=1;tr|A0A0S2Z4L5|A0A0S2Z4L5	S	2	1.02526	0.13578	0.159306	0.274994	0.348152	0.454697	0.367158	0.367937
P04049	RAF proto-oncogene serine/threonine-protein kinase	RAF1	SPSSEGSLSQRQRSTSTPNVHMVSTTLPVDS	633	sp|P04049|RAF1_HUMAN RAF proto-oncogene serine/threonine-protein kinase OS=Homo sapiens OX=9606 GN=RAF1 PE=1 SV=1;tr|A0A8I5KSV6|A0A8I5KSV6_HUMAN non-specific serine/threonine protein kinase OS=Homo sapiens OX=9606 GN=RAF1 PE=1 SV=1;tr|A0A0S2Z4L5|A0A0S2Z4L5	S	3	0.000199687	-0.000471125	0.447604	-0.736421	-1.14527	-1.5692	-0.375749	0.509444
A0A994J7H1	Serine/arginine repetitive matrix protein 1	SRRM1	RVSRTPEPKKIKKAASPSPQSVRRVSSSRSV	634	tr|A0A0S2Z4Z6|A0A0S2Z4Z6_HUMAN Serine and arginine repetitive matrix 1 (Fragment) OS=Homo sapiens OX=9606 GN=SRRM1 PE=1 SV=1;sp|Q8IYB3|SRRM1_HUMAN Serine/arginine repetitive matrix protein 1 OS=Homo sapiens OX=9606 GN=SRRM1 PE=1 SV=2;tr|A9Z1X7|A9Z1X7_HUMAN	S	2	0.52758	-0.0362715	2.32523	2.33011	2.24142	2.26223	2.24671	2.279
A0A994J7H1	Serine/arginine repetitive matrix protein 1	SRRM1	SRTPEPKKIKKAASPSPQSVRRVSSSRSVSG	635	tr|A0A0S2Z4Z6|A0A0S2Z4Z6_HUMAN Serine and arginine repetitive matrix 1 (Fragment) OS=Homo sapiens OX=9606 GN=SRRM1 PE=1 SV=1;sp|Q8IYB3|SRRM1_HUMAN Serine/arginine repetitive matrix protein 1 OS=Homo sapiens OX=9606 GN=SRRM1 PE=1 SV=2;tr|A9Z1X7|A9Z1X7_HUMAN	S	2	0.48471	-0.045519	2.29292	2.28143	2.17228	2.20171	2.1803	2.22807
A0A994J7H1	Serine/arginine repetitive matrix protein 1	SRRM1	PEPKKIKKAASPSPQSVRRVSSSRSVSGSPE	636	tr|A0A0S2Z4Z6|A0A0S2Z4Z6_HUMAN Serine and arginine repetitive matrix 1 (Fragment) OS=Homo sapiens OX=9606 GN=SRRM1 PE=1 SV=1;sp|Q8IYB3|SRRM1_HUMAN Serine/arginine repetitive matrix protein 1 OS=Homo sapiens OX=9606 GN=SRRM1 PE=1 SV=2;tr|A9Z1X7|A9Z1X7_HUMAN	S	2	1.97825	-0.096411	0.789737	0.797739	0.818534	0.684642	0.744422	0.687713
A0A994J7H1	Serine/arginine repetitive matrix protein 1	SRRM1	PSTNWSPAVPVKKAKSPTPSPSPPRNSDQEG	637	tr|A0A0S2Z4Z6|A0A0S2Z4Z6_HUMAN Serine and arginine repetitive matrix 1 (Fragment) OS=Homo sapiens OX=9606 GN=SRRM1 PE=1 SV=1;sp|Q8IYB3|SRRM1_HUMAN Serine/arginine repetitive matrix protein 1 OS=Homo sapiens OX=9606 GN=SRRM1 PE=1 SV=2;tr|A9Z1X7|A9Z1X7_HUMAN	S	2	0.0573556	0.0491152	-1.09211	-0.152126	-0.401289	-0.670126	-0.476715	-0.35134
A0A994J7H1	Serine/arginine repetitive matrix protein 1	SRRM1	WSPAVPVKKAKSPTPSPSPPRNSDQEGGGKK	638	tr|A0A0S2Z4Z6|A0A0S2Z4Z6_HUMAN Serine and arginine repetitive matrix 1 (Fragment) OS=Homo sapiens OX=9606 GN=SRRM1 PE=1 SV=1;sp|Q8IYB3|SRRM1_HUMAN Serine/arginine repetitive matrix protein 1 OS=Homo sapiens OX=9606 GN=SRRM1 PE=1 SV=2;tr|A9Z1X7|A9Z1X7_HUMAN	S	2	0.369184	0.0393541	1.40491	1.38623	1.30071	1.4029	1.34983	1.45717
A0A994J7H1	Serine/arginine repetitive matrix protein 1	SRRM1	PAVPVKKAKSPTPSPSPPRNSDQEGGGKKKK	639	tr|A0A0S2Z4Z6|A0A0S2Z4Z6_HUMAN Serine and arginine repetitive matrix 1 (Fragment) OS=Homo sapiens OX=9606 GN=SRRM1 PE=1 SV=1;sp|Q8IYB3|SRRM1_HUMAN Serine/arginine repetitive matrix protein 1 OS=Homo sapiens OX=9606 GN=SRRM1 PE=1 SV=2;tr|A9Z1X7|A9Z1X7_HUMAN	S	2	0.369184	0.0393541	1.40491	1.38623	1.30071	1.4029	1.34983	1.45717
A0A994J7H1	Serine/arginine repetitive matrix protein 1	SRRM1	KKAKSPTPSPSPPRNSDQEGGGKKKKKKKDK	640	tr|A0A0S2Z4Z6|A0A0S2Z4Z6_HUMAN Serine and arginine repetitive matrix 1 (Fragment) OS=Homo sapiens OX=9606 GN=SRRM1 PE=1 SV=1;sp|Q8IYB3|SRRM1_HUMAN Serine/arginine repetitive matrix protein 1 OS=Homo sapiens OX=9606 GN=SRRM1 PE=1 SV=2;tr|A9Z1X7|A9Z1X7_HUMAN	S	2	0.369184	0.0393541	1.40491	1.38623	1.30071	1.4029	1.34983	1.45717
A0A994J7H1	Serine/arginine repetitive matrix protein 1	SRRM1	NKRHSPSPRPRAPQTSSSPPPVRRGASSSPQ	641	tr|A0A0S2Z4Z6|A0A0S2Z4Z6_HUMAN Serine and arginine repetitive matrix 1 (Fragment) OS=Homo sapiens OX=9606 GN=SRRM1 PE=1 SV=1;sp|Q8IYB3|SRRM1_HUMAN Serine/arginine repetitive matrix protein 1 OS=Homo sapiens OX=9606 GN=SRRM1 PE=1 SV=2;tr|A9Z1X7|A9Z1X7_HUMAN	S	2	0.0524899	0.00838969	0.942364	0.89634	0.838527	0.884833	0.830182	0.987385
A0A994J7H1	Serine/arginine repetitive matrix protein 1	SRRM1	KRHSPSPRPRAPQTSSSPPPVRRGASSSPQR	642	tr|A0A0S2Z4Z6|A0A0S2Z4Z6_HUMAN Serine and arginine repetitive matrix 1 (Fragment) OS=Homo sapiens OX=9606 GN=SRRM1 PE=1 SV=1;sp|Q8IYB3|SRRM1_HUMAN Serine/arginine repetitive matrix protein 1 OS=Homo sapiens OX=9606 GN=SRRM1 PE=1 SV=2;tr|A9Z1X7|A9Z1X7_HUMAN	S	3	0.336537	0.658117	0.614523	-0.782306	-1.34427	0.836227	-0.954616	0.580692
A0A994J7H1	Serine/arginine repetitive matrix protein 1	SRRM1	RHSPSPRPRAPQTSSSPPPVRRGASSSPQRR	643	tr|A0A0S2Z4Z6|A0A0S2Z4Z6_HUMAN Serine and arginine repetitive matrix 1 (Fragment) OS=Homo sapiens OX=9606 GN=SRRM1 PE=1 SV=1;sp|Q8IYB3|SRRM1_HUMAN Serine/arginine repetitive matrix protein 1 OS=Homo sapiens OX=9606 GN=SRRM1 PE=1 SV=2;tr|A9Z1X7|A9Z1X7_HUMAN	S	2	0.403579	-0.374387	0.822278	0.839573	0.927737	-0.294692	0.882643	0.878476
A0A994J7H1	Serine/arginine repetitive matrix protein 1	SRRM1	KRRTASPPPPPKRRASPSPPPKRRVSHSPPP	644	tr|A0A0S2Z4Z6|A0A0S2Z4Z6_HUMAN Serine and arginine repetitive matrix 1 (Fragment) OS=Homo sapiens OX=9606 GN=SRRM1 PE=1 SV=1;sp|Q8IYB3|SRRM1_HUMAN Serine/arginine repetitive matrix protein 1 OS=Homo sapiens OX=9606 GN=SRRM1 PE=1 SV=2;tr|A9Z1X7|A9Z1X7_HUMAN	S	2	0.193444	-0.0204048	0.388039	0.463503	0.326162	0.361917	0.367214	0.387359
A0A994J7H1	Serine/arginine repetitive matrix protein 1	SRRM1	RTASPPPPPKRRASPSPPPKRRVSHSPPPKQ	645	tr|A0A0S2Z4Z6|A0A0S2Z4Z6_HUMAN Serine and arginine repetitive matrix 1 (Fragment) OS=Homo sapiens OX=9606 GN=SRRM1 PE=1 SV=1;sp|Q8IYB3|SRRM1_HUMAN Serine/arginine repetitive matrix protein 1 OS=Homo sapiens OX=9606 GN=SRRM1 PE=1 SV=2;tr|A9Z1X7|A9Z1X7_HUMAN	S	2	0.193444	-0.0204048	0.388039	0.463503	0.326162	0.361917	0.367214	0.387359
A0A994J7H1	Serine/arginine repetitive matrix protein 1	SRRM1	HRKGSSPSRSTREARSPQPNKRHSPSPRPRA	646	tr|A0A0S2Z4Z6|A0A0S2Z4Z6_HUMAN Serine and arginine repetitive matrix 1 (Fragment) OS=Homo sapiens OX=9606 GN=SRRM1 PE=1 SV=1;sp|Q8IYB3|SRRM1_HUMAN Serine/arginine repetitive matrix protein 1 OS=Homo sapiens OX=9606 GN=SRRM1 PE=1 SV=2;tr|A9Z1X7|A9Z1X7_HUMAN	S	2	0.00903669	-0.00600195	2.07497	2.23973	2.61377	2.44896	2.00446	2.45705
A0A994J7H1	Serine/arginine repetitive matrix protein 1	SRRM1	QEEPVAAPEPKKETESEAEDNLDDLEKHLRE	647	tr|A0A0S2Z4Z6|A0A0S2Z4Z6_HUMAN Serine and arginine repetitive matrix 1 (Fragment) OS=Homo sapiens OX=9606 GN=SRRM1 PE=1 SV=1;sp|Q8IYB3|SRRM1_HUMAN Serine/arginine repetitive matrix protein 1 OS=Homo sapiens OX=9606 GN=SRRM1 PE=1 SV=2;tr|A9Z1X7|A9Z1X7_HUMAN	S	2	0.35194	-0.0338898	2.96574	3.06953	3.07962	2.9792	3.03579	2.99824
A0A994J7H1	Serine/arginine repetitive matrix protein 1	SRRM1	RLSPSASPPRRRHRPSPPATPPPKTRHSPTP	648	tr|A0A0S2Z4Z6|A0A0S2Z4Z6_HUMAN Serine and arginine repetitive matrix 1 (Fragment) OS=Homo sapiens OX=9606 GN=SRRM1 PE=1 SV=1;sp|Q8IYB3|SRRM1_HUMAN Serine/arginine repetitive matrix protein 1 OS=Homo sapiens OX=9606 GN=SRRM1 PE=1 SV=2;tr|A9Z1X7|A9Z1X7_HUMAN	S	3	0.135753	-0.0138715	2.65936	2.75403	2.78456	2.71902	2.71741	2.71991
A0A994J7H1	Serine/arginine repetitive matrix protein 1	SRRM1	SGSPEPAAKKPPAPPSPVQSQSPSTNWSPAV	649	tr|A0A0S2Z4Z6|A0A0S2Z4Z6_HUMAN Serine and arginine repetitive matrix 1 (Fragment) OS=Homo sapiens OX=9606 GN=SRRM1 PE=1 SV=1;sp|Q8IYB3|SRRM1_HUMAN Serine/arginine repetitive matrix protein 1 OS=Homo sapiens OX=9606 GN=SRRM1 PE=1 SV=2;tr|A9Z1X7|A9Z1X7_HUMAN	S	3	0.178422	-0.0241157	1.59123	1.76751	1.67111	1.64123	1.65322	1.66305
A0A994J7H1	Serine/arginine repetitive matrix protein 1	SRRM1	EPAAKKPPAPPSPVQSQSPSTNWSPAVPVKK	650	tr|A0A0S2Z4Z6|A0A0S2Z4Z6_HUMAN Serine and arginine repetitive matrix 1 (Fragment) OS=Homo sapiens OX=9606 GN=SRRM1 PE=1 SV=1;sp|Q8IYB3|SRRM1_HUMAN Serine/arginine repetitive matrix protein 1 OS=Homo sapiens OX=9606 GN=SRRM1 PE=1 SV=2;tr|A9Z1X7|A9Z1X7_HUMAN	S	3	0.221147	-0.13063	-0.573613	-0.827859	-0.95732	-0.519348	-1.1662	-1.06514
A0A994J7H1	Serine/arginine repetitive matrix protein 1	SRRM1	AAKKPPAPPSPVQSQSPSTNWSPAVPVKKAK	651	tr|A0A0S2Z4Z6|A0A0S2Z4Z6_HUMAN Serine and arginine repetitive matrix 1 (Fragment) OS=Homo sapiens OX=9606 GN=SRRM1 PE=1 SV=1;sp|Q8IYB3|SRRM1_HUMAN Serine/arginine repetitive matrix protein 1 OS=Homo sapiens OX=9606 GN=SRRM1 PE=1 SV=2;tr|A9Z1X7|A9Z1X7_HUMAN	S	3	0.178422	-0.0241157	1.59123	1.76751	1.67111	1.64123	1.65322	1.66305
A0A994J7H1	Serine/arginine repetitive matrix protein 1	SRRM1	KKPPAPPSPVQSQSPSTNWSPAVPVKKAKSP	652	tr|A0A0S2Z4Z6|A0A0S2Z4Z6_HUMAN Serine and arginine repetitive matrix 1 (Fragment) OS=Homo sapiens OX=9606 GN=SRRM1 PE=1 SV=1;sp|Q8IYB3|SRRM1_HUMAN Serine/arginine repetitive matrix protein 1 OS=Homo sapiens OX=9606 GN=SRRM1 PE=1 SV=2;tr|A9Z1X7|A9Z1X7_HUMAN	S	3	NaN	0	-1.01043	-1.00206	-0.612265	-1.09279	-1.21798	-0.952187
A0A994J7H1	Serine/arginine repetitive matrix protein 1	SRRM1	APPSPVQSQSPSTNWSPAVPVKKAKSPTPSP	653	tr|A0A0S2Z4Z6|A0A0S2Z4Z6_HUMAN Serine and arginine repetitive matrix 1 (Fragment) OS=Homo sapiens OX=9606 GN=SRRM1 PE=1 SV=1;sp|Q8IYB3|SRRM1_HUMAN Serine/arginine repetitive matrix protein 1 OS=Homo sapiens OX=9606 GN=SRRM1 PE=1 SV=2;tr|A9Z1X7|A9Z1X7_HUMAN	S	3	0.372998	-0.0414403	1.46779	1.58357	1.49947	1.41528	1.49147	1.51976
A0A0S2Z4Z6	Serine/arginine repetitive matrix protein 1	SRRM1	TPQQSNRTRKSRVSVSPGRTSGKVTKHKGTE	654	tr|A0A0S2Z4Z6|A0A0S2Z4Z6_HUMAN Serine and arginine repetitive matrix 1 (Fragment) OS=Homo sapiens OX=9606 GN=SRRM1 PE=1 SV=1;sp|Q8IYB3|SRRM1_HUMAN Serine/arginine repetitive matrix protein 1 OS=Homo sapiens OX=9606 GN=SRRM1 PE=1 SV=2;tr|A9Z1X7|A9Z1X7_HUMAN	S	2	0.634855	-0.0544596	3.08812	3.12523	3.01895	2.97834	3.03621	3.05438
A0A0S2Z4Z6	Serine/arginine repetitive matrix protein 1	SRRM1	RESPSPAPKPRKVELSESEEDKGGKMAAADS	655	tr|A0A0S2Z4Z6|A0A0S2Z4Z6_HUMAN Serine and arginine repetitive matrix 1 (Fragment) OS=Homo sapiens OX=9606 GN=SRRM1 PE=1 SV=1;sp|Q8IYB3|SRRM1_HUMAN Serine/arginine repetitive matrix protein 1 OS=Homo sapiens OX=9606 GN=SRRM1 PE=1 SV=2;tr|A9Z1X7|A9Z1X7_HUMAN	S	2	1.19315	-0.11842	2.902	2.92258	2.81253	2.74026	2.71792	2.82367
A0A0S2Z4Z6	Serine/arginine repetitive matrix protein 1	SRRM1	SPSPAPKPRKVELSESEEDKGGKMAAADSVQ	656	tr|A0A0S2Z4Z6|A0A0S2Z4Z6_HUMAN Serine and arginine repetitive matrix 1 (Fragment) OS=Homo sapiens OX=9606 GN=SRRM1 PE=1 SV=1;sp|Q8IYB3|SRRM1_HUMAN Serine/arginine repetitive matrix protein 1 OS=Homo sapiens OX=9606 GN=SRRM1 PE=1 SV=2;tr|A9Z1X7|A9Z1X7_HUMAN	S	2	1.08836	-0.121387	2.88929	2.90577	2.77963	2.71289	2.69299	2.80465
A0A994J7H1	Serine/arginine repetitive matrix protein 1	SRRM1	PPKRTSSPPRKTRRLSPSASPPRRRHRPSPP	657	tr|A0A0S2Z4Z6|A0A0S2Z4Z6_HUMAN Serine and arginine repetitive matrix 1 (Fragment) OS=Homo sapiens OX=9606 GN=SRRM1 PE=1 SV=1;sp|Q8IYB3|SRRM1_HUMAN Serine/arginine repetitive matrix protein 1 OS=Homo sapiens OX=9606 GN=SRRM1 PE=1 SV=2;tr|A9Z1X7|A9Z1X7_HUMAN	S	3	0.435158	-0.0289559	2.69716	2.68002	2.72945	2.62481	2.69056	2.70438
A0A994J7H1	Serine/arginine repetitive matrix protein 1	SRRM1	KRTSSPPRKTRRLSPSASPPRRRHRPSPPAT	658	tr|A0A0S2Z4Z6|A0A0S2Z4Z6_HUMAN Serine and arginine repetitive matrix 1 (Fragment) OS=Homo sapiens OX=9606 GN=SRRM1 PE=1 SV=1;sp|Q8IYB3|SRRM1_HUMAN Serine/arginine repetitive matrix protein 1 OS=Homo sapiens OX=9606 GN=SRRM1 PE=1 SV=2;tr|A9Z1X7|A9Z1X7_HUMAN	S	3	0.13956	0.0170213	2.44172	2.38607	2.49002	2.39197	2.47114	2.50577
A0A994J7H1	Serine/arginine repetitive matrix protein 1	SRRM1	TSSPPRKTRRLSPSASPPRRRHRPSPPATPP	659	tr|A0A0S2Z4Z6|A0A0S2Z4Z6_HUMAN Serine and arginine repetitive matrix 1 (Fragment) OS=Homo sapiens OX=9606 GN=SRRM1 PE=1 SV=1;sp|Q8IYB3|SRRM1_HUMAN Serine/arginine repetitive matrix protein 1 OS=Homo sapiens OX=9606 GN=SRRM1 PE=1 SV=2;tr|A9Z1X7|A9Z1X7_HUMAN	S	3	0.435158	-0.0289559	2.69716	2.68002	2.72945	2.62481	2.69056	2.70438
A0A994J7H1	Serine/arginine repetitive matrix protein 1	SRRM1	LSESEDKGGKMAAADSVQQRRQYRRQNQQSS;SESEEDKGGKMAAADSVQQRRQYRRQNQQSS	660	tr|A0A0S2Z4Z6|A0A0S2Z4Z6_HUMAN Serine and arginine repetitive matrix 1 (Fragment) OS=Homo sapiens OX=9606 GN=SRRM1 PE=1 SV=1;sp|Q8IYB3|SRRM1_HUMAN Serine/arginine repetitive matrix protein 1 OS=Homo sapiens OX=9606 GN=SRRM1 PE=1 SV=2;tr|A9Z1X7|A9Z1X7_HUMAN	S	2	0.701405	0.331265	-1.0633	-1.08054	-1.48409	-0.842547	-1.18134	-0.610252
A0A994J7H1	Serine/arginine repetitive matrix protein 1	SRRM1	PPVRRGASSSPQRRQSPSPSTRPIRRVSRTP	661	tr|A0A0S2Z4Z6|A0A0S2Z4Z6_HUMAN Serine and arginine repetitive matrix 1 (Fragment) OS=Homo sapiens OX=9606 GN=SRRM1 PE=1 SV=1;sp|Q8IYB3|SRRM1_HUMAN Serine/arginine repetitive matrix protein 1 OS=Homo sapiens OX=9606 GN=SRRM1 PE=1 SV=2;tr|A9Z1X7|A9Z1X7_HUMAN	S	2	0.130654	0.0164083	1.00787	0.885639	0.964369	0.926581	0.955594	1.02493
A0A994J7H1	Serine/arginine repetitive matrix protein 1	SRRM1	VRRGASSSPQRRQSPSPSTRPIRRVSRTPEP	662	tr|A0A0S2Z4Z6|A0A0S2Z4Z6_HUMAN Serine and arginine repetitive matrix 1 (Fragment) OS=Homo sapiens OX=9606 GN=SRRM1 PE=1 SV=1;sp|Q8IYB3|SRRM1_HUMAN Serine/arginine repetitive matrix protein 1 OS=Homo sapiens OX=9606 GN=SRRM1 PE=1 SV=2;tr|A9Z1X7|A9Z1X7_HUMAN	S	2	0.0681672	0.00998588	0.96667	0.840858	0.915863	0.877615	0.886547	0.989187
A0A994J7H1	Serine/arginine repetitive matrix protein 1	SRRM1	RGASSSPQRRQSPSPSTRPIRRVSRTPEPKK	663	tr|A0A0S2Z4Z6|A0A0S2Z4Z6_HUMAN Serine and arginine repetitive matrix 1 (Fragment) OS=Homo sapiens OX=9606 GN=SRRM1 PE=1 SV=1;sp|Q8IYB3|SRRM1_HUMAN Serine/arginine repetitive matrix protein 1 OS=Homo sapiens OX=9606 GN=SRRM1 PE=1 SV=2;tr|A9Z1X7|A9Z1X7_HUMAN	S	2	0.917936	-2.10429	2.1242	2.21749	2.27645	-1.04381	-0.890293	2.23938
A0A994J7H1	Serine/arginine repetitive matrix protein 1	SRRM1	GRTSVTKHKGTEKRESPSPAPKPRKVELSES;TSGKVTKHKGTEKRESPSPAPKPRKVELSES	664	tr|A0A0S2Z4Z6|A0A0S2Z4Z6_HUMAN Serine and arginine repetitive matrix 1 (Fragment) OS=Homo sapiens OX=9606 GN=SRRM1 PE=1 SV=1;sp|Q8IYB3|SRRM1_HUMAN Serine/arginine repetitive matrix protein 1 OS=Homo sapiens OX=9606 GN=SRRM1 PE=1 SV=2;tr|A9Z1X7|A9Z1X7_HUMAN	S	2	0.601309	0.282993	2.20277	2.00821	1.55668	2.36831	2.0651	2.18322
A0A994J7H1	Serine/arginine repetitive matrix protein 1	SRRM1	GKVTKHKGTEKRESPSPAPKPRKVELSESEE;TSVTKHKGTEKRESPSPAPKPRKVELSESED	665	tr|A0A0S2Z4Z6|A0A0S2Z4Z6_HUMAN Serine and arginine repetitive matrix 1 (Fragment) OS=Homo sapiens OX=9606 GN=SRRM1 PE=1 SV=1;sp|Q8IYB3|SRRM1_HUMAN Serine/arginine repetitive matrix protein 1 OS=Homo sapiens OX=9606 GN=SRRM1 PE=1 SV=2;tr|A9Z1X7|A9Z1X7_HUMAN	S	2	0.597478	0.338614	2.18765	1.95764	1.38874	2.34367	2.03643	2.16978
A0A994J7H1	Serine/arginine repetitive matrix protein 1	SRRM1	APQTSSSPPPVRRGASSSPQRRQSPSPSTRP	666	tr|A0A0S2Z4Z6|A0A0S2Z4Z6_HUMAN Serine and arginine repetitive matrix 1 (Fragment) OS=Homo sapiens OX=9606 GN=SRRM1 PE=1 SV=1;sp|Q8IYB3|SRRM1_HUMAN Serine/arginine repetitive matrix protein 1 OS=Homo sapiens OX=9606 GN=SRRM1 PE=1 SV=2;tr|A9Z1X7|A9Z1X7_HUMAN	S	2	0.00393418	-0.0166435	-1.2321	1.93055	1.78382	1.77476	1.69413	-1.03657
A0A994J7H1	Serine/arginine repetitive matrix protein 1	SRRM1	PQTSSSPPPVRRGASSSPQRRQSPSPSTRPI	667	tr|A0A0S2Z4Z6|A0A0S2Z4Z6_HUMAN Serine and arginine repetitive matrix 1 (Fragment) OS=Homo sapiens OX=9606 GN=SRRM1 PE=1 SV=1;sp|Q8IYB3|SRRM1_HUMAN Serine/arginine repetitive matrix protein 1 OS=Homo sapiens OX=9606 GN=SRRM1 PE=1 SV=2;tr|A9Z1X7|A9Z1X7_HUMAN	S	2	0.707842	-1.55782	-1.11965	1.93055	1.78382	-0.711849	-0.945832	-0.421058
A0A994J7H1	Serine/arginine repetitive matrix protein 1	SRRM1	QTSSSPPPVRRGASSSPQRRQSPSPSTRPIR	668	tr|A0A0S2Z4Z6|A0A0S2Z4Z6_HUMAN Serine and arginine repetitive matrix 1 (Fragment) OS=Homo sapiens OX=9606 GN=SRRM1 PE=1 SV=1;sp|Q8IYB3|SRRM1_HUMAN Serine/arginine repetitive matrix protein 1 OS=Homo sapiens OX=9606 GN=SRRM1 PE=1 SV=2;tr|A9Z1X7|A9Z1X7_HUMAN	S	3	0.893401	1.85032	-1.37848	-0.798685	-1.02172	1.77476	1.69413	-1.11682
A0A994J7H1	Serine/arginine repetitive matrix protein 1	SRRM1	RSTREARSPQPNKRHSPSPRPRAPQTSSSPP	669	tr|A0A0S2Z4Z6|A0A0S2Z4Z6_HUMAN Serine and arginine repetitive matrix 1 (Fragment) OS=Homo sapiens OX=9606 GN=SRRM1 PE=1 SV=1;sp|Q8IYB3|SRRM1_HUMAN Serine/arginine repetitive matrix protein 1 OS=Homo sapiens OX=9606 GN=SRRM1 PE=1 SV=2;tr|A9Z1X7|A9Z1X7_HUMAN	S	2	0.529375	-0.0638379	3.23746	3.08572	3.22457	3.131	3.1482	3.07704
A0A994J7H1	Serine/arginine repetitive matrix protein 1	SRRM1	TREARSPQPNKRHSPSPRPRAPQTSSSPPPV	670	tr|A0A0S2Z4Z6|A0A0S2Z4Z6_HUMAN Serine and arginine repetitive matrix 1 (Fragment) OS=Homo sapiens OX=9606 GN=SRRM1 PE=1 SV=1;sp|Q8IYB3|SRRM1_HUMAN Serine/arginine repetitive matrix protein 1 OS=Homo sapiens OX=9606 GN=SRRM1 PE=1 SV=2;tr|A9Z1X7|A9Z1X7_HUMAN	S	2	0.529375	-0.0638379	3.23746	3.08572	3.22457	3.131	3.1482	3.07704
A0A994J7H1	Serine/arginine repetitive matrix protein 1	SRRM1	RSHVKNGEVGRRRRHSPSRSASPSPRKRQKE	671	tr|A0A0S2Z4Z6|A0A0S2Z4Z6_HUMAN Serine and arginine repetitive matrix 1 (Fragment) OS=Homo sapiens OX=9606 GN=SRRM1 PE=1 SV=1;sp|Q8IYB3|SRRM1_HUMAN Serine/arginine repetitive matrix protein 1 OS=Homo sapiens OX=9606 GN=SRRM1 PE=1 SV=2;tr|A9Z1X7|A9Z1X7_HUMAN	S	2	0.0978751	0.0252466	1.18149	0.942165	0.881952	1.01257	1.01554	1.05324
A0A994J7H1	Serine/arginine repetitive matrix protein 1	SRRM1	HVKNGEVGRRRRHSPSRSASPSPRKRQKETS	672	tr|A0A0S2Z4Z6|A0A0S2Z4Z6_HUMAN Serine and arginine repetitive matrix 1 (Fragment) OS=Homo sapiens OX=9606 GN=SRRM1 PE=1 SV=1;sp|Q8IYB3|SRRM1_HUMAN Serine/arginine repetitive matrix protein 1 OS=Homo sapiens OX=9606 GN=SRRM1 PE=1 SV=2;tr|A9Z1X7|A9Z1X7_HUMAN	S	3	0.0978751	0.0252466	1.18149	0.942165	0.881952	1.01257	1.01554	1.05324
A0A994J7H1	Serine/arginine repetitive matrix protein 1	SRRM1	KNGEVGRRRRHSPSRSASPSPRKRQKETSPR	673	tr|A0A0S2Z4Z6|A0A0S2Z4Z6_HUMAN Serine and arginine repetitive matrix 1 (Fragment) OS=Homo sapiens OX=9606 GN=SRRM1 PE=1 SV=1;sp|Q8IYB3|SRRM1_HUMAN Serine/arginine repetitive matrix protein 1 OS=Homo sapiens OX=9606 GN=SRRM1 PE=1 SV=2;tr|A9Z1X7|A9Z1X7_HUMAN	S	3	0.0978751	0.0252466	1.18149	0.942165	0.881952	1.01257	1.01554	1.05324
A0A994J7H1	Serine/arginine repetitive matrix protein 1	SRRM1	VGRRRRHSPSRSASPSPRKRQKETSPRMQMG	674	tr|A0A0S2Z4Z6|A0A0S2Z4Z6_HUMAN Serine and arginine repetitive matrix 1 (Fragment) OS=Homo sapiens OX=9606 GN=SRRM1 PE=1 SV=1;sp|Q8IYB3|SRRM1_HUMAN Serine/arginine repetitive matrix protein 1 OS=Homo sapiens OX=9606 GN=SRRM1 PE=1 SV=2;tr|A9Z1X7|A9Z1X7_HUMAN	S	2	0.0978751	0.0252466	1.18149	0.942165	0.881952	1.01257	1.01554	1.05324
A0A994J7H1	Serine/arginine repetitive matrix protein 1	SRRM1	SPPPKQRSSPVTKRRSPSLSSKHRKGSSPSR	675	tr|A0A0S2Z4Z6|A0A0S2Z4Z6_HUMAN Serine and arginine repetitive matrix 1 (Fragment) OS=Homo sapiens OX=9606 GN=SRRM1 PE=1 SV=1;sp|Q8IYB3|SRRM1_HUMAN Serine/arginine repetitive matrix protein 1 OS=Homo sapiens OX=9606 GN=SRRM1 PE=1 SV=2;tr|A9Z1X7|A9Z1X7_HUMAN	S	3	0.321234	-0.107928	1.61514	1.76178	1.9414	1.46634	1.79075	1.73744
A0A994J7H1	Serine/arginine repetitive matrix protein 1	SRRM1	PPKQRSSPVTKRRSPSLSSKHRKGSSPSRST	676	tr|A0A0S2Z4Z6|A0A0S2Z4Z6_HUMAN Serine and arginine repetitive matrix 1 (Fragment) OS=Homo sapiens OX=9606 GN=SRRM1 PE=1 SV=1;sp|Q8IYB3|SRRM1_HUMAN Serine/arginine repetitive matrix protein 1 OS=Homo sapiens OX=9606 GN=SRRM1 PE=1 SV=2;tr|A9Z1X7|A9Z1X7_HUMAN	S	3	0.299131	-0.0980345	1.60565	1.7764	1.92707	1.48594	1.80188	1.7272
A0A994J7H1	Serine/arginine repetitive matrix protein 1	SRRM1	KQRSSPVTKRRSPSLSSKHRKGSSPSRSTRE	677	tr|A0A0S2Z4Z6|A0A0S2Z4Z6_HUMAN Serine and arginine repetitive matrix 1 (Fragment) OS=Homo sapiens OX=9606 GN=SRRM1 PE=1 SV=1;sp|Q8IYB3|SRRM1_HUMAN Serine/arginine repetitive matrix protein 1 OS=Homo sapiens OX=9606 GN=SRRM1 PE=1 SV=2;tr|A9Z1X7|A9Z1X7_HUMAN	S	2	0.675355	-1.22268	-0.634141	1.7259	-0.791892	-0.897234	-1.26101	-1.20992
A0A994J7H1	Serine/arginine repetitive matrix protein 1	SRRM1	QRSSPVTKRRSPSLSSKHRKGSSPSRSTREA	678	tr|A0A0S2Z4Z6|A0A0S2Z4Z6_HUMAN Serine and arginine repetitive matrix 1 (Fragment) OS=Homo sapiens OX=9606 GN=SRRM1 PE=1 SV=1;sp|Q8IYB3|SRRM1_HUMAN Serine/arginine repetitive matrix protein 1 OS=Homo sapiens OX=9606 GN=SRRM1 PE=1 SV=2;tr|A9Z1X7|A9Z1X7_HUMAN	S	2	0.373388	0.986192	1.56787	-1.56763	1.89119	1.43532	1.686	1.72869
A0A994J7H1	Serine/arginine repetitive matrix protein 1	SRRM1	RRRRSPSPPPTRRRRSPSPAPPPRRRRTPTP	679	tr|A0A0S2Z4Z6|A0A0S2Z4Z6_HUMAN Serine and arginine repetitive matrix 1 (Fragment) OS=Homo sapiens OX=9606 GN=SRRM1 PE=1 SV=1;sp|Q8IYB3|SRRM1_HUMAN Serine/arginine repetitive matrix protein 1 OS=Homo sapiens OX=9606 GN=SRRM1 PE=1 SV=2;tr|A9Z1X7|A9Z1X7_HUMAN	S	3	0.457185	-0.0909577	2.42497	2.57445	2.6591	2.36957	2.46739	2.54869
A0A994J7H1	Serine/arginine repetitive matrix protein 1	SRRM1	RRSPSPPPTRRRRSPSPAPPPRRRRTPTPPP	680	tr|A0A0S2Z4Z6|A0A0S2Z4Z6_HUMAN Serine and arginine repetitive matrix 1 (Fragment) OS=Homo sapiens OX=9606 GN=SRRM1 PE=1 SV=1;sp|Q8IYB3|SRRM1_HUMAN Serine/arginine repetitive matrix protein 1 OS=Homo sapiens OX=9606 GN=SRRM1 PE=1 SV=2;tr|A9Z1X7|A9Z1X7_HUMAN	S	3	0.457185	-0.0909577	2.42497	2.57445	2.6591	2.36957	2.46739	2.54869
A0A994J7H1	Serine/arginine repetitive matrix protein 1	SRRM1	KRWQSPVTKSGRRRRSPSPPPTRRRRSPSPA	681	tr|A0A0S2Z4Z6|A0A0S2Z4Z6_HUMAN Serine and arginine repetitive matrix 1 (Fragment) OS=Homo sapiens OX=9606 GN=SRRM1 PE=1 SV=1;sp|Q8IYB3|SRRM1_HUMAN Serine/arginine repetitive matrix protein 1 OS=Homo sapiens OX=9606 GN=SRRM1 PE=1 SV=2;tr|A9Z1X7|A9Z1X7_HUMAN	S	2	0.646615	-0.239304	1.67271	1.84469	1.97159	1.3044	1.73961	1.72708
A0A994J7H1	Serine/arginine repetitive matrix protein 1	SRRM1	WQSPVTKSGRRRRSPSPPPTRRRRSPSPAPP	682	tr|A0A0S2Z4Z6|A0A0S2Z4Z6_HUMAN Serine and arginine repetitive matrix 1 (Fragment) OS=Homo sapiens OX=9606 GN=SRRM1 PE=1 SV=1;sp|Q8IYB3|SRRM1_HUMAN Serine/arginine repetitive matrix protein 1 OS=Homo sapiens OX=9606 GN=SRRM1 PE=1 SV=2;tr|A9Z1X7|A9Z1X7_HUMAN	S	2	0.646615	-0.239304	1.67271	1.84469	1.97159	1.3044	1.73961	1.72708
A0A994J7H1	Serine/arginine repetitive matrix protein 1	SRRM1	QRRYSPSPPPKRRTASPPPPPKRRASPSPPP	683	tr|A0A0S2Z4Z6|A0A0S2Z4Z6_HUMAN Serine and arginine repetitive matrix 1 (Fragment) OS=Homo sapiens OX=9606 GN=SRRM1 PE=1 SV=1;sp|Q8IYB3|SRRM1_HUMAN Serine/arginine repetitive matrix protein 1 OS=Homo sapiens OX=9606 GN=SRRM1 PE=1 SV=2;tr|A9Z1X7|A9Z1X7_HUMAN	S	2	0.16612	-0.0148149	2.42784	2.47016	2.50352	2.41601	2.50151	2.43955
A0A994J7H1	Serine/arginine repetitive matrix protein 1	SRRM1	RRRRTPTPPPRRRTPSPPPRRRSPSPRRYSP	684	tr|A0A0S2Z4Z6|A0A0S2Z4Z6_HUMAN Serine and arginine repetitive matrix 1 (Fragment) OS=Homo sapiens OX=9606 GN=SRRM1 PE=1 SV=1;sp|Q8IYB3|SRRM1_HUMAN Serine/arginine repetitive matrix protein 1 OS=Homo sapiens OX=9606 GN=SRRM1 PE=1 SV=2;tr|A9Z1X7|A9Z1X7_HUMAN	S	2	0.630782	-0.110065	2.51743	2.67615	2.69649	2.41101	2.56995	2.57891
A0A994J7H1	Serine/arginine repetitive matrix protein 1	SRRM1	PKRRASPSPPPKRRVSHSPPPKQRSSPVTKR	685	tr|A0A0S2Z4Z6|A0A0S2Z4Z6_HUMAN Serine and arginine repetitive matrix 1 (Fragment) OS=Homo sapiens OX=9606 GN=SRRM1 PE=1 SV=1;sp|Q8IYB3|SRRM1_HUMAN Serine/arginine repetitive matrix protein 1 OS=Homo sapiens OX=9606 GN=SRRM1 PE=1 SV=2;tr|A9Z1X7|A9Z1X7_HUMAN	S	2	0.319034	0.0431743	2.73468	2.65322	2.59818	2.7749	2.64096	2.69976
A0A994J7H1	Serine/arginine repetitive matrix protein 1	SRRM1	RRASPSPPPKRRVSHSPPPKQRSSPVTKRRS	686	tr|A0A0S2Z4Z6|A0A0S2Z4Z6_HUMAN Serine and arginine repetitive matrix 1 (Fragment) OS=Homo sapiens OX=9606 GN=SRRM1 PE=1 SV=1;sp|Q8IYB3|SRRM1_HUMAN Serine/arginine repetitive matrix protein 1 OS=Homo sapiens OX=9606 GN=SRRM1 PE=1 SV=2;tr|A9Z1X7|A9Z1X7_HUMAN	S	2	0.319034	0.0431743	2.73468	2.65322	2.59818	2.7749	2.64096	2.69976
A0A994J7H1	Serine/arginine repetitive matrix protein 1	SRRM1	RRQSPSPSTRPIRRVSRTPEPKKIKKAASPS	687	tr|A0A0S2Z4Z6|A0A0S2Z4Z6_HUMAN Serine and arginine repetitive matrix 1 (Fragment) OS=Homo sapiens OX=9606 GN=SRRM1 PE=1 SV=1;sp|Q8IYB3|SRRM1_HUMAN Serine/arginine repetitive matrix protein 1 OS=Homo sapiens OX=9606 GN=SRRM1 PE=1 SV=2;tr|A9Z1X7|A9Z1X7_HUMAN	S	2	0.173847	-0.114823	1.88046	2.28727	2.42917	2.42007	2.06466	1.7677
A0A994J7H1	Serine/arginine repetitive matrix protein 1	SRRM1	IKKAASPSPQSVRRVSSSRSVSGSPEPAAKK	688	tr|A0A0S2Z4Z6|A0A0S2Z4Z6_HUMAN Serine and arginine repetitive matrix 1 (Fragment) OS=Homo sapiens OX=9606 GN=SRRM1 PE=1 SV=1;sp|Q8IYB3|SRRM1_HUMAN Serine/arginine repetitive matrix protein 1 OS=Homo sapiens OX=9606 GN=SRRM1 PE=1 SV=2;tr|A9Z1X7|A9Z1X7_HUMAN	S	2	0.0269685	-0.0819941	1.12053	-1.17088	0.999138	0.908033	-1.16015	0.954927
A0A994J7H1	Serine/arginine repetitive matrix protein 1	SRRM1	KKAASPSPQSVRRVSSSRSVSGSPEPAAKKP	689	tr|A0A0S2Z4Z6|A0A0S2Z4Z6_HUMAN Serine and arginine repetitive matrix 1 (Fragment) OS=Homo sapiens OX=9606 GN=SRRM1 PE=1 SV=1;sp|Q8IYB3|SRRM1_HUMAN Serine/arginine repetitive matrix protein 1 OS=Homo sapiens OX=9606 GN=SRRM1 PE=1 SV=2;tr|A9Z1X7|A9Z1X7_HUMAN	S	2	0.955606	-0.982559	0.569991	0.571248	-0.663173	-0.682222	-1.30921	-0.478182
A0A994J7H1	Serine/arginine repetitive matrix protein 1	SRRM1	KAASPSPQSVRRVSSSRSVSGSPEPAAKKPP	690	tr|A0A0S2Z4Z6|A0A0S2Z4Z6_HUMAN Serine and arginine repetitive matrix 1 (Fragment) OS=Homo sapiens OX=9606 GN=SRRM1 PE=1 SV=1;sp|Q8IYB3|SRRM1_HUMAN Serine/arginine repetitive matrix protein 1 OS=Homo sapiens OX=9606 GN=SRRM1 PE=1 SV=2;tr|A9Z1X7|A9Z1X7_HUMAN	S	2	3.26692	-1.3116	0.569991	0.571248	0.76577	-0.682222	-0.8674	-0.478182
A0A994J7H1	Serine/arginine repetitive matrix protein 1	SRRM1	ASPSPQSVRRVSSSRSVSGSPEPAAKKPPAP	691	tr|A0A0S2Z4Z6|A0A0S2Z4Z6_HUMAN Serine and arginine repetitive matrix 1 (Fragment) OS=Homo sapiens OX=9606 GN=SRRM1 PE=1 SV=1;sp|Q8IYB3|SRRM1_HUMAN Serine/arginine repetitive matrix protein 1 OS=Homo sapiens OX=9606 GN=SRRM1 PE=1 SV=2;tr|A9Z1X7|A9Z1X7_HUMAN	S	2	0.501424	-0.0826865	1.26043	1.22148	1.33855	1.12675	1.12821	1.31743
A0A994J7H1	Serine/arginine repetitive matrix protein 1	SRRM1	PSPQSVRRVSSSRSVSGSPEPAAKKPPAPPS	692	tr|A0A0S2Z4Z6|A0A0S2Z4Z6_HUMAN Serine and arginine repetitive matrix 1 (Fragment) OS=Homo sapiens OX=9606 GN=SRRM1 PE=1 SV=1;sp|Q8IYB3|SRRM1_HUMAN Serine/arginine repetitive matrix protein 1 OS=Homo sapiens OX=9606 GN=SRRM1 PE=1 SV=2;tr|A9Z1X7|A9Z1X7_HUMAN	S	3	0.571834	0.193011	0.796996	0.625125	0.705753	0.702808	1.17639	0.827706
A0A994J7H1	Serine/arginine repetitive matrix protein 1	SRRM1	PQSVRRVSSSRSVSGSPEPAAKKPPAPPSPV	693	tr|A0A0S2Z4Z6|A0A0S2Z4Z6_HUMAN Serine and arginine repetitive matrix 1 (Fragment) OS=Homo sapiens OX=9606 GN=SRRM1 PE=1 SV=1;sp|Q8IYB3|SRRM1_HUMAN Serine/arginine repetitive matrix protein 1 OS=Homo sapiens OX=9606 GN=SRRM1 PE=1 SV=2;tr|A9Z1X7|A9Z1X7_HUMAN	S	2	1.01089	-0.0793325	1.29674	1.26061	1.21038	1.12289	1.20855	1.1983
A0A994J7H1	Serine/arginine repetitive matrix protein 1	SRRM1	PSPPPRRRSPSPRRYSPPIQRRYSPSPPPKR	694	tr|A0A0S2Z4Z6|A0A0S2Z4Z6_HUMAN Serine and arginine repetitive matrix 1 (Fragment) OS=Homo sapiens OX=9606 GN=SRRM1 PE=1 SV=1;sp|Q8IYB3|SRRM1_HUMAN Serine/arginine repetitive matrix protein 1 OS=Homo sapiens OX=9606 GN=SRRM1 PE=1 SV=2;tr|A9Z1X7|A9Z1X7_HUMAN	S	2	0.370239	0.101711	0.384228	0.209423	0.591826	0.498318	0.55103	0.441262
A0A994J7H1	Serine/arginine repetitive matrix protein 1	SRRM1	SPSPRRYSPPIQRRYSPSPPPKRRTASPPPP	695	tr|A0A0S2Z4Z6|A0A0S2Z4Z6_HUMAN Serine and arginine repetitive matrix 1 (Fragment) OS=Homo sapiens OX=9606 GN=SRRM1 PE=1 SV=1;sp|Q8IYB3|SRRM1_HUMAN Serine/arginine repetitive matrix protein 1 OS=Homo sapiens OX=9606 GN=SRRM1 PE=1 SV=2;tr|A9Z1X7|A9Z1X7_HUMAN	S	2	0.32968	-0.0296493	2.1833	2.18639	2.21446	2.19368	2.09417	2.20736
A0A994J7H1	Serine/arginine repetitive matrix protein 1	SRRM1	SPRRYSPPIQRRYSPSPPPKRRTASPPPPPK	696	tr|A0A0S2Z4Z6|A0A0S2Z4Z6_HUMAN Serine and arginine repetitive matrix 1 (Fragment) OS=Homo sapiens OX=9606 GN=SRRM1 PE=1 SV=1;sp|Q8IYB3|SRRM1_HUMAN Serine/arginine repetitive matrix protein 1 OS=Homo sapiens OX=9606 GN=SRRM1 PE=1 SV=2;tr|A9Z1X7|A9Z1X7_HUMAN	S	2	0.32968	-0.0296493	2.1833	2.18639	2.21446	2.19368	2.09417	2.20736
A0A994J7H1	Serine/arginine repetitive matrix protein 1	SRRM1	ERKRSHSRSPRHRTKSRSPSPAPEKKEKTPE	697	tr|A0A0S2Z4Z6|A0A0S2Z4Z6_HUMAN Serine and arginine repetitive matrix 1 (Fragment) OS=Homo sapiens OX=9606 GN=SRRM1 PE=1 SV=1;sp|Q8IYB3|SRRM1_HUMAN Serine/arginine repetitive matrix protein 1 OS=Homo sapiens OX=9606 GN=SRRM1 PE=1 SV=2;tr|A9Z1X7|A9Z1X7_HUMAN	S	2	0.161055	0.0641646	2.68974	2.55139	2.2867	2.73176	2.41407	2.57448
A0A994J7H1	Serine/arginine repetitive matrix protein 1	SRRM1	KRSHSRSPRHRTKSRSPSPAPEKKEKTPELP	698	tr|A0A0S2Z4Z6|A0A0S2Z4Z6_HUMAN Serine and arginine repetitive matrix 1 (Fragment) OS=Homo sapiens OX=9606 GN=SRRM1 PE=1 SV=1;sp|Q8IYB3|SRRM1_HUMAN Serine/arginine repetitive matrix protein 1 OS=Homo sapiens OX=9606 GN=SRRM1 PE=1 SV=2;tr|A9Z1X7|A9Z1X7_HUMAN	S	2	0.146809	0.0579482	2.7017	2.5652	2.30024	2.73476	2.43174	2.57448
A0A994J7H1	Serine/arginine repetitive matrix protein 1	SRRM1	SHSRSPRHRTKSRSPSPAPEKKEKTPELPEP	699	tr|A0A0S2Z4Z6|A0A0S2Z4Z6_HUMAN Serine and arginine repetitive matrix 1 (Fragment) OS=Homo sapiens OX=9606 GN=SRRM1 PE=1 SV=1;sp|Q8IYB3|SRRM1_HUMAN Serine/arginine repetitive matrix protein 1 OS=Homo sapiens OX=9606 GN=SRRM1 PE=1 SV=2;tr|A9Z1X7|A9Z1X7_HUMAN	S	2	0.146809	0.0579482	2.7017	2.5652	2.30024	2.73476	2.43174	2.57448
A0A994J7H1	Serine/arginine repetitive matrix protein 1	SRRM1	LKVPKPEPIPEPKEPSPEKNSKKEKEKEKTR	700	tr|A0A0S2Z4Z6|A0A0S2Z4Z6_HUMAN Serine and arginine repetitive matrix 1 (Fragment) OS=Homo sapiens OX=9606 GN=SRRM1 PE=1 SV=1;sp|Q8IYB3|SRRM1_HUMAN Serine/arginine repetitive matrix protein 1 OS=Homo sapiens OX=9606 GN=SRRM1 PE=1 SV=2;tr|A9Z1X7|A9Z1X7_HUMAN	S	3	0.0868755	0.0181123	1.1212	1.23182	1.34481	1.27641	1.29648	1.17928
A0A0U1RQE4			RRELGGQRRARGRALSGHSAADRNERNKPEH	701	tr|A0A0U1RQE4|A0A0U1RQE4_HUMAN SH3 domain containing 19 OS=Homo sapiens OX=9606 GN=SH3D19 PE=1 SV=1	S	3	0.671195	-0.197464	-0.174662	-0.0776019	-0.0390681	-0.530167	-0.0933437	-0.260213
A0A0U1RQE4	SH3 domain-containing protein 19	SH3D19	RIPAKPGKCLHEDPQSPPPLPAEKPIGNTFS	702	tr|A0A0U1RQE4|A0A0U1RQE4_HUMAN SH3 domain containing 19 OS=Homo sapiens OX=9606 GN=SH3D19 PE=1 SV=1;tr|A0A494C1M0|A0A494C1M0_HUMAN SH3 domain containing 19 OS=Homo sapiens OX=9606 GN=SH3D19 PE=1 SV=1;sp|Q5HYK7|SH319_HUMAN SH3 domain-containing protein 19 O	S	3	0.0171769	0.0178439	-0.743804	-0.200169	-1.00182	-1.04743	-0.665771	-0.179066
A0A0U1RQE4	SH3 domain-containing protein 19	SH3D19	ATRRSNKKLPFNRSSSDMDLQKKQSNLATGL	703	tr|A0A0U1RQE4|A0A0U1RQE4_HUMAN SH3 domain containing 19 OS=Homo sapiens OX=9606 GN=SH3D19 PE=1 SV=1;tr|A0A494C1M0|A0A494C1M0_HUMAN SH3 domain containing 19 OS=Homo sapiens OX=9606 GN=SH3D19 PE=1 SV=1;sp|Q5HYK7|SH319_HUMAN SH3 domain-containing protein 19 O	S	2	0.794922	-0.128663	-0.867661	-0.846887	-0.688399	-0.933639	-0.843148	-1.01215
A0A0U1RQE4			AADRNERNKPEHRSSSQGPLSSIRAVIKRSS	704	tr|A0A0U1RQE4|A0A0U1RQE4_HUMAN SH3 domain containing 19 OS=Homo sapiens OX=9606 GN=SH3D19 PE=1 SV=1	S	2	0.468209	-0.0467995	0.158238	0.242028	0.21114	0.122167	0.228364	0.120477
A0A0U1RQI9	Ubiquitin carboxyl-terminal hydrolase 24	USP24	LLDDFLFRASRIILNSHSPAGSAAISQQDFH	705	tr|A0A0U1RQI9|A0A0U1RQI9_HUMAN ubiquitinyl hydrolase 1 OS=Homo sapiens OX=9606 GN=USP24 PE=1 SV=2;sp|Q9UPU5|UBP24_HUMAN Ubiquitin carboxyl-terminal hydrolase 24 OS=Homo sapiens OX=9606 GN=USP24 PE=1 SV=3	S	3	NaN	0	-1.05667	-0.942258	-0.566347	-1.12348	-0.658834	-1.08139
A0A0U1RQI9	Ubiquitin carboxyl-terminal hydrolase 24	USP24	DDFLFRASRIILNSHSPAGSAAISQQDFHPK	706	tr|A0A0U1RQI9|A0A0U1RQI9_HUMAN ubiquitinyl hydrolase 1 OS=Homo sapiens OX=9606 GN=USP24 PE=1 SV=2;sp|Q9UPU5|UBP24_HUMAN Ubiquitin carboxyl-terminal hydrolase 24 OS=Homo sapiens OX=9606 GN=USP24 PE=1 SV=3	S	3	NaN	0	-1.13263	-0.844361	-1.3948	-0.902602	-1.47398	-1.0715
A0A0U1RQI9	Ubiquitin carboxyl-terminal hydrolase 24	USP24	FRASRIILNSHSPAGSAAISQQDFHPKCSTA	707	tr|A0A0U1RQI9|A0A0U1RQI9_HUMAN ubiquitinyl hydrolase 1 OS=Homo sapiens OX=9606 GN=USP24 PE=1 SV=2;sp|Q9UPU5|UBP24_HUMAN Ubiquitin carboxyl-terminal hydrolase 24 OS=Homo sapiens OX=9606 GN=USP24 PE=1 SV=3	S	3	NaN	0	-1.35467	-1.10764	-0.948288	-0.770042	-1.02304	-0.888829
A0A0U1RQI9	Ubiquitin carboxyl-terminal hydrolase 24	USP24	LDYGGYEPMDSGGGPSPGPGGGPRGDGGGDG	708	tr|A0A0U1RQI9|A0A0U1RQI9_HUMAN ubiquitinyl hydrolase 1 OS=Homo sapiens OX=9606 GN=USP24 PE=1 SV=2;sp|Q9UPU5|UBP24_HUMAN Ubiquitin carboxyl-terminal hydrolase 24 OS=Homo sapiens OX=9606 GN=USP24 PE=1 SV=3	S	4	0.366899	0.371606	-1.08896	0.193232	0.150588	0.0268818	0.190027	0.152764
A0A0U1RQI9	Ubiquitin carboxyl-terminal hydrolase 24	USP24	SVVRQEAEDLSLSAPSSPEISPQSSPRPHRP	709	tr|A0A0U1RQI9|A0A0U1RQI9_HUMAN ubiquitinyl hydrolase 1 OS=Homo sapiens OX=9606 GN=USP24 PE=1 SV=2;sp|Q9UPU5|UBP24_HUMAN Ubiquitin carboxyl-terminal hydrolase 24 OS=Homo sapiens OX=9606 GN=USP24 PE=1 SV=3	S	4	NaN	0	-0.825918	-1.14761	-1.20726	-0.814865	-1.26544	-1.4596
A0A0U1RQI9	Ubiquitin carboxyl-terminal hydrolase 24	USP24	VVRQEAEDLSLSAPSSPEISPQSSPRPHRPN	710	tr|A0A0U1RQI9|A0A0U1RQI9_HUMAN ubiquitinyl hydrolase 1 OS=Homo sapiens OX=9606 GN=USP24 PE=1 SV=2;sp|Q9UPU5|UBP24_HUMAN Ubiquitin carboxyl-terminal hydrolase 24 OS=Homo sapiens OX=9606 GN=USP24 PE=1 SV=3	S	4	NaN	0	-1.24344	-0.958846	-1.07621	-1.01512	-0.675464	-1.16446
A0A0U1RQI9	Ubiquitin carboxyl-terminal hydrolase 24	USP24	EAEDLSLSAPSSPEISPQSSPRPHRPNNDRL	711	tr|A0A0U1RQI9|A0A0U1RQI9_HUMAN ubiquitinyl hydrolase 1 OS=Homo sapiens OX=9606 GN=USP24 PE=1 SV=2;sp|Q9UPU5|UBP24_HUMAN Ubiquitin carboxyl-terminal hydrolase 24 OS=Homo sapiens OX=9606 GN=USP24 PE=1 SV=3	S	4	0.0188477	-0.0389024	-0.555612	0.421705	0.547115	0.775566	0.600729	-1.07979
A0A0U1RQI9	Ubiquitin carboxyl-terminal hydrolase 24	USP24	DLSLSAPSSPEISPQSSPRPHRPNNDRLSIL	712	tr|A0A0U1RQI9|A0A0U1RQI9_HUMAN ubiquitinyl hydrolase 1 OS=Homo sapiens OX=9606 GN=USP24 PE=1 SV=2;sp|Q9UPU5|UBP24_HUMAN Ubiquitin carboxyl-terminal hydrolase 24 OS=Homo sapiens OX=9606 GN=USP24 PE=1 SV=3	S	4	0.244939	0.384993	-1.06674	-1.01023	-0.631785	-1.30256	-0.925439	0.674217
A0A0U1RQI9	Ubiquitin carboxyl-terminal hydrolase 24	USP24	LSLSAPSSPEISPQSSPRPHRPNNDRLSILT	713	tr|A0A0U1RQI9|A0A0U1RQI9_HUMAN ubiquitinyl hydrolase 1 OS=Homo sapiens OX=9606 GN=USP24 PE=1 SV=2;sp|Q9UPU5|UBP24_HUMAN Ubiquitin carboxyl-terminal hydrolase 24 OS=Homo sapiens OX=9606 GN=USP24 PE=1 SV=3	S	4	0.0596048	-0.155963	-0.940523	0.421705	0.359374	0.56154	0.600729	-1.7896
A0A0U1RQI9	Ubiquitin carboxyl-terminal hydrolase 24	USP24	MSLCGTPEKSSYRQLSVSDRSSIRVEEIIPA	714	tr|A0A0U1RQI9|A0A0U1RQI9_HUMAN ubiquitinyl hydrolase 1 OS=Homo sapiens OX=9606 GN=USP24 PE=1 SV=2;sp|Q9UPU5|UBP24_HUMAN Ubiquitin carboxyl-terminal hydrolase 24 OS=Homo sapiens OX=9606 GN=USP24 PE=1 SV=3	S	2	0.57785	0.25415	-0.630669	-0.351027	-0.480999	0.0376419	-0.167758	-0.570129
A0A0U1RQI9	Ubiquitin carboxyl-terminal hydrolase 24	USP24	KTLLSESSSQSSKSPSLSSKQQHQPSASSIL	715	tr|A0A0U1RQI9|A0A0U1RQI9_HUMAN ubiquitinyl hydrolase 1 OS=Homo sapiens OX=9606 GN=USP24 PE=1 SV=2;sp|Q9UPU5|UBP24_HUMAN Ubiquitin carboxyl-terminal hydrolase 24 OS=Homo sapiens OX=9606 GN=USP24 PE=1 SV=3	S	2	0.386316	0.369138	-1.2244	-0.0887611	-1.02557	-0.224366	-0.200215	-0.806732
A0A0U1RQI9	Ubiquitin carboxyl-terminal hydrolase 24	USP24	VSNETSTGKTFQRTISAQDTLAYATALLNEK	716	tr|A0A0U1RQI9|A0A0U1RQI9_HUMAN ubiquitinyl hydrolase 1 OS=Homo sapiens OX=9606 GN=USP24 PE=1 SV=2;sp|Q9UPU5|UBP24_HUMAN Ubiquitin carboxyl-terminal hydrolase 24 OS=Homo sapiens OX=9606 GN=USP24 PE=1 SV=3	S	2	0.277468	0.0918185	-0.31201	-0.251226	-0.364398	-0.0767855	-0.100571	-0.474822
A0A0U1RQI9	Ubiquitin carboxyl-terminal hydrolase 24	USP24	WNAYMLFYQRVSDQNSPVLPKKSRVSVVRQE	717	tr|A0A0U1RQI9|A0A0U1RQI9_HUMAN ubiquitinyl hydrolase 1 OS=Homo sapiens OX=9606 GN=USP24 PE=1 SV=2;sp|Q9UPU5|UBP24_HUMAN Ubiquitin carboxyl-terminal hydrolase 24 OS=Homo sapiens OX=9606 GN=USP24 PE=1 SV=3	S	2	0.0168788	0.00328304	0.932554	1.02644	1.11204	1.05258	1.07701	0.951284
A0A0U1RR27	C-myc promoter-binding protein	DENND4A	NTLDIGKPPLRSKRDSLEKESSDDDTPFDGS	718	tr|A0A0U1RR27|A0A0U1RR27_HUMAN DENN domain containing 4A OS=Homo sapiens OX=9606 GN=DENND4A PE=1 SV=2;tr|A0A7I2RAZ6|A0A7I2RAZ6_HUMAN DENN domain containing 4A OS=Homo sapiens OX=9606 GN=DENND4A PE=1 SV=1;sp|Q7Z401|MYCPP_HUMAN C-myc promoter-binding protein	S	3	0.0178949	-0.0233888	0.0757514	-0.965243	-0.196477	-0.0628714	-0.989745	-0.10352
A0A0U1RR27	C-myc promoter-binding protein	DENND4A	GKPPLRSKRDSLEKESSDDDTPFDGSNYLAD	719	tr|A0A0U1RR27|A0A0U1RR27_HUMAN DENN domain containing 4A OS=Homo sapiens OX=9606 GN=DENND4A PE=1 SV=2;tr|A0A7I2RAZ6|A0A7I2RAZ6_HUMAN DENN domain containing 4A OS=Homo sapiens OX=9606 GN=DENND4A PE=1 SV=1;sp|Q7Z401|MYCPP_HUMAN C-myc promoter-binding protein	S	3	0.0394224	0.0539206	0.0757514	-1.13998	-0.196477	-0.0628714	-0.932552	-0.10352
A0A0U1RR27	C-myc promoter-binding protein	DENND4A	KPPLRSKRDSLEKESSDDDTPFDGSNYLADK	720	tr|A0A0U1RR27|A0A0U1RR27_HUMAN DENN domain containing 4A OS=Homo sapiens OX=9606 GN=DENND4A PE=1 SV=2;tr|A0A7I2RAZ6|A0A7I2RAZ6_HUMAN DENN domain containing 4A OS=Homo sapiens OX=9606 GN=DENND4A PE=1 SV=1;sp|Q7Z401|MYCPP_HUMAN C-myc promoter-binding protein	S	3	0.00617152	0.00709489	0.0757514	-0.885941	-0.196477	-0.0628714	-0.818991	-0.10352
A0A0U1RR27	C-myc promoter-binding protein	DENND4A	TAMSKCPIFPMARSISTSGPLDKEDTGRQKL	721	tr|A0A0U1RR27|A0A0U1RR27_HUMAN DENN domain containing 4A OS=Homo sapiens OX=9606 GN=DENND4A PE=1 SV=2;tr|A0A7I2RAZ6|A0A7I2RAZ6_HUMAN DENN domain containing 4A OS=Homo sapiens OX=9606 GN=DENND4A PE=1 SV=1;sp|Q7Z401|MYCPP_HUMAN C-myc promoter-binding protein	S	2	0.258837	-0.0525029	-0.780978	-0.651285	-0.541012	-0.732108	-0.630233	-0.768442
A0A0U1RR71	Pleckstrin homology domain-containing family G member 3	PLEKHG3	VDFVAAESTEDLKALSSEEEEEMGGAAQEPE	722	tr|A0A0U1RR71|A0A0U1RR71_HUMAN Pleckstrin homology and RhoGEF domain containing G3 OS=Homo sapiens OX=9606 GN=PLEKHG3 PE=1 SV=2;tr|A0A8C8NWT4|A0A8C8NWT4_HUMAN Pleckstrin homology and RhoGEF domain containing G3 OS=Homo sapiens OX=9606 GN=PLEKHG3 PE=1 SV=1;	S	3	0.401245	-0.0618024	0.433098	0.286831	0.220042	0.284316	0.243968	0.226279
A0A0U1RR71	Pleckstrin homology domain-containing family G member 3	PLEKHG3	DFVAAESTEDLKALSSEEEEEMGGAAQEPES	723	tr|A0A0U1RR71|A0A0U1RR71_HUMAN Pleckstrin homology and RhoGEF domain containing G3 OS=Homo sapiens OX=9606 GN=PLEKHG3 PE=1 SV=2;tr|A0A8C8NWT4|A0A8C8NWT4_HUMAN Pleckstrin homology and RhoGEF domain containing G3 OS=Homo sapiens OX=9606 GN=PLEKHG3 PE=1 SV=1;	S	3	0.401245	-0.0618024	0.433098	0.286831	0.220042	0.284316	0.243968	0.226279
A0A0U1RR71	Pleckstrin homology domain-containing family G member 3	PLEKHG3	EDNRRVIVMEKGPLPSPTAGLEESSGQGPSS	724	tr|A0A0U1RR71|A0A0U1RR71_HUMAN Pleckstrin homology and RhoGEF domain containing G3 OS=Homo sapiens OX=9606 GN=PLEKHG3 PE=1 SV=2;tr|A0A8C8NWT4|A0A8C8NWT4_HUMAN Pleckstrin homology and RhoGEF domain containing G3 OS=Homo sapiens OX=9606 GN=PLEKHG3 PE=1 SV=1;	S	4	NaN	0	-0.916422	-1.10088	-1.33416	-1.44924	-0.898778	-1.14287
A0A0U1RR71	Pleckstrin homology domain-containing family G member 3	PLEKHG3	MEKGPLPSPTAGLEESSGQGPSSPVALLGQV	725	tr|A0A0U1RR71|A0A0U1RR71_HUMAN Pleckstrin homology and RhoGEF domain containing G3 OS=Homo sapiens OX=9606 GN=PLEKHG3 PE=1 SV=2;tr|A0A8C8NWT4|A0A8C8NWT4_HUMAN Pleckstrin homology and RhoGEF domain containing G3 OS=Homo sapiens OX=9606 GN=PLEKHG3 PE=1 SV=1;	S	4	NaN	0	-1.42542	-0.961614	-1.44432	-1.023	-1.75866	-1.02277
A0A0U1RR71	Pleckstrin homology domain-containing family G member 3	PLEKHG3	PSPTAGLEESSGQGPSSPVALLGQVQDFQQS	726	tr|A0A0U1RR71|A0A0U1RR71_HUMAN Pleckstrin homology and RhoGEF domain containing G3 OS=Homo sapiens OX=9606 GN=PLEKHG3 PE=1 SV=2;tr|A0A8C8NWT4|A0A8C8NWT4_HUMAN Pleckstrin homology and RhoGEF domain containing G3 OS=Homo sapiens OX=9606 GN=PLEKHG3 PE=1 SV=1;	S	4	0.804655	-0.510674	-0.785846	-0.799496	0.0545915	-1.13597	-1.05874	-0.868061
A0A0U1RR71	Pleckstrin homology domain-containing family G member 3	PLEKHG3	SPTAGLEESSGQGPSSPVALLGQVQDFQQSA	727	tr|A0A0U1RR71|A0A0U1RR71_HUMAN Pleckstrin homology and RhoGEF domain containing G3 OS=Homo sapiens OX=9606 GN=PLEKHG3 PE=1 SV=2;tr|A0A8C8NWT4|A0A8C8NWT4_HUMAN Pleckstrin homology and RhoGEF domain containing G3 OS=Homo sapiens OX=9606 GN=PLEKHG3 PE=1 SV=1;	S	4	NaN	0	-0.75523	-1.47972	-0.627211	-1.10423	-0.990099	-1.21016
A0A0U1RR71	Pleckstrin homology domain-containing family G member 3	PLEKHG3	SNNNSSSWLNVKGPLSPFNSRAAAGPAHHKL	728	tr|A0A0U1RR71|A0A0U1RR71_HUMAN Pleckstrin homology and RhoGEF domain containing G3 OS=Homo sapiens OX=9606 GN=PLEKHG3 PE=1 SV=2;tr|A0A8C8NWT4|A0A8C8NWT4_HUMAN Pleckstrin homology and RhoGEF domain containing G3 OS=Homo sapiens OX=9606 GN=PLEKHG3 PE=1 SV=1;	S	2	0.0874147	0.0122656	-0.294748	-0.22175	-0.190044	-0.216662	-0.159208	-0.293876
A0A0U1RR71	Pleckstrin homology domain-containing family G member 3	PLEKHG3	KSSGFGSPRLVSRSSSVLSLEGSEKGLARHG	729	tr|A0A0U1RR71|A0A0U1RR71_HUMAN Pleckstrin homology and RhoGEF domain containing G3 OS=Homo sapiens OX=9606 GN=PLEKHG3 PE=1 SV=2;tr|A0A8C8NWT4|A0A8C8NWT4_HUMAN Pleckstrin homology and RhoGEF domain containing G3 OS=Homo sapiens OX=9606 GN=PLEKHG3 PE=1 SV=1;	S	2	0.170509	-0.191375	-0.0422771	-0.0804777	-0.718389	-0.117387	-0.0998446	-1.19804
A0A0U1RR71	Pleckstrin homology domain-containing family G member 3	PLEKHG3	GFGSPRLVSRSSSVLSLEGSEKGLARHGSAT	730	tr|A0A0U1RR71|A0A0U1RR71_HUMAN Pleckstrin homology and RhoGEF domain containing G3 OS=Homo sapiens OX=9606 GN=PLEKHG3 PE=1 SV=2;tr|A0A8C8NWT4|A0A8C8NWT4_HUMAN Pleckstrin homology and RhoGEF domain containing G3 OS=Homo sapiens OX=9606 GN=PLEKHG3 PE=1 SV=1;	S	2	0.137401	-0.157619	-0.0422771	-0.0804777	-0.778948	-0.117387	-0.0998446	-1.15733
A0A0U1RRC9	Ubiquitin-associated and SH3 domain-containing protein A	UBASH3A	EWTKWEAGKTTPTLMSLEELKEANFNIDTDY	731	tr|A0A0U1RRC9|A0A0U1RRC9_HUMAN Ubiquitin associated and SH3 domain containing A OS=Homo sapiens OX=9606 GN=UBASH3A PE=1 SV=1;sp|P57075|UBS3A_HUMAN Ubiquitin-associated and SH3 domain-containing protein A OS=Homo sapiens OX=9606 GN=UBASH3A PE=1 SV=1	S	2	NaN	0	-1.33846	-1.07856	-1.40525	-0.810105	-0.846125	-1.13333
A0A0U1RRM1	Transcriptional repressor p66-beta	GATAD2B	MSARRSEPERGRLTPSPDIIVLSDNEASSPR	732	tr|A0A0U1RRM1|A0A0U1RRM1_HUMAN GATA zinc finger domain containing 2B OS=Homo sapiens OX=9606 GN=GATAD2B PE=1 SV=1;sp|Q8WXI9|P66B_HUMAN Transcriptional repressor p66-beta OS=Homo sapiens OX=9606 GN=GATAD2B PE=1 SV=1;tr|A0A0U1RRK3|A0A0U1RRK3_HUMAN GATA zinc	S	2	0.0256994	0.00850753	1.72333	1.74584	1.90947	1.98729	1.68267	1.7342
A0A0U1RRM1	Transcriptional repressor p66-beta	GATAD2B	PERGRLTPSPDIIVLSDNEASSPRSSSRMEE	733	tr|A0A0U1RRM1|A0A0U1RRM1_HUMAN GATA zinc finger domain containing 2B OS=Homo sapiens OX=9606 GN=GATAD2B PE=1 SV=1;sp|Q8WXI9|P66B_HUMAN Transcriptional repressor p66-beta OS=Homo sapiens OX=9606 GN=GATAD2B PE=1 SV=1;tr|A0A0U1RRK3|A0A0U1RRK3_HUMAN GATA zinc	S	3	0.648383	0.169567	1.88698	1.50564	1.57889	1.83238	1.79334	1.8545
A0A0U1RRM1	Transcriptional repressor p66-beta	GATAD2B	LTPSPDIIVLSDNEASSPRSSSRMEERLKAA	734	tr|A0A0U1RRM1|A0A0U1RRM1_HUMAN GATA zinc finger domain containing 2B OS=Homo sapiens OX=9606 GN=GATAD2B PE=1 SV=1;sp|Q8WXI9|P66B_HUMAN Transcriptional repressor p66-beta OS=Homo sapiens OX=9606 GN=GATAD2B PE=1 SV=1;tr|A0A0U1RRK3|A0A0U1RRK3_HUMAN GATA zinc	S	2	0.879647	-0.465331	-0.0443277	-0.0332941	-0.0900948	-0.739591	-0.793397	-0.030722
A0A0U1RRM1	Transcriptional repressor p66-beta	GATAD2B	TPSPDIIVLSDNEASSPRSSSRMEERLKAAN	735	tr|A0A0U1RRM1|A0A0U1RRM1_HUMAN GATA zinc finger domain containing 2B OS=Homo sapiens OX=9606 GN=GATAD2B PE=1 SV=1;sp|Q8WXI9|P66B_HUMAN Transcriptional repressor p66-beta OS=Homo sapiens OX=9606 GN=GATAD2B PE=1 SV=1;tr|A0A0U1RRK3|A0A0U1RRK3_HUMAN GATA zinc	S	2	0.164201	-0.030045	1.74258	1.90868	1.85881	1.83505	1.71269	1.87219
A0A0U1RRM1	Transcriptional repressor p66-beta	GATAD2B	PDIIVLSDNEASSPRSSSRMEERLKAANLEM	736	tr|A0A0U1RRM1|A0A0U1RRM1_HUMAN GATA zinc finger domain containing 2B OS=Homo sapiens OX=9606 GN=GATAD2B PE=1 SV=1;sp|Q8WXI9|P66B_HUMAN Transcriptional repressor p66-beta OS=Homo sapiens OX=9606 GN=GATAD2B PE=1 SV=1;tr|A0A0U1RRK3|A0A0U1RRK3_HUMAN GATA zinc	S	3	NaN	0	-1.47151	-1.34069	-0.739286	-0.821286	-0.828639	-0.921949
A0A0U1RRM1	Transcriptional repressor p66-beta	GATAD2B	NLASHIQPGTVNRVSSPLPSPSAMTDAANSQ	737	tr|A0A0U1RRM1|A0A0U1RRM1_HUMAN GATA zinc finger domain containing 2B OS=Homo sapiens OX=9606 GN=GATAD2B PE=1 SV=1;sp|Q8WXI9|P66B_HUMAN Transcriptional repressor p66-beta OS=Homo sapiens OX=9606 GN=GATAD2B PE=1 SV=1;tr|A0A0U1RR30|A0A0U1RR30_HUMAN GATA zinc	S	3	2.70908	-0.420624	0.459326	0.383077	0.366926	0.0748532	-0.100499	-0.0268972
A0A0U1RRM1	Transcriptional repressor p66-beta	GATAD2B	HIQPGTVNRVSSPLPSPSAMTDAANSQAAAK	738	tr|A0A0U1RRM1|A0A0U1RRM1_HUMAN GATA zinc finger domain containing 2B OS=Homo sapiens OX=9606 GN=GATAD2B PE=1 SV=1;sp|Q8WXI9|P66B_HUMAN Transcriptional repressor p66-beta OS=Homo sapiens OX=9606 GN=GATAD2B PE=1 SV=1;tr|A0A0U1RR30|A0A0U1RR30_HUMAN GATA zinc	S	3	2.70908	-0.420624	0.459326	0.383077	0.366926	0.0748532	-0.100499	-0.0268972
A0A0U1RRM6			VLPHYATVPRPLNKNSRPSSPVNTPSSQPPA	739	tr|A0A0U1RRM6|A0A0U1RRM6_HUMAN ENAH actin regulator OS=Homo sapiens OX=9606 GN=ENAH PE=1 SV=1;tr|A0A8Q3WLE0|A0A8Q3WLE0_HUMAN ENAH actin regulator OS=Homo sapiens OX=9606 GN=ENAH PE=1 SV=1	S	2	1.40213	-0.0782482	0.764404	0.68492	0.735347	0.627558	0.667121	0.655247
A0A0U1RRM6			HYATVPRPLNKNSRPSSPVNTPSSQPPATKP	740	tr|A0A0U1RRM6|A0A0U1RRM6_HUMAN ENAH actin regulator OS=Homo sapiens OX=9606 GN=ENAH PE=1 SV=1;tr|A0A8Q3WLE0|A0A8Q3WLE0_HUMAN ENAH actin regulator OS=Homo sapiens OX=9606 GN=ENAH PE=1 SV=1	S	3	0.121781	0.301918	-1.64793	0.68492	-1.10763	-0.553611	0.667121	-1.2784
A0A0U1RRM6			YATVPRPLNKNSRPSSPVNTPSSQPPATKPC	741	tr|A0A0U1RRM6|A0A0U1RRM6_HUMAN ENAH actin regulator OS=Homo sapiens OX=9606 GN=ENAH PE=1 SV=1;tr|A0A8Q3WLE0|A0A8Q3WLE0_HUMAN ENAH actin regulator OS=Homo sapiens OX=9606 GN=ENAH PE=1 SV=1	S	3	1.40213	-0.0782482	0.764404	0.68492	0.735347	0.627558	0.667121	0.655247
A0A0U1RRM6	Protein enabled homolog	ENAH	QETVFYLGPTLPRQNSQLPAQVQNGPSQEEL;VLNSQETGPTLPRQNSQLPAQVQNGPSQEEL	742	tr|A0A0U1RRM6|A0A0U1RRM6_HUMAN ENAH actin regulator OS=Homo sapiens OX=9606 GN=ENAH PE=1 SV=1;tr|A0A075B6E5|A0A075B6E5_HUMAN ENAH actin regulator (Fragment) OS=Homo sapiens OX=9606 GN=ENAH PE=1 SV=2;sp|Q8N8S7|ENAH_HUMAN Protein enabled homolog OS=Homo sapi	S	3	0.505401	0.111912	0.07831	0.122493	0.367027	0.366136	0.240294	0.297137
A0A140LJL2	Protein Dos	DOS	EPVVATPALVAAAPTSPDHSPA_________	743	tr|A0A140LJL2|A0A140LJL2_HUMAN CACN subunit beta associated regulatory protein OS=Homo sapiens OX=9606 GN=CBARP PE=1 SV=1;sp|Q8N350|CBARP_HUMAN Voltage-dependent calcium channel beta subunit-associated regulatory protein OS=Homo sapiens OX=9606 GN=CBARP PE	S	3	0.355546	0.313589	-0.0958672	-0.151497	-1.20084	-0.117309	-0.0744596	-0.315669
A0A140LJL2	Protein Dos	DOS	ATPALVAAAPTSPDHSPA_____________	744	tr|A0A140LJL2|A0A140LJL2_HUMAN CACN subunit beta associated regulatory protein OS=Homo sapiens OX=9606 GN=CBARP PE=1 SV=1;sp|Q8N350|CBARP_HUMAN Voltage-dependent calcium channel beta subunit-associated regulatory protein OS=Homo sapiens OX=9606 GN=CBARP PE	S	3	0.232362	0.0940849	-0.0958672	-0.151497	-0.542328	-0.117309	-0.0744596	-0.315669
A0A140T923	Tenascin-X	TNXB	RDGRPQVVPVEGPERSFVVSSLDPDHKYRFT	745	tr|A0A140T923|A0A140T923_HUMAN Tenascin-X (Fragment) OS=Homo sapiens OX=9606 GN=TNXB PE=1 SV=1;tr|A0A140T956|A0A140T956_HUMAN Tenascin-X (Fragment) OS=Homo sapiens OX=9606 GN=TNXB PE=1 SV=1;tr|A0A140T8Z8|A0A140T8Z8_HUMAN Tenascin-X (Fragment) OS=Homo sapie	S	3	0.493475	0.352747	-0.495854	-1.41847	-0.496271	-0.495638	-0.508051	-0.348667
A0A140T923	Tenascin-X	TNXB	PQVVPVEGPERSFVVSSLDPDHKYRFTLFGI	746	tr|A0A140T923|A0A140T923_HUMAN Tenascin-X (Fragment) OS=Homo sapiens OX=9606 GN=TNXB PE=1 SV=1;tr|A0A140T956|A0A140T956_HUMAN Tenascin-X (Fragment) OS=Homo sapiens OX=9606 GN=TNXB PE=1 SV=1;tr|A0A140T8Z8|A0A140T8Z8_HUMAN Tenascin-X (Fragment) OS=Homo sapie	S	3	0.539147	0.205786	-0.495854	-0.977588	-0.496271	-0.495638	-0.508051	-0.348667
A0A140T8Y6	Neurogenic locus notch homolog protein 4;Notch 4 extracellular truncation;Notch 4 intracellular domain	NOTCH4	TGERCQAKLEDPCPPSFCSKRGRCHIQASGR	747	tr|A0A140T8Y6|A0A140T8Y6_HUMAN NOTCH4 OS=Homo sapiens OX=9606 GN=NOTCH4 PE=1 SV=1;sp|Q99466|NOTC4_HUMAN Neurogenic locus notch homolog protein 4 OS=Homo sapiens OX=9606 GN=NOTCH4 PE=1 SV=2	S	2	1.29426	-0.14169	1.8533	1.8625	1.78104	1.77214	1.68016	1.61947
A0A140T8Y6	Neurogenic locus notch homolog protein 4;Notch 4 extracellular truncation;Notch 4 intracellular domain	NOTCH4	RCQAKLEDPCPPSFCSKRGRCHIQASGRPQC	748	tr|A0A140T8Y6|A0A140T8Y6_HUMAN NOTCH4 OS=Homo sapiens OX=9606 GN=NOTCH4 PE=1 SV=1;sp|Q99466|NOTC4_HUMAN Neurogenic locus notch homolog protein 4 OS=Homo sapiens OX=9606 GN=NOTCH4 PE=1 SV=2	S	2	1.29426	-0.14169	1.8533	1.8625	1.78104	1.77214	1.68016	1.61947
Q53Z42		HLA-A	SDRKGGSYSQAASSDSAQGSDVSLTACKV__	749	tr|Q53Z42|Q53Z42_HUMAN HLA class I antigen OS=Homo sapiens OX=9606 GN=HLA-A PE=1 SV=1;tr|A0A140T9I0|A0A140T9I0_HUMAN HLA class I histocompatibility antigen, A alpha chain (Fragment) OS=Homo sapiens OX=9606 GN=HLA-A PE=1 SV=1;tr|A0A140T9X5|A0A140T9X5_HUMAN	S	3	0.475471	0.485814	-1.12431	-1.12513	-0.976036	-1.10658	-0.94825	0.28679
Q53Z42		HLA-A	GGSYSQAASSDSAQGSDVSLTACKV______	750	tr|Q53Z42|Q53Z42_HUMAN HLA class I antigen OS=Homo sapiens OX=9606 GN=HLA-A PE=1 SV=1;tr|A0A140T9I0|A0A140T9I0_HUMAN HLA class I histocompatibility antigen, A alpha chain (Fragment) OS=Homo sapiens OX=9606 GN=HLA-A PE=1 SV=1;tr|A0A140T9X5|A0A140T9X5_HUMAN	S	3	0.538675	0.289141	-0.0362611	-0.086015	-0.316218	-0.0714794	-0.0837924	0.5842
Q53Z42		HLA-A	YSQAASSDSAQGSDVSLTACKV_________	751	tr|Q53Z42|Q53Z42_HUMAN HLA class I antigen OS=Homo sapiens OX=9606 GN=HLA-A PE=1 SV=1;tr|A0A140T9I0|A0A140T9I0_HUMAN HLA class I histocompatibility antigen, A alpha chain (Fragment) OS=Homo sapiens OX=9606 GN=HLA-A PE=1 SV=1;tr|A0A140T9X5|A0A140T9X5_HUMAN	S	3	0.538675	0.289141	-0.0362611	-0.086015	-0.316218	-0.0714794	-0.0837924	0.5842
A0A140T947	Putative pre-mRNA-splicing factor ATP-dependent RNA helicase DHX16	DHX16	RALLEKNRSYRLLEDSEESSEETVSRAGSSL	752	tr|A0A140T947|A0A140T947_HUMAN Pre-mRNA-splicing factor ATP-dependent RNA helicase DHX16 (Fragment) OS=Homo sapiens OX=9606 GN=DHX16 PE=1 SV=1;sp|O60231|DHX16_HUMAN Pre-mRNA-splicing factor ATP-dependent RNA helicase DHX16 OS=Homo sapiens OX=9606 GN=DHX16	S	2	0.296336	-0.0314019	2.03105	1.92565	1.8915	1.93481	1.91557	1.90361
A0A140T947	Putative pre-mRNA-splicing factor ATP-dependent RNA helicase DHX16	DHX16	LEKNRSYRLLEDSEESSEETVSRAGSSLQKK	753	tr|A0A140T947|A0A140T947_HUMAN Pre-mRNA-splicing factor ATP-dependent RNA helicase DHX16 (Fragment) OS=Homo sapiens OX=9606 GN=DHX16 PE=1 SV=1;sp|O60231|DHX16_HUMAN Pre-mRNA-splicing factor ATP-dependent RNA helicase DHX16 OS=Homo sapiens OX=9606 GN=DHX16	S	2	0.296336	-0.0314019	2.03105	1.92565	1.8915	1.93481	1.91557	1.90361
A0A140T947	Putative pre-mRNA-splicing factor ATP-dependent RNA helicase DHX16	DHX16	EKNRSYRLLEDSEESSEETVSRAGSSLQKKR	754	tr|A0A140T947|A0A140T947_HUMAN Pre-mRNA-splicing factor ATP-dependent RNA helicase DHX16 (Fragment) OS=Homo sapiens OX=9606 GN=DHX16 PE=1 SV=1;sp|O60231|DHX16_HUMAN Pre-mRNA-splicing factor ATP-dependent RNA helicase DHX16 OS=Homo sapiens OX=9606 GN=DHX16	S	3	NaN	0	-0.894245	-0.864814	-0.67053	-1.08281	-0.846272	-0.754316
A0A140TA73	Beta-2-syntrophin	SNTB2	SPPAPPRGPAGEAGASPPVRRVRVVKQEAGG	755	tr|A0A140TA73|A0A140TA73_HUMAN Beta-2-syntrophin (Fragment) OS=Homo sapiens OX=9606 GN=SNTB2 PE=1 SV=1;sp|Q13425|SNTB2_HUMAN Beta-2-syntrophin OS=Homo sapiens OX=9606 GN=SNTB2 PE=1 SV=1	S	3	0.800053	-0.211267	-0.760094	-0.427477	-0.431976	-0.794209	-0.646493	-0.812648
A0A3F2YNW7	AT-rich interactive domain-containing protein 1B	ARID1B	QKALDHNAARKDDSQSLADDSGKEEEDAECI	756	tr|A0A3F2YNW7|A0A3F2YNW7_HUMAN AT-rich interactive domain-containing protein 1B OS=Homo sapiens OX=9606 GN=ARID1B PE=1 SV=1;tr|A0A6Q8NVI4|A0A6Q8NVI4_HUMAN AT-rich interactive domain-containing protein 1B OS=Homo sapiens OX=9606 GN=ARID1B PE=1 SV=1;tr|A0A1B	S	4	0.51274	-0.648027	0.246211	-1.21807	0.269999	-1.32233	-0.440579	-0.883032
A0A3F2YNW7	AT-rich interactive domain-containing protein 1B	ARID1B	HNAARKDDSQSLADDSGKEEEDAECIDDDEE	757	tr|A0A3F2YNW7|A0A3F2YNW7_HUMAN AT-rich interactive domain-containing protein 1B OS=Homo sapiens OX=9606 GN=ARID1B PE=1 SV=1;tr|A0A6Q8NVI4|A0A6Q8NVI4_HUMAN AT-rich interactive domain-containing protein 1B OS=Homo sapiens OX=9606 GN=ARID1B PE=1 SV=1;tr|A0A1B	S	4	0.495588	-0.582368	0.568013	0.236203	0.630065	0.337141	0.448094	-1.09806
A0A3F2YNW7	AT-rich interactive domain-containing protein 1B	ARID1B	APSPASFQRSLENRMSPSKSPFLPSMKMQKV	758	tr|A0A3F2YNW7|A0A3F2YNW7_HUMAN AT-rich interactive domain-containing protein 1B OS=Homo sapiens OX=9606 GN=ARID1B PE=1 SV=1;tr|A0A6Q8NVI4|A0A6Q8NVI4_HUMAN AT-rich interactive domain-containing protein 1B OS=Homo sapiens OX=9606 GN=ARID1B PE=1 SV=1;tr|A0A1B	S	3	0.117584	-0.0140789	-0.237812	-0.108368	-0.162815	-0.140009	-0.199472	-0.211751
A0A3F2YNW7	AT-rich interactive domain-containing protein 1B	ARID1B	ASFQRSLENRMSPSKSPFLPSMKMQKVMPTV	759	tr|A0A3F2YNW7|A0A3F2YNW7_HUMAN AT-rich interactive domain-containing protein 1B OS=Homo sapiens OX=9606 GN=ARID1B PE=1 SV=1;tr|A0A6Q8NVI4|A0A6Q8NVI4_HUMAN AT-rich interactive domain-containing protein 1B OS=Homo sapiens OX=9606 GN=ARID1B PE=1 SV=1;tr|A0A1B	S	3	0.117584	-0.0140789	-0.237812	-0.108368	-0.162815	-0.140009	-0.199472	-0.211751
A0A3F2YNW7	AT-rich interactive domain-containing protein 1B	ARID1B	SPSPVGSPVGSNQSRSGPISPASIPGSQMPP	760	tr|A0A3F2YNW7|A0A3F2YNW7_HUMAN AT-rich interactive domain-containing protein 1B OS=Homo sapiens OX=9606 GN=ARID1B PE=1 SV=1;tr|A0A6Q8NVI4|A0A6Q8NVI4_HUMAN AT-rich interactive domain-containing protein 1B OS=Homo sapiens OX=9606 GN=ARID1B PE=1 SV=1;tr|A0A1B	S	4	NaN	0	-1.01927	-1.01657	-0.899482	-1.32847	-0.809142	-0.92608
A0A3F2YNW7	AT-rich interactive domain-containing protein 1B	ARID1B	VGSPVGSNQSRSGPISPASIPGSQMPPQPPG	761	tr|A0A3F2YNW7|A0A3F2YNW7_HUMAN AT-rich interactive domain-containing protein 1B OS=Homo sapiens OX=9606 GN=ARID1B PE=1 SV=1;tr|A0A6Q8NVI4|A0A6Q8NVI4_HUMAN AT-rich interactive domain-containing protein 1B OS=Homo sapiens OX=9606 GN=ARID1B PE=1 SV=1;tr|A0A1B	S	4	0.423477	-0.0447366	0.63066	0.73798	0.62464	0.671536	0.590127	0.597406
A0A3F2YNW7	AT-rich interactive domain-containing protein 1B	ARID1B	QPPGSQSESSSHPALSQSPMPQERGFMAGTQ	762	tr|A0A3F2YNW7|A0A3F2YNW7_HUMAN AT-rich interactive domain-containing protein 1B OS=Homo sapiens OX=9606 GN=ARID1B PE=1 SV=1;tr|A0A6Q8NVI4|A0A6Q8NVI4_HUMAN AT-rich interactive domain-containing protein 1B OS=Homo sapiens OX=9606 GN=ARID1B PE=1 SV=1;tr|A0A1B	S	4	NaN	0	-0.927936	-0.851946	-1.12919	-1.0781	-1.47055	-0.741119
A0A3F2YNW7	AT-rich interactive domain-containing protein 1B	ARID1B	PGSQSESSSHPALSQSPMPQERGFMAGTQRN	763	tr|A0A3F2YNW7|A0A3F2YNW7_HUMAN AT-rich interactive domain-containing protein 1B OS=Homo sapiens OX=9606 GN=ARID1B PE=1 SV=1;tr|A0A6Q8NVI4|A0A6Q8NVI4_HUMAN AT-rich interactive domain-containing protein 1B OS=Homo sapiens OX=9606 GN=ARID1B PE=1 SV=1;tr|A0A1B	S	4	0.350511	0.794835	0.63066	-1.73965	-1.20103	0.671536	-1.19445	0.597406
F5GZ78	Paxillin	PXN	GERCWAAGWPRDGGRSSPGGQDEGGFMAQGK	764	tr|F5GZ78|F5GZ78_HUMAN Paxillin OS=Homo sapiens OX=9606 GN=PXN PE=1 SV=1;tr|A0A1B0GTU4|A0A1B0GTU4_HUMAN Paxillin OS=Homo sapiens OX=9606 GN=PXN PE=1 SV=1;sp|P49023|PAXI_HUMAN Paxillin OS=Homo sapiens OX=9606 GN=PXN PE=1 SV=3;tr|A0A1B0GV30|A0A1B0GV30_HUMAN	S	3	0.416326	-0.541892	0.114191	-1.00237	0.161844	-1.24805	-1.12235	0.018391
F5GZ78	Paxillin	PXN	ERCWAAGWPRDGGRSSPGGQDEGGFMAQGKT	765	tr|F5GZ78|F5GZ78_HUMAN Paxillin OS=Homo sapiens OX=9606 GN=PXN PE=1 SV=1;tr|A0A1B0GTU4|A0A1B0GTU4_HUMAN Paxillin OS=Homo sapiens OX=9606 GN=PXN PE=1 SV=1;sp|P49023|PAXI_HUMAN Paxillin OS=Homo sapiens OX=9606 GN=PXN PE=1 SV=3;tr|A0A1B0GV30|A0A1B0GV30_HUMAN	S	3	0.452719	0.525615	-0.82532	0.0943188	-1.35274	0.124922	0.0705719	-0.702395
F5GZ78	Paxillin	PXN	VPSPVPAITVNQGEMSSPQRVTSTQQQTRIS	766	tr|F5GZ78|F5GZ78_HUMAN Paxillin OS=Homo sapiens OX=9606 GN=PXN PE=1 SV=1;tr|A0A1B0GTU4|A0A1B0GTU4_HUMAN Paxillin OS=Homo sapiens OX=9606 GN=PXN PE=1 SV=1;sp|P49023|PAXI_HUMAN Paxillin OS=Homo sapiens OX=9606 GN=PXN PE=1 SV=3;tr|A0A1B0GU60|A0A1B0GU60_HUMAN	S	4	NaN	0	-1.25219	-0.784426	-1.06875	-1.07912	-0.850129	-1.491
F5GZ78	Paxillin	PXN	PSPVPAITVNQGEMSSPQRVTSTQQQTRISA	767	tr|F5GZ78|F5GZ78_HUMAN Paxillin OS=Homo sapiens OX=9606 GN=PXN PE=1 SV=1;tr|A0A1B0GTU4|A0A1B0GTU4_HUMAN Paxillin OS=Homo sapiens OX=9606 GN=PXN PE=1 SV=1;sp|P49023|PAXI_HUMAN Paxillin OS=Homo sapiens OX=9606 GN=PXN PE=1 SV=3;tr|A0A1B0GU60|A0A1B0GU60_HUMAN	S	4	0.378	-0.5764	0.132769	-0.302047	0.512517	-1.14007	0.724582	-0.970476
A0A3B3IRI3	Tight junction protein ZO-2	TJP2	RKPSPEPRAQMRRAASSDQLRDNSPPPAFKP	768	tr|A0A3B3IRI3|A0A3B3IRI3_HUMAN Tight junction protein 2 OS=Homo sapiens OX=9606 GN=TJP2 PE=1 SV=1;tr|A0A3B3ITE1|A0A3B3ITE1_HUMAN Tight junction protein 2 (Fragment) OS=Homo sapiens OX=9606 GN=TJP2 PE=1 SV=1;tr|A0A1B0GTW1|A0A1B0GTW1_HUMAN Tight junction pro	S	3	0.490634	-0.0448006	0.267457	0.270668	0.18161	0.249083	0.171574	0.164677
A0A3B3IRI3	Tight junction protein ZO-2	TJP2	AQMRRAASSDQLRDNSPPPAFKPEPPKAKTQ	769	tr|A0A3B3IRI3|A0A3B3IRI3_HUMAN Tight junction protein 2 OS=Homo sapiens OX=9606 GN=TJP2 PE=1 SV=1;tr|A0A3B3ITE1|A0A3B3ITE1_HUMAN Tight junction protein 2 (Fragment) OS=Homo sapiens OX=9606 GN=TJP2 PE=1 SV=1;tr|A0A1B0GTW1|A0A1B0GTW1_HUMAN Tight junction pro	S	3	0.490634	-0.0448006	0.267457	0.270668	0.18161	0.249083	0.171574	0.164677
A0A3B3IRI3	Tight junction protein ZO-2	TJP2	LVVLRDSQQTLINIPSLNDSDSEIEDISEIE	770	tr|A0A3B3IRI3|A0A3B3IRI3_HUMAN Tight junction protein 2 OS=Homo sapiens OX=9606 GN=TJP2 PE=1 SV=1;tr|A0A3B3ITE1|A0A3B3ITE1_HUMAN Tight junction protein 2 (Fragment) OS=Homo sapiens OX=9606 GN=TJP2 PE=1 SV=1;tr|A0A1B0GTW1|A0A1B0GTW1_HUMAN Tight junction pro	S	3	0.471463	-0.423956	-0.661092	-1.05651	-0.0100399	-0.701832	-1.47985	-0.817831
A0A3B3IRI3	Tight junction protein ZO-2	TJP2	RDSQQTLINIPSLNDSDSEIEDISEIESNRS	771	tr|A0A3B3IRI3|A0A3B3IRI3_HUMAN Tight junction protein 2 OS=Homo sapiens OX=9606 GN=TJP2 PE=1 SV=1;tr|A0A3B3ITE1|A0A3B3ITE1_HUMAN Tight junction protein 2 (Fragment) OS=Homo sapiens OX=9606 GN=TJP2 PE=1 SV=1;tr|A0A1B0GTW1|A0A1B0GTW1_HUMAN Tight junction pro	S	3	0.582252	-0.541586	0.0806768	-0.147323	-0.0100399	-0.998392	0.25133	-0.954384
A0A3B3IRI3	Tight junction protein ZO-2	TJP2	SQQTLINIPSLNDSDSEIEDISEIESNRSFS	772	tr|A0A3B3IRI3|A0A3B3IRI3_HUMAN Tight junction protein 2 OS=Homo sapiens OX=9606 GN=TJP2 PE=1 SV=1;tr|A0A3B3ITE1|A0A3B3ITE1_HUMAN Tight junction protein 2 (Fragment) OS=Homo sapiens OX=9606 GN=TJP2 PE=1 SV=1;tr|A0A1B0GTW1|A0A1B0GTW1_HUMAN Tight junction pro	S	3	0.658299	-0.767625	0.0806768	-0.147323	-0.0100399	-1.38458	0.25133	-1.24631
A0A3B3IRI3	Tight junction protein ZO-2	TJP2	ARSRGPRSRSREHPHSRSPSPEPRGRPGPIG	773	tr|A0A3B3IRI3|A0A3B3IRI3_HUMAN Tight junction protein 2 OS=Homo sapiens OX=9606 GN=TJP2 PE=1 SV=1;tr|A0A3B3ITE1|A0A3B3ITE1_HUMAN Tight junction protein 2 (Fragment) OS=Homo sapiens OX=9606 GN=TJP2 PE=1 SV=1;tr|A0A1B0GTW1|A0A1B0GTW1_HUMAN Tight junction pro	S	3	0.109411	-0.145109	-0.264282	-0.679984	-0.607038	0.244769	-0.961449	-1.26995
A0A3B3IRI3	Tight junction protein ZO-2	TJP2	SRGPRSRSREHPHSRSPSPEPRGRPGPIGVL	774	tr|A0A3B3IRI3|A0A3B3IRI3_HUMAN Tight junction protein 2 OS=Homo sapiens OX=9606 GN=TJP2 PE=1 SV=1;tr|A0A3B3ITE1|A0A3B3ITE1_HUMAN Tight junction protein 2 (Fragment) OS=Homo sapiens OX=9606 GN=TJP2 PE=1 SV=1;tr|A0A1B0GTW1|A0A1B0GTW1_HUMAN Tight junction pro	S	3	0.149807	0.164882	-0.264282	-0.95982	-0.607038	0.244769	-0.627982	-0.953282
A0A3B3IRI3	Tight junction protein ZO-2	TJP2	GPRSRSREHPHSRSPSPEPRGRPGPIGVLLM	775	tr|A0A3B3IRI3|A0A3B3IRI3_HUMAN Tight junction protein 2 OS=Homo sapiens OX=9606 GN=TJP2 PE=1 SV=1;tr|A0A3B3ITE1|A0A3B3ITE1_HUMAN Tight junction protein 2 (Fragment) OS=Homo sapiens OX=9606 GN=TJP2 PE=1 SV=1;tr|A0A1B0GTW1|A0A1B0GTW1_HUMAN Tight junction pro	S	3	0.0291659	0.042043	-0.264282	-1.0666	-0.607038	0.244769	-0.977746	-1.07882
A0A3B3IRI3	Tight junction protein ZO-2	TJP2	FGPSRDRDRDRSRGRSIDQDYERAYHRAYDP	776	tr|A0A3B3IRI3|A0A3B3IRI3_HUMAN Tight junction protein 2 OS=Homo sapiens OX=9606 GN=TJP2 PE=1 SV=1;tr|A0A3B3ITE1|A0A3B3ITE1_HUMAN Tight junction protein 2 (Fragment) OS=Homo sapiens OX=9606 GN=TJP2 PE=1 SV=1;tr|A0A1B0GTW1|A0A1B0GTW1_HUMAN Tight junction pro	S	3	0.124348	-0.0308836	-0.364957	-0.344354	-0.250065	-0.265515	-0.268463	-0.51805
A0A3B3IRI3	Tight junction protein ZO-2	TJP2	TAMGADYLSCDSRLISDFEDTDGEGGAYTDN	777	tr|A0A3B3IRI3|A0A3B3IRI3_HUMAN Tight junction protein 2 OS=Homo sapiens OX=9606 GN=TJP2 PE=1 SV=1;tr|A0A3B3ITE1|A0A3B3ITE1_HUMAN Tight junction protein 2 (Fragment) OS=Homo sapiens OX=9606 GN=TJP2 PE=1 SV=1;tr|A0A1B0GTW1|A0A1B0GTW1_HUMAN Tight junction pro	S	3	0.152079	0.28909	-1.39313	-0.297393	0.115932	0.319052	0.306251	-1.33262
A0A3B3IRI3	Tight junction protein ZO-2	TJP2	ESNRSFSPEERRHQYSDYDYHSSSEKLKERP	778	tr|A0A3B3IRI3|A0A3B3IRI3_HUMAN Tight junction protein 2 OS=Homo sapiens OX=9606 GN=TJP2 PE=1 SV=1;tr|A0A3B3ITE1|A0A3B3ITE1_HUMAN Tight junction protein 2 (Fragment) OS=Homo sapiens OX=9606 GN=TJP2 PE=1 SV=1;tr|A0A1B0GTW1|A0A1B0GTW1_HUMAN Tight junction pro	S	3	0.973587	-0.170549	0.456993	0.345246	0.225981	0.160038	0.0960945	0.260439
A0A3B3IRI3	Tight junction protein ZO-2	TJP2	SPEERRHQYSDYDYHSSSEKLKERPSSREDT	779	tr|A0A3B3IRI3|A0A3B3IRI3_HUMAN Tight junction protein 2 OS=Homo sapiens OX=9606 GN=TJP2 PE=1 SV=1;tr|A0A3B3ITE1|A0A3B3ITE1_HUMAN Tight junction protein 2 (Fragment) OS=Homo sapiens OX=9606 GN=TJP2 PE=1 SV=1;tr|A0A1B0GTW1|A0A1B0GTW1_HUMAN Tight junction pro	S	3	1.54596	-0.377853	0.667243	0.612654	0.557324	0.160038	0.0960945	0.44753
A0A3B3IRI3	Tight junction protein ZO-2	TJP2	PEERRHQYSDYDYHSSSEKLKERPSSREDTP	780	tr|A0A3B3IRI3|A0A3B3IRI3_HUMAN Tight junction protein 2 OS=Homo sapiens OX=9606 GN=TJP2 PE=1 SV=1;tr|A0A3B3ITE1|A0A3B3ITE1_HUMAN Tight junction protein 2 (Fragment) OS=Homo sapiens OX=9606 GN=TJP2 PE=1 SV=1;tr|A0A1B0GTW1|A0A1B0GTW1_HUMAN Tight junction pro	S	3	1.54596	-0.377853	0.667243	0.612654	0.557324	0.160038	0.0960945	0.44753
A0A3B3IRI3	Tight junction protein ZO-2	TJP2	EERRHQYSDYDYHSSSEKLKERPSSREDTPS	781	tr|A0A3B3IRI3|A0A3B3IRI3_HUMAN Tight junction protein 2 OS=Homo sapiens OX=9606 GN=TJP2 PE=1 SV=1;tr|A0A3B3ITE1|A0A3B3ITE1_HUMAN Tight junction protein 2 (Fragment) OS=Homo sapiens OX=9606 GN=TJP2 PE=1 SV=1;tr|A0A1B0GTW1|A0A1B0GTW1_HUMAN Tight junction pro	S	3	0.184763	-0.148061	-0.477535	-0.900326	-0.814915	-1.1839	-1.12738	-0.325688
A0A3B3IRI3	Tight junction protein ZO-2	TJP2	PSRLSRMGATPTPFKSTGDIAGTVVPETNKE	782	tr|A0A3B3IRI3|A0A3B3IRI3_HUMAN Tight junction protein 2 OS=Homo sapiens OX=9606 GN=TJP2 PE=1 SV=1;tr|A0A3B3ITE1|A0A3B3ITE1_HUMAN Tight junction protein 2 (Fragment) OS=Homo sapiens OX=9606 GN=TJP2 PE=1 SV=1;tr|A0A1B0GTW1|A0A1B0GTW1_HUMAN Tight junction pro	S	2	0.44056	-0.166993	-0.753456	-0.476476	-0.435932	-0.465404	-0.846304	-0.855137
A0A3B3IRI3	Tight junction protein ZO-2	TJP2	VVKRPRKVQVAALQASPPLDQDDRAFEVMDE	783	tr|A0A3B3IRI3|A0A3B3IRI3_HUMAN Tight junction protein 2 OS=Homo sapiens OX=9606 GN=TJP2 PE=1 SV=1;tr|A0A3B3ITE1|A0A3B3ITE1_HUMAN Tight junction protein 2 (Fragment) OS=Homo sapiens OX=9606 GN=TJP2 PE=1 SV=1;tr|A0A1B0GTW1|A0A1B0GTW1_HUMAN Tight junction pro	S	2	0.0212451	0.0275459	-0.986318	-0.253795	-0.734936	-0.614589	0.0107742	-1.2886
A0A8Q3SIS0	Trinucleotide repeat-containing gene 6C protein	TNRC6C	MAAKPLGCRPPISKESSVDRPTFLDKDGGLV	784	tr|A0A8Q3SIS0|A0A8Q3SIS0_HUMAN Trinucleotide repeat containing adaptor 6C OS=Homo sapiens OX=9606 GN=TNRC6C PE=1 SV=1;tr|A0A8Q3SIH5|A0A8Q3SIH5_HUMAN Trinucleotide repeat containing adaptor 6C OS=Homo sapiens OX=9606 GN=TNRC6C PE=1 SV=1;tr|A0A1B0GU24|A0A1B0	S	3	2.01374	0.386083	-0.979233	-0.796928	-0.778413	-0.514439	-0.359724	-0.522161
A0A1B0GW37	Nuclear factor 1;Nuclear factor 1 B-type	NFIB	PTTMKKPEKPLFSSASPQDSSPRLSTFPQHH	785	tr|A0A1B0GW37|A0A1B0GW37_HUMAN Nuclear factor 1 OS=Homo sapiens OX=9606 GN=NFIB PE=1 SV=1;tr|A0A1B0GU97|A0A1B0GU97_HUMAN Nuclear factor 1 OS=Homo sapiens OX=9606 GN=NFIB PE=1 SV=1;tr|U3KQE8|U3KQE8_HUMAN Nuclear factor 1 OS=Homo sapiens OX=9606 GN=NFIB PE=1	S	2	0.647887	-0.245769	0.830627	0.930641	0.944035	0.778064	0.324513	0.865421
A0A1B0GW37	Nuclear factor 1;Nuclear factor 1 B-type	NFIB	KKPEKPLFSSASPQDSSPRLSTFPQHHHPGI	786	tr|A0A1B0GW37|A0A1B0GW37_HUMAN Nuclear factor 1 OS=Homo sapiens OX=9606 GN=NFIB PE=1 SV=1;tr|A0A1B0GU97|A0A1B0GU97_HUMAN Nuclear factor 1 OS=Homo sapiens OX=9606 GN=NFIB PE=1 SV=1;tr|U3KQE8|U3KQE8_HUMAN Nuclear factor 1 OS=Homo sapiens OX=9606 GN=NFIB PE=1	S	2	0.793216	0.429707	-0.252406	-0.119013	-0.219729	-0.0647447	0.0399235	0.722794
A0A1B0GW37	Nuclear factor 1;Nuclear factor 1 B-type	NFIB	KPEKPLFSSASPQDSSPRLSTFPQHHHPGIP	787	tr|A0A1B0GW37|A0A1B0GW37_HUMAN Nuclear factor 1 OS=Homo sapiens OX=9606 GN=NFIB PE=1 SV=1;tr|A0A1B0GU97|A0A1B0GU97_HUMAN Nuclear factor 1 OS=Homo sapiens OX=9606 GN=NFIB PE=1 SV=1;tr|U3KQE8|U3KQE8_HUMAN Nuclear factor 1 OS=Homo sapiens OX=9606 GN=NFIB PE=1	S	2	1.08285	-0.576314	0.736435	0.814733	0.829797	0.708156	0.0399235	-0.0960541
A0A1B0GW37	Nuclear factor 1;Nuclear factor 1 B-type	NFIB	YYHDMNSGVNLQRSLSSPPSSKRPKTISIDE	788	tr|A0A1B0GW37|A0A1B0GW37_HUMAN Nuclear factor 1 OS=Homo sapiens OX=9606 GN=NFIB PE=1 SV=1;tr|A0A1B0GU97|A0A1B0GU97_HUMAN Nuclear factor 1 OS=Homo sapiens OX=9606 GN=NFIB PE=1 SV=1;tr|U3KQE8|U3KQE8_HUMAN Nuclear factor 1 OS=Homo sapiens OX=9606 GN=NFIB PE=1	S	2	NaN	0	-1.07821	-1.25538	-0.943577	-0.738088	-1.17826	-1.09311
A0A1B0GW37	Nuclear factor 1;Nuclear factor 1 B-type	NFIB	RSLSSPPSSKRPKTISIDENMEPSPTGDFYP	789	tr|A0A1B0GW37|A0A1B0GW37_HUMAN Nuclear factor 1 OS=Homo sapiens OX=9606 GN=NFIB PE=1 SV=1;tr|A0A1B0GU97|A0A1B0GU97_HUMAN Nuclear factor 1 OS=Homo sapiens OX=9606 GN=NFIB PE=1 SV=1;tr|U3KQE8|U3KQE8_HUMAN Nuclear factor 1 OS=Homo sapiens OX=9606 GN=NFIB PE=1	S	3	NaN	0	-0.977292	-0.586707	-0.906348	-0.964519	-1.34494	-0.879671
A0A1B0GW37	Nuclear factor 1;Nuclear factor 1 B-type	NFIB	SKRPKTISIDENMEPSPTGDFYPSPSSPAAG	790	tr|A0A1B0GW37|A0A1B0GW37_HUMAN Nuclear factor 1 OS=Homo sapiens OX=9606 GN=NFIB PE=1 SV=1;tr|A0A1B0GU97|A0A1B0GU97_HUMAN Nuclear factor 1 OS=Homo sapiens OX=9606 GN=NFIB PE=1 SV=1;tr|U3KQE8|U3KQE8_HUMAN Nuclear factor 1 OS=Homo sapiens OX=9606 GN=NFIB PE=1	S	3	0.207977	0.440831	-1.00645	1.27471	1.29164	0.755839	0.573976	1.55259
A0A1B0GW37	Nuclear factor 1;Nuclear factor 1 B-type	NFIB	IDENMEPSPTGDFYPSPSSPAAGSRTWHERD	791	tr|A0A1B0GW37|A0A1B0GW37_HUMAN Nuclear factor 1 OS=Homo sapiens OX=9606 GN=NFIB PE=1 SV=1;tr|A0A1B0GU97|A0A1B0GU97_HUMAN Nuclear factor 1 OS=Homo sapiens OX=9606 GN=NFIB PE=1 SV=1;tr|U3KQE8|U3KQE8_HUMAN Nuclear factor 1 OS=Homo sapiens OX=9606 GN=NFIB PE=1	S	3	1.06816	1.3585	-1.3151	0.544046	-1.14054	0.755839	0.573976	0.834087
A0A1B0GW37	Nuclear factor 1;Nuclear factor 1 B-type	NFIB	ENMEPSPTGDFYPSPSSPAAGSRTWHERDQD	792	tr|A0A1B0GW37|A0A1B0GW37_HUMAN Nuclear factor 1 OS=Homo sapiens OX=9606 GN=NFIB PE=1 SV=1;tr|A0A1B0GU97|A0A1B0GU97_HUMAN Nuclear factor 1 OS=Homo sapiens OX=9606 GN=NFIB PE=1 SV=1;tr|U3KQE8|U3KQE8_HUMAN Nuclear factor 1 OS=Homo sapiens OX=9606 GN=NFIB PE=1	S	3	0.373044	-0.49995	-1.35237	0.544046	-0.562637	-1.18307	-0.855693	-0.83204
A0A1B0GW37	Nuclear factor 1;Nuclear factor 1 B-type	NFIB	NMEPSPTGDFYPSPSSPAAGSRTWHERDQDM	793	tr|A0A1B0GW37|A0A1B0GW37_HUMAN Nuclear factor 1 OS=Homo sapiens OX=9606 GN=NFIB PE=1 SV=1;tr|A0A1B0GU97|A0A1B0GU97_HUMAN Nuclear factor 1 OS=Homo sapiens OX=9606 GN=NFIB PE=1 SV=1;tr|U3KQE8|U3KQE8_HUMAN Nuclear factor 1 OS=Homo sapiens OX=9606 GN=NFIB PE=1	S	3	2.61012	0.145415	1.41853	1.36834	1.37486	1.50446	1.54093	1.55259
A0A1B0GUA8	Kinesin-like protein KIF13A	KIF13A	RLMYERELEQLRQQLSPDRQPQSSGPDRLAY	794	tr|A0A1B0GUA8|A0A1B0GUA8_HUMAN Kinesin family member 13A OS=Homo sapiens OX=9606 GN=KIF13A PE=1 SV=1;sp|Q9H1H9|KI13A_HUMAN Kinesin-like protein KIF13A OS=Homo sapiens OX=9606 GN=KIF13A PE=1 SV=2;tr|H0Y307|H0Y307_HUMAN Kinesin family member 13A (Fragment) O	S	3	1.25408	0.104914	0.115929	0.0729286	0.189993	0.233862	0.263247	0.196483
A0A1B0GUA8	Kinesin-like protein KIF13A	KIF13A	TVKEALSTKARHIRRSLSTPNVHNVSSSRPD	795	tr|A0A1B0GUA8|A0A1B0GUA8_HUMAN Kinesin family member 13A OS=Homo sapiens OX=9606 GN=KIF13A PE=1 SV=1;sp|Q9H1H9|KI13A_HUMAN Kinesin-like protein KIF13A OS=Homo sapiens OX=9606 GN=KIF13A PE=1 SV=2;tr|H0Y9Z7|H0Y9Z7_HUMAN Kinesin family member 13A (Fragment) O	S	4	0.242209	-0.244385	-1.15053	-1.29152	-0.036064	-1.02706	-1.05884	-1.12536
A0A1B0GUA8	Kinesin-like protein KIF13A	KIF13A	KEALSTKARHIRRSLSTPNVHNVSSSRPDLS	796	tr|A0A1B0GUA8|A0A1B0GUA8_HUMAN Kinesin family member 13A OS=Homo sapiens OX=9606 GN=KIF13A PE=1 SV=1;sp|Q9H1H9|KI13A_HUMAN Kinesin-like protein KIF13A OS=Homo sapiens OX=9606 GN=KIF13A PE=1 SV=2;tr|H0Y9Z7|H0Y9Z7_HUMAN Kinesin family member 13A (Fragment) O	S	3	0.352278	0.123623	0.717097	1.14924	1.15524	1.15486	1.10322	1.13435
A0A1B0GUA8	Kinesin-like protein KIF13A	KIF13A	HIRRSLSTPNVHNVSSSRPDLSGFDEDDKGW	797	tr|A0A1B0GUA8|A0A1B0GUA8_HUMAN Kinesin family member 13A OS=Homo sapiens OX=9606 GN=KIF13A PE=1 SV=1;sp|Q9H1H9|KI13A_HUMAN Kinesin-like protein KIF13A OS=Homo sapiens OX=9606 GN=KIF13A PE=1 SV=2;tr|H0Y9Z7|H0Y9Z7_HUMAN Kinesin family member 13A (Fragment) O	S	4	NaN	0	-1.12754	-1.05028	-1.06964	-1.18214	-0.75909	-0.917729
A0A1B0GUA8	Kinesin-like protein KIF13A	KIF13A	IRRSLSTPNVHNVSSSRPDLSGFDEDDKGWP	798	tr|A0A1B0GUA8|A0A1B0GUA8_HUMAN Kinesin family member 13A OS=Homo sapiens OX=9606 GN=KIF13A PE=1 SV=1;sp|Q9H1H9|KI13A_HUMAN Kinesin-like protein KIF13A OS=Homo sapiens OX=9606 GN=KIF13A PE=1 SV=2;tr|H0Y9Z7|H0Y9Z7_HUMAN Kinesin family member 13A (Fragment) O	S	3	0.919881	-1.40345	0.717097	0.743131	0.836759	0.763039	-1.11933	-1.55707
A0A1B0GUA8	Kinesin-like protein KIF13A	KIF13A	STPNVHNVSSSRPDLSGFDEDDKGWPENQLD	799	tr|A0A1B0GUA8|A0A1B0GUA8_HUMAN Kinesin family member 13A OS=Homo sapiens OX=9606 GN=KIF13A PE=1 SV=1;sp|Q9H1H9|KI13A_HUMAN Kinesin-like protein KIF13A OS=Homo sapiens OX=9606 GN=KIF13A PE=1 SV=2;tr|H0Y9Z7|H0Y9Z7_HUMAN Kinesin family member 13A (Fragment) O	S	4	NaN	0	-1.16188	-1.16302	-1.01776	-0.919777	-1.3378	-1.35404
A0A1B0GUA8	Kinesin-like protein KIF13A	KIF13A	QSIPEKNSKSLCRTGSCSELDACPSKISQPA	800	tr|A0A1B0GUA8|A0A1B0GUA8_HUMAN Kinesin family member 13A OS=Homo sapiens OX=9606 GN=KIF13A PE=1 SV=1;sp|Q9H1H9|KI13A_HUMAN Kinesin-like protein KIF13A OS=Homo sapiens OX=9606 GN=KIF13A PE=1 SV=2;tr|H0Y9Z7|H0Y9Z7_HUMAN Kinesin family member 13A (Fragment) O	S	2	0.374193	0.090797	-0.128288	0.173335	0.0161952	0.0421865	0.214323	0.0771239
A0A1B0GUI1	Ral GTPase-activating protein subunit alpha-1	RALGAPA1	DDAQILPRSTRVRHFSQSEETGNEVFGALNE	801	tr|A0A1B0GUI1|A0A1B0GUI1_HUMAN Ral GTPase activating protein catalytic subunit alpha 1 OS=Homo sapiens OX=9606 GN=RALGAPA1 PE=1 SV=1;tr|A0A7P0TAR5|A0A7P0TAR5_HUMAN Ral GTPase activating protein catalytic subunit alpha 1 OS=Homo sapiens OX=9606 GN=RALGAPA1	S	3	1.0096	-0.482385	-0.715783	-0.636141	-0.100781	-1.0004	-0.754575	-1.14488
A0A1B0GUI1	Ral GTPase-activating protein subunit alpha-1	RALGAPA1	AQILPRSTRVRHFSQSEETGNEVFGALNEEQ	802	tr|A0A1B0GUI1|A0A1B0GUI1_HUMAN Ral GTPase activating protein catalytic subunit alpha 1 OS=Homo sapiens OX=9606 GN=RALGAPA1 PE=1 SV=1;tr|A0A7P0TAR5|A0A7P0TAR5_HUMAN Ral GTPase activating protein catalytic subunit alpha 1 OS=Homo sapiens OX=9606 GN=RALGAPA1	S	3	0.219524	0.277916	-0.621465	-1.40062	-1.22981	-0.860489	-0.0305493	-1.52711
A0A1B0GUI1	Ral GTPase-activating protein subunit alpha-1	RALGAPA1	ERLRSGNASTMTRRGSSPGSLEIPKDLPDIL	803	tr|A0A1B0GUI1|A0A1B0GUI1_HUMAN Ral GTPase activating protein catalytic subunit alpha 1 OS=Homo sapiens OX=9606 GN=RALGAPA1 PE=1 SV=1;tr|A0A7P0TAR5|A0A7P0TAR5_HUMAN Ral GTPase activating protein catalytic subunit alpha 1 OS=Homo sapiens OX=9606 GN=RALGAPA1	S	2	0.318518	0.0385526	0.359907	0.443459	0.452063	0.404972	0.4306	0.535515
A0A1B0GUI1	Ral GTPase-activating protein subunit alpha-1	RALGAPA1	RLRSGNASTMTRRGSSPGSLEIPKDLPDILN	804	tr|A0A1B0GUI1|A0A1B0GUI1_HUMAN Ral GTPase activating protein catalytic subunit alpha 1 OS=Homo sapiens OX=9606 GN=RALGAPA1 PE=1 SV=1;tr|A0A7P0TAR5|A0A7P0TAR5_HUMAN Ral GTPase activating protein catalytic subunit alpha 1 OS=Homo sapiens OX=9606 GN=RALGAPA1	S	2	0.161843	0.0245128	0.289564	0.354569	0.345933	0.287591	0.316511	0.459503
A0A1B0GUI1			APSLQSSTEASSITRSTESHITDTHSRESSL	805	tr|A0A1B0GUI1|A0A1B0GUI1_HUMAN Ral GTPase activating protein catalytic subunit alpha 1 OS=Homo sapiens OX=9606 GN=RALGAPA1 PE=1 SV=1;tr|A0A7P0TAR5|A0A7P0TAR5_HUMAN Ral GTPase activating protein catalytic subunit alpha 1 OS=Homo sapiens OX=9606 GN=RALGAPA1	S	3	0.255926	0.245272	-0.370485	-1.24904	-1.65887	-0.796782	-0.88339	-0.862408
O60315	Zinc finger E-box-binding homeobox 2	ZEB2	LMNRAYLQSITPQGYSDSEERESMPRDGESE	806	sp|O60315|ZEB2_HUMAN Zinc finger E-box-binding homeobox 2 OS=Homo sapiens OX=9606 GN=ZEB2 PE=1 SV=1;tr|A0A1B0GV02|A0A1B0GV02_HUMAN Zinc finger E-box binding homeobox 2 OS=Homo sapiens OX=9606 GN=ZEB2 PE=1 SV=1;tr|A0JP08|A0JP08_HUMAN Zinc finger E-box bindi	S	3	0.617163	-0.16124	0.921424	0.58962	0.927063	0.590939	0.717	0.646447
O60315	Zinc finger E-box-binding homeobox 2	ZEB2	NRAYLQSITPQGYSDSEERESMPRDGESEKE	807	sp|O60315|ZEB2_HUMAN Zinc finger E-box-binding homeobox 2 OS=Homo sapiens OX=9606 GN=ZEB2 PE=1 SV=1;tr|A0A1B0GV02|A0A1B0GV02_HUMAN Zinc finger E-box binding homeobox 2 OS=Homo sapiens OX=9606 GN=ZEB2 PE=1 SV=1;tr|A0JP08|A0JP08_HUMAN Zinc finger E-box bindi	S	3	0.53005	-0.180523	0.740332	0.241537	0.461696	0.219026	0.341308	0.341661
O60315	Zinc finger E-box-binding homeobox 2	ZEB2	QSITPQGYSDSEERESMPRDGESEKEHEKEG	808	sp|O60315|ZEB2_HUMAN Zinc finger E-box-binding homeobox 2 OS=Homo sapiens OX=9606 GN=ZEB2 PE=1 SV=1;tr|A0A1B0GV02|A0A1B0GV02_HUMAN Zinc finger E-box binding homeobox 2 OS=Homo sapiens OX=9606 GN=ZEB2 PE=1 SV=1;tr|A0JP08|A0JP08_HUMAN Zinc finger E-box bindi	S	3	4.1858	-1.48448	0.356753	0.241537	0.461696	-1.24553	-1.08371	-1.0642
O60315	Zinc finger E-box-binding homeobox 2	ZEB2	YSDSEERESMPRDGESEKEHEKEGEDGYGKL	809	sp|O60315|ZEB2_HUMAN Zinc finger E-box-binding homeobox 2 OS=Homo sapiens OX=9606 GN=ZEB2 PE=1 SV=1;tr|A0A1B0GV02|A0A1B0GV02_HUMAN Zinc finger E-box binding homeobox 2 OS=Homo sapiens OX=9606 GN=ZEB2 PE=1 SV=1;tr|A0JP08|A0JP08_HUMAN Zinc finger E-box bindi	S	3	1.4154	-1.09876	0.356753	-0.652799	0.461696	-1.15895	-1.04369	-0.927989
O60315	Zinc finger E-box-binding homeobox 2	ZEB2	APNSNPPTKDSLLPRSPVKPMDSITSPSIAE	810	sp|O60315|ZEB2_HUMAN Zinc finger E-box-binding homeobox 2 OS=Homo sapiens OX=9606 GN=ZEB2 PE=1 SV=1;tr|A0A1B0GV02|A0A1B0GV02_HUMAN Zinc finger E-box binding homeobox 2 OS=Homo sapiens OX=9606 GN=ZEB2 PE=1 SV=1;tr|A0JP08|A0JP08_HUMAN Zinc finger E-box bindi	S	2	0.102689	0.0259287	-0.6292	-0.437622	-0.405288	-0.40471	-0.40885	-0.580762
O60315	Zinc finger E-box-binding homeobox 2	ZEB2	PSHFTNIKPVEKLDHSRSNTPSPLNLSSTSS	811	sp|O60315|ZEB2_HUMAN Zinc finger E-box-binding homeobox 2 OS=Homo sapiens OX=9606 GN=ZEB2 PE=1 SV=1;tr|A0A1B0GV02|A0A1B0GV02_HUMAN Zinc finger E-box binding homeobox 2 OS=Homo sapiens OX=9606 GN=ZEB2 PE=1 SV=1;tr|A0JP08|A0JP08_HUMAN Zinc finger E-box bindi	S	3	0.593764	-1.09452	1.00664	1.20032	1.28052	0.857508	-1.5717	0.918128
O60315	Zinc finger E-box-binding homeobox 2	ZEB2	HFTNIKPVEKLDHSRSNTPSPLNLSSTSSKN	812	sp|O60315|ZEB2_HUMAN Zinc finger E-box-binding homeobox 2 OS=Homo sapiens OX=9606 GN=ZEB2 PE=1 SV=1;tr|A0A1B0GV02|A0A1B0GV02_HUMAN Zinc finger E-box binding homeobox 2 OS=Homo sapiens OX=9606 GN=ZEB2 PE=1 SV=1;tr|A0JP08|A0JP08_HUMAN Zinc finger E-box bindi	S	3	0.554344	0.315508	1.07208	0.430354	0.527365	0.692371	1.20289	1.08107
O60315	Zinc finger E-box-binding homeobox 2	ZEB2	IKPVEKLDHSRSNTPSPLNLSSTSSKNSHSS	813	sp|O60315|ZEB2_HUMAN Zinc finger E-box-binding homeobox 2 OS=Homo sapiens OX=9606 GN=ZEB2 PE=1 SV=1;tr|A0A1B0GV02|A0A1B0GV02_HUMAN Zinc finger E-box binding homeobox 2 OS=Homo sapiens OX=9606 GN=ZEB2 PE=1 SV=1;tr|A0JP08|A0JP08_HUMAN Zinc finger E-box bindi	S	2	0.398771	0.0365972	1.3369	1.25552	1.30786	1.30581	1.30624	1.39802
O60315	Zinc finger E-box-binding homeobox 2	ZEB2	IAEDDGIANPLDQETSPASVPNHESSPHVSQ	814	sp|O60315|ZEB2_HUMAN Zinc finger E-box-binding homeobox 2 OS=Homo sapiens OX=9606 GN=ZEB2 PE=1 SV=1;tr|A0A1B0GV02|A0A1B0GV02_HUMAN Zinc finger E-box binding homeobox 2 OS=Homo sapiens OX=9606 GN=ZEB2 PE=1 SV=1;tr|A0JP08|A0JP08_HUMAN Zinc finger E-box bindi	S	4	0.386281	-0.552176	0.400366	0.920751	0.482524	0.833169	-1.08304	0.396987
O60315	Zinc finger E-box-binding homeobox 2	ZEB2	DDGIANPLDQETSPASVPNHESSPHVSQALL	815	sp|O60315|ZEB2_HUMAN Zinc finger E-box-binding homeobox 2 OS=Homo sapiens OX=9606 GN=ZEB2 PE=1 SV=1;tr|A0A1B0GV02|A0A1B0GV02_HUMAN Zinc finger E-box binding homeobox 2 OS=Homo sapiens OX=9606 GN=ZEB2 PE=1 SV=1;tr|A0JP08|A0JP08_HUMAN Zinc finger E-box bindi	S	4	0.226738	-0.0434005	0.259893	0.434913	0.491959	0.348333	0.400896	0.307334
O60315	Zinc finger E-box-binding homeobox 2	ZEB2	PLDQETSPASVPNHESSPHVSQALLPREEEE	816	sp|O60315|ZEB2_HUMAN Zinc finger E-box-binding homeobox 2 OS=Homo sapiens OX=9606 GN=ZEB2 PE=1 SV=1;tr|A0A1B0GV02|A0A1B0GV02_HUMAN Zinc finger E-box binding homeobox 2 OS=Homo sapiens OX=9606 GN=ZEB2 PE=1 SV=1;tr|A0JP08|A0JP08_HUMAN Zinc finger E-box bindi	S	4	0.541097	-0.18467	0.741563	0.920751	0.912928	0.833169	0.791074	0.396987
O60315	Zinc finger E-box-binding homeobox 2	ZEB2	LDQETSPASVPNHESSPHVSQALLPREEEED	817	sp|O60315|ZEB2_HUMAN Zinc finger E-box-binding homeobox 2 OS=Homo sapiens OX=9606 GN=ZEB2 PE=1 SV=1;tr|A0A1B0GV02|A0A1B0GV02_HUMAN Zinc finger E-box binding homeobox 2 OS=Homo sapiens OX=9606 GN=ZEB2 PE=1 SV=1;tr|A0JP08|A0JP08_HUMAN Zinc finger E-box bindi	S	4	0.412253	0.264507	-1.13763	-0.807561	-1.05334	-0.907579	-0.234722	-1.0627
O60315	Zinc finger E-box-binding homeobox 2	ZEB2	RRKNVVNYDNVVDTGSETDEEDKLHIAEDDG	818	sp|O60315|ZEB2_HUMAN Zinc finger E-box-binding homeobox 2 OS=Homo sapiens OX=9606 GN=ZEB2 PE=1 SV=1;tr|A0A1B0GV02|A0A1B0GV02_HUMAN Zinc finger E-box binding homeobox 2 OS=Homo sapiens OX=9606 GN=ZEB2 PE=1 SV=1;tr|A0JP08|A0JP08_HUMAN Zinc finger E-box bindi	S	2	0.767838	0.201484	1.13555	0.898104	0.737982	1.10331	1.19473	1.07805
O60315	Zinc finger E-box-binding homeobox 2	ZEB2	LISVNGRMRNNIKTGSSPNSVSSSPTNSAIT	819	sp|O60315|ZEB2_HUMAN Zinc finger E-box-binding homeobox 2 OS=Homo sapiens OX=9606 GN=ZEB2 PE=1 SV=1;tr|A0A1B0GV02|A0A1B0GV02_HUMAN Zinc finger E-box binding homeobox 2 OS=Homo sapiens OX=9606 GN=ZEB2 PE=1 SV=1;tr|A0JP08|A0JP08_HUMAN Zinc finger E-box bindi	S	3	NaN	0	-0.958219	-1.21593	-1.01789	-0.876857	-1.06284	-0.95104
O60315	Zinc finger E-box-binding homeobox 2	ZEB2	ISVNGRMRNNIKTGSSPNSVSSSPTNSAITQ	820	sp|O60315|ZEB2_HUMAN Zinc finger E-box-binding homeobox 2 OS=Homo sapiens OX=9606 GN=ZEB2 PE=1 SV=1;tr|A0A1B0GV02|A0A1B0GV02_HUMAN Zinc finger E-box binding homeobox 2 OS=Homo sapiens OX=9606 GN=ZEB2 PE=1 SV=1;tr|A0JP08|A0JP08_HUMAN Zinc finger E-box bindi	S	2	0.476447	0.585867	0.618641	-1.08729	0.363044	0.528019	0.477143	0.646836
O60315	Zinc finger E-box-binding homeobox 2	ZEB2	NGRMRNNIKTGSSPNSVSSSPTNSAITQLRN	821	sp|O60315|ZEB2_HUMAN Zinc finger E-box-binding homeobox 2 OS=Homo sapiens OX=9606 GN=ZEB2 PE=1 SV=1;tr|A0A1B0GV02|A0A1B0GV02_HUMAN Zinc finger E-box binding homeobox 2 OS=Homo sapiens OX=9606 GN=ZEB2 PE=1 SV=1;tr|A0JP08|A0JP08_HUMAN Zinc finger E-box bindi	S	3	0.666396	-0.171322	0.481438	0.216452	0.104343	0.0310226	0.119068	0.138176
O60315	Zinc finger E-box-binding homeobox 2	ZEB2	RMRNNIKTGSSPNSVSSSPTNSAITQLRNKL	822	sp|O60315|ZEB2_HUMAN Zinc finger E-box-binding homeobox 2 OS=Homo sapiens OX=9606 GN=ZEB2 PE=1 SV=1;tr|A0A1B0GV02|A0A1B0GV02_HUMAN Zinc finger E-box binding homeobox 2 OS=Homo sapiens OX=9606 GN=ZEB2 PE=1 SV=1;tr|A0JP08|A0JP08_HUMAN Zinc finger E-box bindi	S	3	NaN	0	-1.03571	-1.27538	-0.826318	-1.44214	-1.15517	-1.07826
O60315	Zinc finger E-box-binding homeobox 2	ZEB2	MRNNIKTGSSPNSVSSSPTNSAITQLRNKLE	823	sp|O60315|ZEB2_HUMAN Zinc finger E-box-binding homeobox 2 OS=Homo sapiens OX=9606 GN=ZEB2 PE=1 SV=1;tr|A0A1B0GV02|A0A1B0GV02_HUMAN Zinc finger E-box binding homeobox 2 OS=Homo sapiens OX=9606 GN=ZEB2 PE=1 SV=1;tr|A0JP08|A0JP08_HUMAN Zinc finger E-box bindi	S	2	0.00516298	-0.0068116	-0.880476	-0.318751	-1.5688	-0.466706	-1.25	-1.07176
O60315	Zinc finger E-box-binding homeobox 2	ZEB2	RNNIKTGSSPNSVSSSPTNSAITQLRNKLEN	824	sp|O60315|ZEB2_HUMAN Zinc finger E-box-binding homeobox 2 OS=Homo sapiens OX=9606 GN=ZEB2 PE=1 SV=1;tr|A0A1B0GV02|A0A1B0GV02_HUMAN Zinc finger E-box binding homeobox 2 OS=Homo sapiens OX=9606 GN=ZEB2 PE=1 SV=1;tr|A0JP08|A0JP08_HUMAN Zinc finger E-box bindi	S	2	0.0943905	-0.0243029	0.961303	0.782464	0.672902	0.743993	0.743822	0.855946
O60315	Zinc finger E-box-binding homeobox 2	ZEB2	EFVKEWFEQRKVYQYSNSRSPSLERSSKPLA	825	sp|O60315|ZEB2_HUMAN Zinc finger E-box-binding homeobox 2 OS=Homo sapiens OX=9606 GN=ZEB2 PE=1 SV=1;tr|A0A1B0GV02|A0A1B0GV02_HUMAN Zinc finger E-box binding homeobox 2 OS=Homo sapiens OX=9606 GN=ZEB2 PE=1 SV=1;tr|A0JP08|A0JP08_HUMAN Zinc finger E-box bindi	S	2	0.0768948	-0.139972	-0.823308	0.80172	0.705089	0.481516	0.42381	-0.641741
O60315	Zinc finger E-box-binding homeobox 2	ZEB2	VKEWFEQRKVYQYSNSRSPSLERSSKPLAPN	826	sp|O60315|ZEB2_HUMAN Zinc finger E-box-binding homeobox 2 OS=Homo sapiens OX=9606 GN=ZEB2 PE=1 SV=1;tr|A0A1B0GV02|A0A1B0GV02_HUMAN Zinc finger E-box binding homeobox 2 OS=Homo sapiens OX=9606 GN=ZEB2 PE=1 SV=1;tr|A0JP08|A0JP08_HUMAN Zinc finger E-box bindi	S	2	0.449298	0.543759	-1.59135	-0.018371	-1.26588	-0.175204	-0.249542	-0.819576
O60315	Zinc finger E-box-binding homeobox 2	ZEB2	EWFEQRKVYQYSNSRSPSLERSSKPLAPNSN	827	sp|O60315|ZEB2_HUMAN Zinc finger E-box-binding homeobox 2 OS=Homo sapiens OX=9606 GN=ZEB2 PE=1 SV=1;tr|A0A1B0GV02|A0A1B0GV02_HUMAN Zinc finger E-box binding homeobox 2 OS=Homo sapiens OX=9606 GN=ZEB2 PE=1 SV=1;tr|A0JP08|A0JP08_HUMAN Zinc finger E-box bindi	S	2	1.25037	-0.307512	0.0277873	0.317809	-0.0568283	-0.175204	-0.249542	-0.209022
O60315	Zinc finger E-box-binding homeobox 2	ZEB2	FEQRKVYQYSNSRSPSLERSSKPLAPNSNPP	828	sp|O60315|ZEB2_HUMAN Zinc finger E-box-binding homeobox 2 OS=Homo sapiens OX=9606 GN=ZEB2 PE=1 SV=1;tr|A0A1B0GV02|A0A1B0GV02_HUMAN Zinc finger E-box binding homeobox 2 OS=Homo sapiens OX=9606 GN=ZEB2 PE=1 SV=1;tr|A0JP08|A0JP08_HUMAN Zinc finger E-box bindi	S	2	1.25037	-0.307512	0.0277873	0.317809	-0.0568283	-0.175204	-0.249542	-0.209022
A0A1B0GV28			______________MSSLVKEDLEKKLFKPL	829	tr|A0A1B0GV28|A0A1B0GV28_HUMAN Exocyst complex component 1 like OS=Homo sapiens OX=9606 GN=EXOC1L PE=4 SV=1;sp|A0A1B0GW35|EXC1L_HUMAN Exocyst complex component 1-like OS=Homo sapiens OX=9606 GN=EXOC1L PE=2 SV=1	S	3	0.619184	-0.416781	-0.658499	-1.43101	-0.593598	-1.18619	-1.15968	-1.58758
A0A1B0GV28			_____________MSSLVKEDLEKKLFKPLS	830	tr|A0A1B0GV28|A0A1B0GV28_HUMAN Exocyst complex component 1 like OS=Homo sapiens OX=9606 GN=EXOC1L PE=4 SV=1;sp|A0A1B0GW35|EXC1L_HUMAN Exocyst complex component 1-like OS=Homo sapiens OX=9606 GN=EXOC1L PE=2 SV=1	S	3	0.328008	-0.156869	-1.05041	-1.43101	-0.981418	-1.18619	-1.15968	-1.58758
A0A1B0GV48	Zinc finger and BTB domain-containing protein 38	ZBTB38	QERSPQPAAVLTRSKSPNNEGDVHFSREDEN	831	tr|A0A1B0GV48|A0A1B0GV48_HUMAN Zinc finger and BTB domain containing 38 (Fragment) OS=Homo sapiens OX=9606 GN=ZBTB38 PE=1 SV=1;tr|D6RBC4|D6RBC4_HUMAN Zinc finger and BTB domain containing 38 (Fragment) OS=Homo sapiens OX=9606 GN=ZBTB38 PE=1 SV=1;sp|Q8NAP3|	S	3	1.97951	0.577186	-1.03293	-1.10738	-1.16087	-0.677888	-0.283453	-0.608276
A0A1B0GV57	TGF-beta-activated kinase 1 and MAP3K7-binding protein 2	TAB2	HHPPKSRAIGNNSATSPRVVVTQPNTKYTFK	832	tr|A0A1B0GV57|A0A1B0GV57_HUMAN TGF-beta activated kinase 1 (MAP3K7) binding protein 2 OS=Homo sapiens OX=9606 GN=TAB2 PE=1 SV=1;tr|A0A8V8TQR7|A0A8V8TQR7_HUMAN TGF-beta activated kinase 1 (MAP3K7) binding protein 2 (Fragment) OS=Homo sapiens OX=9606 GN=TAB2	S	2	0.253436	-0.31167	-0.836047	0.218125	0.279332	-1.07419	-0.0274485	-0.17196
Q13286	Battenin	CLN3	____MGGCAGSRRRFSDSEGEETVPEPRLPL	833	sp|Q13286|CLN3_HUMAN Battenin OS=Homo sapiens OX=9606 GN=CLN3 PE=1 SV=1;tr|H3BR00|H3BR00_HUMAN Battenin OS=Homo sapiens OX=9606 GN=CLN3 PE=1 SV=1;tr|A0A1B0GWD3|A0A1B0GWD3_HUMAN Battenin OS=Homo sapiens OX=9606 PE=1 SV=1;tr|A0A1B0GV71|A0A1B0GV71_HUMAN Batte	S	3	0.451517	0.0630499	0.29167	0.309185	0.313883	0.388561	0.255719	0.459608
Q13286	Battenin	CLN3	__MGGCAGSRRRFSDSEGEETVPEPRLPLLD	834	sp|Q13286|CLN3_HUMAN Battenin OS=Homo sapiens OX=9606 GN=CLN3 PE=1 SV=1;tr|H3BR00|H3BR00_HUMAN Battenin OS=Homo sapiens OX=9606 GN=CLN3 PE=1 SV=1;tr|A0A1B0GWD3|A0A1B0GWD3_HUMAN Battenin OS=Homo sapiens OX=9606 PE=1 SV=1;tr|A0A1B0GV71|A0A1B0GV71_HUMAN Batte	S	3	0.0616585	-0.0161638	0.127424	0.128732	0.103434	0.108588	-0.0556509	0.258162
H3BQG7	F-box only protein 31	FBXO31	RRQQRRGPAETAAADSEPDTDPEEERIEASA	835	tr|H3BQG7|H3BQG7_HUMAN F-box protein 31 OS=Homo sapiens OX=9606 GN=FBXO31 PE=1 SV=1;tr|A0A1B0GV77|A0A1B0GV77_HUMAN F-box protein 31 OS=Homo sapiens OX=9606 GN=FBXO31 PE=1 SV=2;sp|Q5XUX0|FBX31_HUMAN F-box only protein 31 OS=Homo sapiens OX=9606 GN=FBXO31 PE	S	3	0.67553	-0.308831	-0.386054	-0.412526	-0.33874	-0.531617	-1.09714	-0.435058
E7EUR8	Protein FAM193A	FAM193A	PRLILTDSGSAPTFCSDDEDVAPLSAKFADI	836	tr|E7EUR8|E7EUR8_HUMAN Family with sequence similarity 193 member A (Fragment) OS=Homo sapiens OX=9606 GN=FAM193A PE=1 SV=1;tr|A0A1B0GVL4|A0A1B0GVL4_HUMAN Family with sequence similarity 193 member A OS=Homo sapiens OX=9606 GN=FAM193A PE=1 SV=1;sp|P78312|F	S	3	0.313284	-0.682187	0.759415	0.829072	-0.991104	-1.30728	-0.966955	0.825056
E7EUR8	Protein FAM193A	FAM193A	NIHNGSLEQTEEPETSSHSPSRHMNHSEPRP	837	tr|E7EUR8|E7EUR8_HUMAN Family with sequence similarity 193 member A (Fragment) OS=Homo sapiens OX=9606 GN=FAM193A PE=1 SV=1;tr|A0A1B0GVL4|A0A1B0GVL4_HUMAN Family with sequence similarity 193 member A OS=Homo sapiens OX=9606 GN=FAM193A PE=1 SV=1;sp|P78312|F	S	4	NaN	0	-1.21249	-1.18628	-1.36746	-0.717238	-1.11885	-0.721224
E7EUR8	Protein FAM193A	FAM193A	SLEQTEEPETSSHSPSRHMNHSEPRPGLGAD	838	tr|E7EUR8|E7EUR8_HUMAN Family with sequence similarity 193 member A (Fragment) OS=Homo sapiens OX=9606 GN=FAM193A PE=1 SV=1;tr|A0A1B0GVL4|A0A1B0GVL4_HUMAN Family with sequence similarity 193 member A OS=Homo sapiens OX=9606 GN=FAM193A PE=1 SV=1;sp|P78312|F	S	4	NaN	0	-1.37448	-1.10611	-1.27382	-1.02049	-1.01649	-0.710214
E7EUR8	Protein FAM193A	FAM193A	SKEDHRHSAPAAPRNSPTGLAPLPALSPAAL	839	tr|E7EUR8|E7EUR8_HUMAN Family with sequence similarity 193 member A (Fragment) OS=Homo sapiens OX=9606 GN=FAM193A PE=1 SV=1;tr|A0A1B0GVL4|A0A1B0GVL4_HUMAN Family with sequence similarity 193 member A OS=Homo sapiens OX=9606 GN=FAM193A PE=1 SV=1;sp|P78312|F	S	4	0.0228028	0.0173817	-1.12303	-0.516344	-0.670216	-0.599036	-0.551064	-1.10734
E7EUR8	Protein FAM193A	FAM193A	HIKDEKSNPTPMEPTSPGEHQQNSKLVLAES	840	tr|E7EUR8|E7EUR8_HUMAN Family with sequence similarity 193 member A (Fragment) OS=Homo sapiens OX=9606 GN=FAM193A PE=1 SV=1;tr|A0A1B0GVL4|A0A1B0GVL4_HUMAN Family with sequence similarity 193 member A OS=Homo sapiens OX=9606 GN=FAM193A PE=1 SV=1;sp|P78312|F	S	3	0.195662	0.170229	-1.09996	-0.328768	-1.23069	-0.882302	-0.356091	-0.910335
A0A1B0GW91	Transcription factor 4	TCF4	GLQGQSVSSGSSEIKSDDEGDENLQDTKSSE	841	tr|A0A1B0GW91|A0A1B0GW91_HUMAN Transcription factor 4 OS=Homo sapiens OX=9606 GN=TCF4 PE=1 SV=1;tr|A0A1B0GWD5|A0A1B0GWD5_HUMAN Transcription factor 4 OS=Homo sapiens OX=9606 GN=TCF4 PE=1 SV=1;tr|H3BTP3|H3BTP3_HUMAN Transcription factor 4 OS=Homo sapiens OX	S	3	0.494213	0.0399463	0.358357	0.3374	0.447656	0.431305	0.401087	0.43086
A0A1B0GW91	Transcription factor 4	TCF4	SLLPNQVPVPQLPVQSATSPDLNPPQDPYRG	842	tr|A0A1B0GW91|A0A1B0GW91_HUMAN Transcription factor 4 OS=Homo sapiens OX=9606 GN=TCF4 PE=1 SV=1;tr|A0A1B0GWD5|A0A1B0GWD5_HUMAN Transcription factor 4 OS=Homo sapiens OX=9606 GN=TCF4 PE=1 SV=1;tr|H3BTP3|H3BTP3_HUMAN Transcription factor 4 OS=Homo sapiens OX	S	4	NaN	0	-0.969165	-1.13077	-1.30674	-1.36185	-0.908186	-1.1166
A0A1B0GW91	Transcription factor 4	TCF4	PNQVPVPQLPVQSATSPDLNPPQDPYRGMPP	843	tr|A0A1B0GW91|A0A1B0GW91_HUMAN Transcription factor 4 OS=Homo sapiens OX=9606 GN=TCF4 PE=1 SV=1;tr|A0A1B0GWD5|A0A1B0GWD5_HUMAN Transcription factor 4 OS=Homo sapiens OX=9606 GN=TCF4 PE=1 SV=1;tr|H3BTP3|H3BTP3_HUMAN Transcription factor 4 OS=Homo sapiens OX	S	4	NaN	0	-1.37879	-0.885227	-1.47767	-1.43904	-1.207	-0.866896
A0A1B0GW91		TCF4	KKLDDDKKDIKSITRSRSSNNDDEDLTPEQK	844	tr|A0A1B0GW91|A0A1B0GW91_HUMAN Transcription factor 4 OS=Homo sapiens OX=9606 GN=TCF4 PE=1 SV=1;tr|A0A1B0GWD5|A0A1B0GWD5_HUMAN Transcription factor 4 OS=Homo sapiens OX=9606 GN=TCF4 PE=1 SV=1;tr|H3BTP3|H3BTP3_HUMAN Transcription factor 4 OS=Homo sapiens OX	S	3	NaN	0	-1.13539	-1.18527	-1.01996	-0.703172	-1.26588	-1.04431
A0A1B0GW91		TCF4	DDDKKDIKSITRSRSSNNDDEDLTPEQKAER	845	tr|A0A1B0GW91|A0A1B0GW91_HUMAN Transcription factor 4 OS=Homo sapiens OX=9606 GN=TCF4 PE=1 SV=1;tr|A0A1B0GWD5|A0A1B0GWD5_HUMAN Transcription factor 4 OS=Homo sapiens OX=9606 GN=TCF4 PE=1 SV=1;tr|H3BTP3|H3BTP3_HUMAN Transcription factor 4 OS=Homo sapiens OX	S	3	NaN	0	-0.840202	-1.08286	-1.28408	-0.544793	-1.3699	-1.08006
E9PEN0	Inhibitor of growth protein 5	ING5	DLARFEADLKDKMEGSDFESSGGRGLKSKSV	846	tr|E9PEN0|E9PEN0_HUMAN Inhibitor of growth family member 5 OS=Homo sapiens OX=9606 GN=ING5 PE=1 SV=1;tr|A0A1B0GW41|A0A1B0GW41_HUMAN Inhibitor of growth family member 5 OS=Homo sapiens OX=9606 GN=ING5 PE=1 SV=1;sp|Q8WYH8|ING5_HUMAN Inhibitor of growth prote	S	2	0.8904	0.090657	-0.337941	-0.441483	-0.351507	-0.248319	-0.355389	-0.255251
Q96ST2	Protein IWS1 homolog	IWS1	EGEEEKVAKRKAAVLSDSEDEEKASAKKSRV	847	sp|Q96ST2|IWS1_HUMAN Protein IWS1 homolog OS=Homo sapiens OX=9606 GN=IWS1 PE=1 SV=2;tr|A0A1B0GW95|A0A1B0GW95_HUMAN Interacts with SUPT6H, CTD assembly factor 1 OS=Homo sapiens OX=9606 GN=IWS1 PE=1 SV=2	S	2	0.458291	-0.0826915	2.24326	2.13208	2.0284	2.09405	2.10367	1.95795
Q96ST2	Protein IWS1 homolog	IWS1	EEEKVAKRKAAVLSDSEDEEKASAKKSRVVS	848	sp|Q96ST2|IWS1_HUMAN Protein IWS1 homolog OS=Homo sapiens OX=9606 GN=IWS1 PE=1 SV=2;tr|A0A1B0GW95|A0A1B0GW95_HUMAN Interacts with SUPT6H, CTD assembly factor 1 OS=Homo sapiens OX=9606 GN=IWS1 PE=1 SV=2	S	2	0.458291	-0.0826915	2.24326	2.13208	2.0284	2.09405	2.10367	1.95795
Q96ST2	Protein IWS1 homolog	IWS1	LEEEKGETQVKEAEDSDSDDNIKRGKHMDFL	849	sp|Q96ST2|IWS1_HUMAN Protein IWS1 homolog OS=Homo sapiens OX=9606 GN=IWS1 PE=1 SV=2;tr|A0A1B0GW95|A0A1B0GW95_HUMAN Interacts with SUPT6H, CTD assembly factor 1 OS=Homo sapiens OX=9606 GN=IWS1 PE=1 SV=2	S	2	1.05957	-0.220634	0.919634	1.04428	1.02396	0.601935	0.820731	0.903307
Q96ST2	Protein IWS1 homolog	IWS1	EEKGETQVKEAEDSDSDDNIKRGKHMDFLSD	850	sp|Q96ST2|IWS1_HUMAN Protein IWS1 homolog OS=Homo sapiens OX=9606 GN=IWS1 PE=1 SV=2;tr|A0A1B0GW95|A0A1B0GW95_HUMAN Interacts with SUPT6H, CTD assembly factor 1 OS=Homo sapiens OX=9606 GN=IWS1 PE=1 SV=2	S	2	0.959894	-0.196637	0.876922	1.00261	0.988823	0.601935	0.773197	0.903307
Q96ST2	Protein IWS1 homolog	IWS1	DSFHSDSHMDRKKFHSSDSEEEEHKKQKMDS	851	sp|Q96ST2|IWS1_HUMAN Protein IWS1 homolog OS=Homo sapiens OX=9606 GN=IWS1 PE=1 SV=2;tr|A0A1B0GW95|A0A1B0GW95_HUMAN Interacts with SUPT6H, CTD assembly factor 1 OS=Homo sapiens OX=9606 GN=IWS1 PE=1 SV=2	S	2	NaN	0	-0.964599	-1.2473	-0.572192	-0.711224	-1.10754	-0.821735
Q96ST2	Protein IWS1 homolog	IWS1	SFHSDSHMDRKKFHSSDSEEEEHKKQKMDSD	852	sp|Q96ST2|IWS1_HUMAN Protein IWS1 homolog OS=Homo sapiens OX=9606 GN=IWS1 PE=1 SV=2;tr|A0A1B0GW95|A0A1B0GW95_HUMAN Interacts with SUPT6H, CTD assembly factor 1 OS=Homo sapiens OX=9606 GN=IWS1 PE=1 SV=2	S	2	NaN	0	-1.24676	-1.22998	-1.55385	-1.25488	-0.723383	-0.857336
Q96ST2	Protein IWS1 homolog	IWS1	HSDSHMDRKKFHSSDSEEEEHKKQKMDSDED	853	sp|Q96ST2|IWS1_HUMAN Protein IWS1 homolog OS=Homo sapiens OX=9606 GN=IWS1 PE=1 SV=2;tr|A0A1B0GW95|A0A1B0GW95_HUMAN Interacts with SUPT6H, CTD assembly factor 1 OS=Homo sapiens OX=9606 GN=IWS1 PE=1 SV=2	S	2	NaN	0	-1.22045	-0.704798	-1.1037	-1.74956	-0.968279	-0.655983
Q96ST2	Protein IWS1 homolog	IWS1	SDRENKGEDTEMQNDSFHSDSHMDRKKFHSS	854	sp|Q96ST2|IWS1_HUMAN Protein IWS1 homolog OS=Homo sapiens OX=9606 GN=IWS1 PE=1 SV=2;tr|A0A1B0GW95|A0A1B0GW95_HUMAN Interacts with SUPT6H, CTD assembly factor 1 OS=Homo sapiens OX=9606 GN=IWS1 PE=1 SV=2	S	3	0.300345	-0.114669	-0.156432	-0.189711	0.0901492	-0.0228838	-0.447565	-0.129551
Q96ST2	Protein IWS1 homolog	IWS1	ENKGEDTEMQNDSFHSDSHMDRKKFHSSDSE	855	sp|Q96ST2|IWS1_HUMAN Protein IWS1 homolog OS=Homo sapiens OX=9606 GN=IWS1 PE=1 SV=2;tr|A0A1B0GW95|A0A1B0GW95_HUMAN Interacts with SUPT6H, CTD assembly factor 1 OS=Homo sapiens OX=9606 GN=IWS1 PE=1 SV=2	S	3	0.300345	-0.114669	-0.156432	-0.189711	0.0901492	-0.0228838	-0.447565	-0.129551
Q96ST2	Protein IWS1 homolog	IWS1	SDREDGLPKGHHVTDSENDEPLNLNASDSES	856	sp|Q96ST2|IWS1_HUMAN Protein IWS1 homolog OS=Homo sapiens OX=9606 GN=IWS1 PE=1 SV=2;tr|A0A1B0GW95|A0A1B0GW95_HUMAN Interacts with SUPT6H, CTD assembly factor 1 OS=Homo sapiens OX=9606 GN=IWS1 PE=1 SV=2;tr|B8ZZB6|B8ZZB6_HUMAN Interacts with SUPT6H, CTD asse	S	3	0.0996568	-0.027202	0.68722	0.55271	0.512252	0.459911	0.48987	0.720795
Q96ST2	Protein IWS1 homolog	IWS1	HVTDSENDEPLNLNASDSESEELHRQKDSDS	857	sp|Q96ST2|IWS1_HUMAN Protein IWS1 homolog OS=Homo sapiens OX=9606 GN=IWS1 PE=1 SV=2;tr|A0A1B0GW95|A0A1B0GW95_HUMAN Interacts with SUPT6H, CTD assembly factor 1 OS=Homo sapiens OX=9606 GN=IWS1 PE=1 SV=2;tr|B8ZZB6|B8ZZB6_HUMAN Interacts with SUPT6H, CTD asse	S	3	0.112102	0.0343297	0.805862	0.675324	0.512252	0.607844	0.648901	0.839683
Q96ST2	Protein IWS1 homolog	IWS1	TDSENDEPLNLNASDSESEELHRQKDSDSES	858	sp|Q96ST2|IWS1_HUMAN Protein IWS1 homolog OS=Homo sapiens OX=9606 GN=IWS1 PE=1 SV=2;tr|A0A1B0GW95|A0A1B0GW95_HUMAN Interacts with SUPT6H, CTD assembly factor 1 OS=Homo sapiens OX=9606 GN=IWS1 PE=1 SV=2;tr|B8ZZB6|B8ZZB6_HUMAN Interacts with SUPT6H, CTD asse	S	3	0.112102	0.0343297	0.805862	0.675324	0.512252	0.607844	0.648901	0.839683
Q96ST2	Protein IWS1 homolog	IWS1	SENDEPLNLNASDSESEELHRQKDSDSESEE	859	sp|Q96ST2|IWS1_HUMAN Protein IWS1 homolog OS=Homo sapiens OX=9606 GN=IWS1 PE=1 SV=2;tr|A0A1B0GW95|A0A1B0GW95_HUMAN Interacts with SUPT6H, CTD assembly factor 1 OS=Homo sapiens OX=9606 GN=IWS1 PE=1 SV=2;tr|B8ZZB6|B8ZZB6_HUMAN Interacts with SUPT6H, CTD asse	S	3	0.296306	0.451072	0.496027	-1.46357	0.00681741	0.021849	-0.121504	0.492145
Q96ST2	Protein IWS1 homolog	IWS1	RVSDSESEGPQKGPASDSETEDASRHKQKPE	860	sp|Q96ST2|IWS1_HUMAN Protein IWS1 homolog OS=Homo sapiens OX=9606 GN=IWS1 PE=1 SV=2;tr|A0A1B0GW95|A0A1B0GW95_HUMAN Interacts with SUPT6H, CTD assembly factor 1 OS=Homo sapiens OX=9606 GN=IWS1 PE=1 SV=2	S	2	0.398805	-0.0440432	1.38822	1.2913	1.29055	1.30593	1.3195	1.21251
Q96ST2	Protein IWS1 homolog	IWS1	SDSESEGPQKGPASDSETEDASRHKQKPESD	861	sp|Q96ST2|IWS1_HUMAN Protein IWS1 homolog OS=Homo sapiens OX=9606 GN=IWS1 PE=1 SV=2;tr|A0A1B0GW95|A0A1B0GW95_HUMAN Interacts with SUPT6H, CTD assembly factor 1 OS=Homo sapiens OX=9606 GN=IWS1 PE=1 SV=2	S	2	0.398805	-0.0440432	1.38822	1.2913	1.29055	1.30593	1.3195	1.21251
Q96ST2	Protein IWS1 homolog	IWS1	HASDSENEDVGKHPASDSEIEELQKSPASDS	862	sp|Q96ST2|IWS1_HUMAN Protein IWS1 homolog OS=Homo sapiens OX=9606 GN=IWS1 PE=1 SV=2;tr|A0A1B0GW95|A0A1B0GW95_HUMAN Interacts with SUPT6H, CTD assembly factor 1 OS=Homo sapiens OX=9606 GN=IWS1 PE=1 SV=2;tr|B8ZZB6|B8ZZB6_HUMAN Interacts with SUPT6H, CTD asse	S	3	0.643105	0.128969	0.13884	0.02211	-0.165524	0.122983	0.161329	0.0980212
Q96ST2	Protein IWS1 homolog	IWS1	SDSENEDVGKHPASDSEIEELQKSPASDSET	863	sp|Q96ST2|IWS1_HUMAN Protein IWS1 homolog OS=Homo sapiens OX=9606 GN=IWS1 PE=1 SV=2;tr|A0A1B0GW95|A0A1B0GW95_HUMAN Interacts with SUPT6H, CTD assembly factor 1 OS=Homo sapiens OX=9606 GN=IWS1 PE=1 SV=2;tr|B8ZZB6|B8ZZB6_HUMAN Interacts with SUPT6H, CTD asse	S	3	0.643105	0.128969	0.13884	0.02211	-0.165524	0.122983	0.161329	0.0980212
Q96ST2	Protein IWS1 homolog	IWS1	QVSDSESEEPPRHQASDSENEELPKPRISDS	864	sp|Q96ST2|IWS1_HUMAN Protein IWS1 homolog OS=Homo sapiens OX=9606 GN=IWS1 PE=1 SV=2;tr|A0A1B0GW95|A0A1B0GW95_HUMAN Interacts with SUPT6H, CTD assembly factor 1 OS=Homo sapiens OX=9606 GN=IWS1 PE=1 SV=2;tr|B8ZZB6|B8ZZB6_HUMAN Interacts with SUPT6H, CTD asse	S	2	0.536006	-0.104424	0.206651	0.202082	0.11568	-0.0266375	0.00725562	0.230522
Q96ST2	Protein IWS1 homolog	IWS1	SDSESEEPPRHQASDSENEELPKPRISDSES	865	sp|Q96ST2|IWS1_HUMAN Protein IWS1 homolog OS=Homo sapiens OX=9606 GN=IWS1 PE=1 SV=2;tr|A0A1B0GW95|A0A1B0GW95_HUMAN Interacts with SUPT6H, CTD assembly factor 1 OS=Homo sapiens OX=9606 GN=IWS1 PE=1 SV=2;tr|B8ZZB6|B8ZZB6_HUMAN Interacts with SUPT6H, CTD asse	S	2	0.536006	-0.104424	0.206651	0.202082	0.11568	-0.0266375	0.00725562	0.230522
Q96ST2	Protein IWS1 homolog	IWS1	QISDSESEEPPRHQASDSENEEPPKPRMSDS	866	sp|Q96ST2|IWS1_HUMAN Protein IWS1 homolog OS=Homo sapiens OX=9606 GN=IWS1 PE=1 SV=2;tr|A0A1B0GW95|A0A1B0GW95_HUMAN Interacts with SUPT6H, CTD assembly factor 1 OS=Homo sapiens OX=9606 GN=IWS1 PE=1 SV=2;tr|B8ZZB6|B8ZZB6_HUMAN Interacts with SUPT6H, CTD asse	S	3	1.08376	0.125182	0.159464	0.262983	0.229082	0.299818	0.295046	0.432211
Q96ST2	Protein IWS1 homolog	IWS1	SDSESEEPPRHQASDSENEEPPKPRMSDSES	867	sp|Q96ST2|IWS1_HUMAN Protein IWS1 homolog OS=Homo sapiens OX=9606 GN=IWS1 PE=1 SV=2;tr|A0A1B0GW95|A0A1B0GW95_HUMAN Interacts with SUPT6H, CTD assembly factor 1 OS=Homo sapiens OX=9606 GN=IWS1 PE=1 SV=2;tr|B8ZZB6|B8ZZB6_HUMAN Interacts with SUPT6H, CTD asse	S	3	1.08376	0.125182	0.159464	0.262983	0.229082	0.299818	0.295046	0.432211
Q96ST2	Protein IWS1 homolog	IWS1	QASDSENEELPKPRISDSESEDPPRHQASDS	868	sp|Q96ST2|IWS1_HUMAN Protein IWS1 homolog OS=Homo sapiens OX=9606 GN=IWS1 PE=1 SV=2;tr|A0A1B0GW95|A0A1B0GW95_HUMAN Interacts with SUPT6H, CTD assembly factor 1 OS=Homo sapiens OX=9606 GN=IWS1 PE=1 SV=2;tr|B8ZZB6|B8ZZB6_HUMAN Interacts with SUPT6H, CTD asse	S	2	1.39826	0.124981	0.994109	1.06342	1.07659	1.16913	1.113	1.22694
Q96ST2	Protein IWS1 homolog	IWS1	SDSENEELPKPRISDSESEDPPRHQASDSEN	869	sp|Q96ST2|IWS1_HUMAN Protein IWS1 homolog OS=Homo sapiens OX=9606 GN=IWS1 PE=1 SV=2;tr|A0A1B0GW95|A0A1B0GW95_HUMAN Interacts with SUPT6H, CTD assembly factor 1 OS=Homo sapiens OX=9606 GN=IWS1 PE=1 SV=2;tr|B8ZZB6|B8ZZB6_HUMAN Interacts with SUPT6H, CTD asse	S	2	1.39826	0.124981	0.994109	1.06342	1.07659	1.16913	1.113	1.22694
Q96ST2	Protein IWS1 homolog	IWS1	SENEELPKPRISDSESEDPPRHQASDSENEE	870	sp|Q96ST2|IWS1_HUMAN Protein IWS1 homolog OS=Homo sapiens OX=9606 GN=IWS1 PE=1 SV=2;tr|A0A1B0GW95|A0A1B0GW95_HUMAN Interacts with SUPT6H, CTD assembly factor 1 OS=Homo sapiens OX=9606 GN=IWS1 PE=1 SV=2;tr|B8ZZB6|B8ZZB6_HUMAN Interacts with SUPT6H, CTD asse	S	4	0.90012	1.02324	-1.09281	-0.757145	0.599518	0.615576	0.400398	0.803294
Q96ST2	Protein IWS1 homolog	IWS1	RISDSESEDPPRHQASDSENEELPKPRISDS	871	sp|Q96ST2|IWS1_HUMAN Protein IWS1 homolog OS=Homo sapiens OX=9606 GN=IWS1 PE=1 SV=2;tr|A0A1B0GW95|A0A1B0GW95_HUMAN Interacts with SUPT6H, CTD assembly factor 1 OS=Homo sapiens OX=9606 GN=IWS1 PE=1 SV=2;tr|B8ZZB6|B8ZZB6_HUMAN Interacts with SUPT6H, CTD asse	S	4	0.999441	0.120744	0.799613	0.89196	0.929216	0.995541	0.921763	1.06572
Q96ST2	Protein IWS1 homolog	IWS1	SDSESEDPPRHQASDSENEELPKPRISDSES	872	sp|Q96ST2|IWS1_HUMAN Protein IWS1 homolog OS=Homo sapiens OX=9606 GN=IWS1 PE=1 SV=2;tr|A0A1B0GW95|A0A1B0GW95_HUMAN Interacts with SUPT6H, CTD assembly factor 1 OS=Homo sapiens OX=9606 GN=IWS1 PE=1 SV=2;tr|B8ZZB6|B8ZZB6_HUMAN Interacts with SUPT6H, CTD asse	S	3	0.999441	0.120744	0.799613	0.89196	0.929216	0.995541	0.921763	1.06572
Q96ST2	Protein IWS1 homolog	IWS1	QASDSENEELPKPRISDSESEDPPRNQASDS	873	sp|Q96ST2|IWS1_HUMAN Protein IWS1 homolog OS=Homo sapiens OX=9606 GN=IWS1 PE=1 SV=2;tr|A0A1B0GW95|A0A1B0GW95_HUMAN Interacts with SUPT6H, CTD assembly factor 1 OS=Homo sapiens OX=9606 GN=IWS1 PE=1 SV=2	S	3	0.660732	-0.444152	0.202342	0.424347	0.458149	-0.669151	0.183529	0.238003
Q96ST2	Protein IWS1 homolog	IWS1	SDSENEELPKPRISDSESEDPPRNQASDSEN	874	sp|Q96ST2|IWS1_HUMAN Protein IWS1 homolog OS=Homo sapiens OX=9606 GN=IWS1 PE=1 SV=2;tr|A0A1B0GW95|A0A1B0GW95_HUMAN Interacts with SUPT6H, CTD assembly factor 1 OS=Homo sapiens OX=9606 GN=IWS1 PE=1 SV=2	S	3	0.620801	-0.513894	0.202342	0.424347	0.458149	-0.878377	0.183529	0.238003
Q96ST2	Protein IWS1 homolog	IWS1	SENEELPKPRISDSESEDPPRNQASDSENEE	875	sp|Q96ST2|IWS1_HUMAN Protein IWS1 homolog OS=Homo sapiens OX=9606 GN=IWS1 PE=1 SV=2;tr|A0A1B0GW95|A0A1B0GW95_HUMAN Interacts with SUPT6H, CTD assembly factor 1 OS=Homo sapiens OX=9606 GN=IWS1 PE=1 SV=2	S	3	NaN	0	-1.11425	-0.882609	-0.852065	-0.93933	-0.74536	-1.5797
Q96ST2	Protein IWS1 homolog	IWS1	RISDSESEDPPRNQASDSENEELPKPRVSDS	876	sp|Q96ST2|IWS1_HUMAN Protein IWS1 homolog OS=Homo sapiens OX=9606 GN=IWS1 PE=1 SV=2;tr|A0A1B0GW95|A0A1B0GW95_HUMAN Interacts with SUPT6H, CTD assembly factor 1 OS=Homo sapiens OX=9606 GN=IWS1 PE=1 SV=2	S	3	0.485756	0.20435	-0.104624	0.471811	0.326675	0.463679	0.321492	0.521741
Q96ST2	Protein IWS1 homolog	IWS1	SDSESEDPPRNQASDSENEELPKPRVSDSES	877	sp|Q96ST2|IWS1_HUMAN Protein IWS1 homolog OS=Homo sapiens OX=9606 GN=IWS1 PE=1 SV=2;tr|A0A1B0GW95|A0A1B0GW95_HUMAN Interacts with SUPT6H, CTD assembly factor 1 OS=Homo sapiens OX=9606 GN=IWS1 PE=1 SV=2	S	3	0.485756	0.20435	-0.104624	0.471811	0.326675	0.463679	0.321492	0.521741
Q96ST2	Protein IWS1 homolog	IWS1	SSDSEEEEHKKQKMDSDEDEKEGEEEKVAKR	878	sp|Q96ST2|IWS1_HUMAN Protein IWS1 homolog OS=Homo sapiens OX=9606 GN=IWS1 PE=1 SV=2;tr|A0A1B0GW95|A0A1B0GW95_HUMAN Interacts with SUPT6H, CTD assembly factor 1 OS=Homo sapiens OX=9606 GN=IWS1 PE=1 SV=2	S	2	NaN	0	-1.02166	-0.333332	-1.04951	-1.01544	-0.998292	-0.95998
Q96ST2	Protein IWS1 homolog	IWS1	QASDSENEEPPKPRMSDSESEELPKPQVSDS	879	sp|Q96ST2|IWS1_HUMAN Protein IWS1 homolog OS=Homo sapiens OX=9606 GN=IWS1 PE=1 SV=2;tr|A0A1B0GW95|A0A1B0GW95_HUMAN Interacts with SUPT6H, CTD assembly factor 1 OS=Homo sapiens OX=9606 GN=IWS1 PE=1 SV=2;tr|B8ZZB6|B8ZZB6_HUMAN Interacts with SUPT6H, CTD asse	S	3	0.529044	-0.317885	-0.575505	-0.46731	-1.08177	-1.32952	-0.691921	-1.0568
Q96ST2	Protein IWS1 homolog	IWS1	SDSENEEPPKPRMSDSESEELPKPQVSDSES	880	sp|Q96ST2|IWS1_HUMAN Protein IWS1 homolog OS=Homo sapiens OX=9606 GN=IWS1 PE=1 SV=2;tr|A0A1B0GW95|A0A1B0GW95_HUMAN Interacts with SUPT6H, CTD assembly factor 1 OS=Homo sapiens OX=9606 GN=IWS1 PE=1 SV=2;tr|B8ZZB6|B8ZZB6_HUMAN Interacts with SUPT6H, CTD asse	S	3	1.83353	-0.535727	-0.575505	-0.46731	-0.73509	-1.25105	-1.21334	-0.920697
Q96ST2	Protein IWS1 homolog	IWS1	RMSDSESEELPKPQVSDSESEEPPRHQASDS	881	sp|Q96ST2|IWS1_HUMAN Protein IWS1 homolog OS=Homo sapiens OX=9606 GN=IWS1 PE=1 SV=2;tr|A0A1B0GW95|A0A1B0GW95_HUMAN Interacts with SUPT6H, CTD assembly factor 1 OS=Homo sapiens OX=9606 GN=IWS1 PE=1 SV=2;tr|B8ZZB6|B8ZZB6_HUMAN Interacts with SUPT6H, CTD asse	S	3	1.29635	-0.501062	-0.575505	-0.46731	-0.909517	-0.966103	-1.38414	-1.10527
Q96ST2	Protein IWS1 homolog	IWS1	SDSESEELPKPQVSDSESEEPPRHQASDSEN	882	sp|Q96ST2|IWS1_HUMAN Protein IWS1 homolog OS=Homo sapiens OX=9606 GN=IWS1 PE=1 SV=2;tr|A0A1B0GW95|A0A1B0GW95_HUMAN Interacts with SUPT6H, CTD assembly factor 1 OS=Homo sapiens OX=9606 GN=IWS1 PE=1 SV=2;tr|B8ZZB6|B8ZZB6_HUMAN Interacts with SUPT6H, CTD asse	S	3	0.86243	-0.376962	-0.575505	-0.46731	-1.11936	-1.09214	-1.0578	-1.14312
Q96ST2	Protein IWS1 homolog	IWS1	QASDSENEELPKPRVSDSESEGPQKGPASDS	883	sp|Q96ST2|IWS1_HUMAN Protein IWS1 homolog OS=Homo sapiens OX=9606 GN=IWS1 PE=1 SV=2;tr|A0A1B0GW95|A0A1B0GW95_HUMAN Interacts with SUPT6H, CTD assembly factor 1 OS=Homo sapiens OX=9606 GN=IWS1 PE=1 SV=2	S	2	0.77455	-0.267581	1.00508	0.977455	1.02954	0.950202	0.832209	0.42692
Q96ST2	Protein IWS1 homolog	IWS1	SDSENEELPKPRVSDSESEGPQKGPASDSET	884	sp|Q96ST2|IWS1_HUMAN Protein IWS1 homolog OS=Homo sapiens OX=9606 GN=IWS1 PE=1 SV=2;tr|A0A1B0GW95|A0A1B0GW95_HUMAN Interacts with SUPT6H, CTD assembly factor 1 OS=Homo sapiens OX=9606 GN=IWS1 PE=1 SV=2	S	2	0.0560543	0.021049	0.874703	0.830226	0.48346	0.790226	0.672579	0.788731
Q96ST2	Protein IWS1 homolog	IWS1	SENEELPKPRVSDSESEGPQKGPASDSETED	885	sp|Q96ST2|IWS1_HUMAN Protein IWS1 homolog OS=Homo sapiens OX=9606 GN=IWS1 PE=1 SV=2;tr|A0A1B0GW95|A0A1B0GW95_HUMAN Interacts with SUPT6H, CTD assembly factor 1 OS=Homo sapiens OX=9606 GN=IWS1 PE=1 SV=2	S	2	1.68062	-0.133392	0.508537	0.479886	0.48346	0.326477	0.318309	0.42692
Q96ST2	Protein IWS1 homolog	IWS1	SEDEEKASAKKSRVVSDADDSDSDAVSDKSG	886	sp|Q96ST2|IWS1_HUMAN Protein IWS1 homolog OS=Homo sapiens OX=9606 GN=IWS1 PE=1 SV=2;tr|A0A1B0GW95|A0A1B0GW95_HUMAN Interacts with SUPT6H, CTD assembly factor 1 OS=Homo sapiens OX=9606 GN=IWS1 PE=1 SV=2	S	2	0.97048	0.367176	-0.355286	-0.642268	-0.385816	-0.390453	0.113154	-0.00454313
Q96ST2	Protein IWS1 homolog	IWS1	KASAKKSRVVSDADDSDSDAVSDKSGKREKT	887	sp|Q96ST2|IWS1_HUMAN Protein IWS1 homolog OS=Homo sapiens OX=9606 GN=IWS1 PE=1 SV=2;tr|A0A1B0GW95|A0A1B0GW95_HUMAN Interacts with SUPT6H, CTD assembly factor 1 OS=Homo sapiens OX=9606 GN=IWS1 PE=1 SV=2	S	2	0.97048	0.367176	-0.355286	-0.642268	-0.385816	-0.390453	0.113154	-0.00454313
Q96ST2	Protein IWS1 homolog	IWS1	SAKKSRVVSDADDSDSDAVSDKSGKREKTIA	888	sp|Q96ST2|IWS1_HUMAN Protein IWS1 homolog OS=Homo sapiens OX=9606 GN=IWS1 PE=1 SV=2;tr|A0A1B0GW95|A0A1B0GW95_HUMAN Interacts with SUPT6H, CTD assembly factor 1 OS=Homo sapiens OX=9606 GN=IWS1 PE=1 SV=2	S	2	0.560059	0.12829	-0.355286	-0.642268	-0.385816	-0.390453	-0.243619	-0.364426
Q96ST2	Protein IWS1 homolog	IWS1	SRVVSDADDSDSDAVSDKSGKREKTIASDSE	889	sp|Q96ST2|IWS1_HUMAN Protein IWS1 homolog OS=Homo sapiens OX=9606 GN=IWS1 PE=1 SV=2;tr|A0A1B0GW95|A0A1B0GW95_HUMAN Interacts with SUPT6H, CTD assembly factor 1 OS=Homo sapiens OX=9606 GN=IWS1 PE=1 SV=2	S	2	0.178244	0.389831	0.772237	0.0423206	-1.21391	-0.933051	0.86224	0.84095
Q96ST2	Protein IWS1 homolog	IWS1	DAVSDKSGKREKTIASDSEEEAGKELSDKKN	890	sp|Q96ST2|IWS1_HUMAN Protein IWS1 homolog OS=Homo sapiens OX=9606 GN=IWS1 PE=1 SV=2;tr|A0A1B0GW95|A0A1B0GW95_HUMAN Interacts with SUPT6H, CTD assembly factor 1 OS=Homo sapiens OX=9606 GN=IWS1 PE=1 SV=2	S	2	0.208808	-0.047697	1.66625	1.49587	1.39555	1.4667	1.54263	1.40524
Q96ST2	Protein IWS1 homolog	IWS1	VSDKSGKREKTIASDSEEEAGKELSDKKNEE	891	sp|Q96ST2|IWS1_HUMAN Protein IWS1 homolog OS=Homo sapiens OX=9606 GN=IWS1 PE=1 SV=2;tr|A0A1B0GW95|A0A1B0GW95_HUMAN Interacts with SUPT6H, CTD assembly factor 1 OS=Homo sapiens OX=9606 GN=IWS1 PE=1 SV=2	S	2	0.208808	-0.047697	1.66625	1.49587	1.39555	1.4667	1.54263	1.40524
Q96ST2	Protein IWS1 homolog	IWS1	VSDADDSDSDAVSDKSGKREKTIASDSEEEA	892	sp|Q96ST2|IWS1_HUMAN Protein IWS1 homolog OS=Homo sapiens OX=9606 GN=IWS1 PE=1 SV=2;tr|A0A1B0GW95|A0A1B0GW95_HUMAN Interacts with SUPT6H, CTD assembly factor 1 OS=Homo sapiens OX=9606 GN=IWS1 PE=1 SV=2	S	2	0.191586	0.388925	0.772237	0.0423206	-1.09563	-0.817483	0.86224	0.84095
A0A1B0GWD1	Neuronal migration protein doublecortin	DCX	NGTSSSQLSTPKSKQSPISTPTSPGSLRKHK	893	tr|A0A1B0GWD1|A0A1B0GWD1_HUMAN Doublecortin OS=Homo sapiens OX=9606 GN=DCX PE=1 SV=1;tr|A8K340|A8K340_HUMAN Doublecortin OS=Homo sapiens OX=9606 GN=DCX PE=1 SV=1;tr|A0A9S7JGE9|A0A9S7JGE9_HUMAN Doublecortin OS=Homo sapiens OX=9606 GN=DCX PE=4 SV=1;tr|A0A9S7	S	3	0.605245	-0.144417	-0.105549	-0.0872878	-0.147633	-0.113484	-0.19708	-0.463157
A0A1B0GWD1	Neuronal migration protein doublecortin	DCX	LSTPKSKQSPISTPTSPGSLRKHKVDLYLPL	894	tr|A0A1B0GWD1|A0A1B0GWD1_HUMAN Doublecortin OS=Homo sapiens OX=9606 GN=DCX PE=1 SV=1;tr|A8K340|A8K340_HUMAN Doublecortin OS=Homo sapiens OX=9606 GN=DCX PE=1 SV=1;tr|A0A9S7JGE9|A0A9S7JGE9_HUMAN Doublecortin OS=Homo sapiens OX=9606 GN=DCX PE=4 SV=1;tr|A0A9S7	S	3	1.36639	-0.137508	-0.291658	-0.215764	-0.254233	-0.448288	-0.310402	-0.415491
R4GND1	Ubiquitin-conjugating enzyme E2 E3	UBE2E3	________MSSDRQRSDDESPSTSSGSSDAD	895	tr|R4GND1|R4GND1_HUMAN Ubiquitin conjugating enzyme E2 E3 OS=Homo sapiens OX=9606 GN=UBE2E3 PE=1 SV=8;tr|A0A1B0GX65|A0A1B0GX65_HUMAN Ubiquitin conjugating enzyme E2 E3 (Fragment) OS=Homo sapiens OX=9606 GN=UBE2E3 PE=1 SV=1;sp|Q969T4|UB2E3_HUMAN Ubiquitin-c	S	3	0.267137	-0.041934	1.31181	1.44144	1.39764	1.32025	1.43681	1.26803
R4GND1	Ubiquitin-conjugating enzyme E2 E3	UBE2E3	____MSSDRQRSDDESPSTSSGSSDADQRDP	896	tr|R4GND1|R4GND1_HUMAN Ubiquitin conjugating enzyme E2 E3 OS=Homo sapiens OX=9606 GN=UBE2E3 PE=1 SV=8;tr|A0A1B0GX65|A0A1B0GX65_HUMAN Ubiquitin conjugating enzyme E2 E3 (Fragment) OS=Homo sapiens OX=9606 GN=UBE2E3 PE=1 SV=1;sp|Q969T4|UB2E3_HUMAN Ubiquitin-c	S	3	0.556605	-0.785736	0.231762	-0.886948	0.448431	-1.44171	-1.19565	0.0733946
R4GND1	Ubiquitin-conjugating enzyme E2 E3	UBE2E3	SSDRQRSDDESPSTSSGSSDADQRDPAAPEP	897	tr|R4GND1|R4GND1_HUMAN Ubiquitin conjugating enzyme E2 E3 OS=Homo sapiens OX=9606 GN=UBE2E3 PE=1 SV=8;tr|A0A1B0GX65|A0A1B0GX65_HUMAN Ubiquitin conjugating enzyme E2 E3 (Fragment) OS=Homo sapiens OX=9606 GN=UBE2E3 PE=1 SV=1;sp|Q969T4|UB2E3_HUMAN Ubiquitin-c	S	4	0.806491	-0.765087	-1.17642	-0.636112	0.293676	-1.44335	-1.23395	-1.13682
R4GND1	Ubiquitin-conjugating enzyme E2 E3	UBE2E3	RQRSDDESPSTSSGSSDADQRDPAAPEPEEQ	898	tr|R4GND1|R4GND1_HUMAN Ubiquitin conjugating enzyme E2 E3 OS=Homo sapiens OX=9606 GN=UBE2E3 PE=1 SV=8;tr|A0A1B0GX65|A0A1B0GX65_HUMAN Ubiquitin conjugating enzyme E2 E3 (Fragment) OS=Homo sapiens OX=9606 GN=UBE2E3 PE=1 SV=1;sp|Q969T4|UB2E3_HUMAN Ubiquitin-c	S	4	0.201491	-0.290401	0.14266	0.325486	-1.22053	-0.853756	-0.0119902	-0.757838
B1AKB1	Transcription factor EB	TFEB	PGVRAGHVLSSSAGNSAPNSPMAMLHIGSNP	899	tr|B1AKB1|B1AKB1_HUMAN Transcription factor EB (Fragment) OS=Homo sapiens OX=9606 GN=TFEB PE=1 SV=8;tr|B1AKB2|B1AKB2_HUMAN Transcription factor EB (Fragment) OS=Homo sapiens OX=9606 GN=TFEB PE=1 SV=1;tr|A0A1B0GXL9|A0A1B0GXL9_HUMAN Transcription factor EB (	S	3	0.00516627	0.00536446	-0.544054	-1.34536	-1.6033	-1.23115	-0.927242	-1.31822
B1AKB1	Transcription factor EB	TFEB	AGHVLSSSAGNSAPNSPMAMLHIGSNPEREL	900	tr|B1AKB1|B1AKB1_HUMAN Transcription factor EB (Fragment) OS=Homo sapiens OX=9606 GN=TFEB PE=1 SV=8;tr|B1AKB2|B1AKB2_HUMAN Transcription factor EB (Fragment) OS=Homo sapiens OX=9606 GN=TFEB PE=1 SV=1;tr|A0A1B0GXL9|A0A1B0GXL9_HUMAN Transcription factor EB (	S	3	0.0268334	-0.0147362	-0.544054	-1.02799	-0.984692	-0.91702	-1.00996	-0.673967
Q6PJG2	ELM2 and SANT domain-containing protein 1	ELMSAN1	IIPTKAGTFIAPPVYSNITPYQSHLRSPVRL	901	sp|Q6PJG2|MDEAS_HUMAN Mitotic deacetylase-associated SANT domain protein OS=Homo sapiens OX=9606 GN=MIDEAS PE=1 SV=2;tr|A0A1C7CYX1|A0A1C7CYX1_HUMAN Mitotic deacetylase associated SANT domain protein OS=Homo sapiens OX=9606 GN=MIDEAS PE=1 SV=1	S	4	0.0788577	0.116426	-1.31705	0.193339	0.261292	-0.115445	-0.079892	-0.317807
Q6PJG2	ELM2 and SANT domain-containing protein 1	ELMSAN1	TFIAPPVYSNITPYQSHLRSPVRLADHPSER	902	sp|Q6PJG2|MDEAS_HUMAN Mitotic deacetylase-associated SANT domain protein OS=Homo sapiens OX=9606 GN=MIDEAS PE=1 SV=2;tr|A0A1C7CYX1|A0A1C7CYX1_HUMAN Mitotic deacetylase associated SANT domain protein OS=Homo sapiens OX=9606 GN=MIDEAS PE=1 SV=1	S	3	1.97013	-0.36956	0.140905	0.193339	0.261292	-0.115445	-0.079892	-0.317807
Q6PJG2	ELM2 and SANT domain-containing protein 1	ELMSAN1	PPVYSNITPYQSHLRSPVRLADHPSERSFEL	903	sp|Q6PJG2|MDEAS_HUMAN Mitotic deacetylase-associated SANT domain protein OS=Homo sapiens OX=9606 GN=MIDEAS PE=1 SV=2;tr|A0A1C7CYX1|A0A1C7CYX1_HUMAN Mitotic deacetylase associated SANT domain protein OS=Homo sapiens OX=9606 GN=MIDEAS PE=1 SV=1	S	3	1.04469	-0.763687	0.17829	-0.855671	-0.777296	-1.30805	-1.0784	-1.35929
Q6PJG2	ELM2 and SANT domain-containing protein 1	ELMSAN1	LRGGVIQSTRRRRRASQEANLLTLAQKAVEL	904	sp|Q6PJG2|MDEAS_HUMAN Mitotic deacetylase-associated SANT domain protein OS=Homo sapiens OX=9606 GN=MIDEAS PE=1 SV=2;tr|A0A1C7CYX1|A0A1C7CYX1_HUMAN Mitotic deacetylase associated SANT domain protein OS=Homo sapiens OX=9606 GN=MIDEAS PE=1 SV=1;tr|H7C1L3|H7C	S	3	0.116035	-0.0227095	0.199402	0.322226	0.367597	0.349058	0.293911	0.178128
Q6PJG2	ELM2 and SANT domain-containing protein 1	ELMSAN1	KTSQKFPRVPLPRRESPSEERLEPKREVKEP	905	sp|Q6PJG2|MDEAS_HUMAN Mitotic deacetylase-associated SANT domain protein OS=Homo sapiens OX=9606 GN=MIDEAS PE=1 SV=2;tr|A0A1C7CYX1|A0A1C7CYX1_HUMAN Mitotic deacetylase associated SANT domain protein OS=Homo sapiens OX=9606 GN=MIDEAS PE=1 SV=1	S	3	0.622458	0.103911	-0.445962	-0.349406	-0.210036	-0.180685	-0.226103	-0.286885
Q6PJG2	ELM2 and SANT domain-containing protein 1	ELMSAN1	ERSFELPPYTPPPILSPVREGSGLYFNAIIS	906	sp|Q6PJG2|MDEAS_HUMAN Mitotic deacetylase-associated SANT domain protein OS=Homo sapiens OX=9606 GN=MIDEAS PE=1 SV=2;tr|A0A1C7CYX1|A0A1C7CYX1_HUMAN Mitotic deacetylase associated SANT domain protein OS=Homo sapiens OX=9606 GN=MIDEAS PE=1 SV=1	S	3	0.320429	-0.0634076	-0.609879	-0.520101	-0.636524	-0.513633	-0.681333	-0.76176
Q6PJG2	ELM2 and SANT domain-containing protein 1	ELMSAN1	PITPKSAHRTLLRTNSAEVTPPVLSVMGEAT	907	sp|Q6PJG2|MDEAS_HUMAN Mitotic deacetylase-associated SANT domain protein OS=Homo sapiens OX=9606 GN=MIDEAS PE=1 SV=2;tr|A0A1C7CYX1|A0A1C7CYX1_HUMAN Mitotic deacetylase associated SANT domain protein OS=Homo sapiens OX=9606 GN=MIDEAS PE=1 SV=1	S	3	0.245394	-0.228962	0.576388	0.169801	0.472886	-0.514217	0.591373	0.455032
A0A1C7CYX9			EDEEVPAFFKNLGSGSPKPRQKFCGMFCPVE	908	tr|A0A1C7CYX9|A0A1C7CYX9_HUMAN Dihydropyrimidinase like 2 OS=Homo sapiens OX=9606 GN=DPYSL2 PE=1 SV=1	S	2	0.617343	-0.159229	0.00897578	0.272119	0.237412	0.11259	0.0758826	-0.147652
A0A1C7CYX9	Dihydropyrimidinase-related protein 2	DPYSL2	KQQAPPVRNLHQSGFSLSGAQIDDNIPRRTT	909	tr|A0A1C7CYX9|A0A1C7CYX9_HUMAN Dihydropyrimidinase like 2 OS=Homo sapiens OX=9606 GN=DPYSL2 PE=1 SV=1;sp|Q16555|DPYL2_HUMAN Dihydropyrimidinase-related protein 2 OS=Homo sapiens OX=9606 GN=DPYSL2 PE=1 SV=1	S	3	0.520714	0.0891712	1.01785	1.23242	1.25028	1.23867	1.26951	1.25989
A0A1C7CYX9	Dihydropyrimidinase-related protein 2	DPYSL2	QAPPVRNLHQSGFSLSGAQIDDNIPRRTTQR	910	tr|A0A1C7CYX9|A0A1C7CYX9_HUMAN Dihydropyrimidinase like 2 OS=Homo sapiens OX=9606 GN=DPYSL2 PE=1 SV=1;sp|Q16555|DPYL2_HUMAN Dihydropyrimidinase-related protein 2 OS=Homo sapiens OX=9606 GN=DPYSL2 PE=1 SV=1	S	3	0.25901	0.0613332	0.868184	1.03505	1.11819	0.999034	1.18588	1.02052
A0A1C7CYX9	Dihydropyrimidinase-related protein 2	DPYSL2	PVCEVSVTPKTVTPASSAKTSPAKQQAPPVR	911	tr|A0A1C7CYX9|A0A1C7CYX9_HUMAN Dihydropyrimidinase like 2 OS=Homo sapiens OX=9606 GN=DPYSL2 PE=1 SV=1;sp|Q16555|DPYL2_HUMAN Dihydropyrimidinase-related protein 2 OS=Homo sapiens OX=9606 GN=DPYSL2 PE=1 SV=1	S	2	2.04691	-0.426846	-0.689537	-0.586222	-0.466271	-1.12988	-0.969149	-0.923537
A0A1C7CYX9	Dihydropyrimidinase-related protein 2	DPYSL2	VCEVSVTPKTVTPASSAKTSPAKQQAPPVRN	912	tr|A0A1C7CYX9|A0A1C7CYX9_HUMAN Dihydropyrimidinase like 2 OS=Homo sapiens OX=9606 GN=DPYSL2 PE=1 SV=1;sp|Q16555|DPYL2_HUMAN Dihydropyrimidinase-related protein 2 OS=Homo sapiens OX=9606 GN=DPYSL2 PE=1 SV=1	S	2	1.58966	-0.253578	2.18626	2.30135	2.32274	1.89723	2.07978	2.0726
A0A1C7CYX9	Dihydropyrimidinase-related protein 2	DPYSL2	SVTPKTVTPASSAKTSPAKQQAPPVRNLHQS	913	tr|A0A1C7CYX9|A0A1C7CYX9_HUMAN Dihydropyrimidinase like 2 OS=Homo sapiens OX=9606 GN=DPYSL2 PE=1 SV=1;sp|Q16555|DPYL2_HUMAN Dihydropyrimidinase-related protein 2 OS=Homo sapiens OX=9606 GN=DPYSL2 PE=1 SV=1	S	2	0.41589	-0.138894	1.7424	2.11162	2.13058	1.73177	1.95187	1.88429
A0A8I5KTB5	Receptor expression-enhancing protein 1	REEP1	KEYGQGALSERLRSFSMQDLTTIRGDGAPAP	914	tr|A0A8I5KTB5|A0A8I5KTB5_HUMAN Receptor accessory protein 1 OS=Homo sapiens OX=9606 GN=REEP1 PE=1 SV=1;tr|A0A8I5KQB8|A0A8I5KQB8_HUMAN Receptor expression-enhancing protein OS=Homo sapiens OX=9606 GN=REEP1 PE=1 SV=1;tr|A0A8I5KX93|A0A8I5KX93_HUMAN Receptor e	S	2	0.337929	0.0484504	-0.332568	-0.20821	-0.257656	-0.19584	-0.149592	-0.307651
A0A1W2PP95			YMDLLSAPCRAVYIFSKKHDIQFNFQFVDLL	915	tr|A0A1W2PP95|A0A1W2PP95_HUMAN Glutathione S-transferase theta-4 OS=Homo sapiens OX=9606 GN=GSTT4 PE=4 SV=1;tr|A0A1W2PRF8|A0A1W2PRF8_HUMAN Glutathione S-transferase theta 4 OS=Homo sapiens OX=9606 GN=GSTT4 PE=4 SV=1;tr|A0A1W2PRG0|A0A1W2PRG0_HUMAN glutathio	S	3	0.343254	-0.374247	0.670695	0.38879	0.780434	0.767303	-0.626075	0.57595
Q00839	Heterogeneous nuclear ribonucleoprotein U	HNRNPU	GYFEYIEENKYSRAKSPQPPVEEEDEHFDDT	916	tr|A0A1W2PPS1|A0A1W2PPS1_HUMAN Heterogeneous nuclear ribonucleoprotein U OS=Homo sapiens OX=9606 GN=HNRNPU PE=1 SV=1;tr|A0A1W2PRI6|A0A1W2PRI6_HUMAN Heterogeneous nuclear ribonucleoprotein U (Fragment) OS=Homo sapiens OX=9606 GN=HNRNPU PE=1 SV=1;sp|Q00839|H	S	4	0.200204	-0.106036	0.785217	1.36723	1.41644	1.12549	1.0462	1.07908
Q00839	Heterogeneous nuclear ribonucleoprotein U	HNRNPU	DEEAGGRPAMEPGNGSLDLGGDSAGRSGAGL	917	tr|A0A1W2PPS1|A0A1W2PPS1_HUMAN Heterogeneous nuclear ribonucleoprotein U OS=Homo sapiens OX=9606 GN=HNRNPU PE=1 SV=1;sp|Q00839|HNRPU_HUMAN Heterogeneous nuclear ribonucleoprotein U OS=Homo sapiens OX=9606 GN=HNRNPU PE=1 SV=6;tr|A0A1X7SBS1|A0A1X7SBS1_HUMAN	S	4	0.207772	0.429295	-0.92098	-0.699084	-0.540215	-1.18694	-0.973492	1.28804
A0A8I5KV15	Histone-lysine N-methyltransferase SETD2	SETD2	RTRYSRPYTDNRARESSDSEEEYKKTYSRRT	918	tr|A0A8I5KV15|A0A8I5KV15_HUMAN [histone H3]-lysine(36) N-trimethyltransferase (Fragment) OS=Homo sapiens OX=9606 GN=SETD2 PE=1 SV=1;tr|A0A1W2PPX9|A0A1W2PPX9_HUMAN [histone H3]-lysine(36) N-trimethyltransferase OS=Homo sapiens OX=9606 GN=SETD2 PE=1 SV=2;sp|	S	3	NaN	0	-1.55008	-1.20651	-1.01614	-1.1067	-0.855259	-0.940958
A0A8I5KV15	Histone-lysine N-methyltransferase SETD2	SETD2	TRYSRPYTDNRARESSDSEEEYKKTYSRRTS	919	tr|A0A8I5KV15|A0A8I5KV15_HUMAN [histone H3]-lysine(36) N-trimethyltransferase (Fragment) OS=Homo sapiens OX=9606 GN=SETD2 PE=1 SV=1;tr|A0A1W2PPX9|A0A1W2PPX9_HUMAN [histone H3]-lysine(36) N-trimethyltransferase OS=Homo sapiens OX=9606 GN=SETD2 PE=1 SV=2;sp|	S	3	NaN	0	-0.91033	-0.48881	-0.891507	-1.29852	-1.08713	-0.676634
A0A8I5KV15	Histone-lysine N-methyltransferase SETD2	SETD2	YSRPYTDNRARESSDSEEEYKKTYSRRTSSH	920	tr|A0A8I5KV15|A0A8I5KV15_HUMAN [histone H3]-lysine(36) N-trimethyltransferase (Fragment) OS=Homo sapiens OX=9606 GN=SETD2 PE=1 SV=1;tr|A0A1W2PPX9|A0A1W2PPX9_HUMAN [histone H3]-lysine(36) N-trimethyltransferase OS=Homo sapiens OX=9606 GN=SETD2 PE=1 SV=2;sp|	S	3	NaN	0	-1.13642	-0.822106	-0.966585	-0.753209	-0.896783	-1.10625
A0A8I5KV15	Histone-lysine N-methyltransferase SETD2	SETD2	CKEKDLDDTCMLHKKSESPFRETEPLVSPHQ	921	tr|A0A8I5KV15|A0A8I5KV15_HUMAN [histone H3]-lysine(36) N-trimethyltransferase (Fragment) OS=Homo sapiens OX=9606 GN=SETD2 PE=1 SV=1;tr|A0A1W2PPX9|A0A1W2PPX9_HUMAN [histone H3]-lysine(36) N-trimethyltransferase OS=Homo sapiens OX=9606 GN=SETD2 PE=1 SV=2;sp|	S	4	NaN	0	-1.39526	-1.08758	-1.39246	-0.704233	-1.15335	-1.08419
A0A8I5KV15	Histone-lysine N-methyltransferase SETD2	SETD2	EKDLDDTCMLHKKSESPFRETEPLVSPHQDK	922	tr|A0A8I5KV15|A0A8I5KV15_HUMAN [histone H3]-lysine(36) N-trimethyltransferase (Fragment) OS=Homo sapiens OX=9606 GN=SETD2 PE=1 SV=1;tr|A0A1W2PPX9|A0A1W2PPX9_HUMAN [histone H3]-lysine(36) N-trimethyltransferase OS=Homo sapiens OX=9606 GN=SETD2 PE=1 SV=2;sp|	S	3	0.0242485	0.00467723	0.481476	0.349946	0.551951	0.51245	0.42385	0.461104
A0A8I5KV15	Histone-lysine N-methyltransferase SETD2	SETD2	HKKSESPFRETEPLVSPHQDKLMSMPVMTVD	923	tr|A0A8I5KV15|A0A8I5KV15_HUMAN [histone H3]-lysine(36) N-trimethyltransferase (Fragment) OS=Homo sapiens OX=9606 GN=SETD2 PE=1 SV=1;tr|A0A1W2PPX9|A0A1W2PPX9_HUMAN [histone H3]-lysine(36) N-trimethyltransferase OS=Homo sapiens OX=9606 GN=SETD2 PE=1 SV=2;sp|	S	3	0.0242485	0.00467723	0.481476	0.349946	0.551951	0.51245	0.42385	0.461104
A0A8I5KV15	Histone-lysine N-methyltransferase SETD2	SETD2	SNGTKLEEPINEETPSQDEEEGVSDVESERS	924	tr|A0A8I5KV15|A0A8I5KV15_HUMAN [histone H3]-lysine(36) N-trimethyltransferase (Fragment) OS=Homo sapiens OX=9606 GN=SETD2 PE=1 SV=1;tr|A0A1W2PPX9|A0A1W2PPX9_HUMAN [histone H3]-lysine(36) N-trimethyltransferase OS=Homo sapiens OX=9606 GN=SETD2 PE=1 SV=2;sp|	S	3	0.0177778	-0.0378968	0.487974	-0.969198	0.269815	-1.18787	0.31718	0.545596
A0A8I5KV15	Histone-lysine N-methyltransferase SETD2	SETD2	PINEETPSQDEEEGVSDVESERSQEQPDKTV	925	tr|A0A8I5KV15|A0A8I5KV15_HUMAN [histone H3]-lysine(36) N-trimethyltransferase (Fragment) OS=Homo sapiens OX=9606 GN=SETD2 PE=1 SV=1;tr|A0A1W2PPX9|A0A1W2PPX9_HUMAN [histone H3]-lysine(36) N-trimethyltransferase OS=Homo sapiens OX=9606 GN=SETD2 PE=1 SV=2;sp|	S	3	0.684899	0.175043	0.551094	0.508422	0.196892	0.594496	0.537379	0.649663
A0A8I5KV15	Histone-lysine N-methyltransferase SETD2	SETD2	ETPSQDEEEGVSDVESERSQEQPDKTVDISD	926	tr|A0A8I5KV15|A0A8I5KV15_HUMAN [histone H3]-lysine(36) N-trimethyltransferase (Fragment) OS=Homo sapiens OX=9606 GN=SETD2 PE=1 SV=1;tr|A0A1W2PPX9|A0A1W2PPX9_HUMAN [histone H3]-lysine(36) N-trimethyltransferase OS=Homo sapiens OX=9606 GN=SETD2 PE=1 SV=2;sp|	S	3	0.684899	0.175043	0.551094	0.508422	0.196892	0.594496	0.537379	0.649663
A0A8I5KV15	Histone-lysine N-methyltransferase SETD2	SETD2	SQDEEEGVSDVESERSQEQPDKTVDISDLAT	927	tr|A0A8I5KV15|A0A8I5KV15_HUMAN [histone H3]-lysine(36) N-trimethyltransferase (Fragment) OS=Homo sapiens OX=9606 GN=SETD2 PE=1 SV=1;tr|A0A1W2PPX9|A0A1W2PPX9_HUMAN [histone H3]-lysine(36) N-trimethyltransferase OS=Homo sapiens OX=9606 GN=SETD2 PE=1 SV=2;sp|	S	3	0.684899	0.175043	0.551094	0.508422	0.196892	0.594496	0.537379	0.649663
A0A8I5KV15	Histone-lysine N-methyltransferase SETD2	SETD2	REKAGSPAPSNRLNDSPTLKKLDELPIFKSE	928	tr|A0A8I5KV15|A0A8I5KV15_HUMAN [histone H3]-lysine(36) N-trimethyltransferase (Fragment) OS=Homo sapiens OX=9606 GN=SETD2 PE=1 SV=1;tr|A0A1W2PPX9|A0A1W2PPX9_HUMAN [histone H3]-lysine(36) N-trimethyltransferase OS=Homo sapiens OX=9606 GN=SETD2 PE=1 SV=2;sp|	S	2	0.50693	0.0753687	0.138112	0.253273	0.182049	0.344837	0.296092	0.158611
A0A8I5KV15	Histone-lysine N-methyltransferase SETD2	SETD2	IKDRGPLKKRRQEIESDSESDGELQDRKKVR	929	tr|A0A8I5KV15|A0A8I5KV15_HUMAN [histone H3]-lysine(36) N-trimethyltransferase (Fragment) OS=Homo sapiens OX=9606 GN=SETD2 PE=1 SV=1;tr|A0A1W2PPX9|A0A1W2PPX9_HUMAN [histone H3]-lysine(36) N-trimethyltransferase OS=Homo sapiens OX=9606 GN=SETD2 PE=1 SV=2;sp|	S	2	0.693237	0.0505432	0.956706	0.899095	0.888732	0.984155	0.914737	0.997272
A0A8I5KV15	Histone-lysine N-methyltransferase SETD2	SETD2	DRGPLKKRRQEIESDSESDGELQDRKKVRVE	930	tr|A0A8I5KV15|A0A8I5KV15_HUMAN [histone H3]-lysine(36) N-trimethyltransferase (Fragment) OS=Homo sapiens OX=9606 GN=SETD2 PE=1 SV=1;tr|A0A1W2PPX9|A0A1W2PPX9_HUMAN [histone H3]-lysine(36) N-trimethyltransferase OS=Homo sapiens OX=9606 GN=SETD2 PE=1 SV=2;sp|	S	2	0.693237	0.0505432	0.956706	0.899095	0.888732	0.984155	0.914737	0.997272
A0A8I5KV15	Histone-lysine N-methyltransferase SETD2	SETD2	GPLKKRRQEIESDSESDGELQDRKKVRVEVE	931	tr|A0A8I5KV15|A0A8I5KV15_HUMAN [histone H3]-lysine(36) N-trimethyltransferase (Fragment) OS=Homo sapiens OX=9606 GN=SETD2 PE=1 SV=1;tr|A0A1W2PPX9|A0A1W2PPX9_HUMAN [histone H3]-lysine(36) N-trimethyltransferase OS=Homo sapiens OX=9606 GN=SETD2 PE=1 SV=2;sp|	S	2	0.693237	0.0505432	0.956706	0.899095	0.888732	0.984155	0.914737	0.997272
A0A8I5KV15	Histone-lysine N-methyltransferase SETD2	SETD2	PDKQTQNKEKRKRRSSLSPPSSAYERGTKRP	932	tr|A0A8I5KV15|A0A8I5KV15_HUMAN [histone H3]-lysine(36) N-trimethyltransferase (Fragment) OS=Homo sapiens OX=9606 GN=SETD2 PE=1 SV=1;tr|A0A1W2PPX9|A0A1W2PPX9_HUMAN [histone H3]-lysine(36) N-trimethyltransferase OS=Homo sapiens OX=9606 GN=SETD2 PE=1 SV=2;sp|	S	2	0.378372	0.0523775	0.175206	0.0152028	0.164509	0.155571	0.133957	0.222522
A0A8I5KV15	Histone-lysine N-methyltransferase SETD2	SETD2	KQTQNKEKRKRRSSLSPPSSAYERGTKRPDD	933	tr|A0A8I5KV15|A0A8I5KV15_HUMAN [histone H3]-lysine(36) N-trimethyltransferase (Fragment) OS=Homo sapiens OX=9606 GN=SETD2 PE=1 SV=1;tr|A0A1W2PPX9|A0A1W2PPX9_HUMAN [histone H3]-lysine(36) N-trimethyltransferase OS=Homo sapiens OX=9606 GN=SETD2 PE=1 SV=2;sp|	S	2	0.378372	0.0523775	0.175206	0.0152028	0.164509	0.155571	0.133957	0.222522
A0A8I5KV15	Histone-lysine N-methyltransferase SETD2	SETD2	GSKKKSSQSEGIFLGSESDEDSVRTSSSQRS	934	tr|A0A8I5KV15|A0A8I5KV15_HUMAN [histone H3]-lysine(36) N-trimethyltransferase (Fragment) OS=Homo sapiens OX=9606 GN=SETD2 PE=1 SV=1;tr|A0A1W2PPX9|A0A1W2PPX9_HUMAN [histone H3]-lysine(36) N-trimethyltransferase OS=Homo sapiens OX=9606 GN=SETD2 PE=1 SV=2;sp|	S	2	0.455815	0.321955	0.191762	0.090308	-0.747752	0.102426	0.102401	0.295356
A0A8I5KV15	Histone-lysine N-methyltransferase SETD2	SETD2	KKKSSQSEGIFLGSESDEDSVRTSSSQRSHD	935	tr|A0A8I5KV15|A0A8I5KV15_HUMAN [histone H3]-lysine(36) N-trimethyltransferase (Fragment) OS=Homo sapiens OX=9606 GN=SETD2 PE=1 SV=1;tr|A0A1W2PPX9|A0A1W2PPX9_HUMAN [histone H3]-lysine(36) N-trimethyltransferase OS=Homo sapiens OX=9606 GN=SETD2 PE=1 SV=2;sp|	S	2	0.454532	0.349626	0.191762	0.090308	-0.830764	0.102426	0.102401	0.295356
A0A1W2PPZ5	Transcription elongation factor A protein 1	TCEA1	TEKDLDEKKKEPAITSQNSPEAREESTSSGN	936	tr|A0A1W2PPZ5|A0A1W2PPZ5_HUMAN Transcription elongation factor (Fragment) OS=Homo sapiens OX=9606 GN=TCEA1 PE=1 SV=1;sp|P23193|TCEA1_HUMAN Transcription elongation factor A protein 1 OS=Homo sapiens OX=9606 GN=TCEA1 PE=1 SV=2;tr|A0A1W2PRL9|A0A1W2PRL9_HUMAN	S	2	NaN	0	-1.25578	-0.890293	-1.10688	-1.00633	-1.03631	-1.10817
A0A1W2PPZ5	Transcription elongation factor A protein 1	TCEA1	DLDEKKKEPAITSQNSPEAREESTSSGNVSN	937	tr|A0A1W2PPZ5|A0A1W2PPZ5_HUMAN Transcription elongation factor (Fragment) OS=Homo sapiens OX=9606 GN=TCEA1 PE=1 SV=1;sp|P23193|TCEA1_HUMAN Transcription elongation factor A protein 1 OS=Homo sapiens OX=9606 GN=TCEA1 PE=1 SV=2;tr|A0A1W2PRL9|A0A1W2PRL9_HUMAN	S	2	0.147959	-0.014793	1.82415	1.87266	1.95177	1.86576	1.86985	1.8686
A0A1W2PRV5	Survival motor neuron protein	SMN1;SMN2	____________MAMSSGGSGGGVPEQEDSV	938	tr|A0A1W2PRV5|A0A1W2PRV5_HUMAN Survival motor neuron protein (Fragment) OS=Homo sapiens OX=9606 GN=SMN2 PE=1 SV=1;tr|E7EQZ4|E7EQZ4_HUMAN Survival motor neuron protein OS=Homo sapiens OX=9606 GN=SMN1 PE=1 SV=1;sp|Q16637|SMN_HUMAN Survival motor neuron prote	S	3	0.442439	0.242419	-1.16699	-0.654945	-0.969905	-0.927796	-0.331146	-0.805646
A0A1W2PRV5	Survival motor neuron protein	SMN1;SMN2	___________MAMSSGGSGGGVPEQEDSVL	939	tr|A0A1W2PRV5|A0A1W2PRV5_HUMAN Survival motor neuron protein (Fragment) OS=Homo sapiens OX=9606 GN=SMN2 PE=1 SV=1;tr|E7EQZ4|E7EQZ4_HUMAN Survival motor neuron protein OS=Homo sapiens OX=9606 GN=SMN1 PE=1 SV=1;sp|Q16637|SMN_HUMAN Survival motor neuron prote	S	3	0.565214	0.327218	-0.996342	-1.29417	-0.969905	-1.14197	-0.331146	-0.805646
A0A1W2PRV5	Survival motor neuron protein	SMN1;SMN2	________MAMSSGGSGGGVPEQEDSVLFRR	940	tr|A0A1W2PRV5|A0A1W2PRV5_HUMAN Survival motor neuron protein (Fragment) OS=Homo sapiens OX=9606 GN=SMN2 PE=1 SV=1;tr|E7EQZ4|E7EQZ4_HUMAN Survival motor neuron protein OS=Homo sapiens OX=9606 GN=SMN1 PE=1 SV=1;sp|Q16637|SMN_HUMAN Survival motor neuron prote	S	3	0.736917	0.284554	-0.98146	-0.94214	-0.969905	-0.903053	-0.331146	-0.805646
A0A1W2PRV5	Survival motor neuron protein	SMN1;SMN2	PEQEDSVLFRRGTGQSDDSDIWDDTALIKAY	941	tr|A0A1W2PRV5|A0A1W2PRV5_HUMAN Survival motor neuron protein (Fragment) OS=Homo sapiens OX=9606 GN=SMN2 PE=1 SV=1;tr|E7EQZ4|E7EQZ4_HUMAN Survival motor neuron protein OS=Homo sapiens OX=9606 GN=SMN1 PE=1 SV=1;sp|Q16637|SMN_HUMAN Survival motor neuron prote	S	3	0.403899	0.165109	0.216495	0.529096	0.135057	0.549021	0.615098	0.211855
A0A1W2PRV5	Survival motor neuron protein	SMN1;SMN2	EDSVLFRRGTGQSDDSDIWDDTALIKAYDKA	942	tr|A0A1W2PRV5|A0A1W2PRV5_HUMAN Survival motor neuron protein (Fragment) OS=Homo sapiens OX=9606 GN=SMN2 PE=1 SV=1;tr|E7EQZ4|E7EQZ4_HUMAN Survival motor neuron protein OS=Homo sapiens OX=9606 GN=SMN1 PE=1 SV=1;sp|Q16637|SMN_HUMAN Survival motor neuron prote	S	2	0.38571	0.0951783	1.03895	1.29394	1.21121	1.3437	1.35285	1.13308
A0A494C0S2	DNA repair protein complementing XP-G cells	BIVM-ERCC5;ERCC5	NDLYVLPPLQEEEKHSSEEEDEKEWQERMNQ	943	tr|A0A494C0S2|A0A494C0S2_HUMAN ERCC excision repair 5, endonuclease OS=Homo sapiens OX=9606 GN=ERCC5 PE=1 SV=1;tr|A0A1W2PS85|A0A1W2PS85_HUMAN BIVM-ERCC5 readthrough OS=Homo sapiens OX=9606 GN=BIVM-ERCC5 PE=1 SV=1;tr|R4GMW8|R4GMW8_HUMAN BIVM-ERCC5 readthrou	S	4	2.34982	-0.157943	0.530798	0.490232	0.550434	0.38985	0.324369	0.383416
A0A494C0S2	DNA repair protein complementing XP-G cells	BIVM-ERCC5;ERCC5	DLYVLPPLQEEEKHSSEEEDEKEWQERMNQK	944	tr|A0A494C0S2|A0A494C0S2_HUMAN ERCC excision repair 5, endonuclease OS=Homo sapiens OX=9606 GN=ERCC5 PE=1 SV=1;tr|A0A1W2PS85|A0A1W2PS85_HUMAN BIVM-ERCC5 readthrough OS=Homo sapiens OX=9606 GN=BIVM-ERCC5 PE=1 SV=1;tr|R4GMW8|R4GMW8_HUMAN BIVM-ERCC5 readthrou	S	4	2.34982	-0.157943	0.530798	0.490232	0.550434	0.38985	0.324369	0.383416
A0A494C0S2	DNA repair protein complementing XP-G cells	BIVM-ERCC5;ERCC5;ERCC5-201	CEKLKTEKEPDATPPSPRTLLAMQAALLGSS	945	tr|A0A494C0S2|A0A494C0S2_HUMAN ERCC excision repair 5, endonuclease OS=Homo sapiens OX=9606 GN=ERCC5 PE=1 SV=1;tr|A0A1W2PS85|A0A1W2PS85_HUMAN BIVM-ERCC5 readthrough OS=Homo sapiens OX=9606 GN=BIVM-ERCC5 PE=1 SV=1;tr|R4GMW8|R4GMW8_HUMAN BIVM-ERCC5 readthrou	S	2	0.265964	0.291702	-0.20882	-0.562299	-1.65324	-0.447792	-0.625831	-0.475634
A0A494C0S2	DNA repair protein complementing XP-G cells	BIVM-ERCC5;ERCC5;ERCC5-201	LEQQNELCPYESKFDSSLLSSDDETKCKPNS	946	tr|A0A494C0S2|A0A494C0S2_HUMAN ERCC excision repair 5, endonuclease OS=Homo sapiens OX=9606 GN=ERCC5 PE=1 SV=1;tr|A0A1W2PS85|A0A1W2PS85_HUMAN BIVM-ERCC5 readthrough OS=Homo sapiens OX=9606 GN=BIVM-ERCC5 PE=1 SV=1;tr|R4GMW8|R4GMW8_HUMAN BIVM-ERCC5 readthrou	S	2	NaN	0	-0.575977	-1.18702	-0.984434	-1.06095	-1.0662	-1.25047
A0A494C0S2	DNA repair protein complementing XP-G cells	BIVM-ERCC5;ERCC5;ERCC5-201	EQQNELCPYESKFDSSLLSSDDETKCKPNSA	947	tr|A0A494C0S2|A0A494C0S2_HUMAN ERCC excision repair 5, endonuclease OS=Homo sapiens OX=9606 GN=ERCC5 PE=1 SV=1;tr|A0A1W2PS85|A0A1W2PS85_HUMAN BIVM-ERCC5 readthrough OS=Homo sapiens OX=9606 GN=BIVM-ERCC5 PE=1 SV=1;tr|R4GMW8|R4GMW8_HUMAN BIVM-ERCC5 readthrou	S	2	0.593115	-0.759605	-0.974693	-0.983946	0.736451	-1.21109	-1.16223	-1.12768
A0A494C0S2	DNA repair protein complementing XP-G cells	BIVM-ERCC5;ERCC5;ERCC5-201	NELCPYESKFDSSLLSSDDETKCKPNSASEV	948	tr|A0A494C0S2|A0A494C0S2_HUMAN ERCC excision repair 5, endonuclease OS=Homo sapiens OX=9606 GN=ERCC5 PE=1 SV=1;tr|A0A1W2PS85|A0A1W2PS85_HUMAN BIVM-ERCC5 readthrough OS=Homo sapiens OX=9606 GN=BIVM-ERCC5 PE=1 SV=1;tr|R4GMW8|R4GMW8_HUMAN BIVM-ERCC5 readthrou	S	2	0.385067	0.538081	1.03625	0.856257	-0.810094	0.876584	0.876931	0.943145
A0A494C0S2	DNA repair protein complementing XP-G cells	BIVM-ERCC5;ERCC5;ERCC5-201	ELCPYESKFDSSLLSSDDETKCKPNSASEVI	949	tr|A0A494C0S2|A0A494C0S2_HUMAN ERCC excision repair 5, endonuclease OS=Homo sapiens OX=9606 GN=ERCC5 PE=1 SV=1;tr|A0A1W2PS85|A0A1W2PS85_HUMAN BIVM-ERCC5 readthrough OS=Homo sapiens OX=9606 GN=BIVM-ERCC5 PE=1 SV=1;tr|R4GMW8|R4GMW8_HUMAN BIVM-ERCC5 readthrou	S	2	0.194683	0.035648	1.10162	0.979624	0.862448	0.999395	1.00859	1.04265
A0A494C0S2	DNA repair protein complementing XP-G cells	BIVM-ERCC5;ERCC5;ERCC5-201	RQARGRNAPAAVDEGSISPRTLSAIKRALDD	950	tr|A0A494C0S2|A0A494C0S2_HUMAN ERCC excision repair 5, endonuclease OS=Homo sapiens OX=9606 GN=ERCC5 PE=1 SV=1;tr|A0A1W2PS85|A0A1W2PS85_HUMAN BIVM-ERCC5 readthrough OS=Homo sapiens OX=9606 GN=BIVM-ERCC5 PE=1 SV=1;tr|R4GMW8|R4GMW8_HUMAN BIVM-ERCC5 readthrou	S	2	0.105378	0.171058	0.735992	-1.21678	-0.518342	-0.0981209	0.0180099	-0.405839
A0A494C0S2	DNA repair protein complementing XP-G cells	BIVM-ERCC5;ERCC5;ERCC5-201	ARGRNAPAAVDEGSISPRTLSAIKRALDDDE	951	tr|A0A494C0S2|A0A494C0S2_HUMAN ERCC excision repair 5, endonuclease OS=Homo sapiens OX=9606 GN=ERCC5 PE=1 SV=1;tr|A0A1W2PS85|A0A1W2PS85_HUMAN BIVM-ERCC5 readthrough OS=Homo sapiens OX=9606 GN=BIVM-ERCC5 PE=1 SV=1;tr|R4GMW8|R4GMW8_HUMAN BIVM-ERCC5 readthrou	S	2	0.605804	0.185524	0.208136	0.545799	0.538345	0.660137	0.728101	0.460613
A0A494C0S2	DNA repair protein complementing XP-G cells	BIVM-ERCC5;ERCC5;ERCC5-201	PSPRTLLAMQAALLGSSSEEELESENRRQAR	952	tr|A0A494C0S2|A0A494C0S2_HUMAN ERCC excision repair 5, endonuclease OS=Homo sapiens OX=9606 GN=ERCC5 PE=1 SV=1;tr|A0A1W2PS85|A0A1W2PS85_HUMAN BIVM-ERCC5 readthrough OS=Homo sapiens OX=9606 GN=BIVM-ERCC5 PE=1 SV=1;tr|R4GMW8|R4GMW8_HUMAN BIVM-ERCC5 readthrou	S	3	0.0250295	0.0509923	-1.33797	0.271433	-0.810932	-0.989288	0.402925	-1.13812
A0A494C0S2	DNA repair protein complementing XP-G cells	BIVM-ERCC5;ERCC5;ERCC5-201	SPRTLLAMQAALLGSSSEEELESENRRQARG	953	tr|A0A494C0S2|A0A494C0S2_HUMAN ERCC excision repair 5, endonuclease OS=Homo sapiens OX=9606 GN=ERCC5 PE=1 SV=1;tr|A0A1W2PS85|A0A1W2PS85_HUMAN BIVM-ERCC5 readthrough OS=Homo sapiens OX=9606 GN=BIVM-ERCC5 PE=1 SV=1;tr|R4GMW8|R4GMW8_HUMAN BIVM-ERCC5 readthrou	S	3	0.0835208	-0.147786	-0.679481	0.271433	-0.942208	-0.964617	0.402925	-1.23192
A0A494C0S2	DNA repair protein complementing XP-G cells	BIVM-ERCC5;ERCC5;ERCC5-201	PRTLLAMQAALLGSSSEEELESENRRQARGR	954	tr|A0A494C0S2|A0A494C0S2_HUMAN ERCC excision repair 5, endonuclease OS=Homo sapiens OX=9606 GN=ERCC5 PE=1 SV=1;tr|A0A1W2PS85|A0A1W2PS85_HUMAN BIVM-ERCC5 readthrough OS=Homo sapiens OX=9606 GN=BIVM-ERCC5 PE=1 SV=1;tr|R4GMW8|R4GMW8_HUMAN BIVM-ERCC5 readthrou	S	3	0.00159021	-0.00375766	-1.27096	0.271433	-1.11297	-1.635	0.402925	-0.891697
A0A1X7SBY3	Stromal interaction molecule 2	STIM2	NQLSSGIPVPKPRHTSCSSAGNDSKPVQEAP	955	tr|A0A1X7SBY3|A0A1X7SBY3_HUMAN Stromal interaction molecule 2 OS=Homo sapiens OX=9606 GN=STIM2 PE=1 SV=1;tr|H0Y860|H0Y860_HUMAN Stromal interaction molecule 2 OS=Homo sapiens OX=9606 GN=STIM2 PE=1 SV=2;tr|A0A8V8TMC8|A0A8V8TMC8_HUMAN Stromal interaction mol	S	3	0.312319	0.252519	-0.880464	-1.28047	-1.20821	-1.43257	-0.377534	-0.801485
A0A1X7SBY3	Stromal interaction molecule 2	STIM2	LSSGIPVPKPRHTSCSSAGNDSKPVQEAPSV	956	tr|A0A1X7SBY3|A0A1X7SBY3_HUMAN Stromal interaction molecule 2 OS=Homo sapiens OX=9606 GN=STIM2 PE=1 SV=1;tr|H0Y860|H0Y860_HUMAN Stromal interaction molecule 2 OS=Homo sapiens OX=9606 GN=STIM2 PE=1 SV=2;tr|A0A8V8TMC8|A0A8V8TMC8_HUMAN Stromal interaction mol	S	3	NaN	0	-1.09503	-0.853812	-1.05175	-0.997157	-1.25406	-1.0786
A0A1X7SBY3	Stromal interaction molecule 2	STIM2	PLSLEIYQTLSPRKISRDEVSLEDSSRGDSP	957	tr|A0A1X7SBY3|A0A1X7SBY3_HUMAN Stromal interaction molecule 2 OS=Homo sapiens OX=9606 GN=STIM2 PE=1 SV=1;tr|H0Y860|H0Y860_HUMAN Stromal interaction molecule 2 OS=Homo sapiens OX=9606 GN=STIM2 PE=1 SV=2;tr|A0A8V8TMC8|A0A8V8TMC8_HUMAN Stromal interaction mol	S	3	1.27413	-0.160936	-0.253597	-0.267726	-0.319116	-0.474291	-0.51676	-0.332197
A0A1X7SBY3	Stromal interaction molecule 2	STIM2	IYQTLSPRKISRDEVSLEDSSRGDSPVTVDV	958	tr|A0A1X7SBY3|A0A1X7SBY3_HUMAN Stromal interaction molecule 2 OS=Homo sapiens OX=9606 GN=STIM2 PE=1 SV=1;tr|H0Y860|H0Y860_HUMAN Stromal interaction molecule 2 OS=Homo sapiens OX=9606 GN=STIM2 PE=1 SV=2;tr|A0A8V8TMC8|A0A8V8TMC8_HUMAN Stromal interaction mol	S	3	1.27413	-0.160936	-0.253597	-0.267726	-0.319116	-0.474291	-0.51676	-0.332197
A0A1X7SBY3	Stromal interaction molecule 2	STIM2	IFSPASKVYNGILEKSCSMNQLSSGIPVPKP	959	tr|A0A1X7SBY3|A0A1X7SBY3_HUMAN Stromal interaction molecule 2 OS=Homo sapiens OX=9606 GN=STIM2 PE=1 SV=1;tr|H0Y860|H0Y860_HUMAN Stromal interaction molecule 2 OS=Homo sapiens OX=9606 GN=STIM2 PE=1 SV=2;tr|A0A8V8TMC8|A0A8V8TMC8_HUMAN Stromal interaction mol	S	3	0.371308	-0.112507	-0.688674	-0.49019	-0.725509	-0.906869	-0.782276	-0.552749
A0A1X7SBY3	Stromal interaction molecule 2	STIM2	SPASKVYNGILEKSCSMNQLSSGIPVPKPRH	960	tr|A0A1X7SBY3|A0A1X7SBY3_HUMAN Stromal interaction molecule 2 OS=Homo sapiens OX=9606 GN=STIM2 PE=1 SV=1;tr|H0Y860|H0Y860_HUMAN Stromal interaction molecule 2 OS=Homo sapiens OX=9606 GN=STIM2 PE=1 SV=2;tr|A0A8V8TMC8|A0A8V8TMC8_HUMAN Stromal interaction mol	S	2	0.693127	0.0924669	0.182059	0.300836	0.291568	0.435761	0.343756	0.272347
A0A1X7SBY3	Stromal interaction molecule 2	STIM2	RSSSLCRSRRSIVPSSPQPQRAQLAPHAPHP	961	tr|A0A1X7SBY3|A0A1X7SBY3_HUMAN Stromal interaction molecule 2 OS=Homo sapiens OX=9606 GN=STIM2 PE=1 SV=1;tr|H0Y860|H0Y860_HUMAN Stromal interaction molecule 2 OS=Homo sapiens OX=9606 GN=STIM2 PE=1 SV=2;tr|A0A8V8TMC8|A0A8V8TMC8_HUMAN Stromal interaction mol	S	2	0.701781	0.0825005	-0.078634	0.00144088	0.0846476	0.0641365	0.135813	0.0550063
A0A1X7SBY3	Stromal interaction molecule 2	STIM2	VSWGSPDCVGLTETKSMIFSPASKVYNGILE	962	tr|A0A1X7SBY3|A0A1X7SBY3_HUMAN Stromal interaction molecule 2 OS=Homo sapiens OX=9606 GN=STIM2 PE=1 SV=1;tr|H0Y860|H0Y860_HUMAN Stromal interaction molecule 2 OS=Homo sapiens OX=9606 GN=STIM2 PE=1 SV=2;tr|A0A8V8TMC8|A0A8V8TMC8_HUMAN Stromal interaction mol	S	2	0.701395	0.10933	0.177741	0.217187	0.30149	0.457617	0.315756	0.251036
[truncated: 12,649 more rows]

## Sheet: Sig_Diff_Phos
Protein	Protein names	Gene names	Sequence window	id	Fasta headers	Amino acid	Charge	-Log Student's T-test p-value Phos_NCH644_HN_12h_Phos_NCH644_CK	Student's T-test Difference Phos_NCH644_HN_12h_Phos_NCH644_CK	Intensity Phos_NCH644_CK_1_S01	Intensity Phos_NCH644_CK_2_S02	Intensity Phos_NCH644_CK_3_S03	Intensity Phos_NCH644_HN_12_3_S09	Intensity Phos_NCH644_HN_12h_1_S07	Intensity Phos_NCH644_HN_12h_2_S08
[truncated: 135 more rows]

[truncated: 2 more sheets: Sig_Diff_Phos_UP, Sig_Diff_Phos_DOWN]
