# Supplementary material for: Myeloid cells coordinately induce glioma cell-intrinsic and cell-extrinsic pathways for chemoresistance via GP130 signaling
Source: Cell Rep Med. 2024 Jul 24;5(8):101658. doi: 10.1016/j.xcrm.2024.101658 (PMC11384956; doi:10.1016/j.xcrm.2024.101658)
Supplement: Table S10. Analysis of cell-cell interaction and communication; signaling from endothelia to pericytes in humanin-infused GBMs versus controls, related to Figure 7D [file mmc11.xlsx]

## Sheet: Sig.DEGs_Endothelial_HN_vs_aCSF
	SYMBOL	baseMean	log2FoldChange	lfcSE	stat	pvalue	padj	description
8428	Gcnt1	77.9951	-28.5954	3.00369	-9.5201	1.73e-21	1.44e-17	glucosaminyl (N-acetyl) transferase 1, core 2 [Source:MGI Symbol;Acc:MGI:95676]
19545	Gm4419	43.1282	-28.079	2.98596	-9.40368	5.27e-21	2.2e-17	predicted gene 4419 [Source:MGI Symbol;Acc:MGI:3782604]
1635	9130221H12Rik	291.331	-30	3.25541	-9.21542	3.1e-20	8.62e-17	RIKEN cDNA 9130221H12 gene [Source:MGI Symbol;Acc:MGI:1924374]
35667	Tsix	82.24	-28.9471	3.20974	-9.01851	1.91e-19	3.98e-16	X (inactive)-specific transcript, opposite strand [Source:MGI Symbol;Acc:MGI:1336196]
17433	Gm37738	40.7818	-27.9666	3.11717	-8.97179	2.92e-19	4.87e-16	predicted gene, 37738 [Source:MGI Symbol;Acc:MGI:5610966]
1320	4933401H06Rik	95.5731	-29.1834	3.42206	-8.52804	1.49e-17	2.07e-14	RIKEN cDNA 4933401H06 gene [Source:MGI Symbol;Acc:MGI:1918288]
31984	Rtn1	30.6736	-24.3269	3.00498	-8.09554	5.7e-16	6.79e-13	reticulon 1 [Source:MGI Symbol;Acc:MGI:1933947]
2953	Araf	186.638	21.1349	2.72531	7.75506	8.83e-15	9.21e-12	Araf proto-oncogene, serine/threonine kinase [Source:MGI Symbol;Acc:MGI:88065]
26240	Maf	43.1125	-23.6038	3.10049	-7.61294	2.68e-14	2.48e-11	MAF bZIP transcription factor [Source:MGI Symbol;Acc:MGI:96909]
25804	Lgals3	310.839	21.5357	2.8844	7.46628	8.25e-14	6.26e-11	lectin, galactose binding, soluble 3 [Source:MGI Symbol;Acc:MGI:96778]
33826	Sspo	13.5279	-24.5676	3.28949	-7.4685	8.11e-14	6.26e-11	SCO-spondin [Source:MGI Symbol;Acc:MGI:2674311]
4157	Cadps2	15.9074	-24.2393	3.34205	-7.25282	4.08e-13	2.81e-10	Ca2+-dependent activator protein for secretion 2 [Source:MGI Symbol;Acc:MGI:2443963]
36105	Uqcrq	351.38	21.9504	3.03039	7.24344	4.37e-13	2.81e-10	ubiquinol-cytochrome c reductase, complex III subunit VII [Source:MGI Symbol;Acc:MGI:107807]
2478	AI506816	309.192	21.8087	3.04073	7.1722	7.38e-13	4.4e-10	expressed sequence AI506816 [Source:MGI Symbol;Acc:MGI:2140929]
6849	Dusp3	43.7822	18.2257	2.55049	7.14595	8.94e-13	4.97e-10	dual specificity phosphatase 3 (vaccinia virus phosphatase VH1-related) [Source:MGI Symbol;Acc:MGI:1919599]
33094	Slc7a1	64.5226	19.3511	2.82361	6.85333	7.22e-12	3.76e-09	solute carrier family 7 (cationic amino acid transporter, y+ system), member 1 [Source:MGI Symbol;Acc:MGI:88117]
4645	Cd34	85.1129	20.1331	2.95018	6.82437	8.83e-12	4.33e-09	CD34 antigen [Source:MGI Symbol;Acc:MGI:88329]
4689	Cd93	64.6489	19.6717	2.89727	6.78971	1.12e-11	5.21e-09	CD93 antigen [Source:MGI Symbol;Acc:MGI:106664]
8014	Fli1	31.9219	18.6686	2.76195	6.75921	1.39e-11	6.09e-09	Friend leukemia integration 1 [Source:MGI Symbol;Acc:MGI:95554]
32997	Slc38a5	70.6133	20.1084	2.98896	6.72757	1.73e-11	7.2e-09	solute carrier family 38, member 5 [Source:MGI Symbol;Acc:MGI:2148066]
24140	Hr	16.6475	-22.6382	3.37614	-6.70536	2.01e-11	7.98e-09	lysine demethylase and nuclear receptor corepressor [Source:MGI Symbol;Acc:MGI:96223]
2958	Arcn1	33.183	17.5464	2.65557	6.60738	3.91e-11	1.48e-08	archain 1 [Source:MGI Symbol;Acc:MGI:2387591]
20463	Gm45633	22.516	-22.4806	3.40704	-6.59829	4.16e-11	1.51e-08	predicted gene 45633 [Source:MGI Symbol;Acc:MGI:5791469]
37376	Zfp607a	8.78109	-22.4509	3.43192	-6.54178	6.08e-11	2.11e-08	zinc finger protein 607A [Source:MGI Symbol;Acc:MGI:3584526]
2139	Ackr1	34.8767	19.0822	2.94706	6.47498	9.48e-11	3.12e-08	atypical chemokine receptor 1 (Duffy blood group) [Source:MGI Symbol;Acc:MGI:1097689]
29099	Paqr9	13.9694	-22.4687	3.47214	-6.47112	9.73e-11	3.12e-08	progestin and adipoQ receptor family member IX [Source:MGI Symbol;Acc:MGI:1922802]
26215	M6pr	41.5717	18.6693	2.89952	6.43876	1.2e-10	3.72e-08	mannose-6-phosphate receptor, cation dependent [Source:MGI Symbol;Acc:MGI:96904]
2890	Apln	37.3666	19.0726	2.96801	6.42606	1.31e-10	3.9e-08	apelin [Source:MGI Symbol;Acc:MGI:1353624]
7399	Esam	34.2201	19.0344	2.97095	6.40685	1.49e-10	4.27e-08	endothelial cell-specific adhesion molecule [Source:MGI Symbol;Acc:MGI:1916774]
30937	Rars	34.7974	16.6866	2.60931	6.395	1.61e-10	4.46e-08	arginyl-tRNA synthetase [Source:MGI Symbol;Acc:MGI:1914297]
36918	Xbp1	107.575	18.877	2.95463	6.38896	1.67e-10	4.49e-08	X-box binding protein 1 [Source:MGI Symbol;Acc:MGI:98970]
24947	Irf7	53.9323	18.5664	2.91823	6.36224	1.99e-10	5.18e-08	interferon regulatory factor 7 [Source:MGI Symbol;Acc:MGI:1859212]
4607	Cd200	34.6529	19.0007	2.99237	6.34971	2.16e-10	5.45e-08	CD200 molecule [Source:MGI Symbol;Acc:MGI:1196990]
36971	Xrn2	25.2731	16.8205	2.66474	6.31224	2.75e-10	6.75e-08	5'-3' exoribonuclease 2 [Source:MGI Symbol;Acc:MGI:894687]
30519	Psmb10	57.598	18.2016	2.89846	6.27974	3.39e-10	8.08e-08	proteasome (prosome, macropain) subunit, beta type 10 [Source:MGI Symbol;Acc:MGI:1096380]
36244	Vcp	57.4547	18.1097	2.88974	6.2669	3.68e-10	8.53e-08	valosin containing protein [Source:MGI Symbol;Acc:MGI:99919]
2712	Angpt2	62.8266	19.2149	3.07749	6.24369	4.27e-10	9.64e-08	angiopoietin 2 [Source:MGI Symbol;Acc:MGI:1202890]
36097	Uqcr11	54.8382	17.8646	2.87427	6.21535	5.12e-10	1.12e-07	ubiquinol-cytochrome c reductase, complex III subunit XI [Source:MGI Symbol;Acc:MGI:1913844]
2568	Alas1	44.2353	19.131	3.08116	6.20902	5.33e-10	1.14e-07	aminolevulinic acid synthase 1 [Source:MGI Symbol;Acc:MGI:87989]
5460	Col27a1	334.548	20.6485	3.35007	6.1636	7.11e-10	1.48e-07	collagen, type XXVII, alpha 1 [Source:MGI Symbol;Acc:MGI:2672118]
5051	Chd7	31.5078	16.417	2.68342	6.11795	9.48e-10	1.93e-07	chromodomain helicase DNA binding protein 7 [Source:MGI Symbol;Acc:MGI:2444748]
6187	Dab2	48.4263	18.2684	2.99271	6.10432	1.03e-09	2e-07	disabled 2, mitogen-responsive phosphoprotein [Source:MGI Symbol;Acc:MGI:109175]
32347	Selenof	133.637	18.3015	2.99725	6.1061	1.02e-09	2e-07	selenoprotein F [Source:MGI Symbol;Acc:MGI:1927947]
29749	Plat	31.8686	18.564	3.07738	6.0324	1.62e-09	3.06e-07	plasminogen activator, tissue [Source:MGI Symbol;Acc:MGI:97610]
24345	Ifit3	46.1122	18.033	3.00037	6.01026	1.85e-09	3.43e-07	interferon-induced protein with tetratricopeptide repeats 3 [Source:MGI Symbol;Acc:MGI:1101055]
27443	Mpzl1	395.481	18.8507	3.15493	5.97499	2.3e-09	4.13e-07	myelin protein zero-like 1 [Source:MGI Symbol;Acc:MGI:1915731]
28196	Nek7	82.543	18.2036	3.04766	5.973	2.33e-09	4.13e-07	NIMA (never in mitosis gene a)-related expressed kinase 7 [Source:MGI Symbol;Acc:MGI:1890645]
4519	Ccl5	932.771	20.2132	3.39006	5.96248	2.48e-09	4.32e-07	chemokine (C-C motif) ligand 5 [Source:MGI Symbol;Acc:MGI:98262]
2891	Aplnr	42.1634	19.4745	3.29606	5.90843	3.45e-09	5.88e-07	apelin receptor [Source:MGI Symbol;Acc:MGI:1346086]
30518	Psmb1	39.826	17.2699	2.92657	5.90105	3.61e-09	5.91e-07	proteasome (prosome, macropain) subunit, beta type 1 [Source:MGI Symbol;Acc:MGI:104884]
32513	Setmar	52.2524	19.7826	3.35187	5.90198	3.59e-09	5.91e-07	SET domain without mariner transposase fusion [Source:MGI Symbol;Acc:MGI:1921979]
4687	Cd9	53.2835	16.784	2.85127	5.88649	3.94e-09	6.23e-07	CD9 antigen [Source:MGI Symbol;Acc:MGI:88348]
8534	Git1	18.9959	16.6225	2.82411	5.88592	3.96e-09	6.23e-07	GIT ArfGAP 1 [Source:MGI Symbol;Acc:MGI:1927140]
24968	Isg15	46.6662	17.1804	2.9444	5.83492	5.38e-09	8.31e-07	ISG15 ubiquitin-like modifier [Source:MGI Symbol;Acc:MGI:1855694]
30398	Prr13	279.718	18.1161	3.1088	5.82737	5.63e-09	8.54e-07	proline rich 13 [Source:MGI Symbol;Acc:MGI:1913401]
28202	Nelfe	18.329	16.467	2.82878	5.82124	5.84e-09	8.7e-07	negative elongation factor complex member E, Rdbp [Source:MGI Symbol;Acc:MGI:102744]
5377	Cnn3	47.9627	18.3759	3.15875	5.81746	5.97e-09	8.74e-07	calponin 3, acidic [Source:MGI Symbol;Acc:MGI:1919244]
24284	Ibtk	20.2596	16.8444	2.90185	5.8047	6.45e-09	9.27e-07	inhibitor of Bruton agammaglobulinemia tyrosine kinase [Source:MGI Symbol;Acc:MGI:1918677]
28286	Nhp2	31.2569	16.367	2.852	5.73878	9.54e-09	1.35e-06	NHP2 ribonucleoprotein [Source:MGI Symbol;Acc:MGI:1098547]
25114	Kars	640.94	16.8674	2.95377	5.71048	1.13e-08	1.57e-06	lysyl-tRNA synthetase [Source:MGI Symbol;Acc:MGI:1934754]
25982	Lrg1	35.7475	19.2918	3.38434	5.7003	1.2e-08	1.64e-06	leucine-rich alpha-2-glycoprotein 1 [Source:MGI Symbol;Acc:MGI:1924155]
32113	Saraf	721.802	17.1337	3.01929	5.67474	1.39e-08	1.87e-06	store-operated calcium entry-associated regulatory factor [Source:MGI Symbol;Acc:MGI:1915137]
8401	Gbp3	48.5499	17.92	3.17264	5.6483	1.62e-08	2.15e-06	guanylate binding protein 3 [Source:MGI Symbol;Acc:MGI:1926263]
8405	Gbp7	39.5818	17.6733	3.13366	5.63984	1.7e-08	2.22e-06	guanylate binding protein 7 [Source:MGI Symbol;Acc:MGI:2444421]
2977	Arg1	244.338	20.8775	3.70858	5.62949	1.81e-08	2.32e-06	arginase, liver [Source:MGI Symbol;Acc:MGI:88070]
7870	Fcho2	86.071	15.7986	2.81055	5.62116	1.9e-08	2.36e-06	FCH domain only 2 [Source:MGI Symbol;Acc:MGI:3505790]
30673	Ptrh2	15.8376	16.0424	2.85367	5.62169	1.89e-08	2.36e-06	peptidyl-tRNA hydrolase 2 [Source:MGI Symbol;Acc:MGI:2444848]
8164	Fry	20.016	16.5314	2.94483	5.61371	1.98e-08	2.43e-06	FRY microtubule binding protein [Source:MGI Symbol;Acc:MGI:2443895]
5787	Cstb	65.4073	16.6255	2.96433	5.60852	2.04e-08	2.47e-06	cystatin B [Source:MGI Symbol;Acc:MGI:109514]
30190	Ppp4r1l-ps	26.93	16.0372	2.86166	5.60417	2.09e-08	2.49e-06	protein phosphatase 4, regulatory subunit 1-like, pseudogene [Source:NCBI gene (formerly Entrezgene);Acc:100043911]
30191	Ppp4r1l-ps	26.93	16.0372	2.86166	5.60417	2.09e-08	2.49e-06	protein phosphatase 4, regulatory subunit 1-like, pseudogene [Source:MGI Symbol;Acc:MGI:1924560]
34268	Tapbp	70.441	18.0411	3.22555	5.59319	2.23e-08	2.62e-06	TAP binding protein [Source:MGI Symbol;Acc:MGI:1201689]
2276	Adamts1	30.9928	17.515	3.13536	5.58628	2.32e-08	2.65e-06	a disintegrin-like and metallopeptidase (reprolysin type) with thrombospondin type 1 motif, 1 [Source:MGI Symbol;Acc:MGI:109249]
3026	Arhgef11	1111.15	-16.4736	2.9475	-5.58901	2.28e-08	2.65e-06	Rho guanine nucleotide exchange factor (GEF) 11 [Source:MGI Symbol;Acc:MGI:2441869]
28803	Obsl1	15.081	15.6426	2.80249	5.58167	2.38e-08	2.69e-06	obscurin-like 1 [Source:MGI Symbol;Acc:MGI:2138628]
30686	Purb	55.2106	16.0722	2.88276	5.57528	2.47e-08	2.75e-06	purine rich element binding protein B [Source:MGI Symbol;Acc:MGI:1338779]
32137	Sbf2	18.0665	16.2819	2.92574	5.56505	2.62e-08	2.88e-06	SET binding factor 2 [Source:MGI Symbol;Acc:MGI:1921831]
7196	Eloa	24.8456	16.2552	2.92588	5.55568	2.77e-08	3e-06	elongin A [Source:MGI Symbol;Acc:MGI:1351315]
5560	Cox6a1	73.7948	16.5949	2.99297	5.54462	2.95e-08	3.11e-06	cytochrome c oxidase subunit 6A1 [Source:MGI Symbol;Acc:MGI:103099]
5567	Cox7a2	31.3894	15.5751	2.80899	5.54474	2.94e-08	3.11e-06	cytochrome c oxidase subunit 7A2 [Source:MGI Symbol;Acc:MGI:1316715]
37153	Zfand2a	104.129	15.703	2.83526	5.53844	3.05e-08	3.18e-06	zinc finger, AN1-type domain 2A [Source:MGI Symbol;Acc:MGI:2140729]
28694	Nup85	25.5397	16.1282	2.92886	5.50665	3.66e-08	3.77e-06	nucleoporin 85 [Source:MGI Symbol;Acc:MGI:3046173]
31922	Rrm1	24.8896	17.0721	3.1136	5.48308	4.18e-08	4.25e-06	ribonucleotide reductase M1 [Source:MGI Symbol;Acc:MGI:98180]
24833	Inf2	18.7738	15.9189	2.90841	5.47338	4.42e-08	4.44e-06	inverted formin, FH2 and WH2 domain containing [Source:MGI Symbol;Acc:MGI:1917685]
24717	Iigp1	44.7222	17.2865	3.15984	5.47067	4.48e-08	4.45e-06	interferon inducible GTPase 1 [Source:MGI Symbol;Acc:MGI:1926259]
27408	Moxd1	83.1569	16.8316	3.09144	5.44457	5.19e-08	5.1e-06	monooxygenase, DBH-like 1 [Source:MGI Symbol;Acc:MGI:1921582]
32071	Sae1	40.473	17.3635	3.19237	5.43907	5.36e-08	5.18e-06	SUMO1 activating enzyme subunit 1 [Source:MGI Symbol;Acc:MGI:1929264]
32325	Sec24b	28.5693	16.238	2.98626	5.43757	5.4e-08	5.18e-06	SEC24 homolog B, COPII coat complex component [Source:MGI Symbol;Acc:MGI:2139764]
33225	Smg6	14.6405	15.6468	2.90413	5.38777	7.13e-08	6.76e-06	SMG6 nonsense mediated mRNA decay factor [Source:MGI Symbol;Acc:MGI:2144117]
31931	Rrp7a	25.3078	16.7656	3.1224	5.36947	7.9e-08	7.4e-06	ribosomal RNA processing 7 homolog A [Source:MGI Symbol;Acc:MGI:1922028]
35698	Tspo	41.1889	17.0625	3.18218	5.36189	8.24e-08	7.63e-06	translocator protein [Source:MGI Symbol;Acc:MGI:88222]
30059	Ppa1	23.8492	16.5441	3.0999	5.33698	9.45e-08	8.48e-06	pyrophosphatase (inorganic) 1 [Source:MGI Symbol;Acc:MGI:97831]
32995	Slc38a3	19.7764	16.8498	3.16011	5.33204	9.71e-08	8.55e-06	solute carrier family 38, member 3 [Source:MGI Symbol;Acc:MGI:1923507]
37220	Zfp263	518.755	16.0304	3.00676	5.33147	9.74e-08	8.55e-06	zinc finger protein 263 [Source:MGI Symbol;Acc:MGI:1921370]
35965	Ubn1	19.4445	15.7103	2.95057	5.3245	1.01e-07	8.8e-06	ubinuclein 1 [Source:MGI Symbol;Acc:MGI:1891307]
36101	Uqcrfs1	51.2306	16.1594	3.0409	5.31403	1.07e-07	9.22e-06	ubiquinol-cytochrome c reductase, Rieske iron-sulfur polypeptide 1 [Source:MGI Symbol;Acc:MGI:1913944]
23701	H2-T22	481.001	17.3693	3.27092	5.31021	1.09e-07	9.24e-06	histocompatibility 2, T region locus 22 [Source:MGI Symbol;Acc:MGI:95956]
35949	Ube3a	23.8509	15.1577	2.85456	5.31	1.1e-07	9.24e-06	ubiquitin protein ligase E3A [Source:MGI Symbol;Acc:MGI:105098]
32044	S100a16	459.089	16.8047	3.17273	5.29662	1.18e-07	9.84e-06	S100 calcium binding protein A16 [Source:MGI Symbol;Acc:MGI:1915110]
28146	Ndufb7	39.7588	16.5462	3.12645	5.29231	1.21e-07	9.91e-06	NADH:ubiquinone oxidoreductase subunit B7 [Source:MGI Symbol;Acc:MGI:1914166]
34356	Tbcb	21.4799	16.3476	3.09035	5.28988	1.22e-07	9.91e-06	tubulin folding cofactor B [Source:MGI Symbol;Acc:MGI:1913661]
35686	Tspan3	398.169	16.3053	3.08128	5.29175	1.21e-07	9.91e-06	tetraspanin 3 [Source:MGI Symbol;Acc:MGI:1928098]
5935	Cyba	69.3812	17.0769	3.23144	5.2846	1.26e-07	1.01e-05	cytochrome b-245, alpha polypeptide [Source:MGI Symbol;Acc:MGI:1316658]
28312	Nisch	775.785	16.6656	3.16224	5.27017	1.36e-07	1.08e-05	nischarin [Source:MGI Symbol;Acc:MGI:1928323]
5359	Cnep1r1	20.9196	15.4667	2.94123	5.25858	1.45e-07	1.13e-05	CTD nuclear envelope phosphatase 1 regulatory subunit 1 [Source:MGI Symbol;Acc:MGI:1921981]
5483	Col9a2	1162.34	-15.0037	2.85242	-5.26	1.44e-07	1.13e-05	collagen, type IX, alpha 2 [Source:MGI Symbol;Acc:MGI:88466]
2709	Angel1	12.6157	15.6948	2.9932	5.24348	1.58e-07	1.21e-05	angel homolog 1 [Source:MGI Symbol;Acc:MGI:1915987]
5848	Ctsc	68.9905	17.0666	3.25657	5.24067	1.6e-07	1.21e-05	cathepsin C [Source:MGI Symbol;Acc:MGI:109553]
34275	Tars	276.557	16.3932	3.12769	5.2413	1.59e-07	1.21e-05	threonyl-tRNA synthetase [Source:MGI Symbol;Acc:MGI:106314]
30301	Prkd3	38.0495	16.0579	3.06755	5.23477	1.65e-07	1.24e-05	protein kinase D3 [Source:MGI Symbol;Acc:MGI:1922542]
32162	Scarb2	17.8585	15.1692	2.90406	5.22346	1.76e-07	1.31e-05	scavenger receptor class B, member 2 [Source:MGI Symbol;Acc:MGI:1196458]
37008	Ypel3	24.0903	15.5481	2.97827	5.2205	1.78e-07	1.32e-05	yippee like 3 [Source:MGI Symbol;Acc:MGI:1913340]
3995	C1d	48.9868	16.8477	3.22942	5.21693	1.82e-07	1.33e-05	C1D nuclear receptor co-repressor [Source:MGI Symbol;Acc:MGI:1927354]
3272	Atp11b	22.5096	16.4709	3.16587	5.20266	1.96e-07	1.43e-05	ATPase, class VI, type 11B [Source:MGI Symbol;Acc:MGI:1923545]
4876	Cenpa	22.6741	16.0728	3.09775	5.18855	2.12e-07	1.51e-05	centromere protein A [Source:MGI Symbol;Acc:MGI:88375]
36696	Vps36	15.4454	15.9943	3.08254	5.18869	2.12e-07	1.51e-05	vacuolar protein sorting 36 [Source:MGI Symbol;Acc:MGI:1917410]
33236	Smim14	23.2357	16.049	3.10037	5.17647	2.26e-07	1.6e-05	small integral membrane protein 14 [Source:MGI Symbol;Acc:MGI:1915802]
3257	Atic	21.5823	15.2885	2.9587	5.1673	2.37e-07	1.66e-05	5-aminoimidazole-4-carboxamide ribonucleotide formyltransferase/IMP cyclohydrolase [Source:MGI Symbol;Acc:MGI:1351352]
33779	Srp9	27.5639	16.0187	3.10037	5.16671	2.38e-07	1.66e-05	signal recognition particle 9 [Source:MGI Symbol;Acc:MGI:1350930]
24339	Ifi47	30.1831	16.2254	3.1515	5.14848	2.63e-07	1.81e-05	interferon gamma inducible protein 47 [Source:MGI Symbol;Acc:MGI:99448]
23779	Hadhb	18.162	15.9278	3.09613	5.14442	2.68e-07	1.83e-05	hydroxyacyl-CoA dehydrogenase trifunctional multienzyme complex subunit beta [Source:MGI Symbol;Acc:MGI:2136381]
30482	Psat1	769.396	15.6974	3.05227	5.14286	2.71e-07	1.84e-05	phosphoserine aminotransferase 1 [Source:MGI Symbol;Acc:MGI:2183441]
8495	Ggps1	16.0917	15.9263	3.09961	5.13815	2.77e-07	1.87e-05	geranylgeranyl diphosphate synthase 1 [Source:MGI Symbol;Acc:MGI:1341724]
36998	Yipf6	27.6018	15.3514	2.98854	5.13676	2.8e-07	1.87e-05	Yip1 domain family, member 6 [Source:MGI Symbol;Acc:MGI:1925179]
34199	Tab1	22.5868	15.3462	2.99044	5.13177	2.87e-07	1.9e-05	TGF-beta activated kinase 1/MAP3K7 binding protein 1 [Source:MGI Symbol;Acc:MGI:1913763]
2566	Aktip	49.0864	14.9998	2.9254	5.12744	2.94e-07	1.91e-05	AKT interacting protein [Source:MGI Symbol;Acc:MGI:3693832]
27612	Ms4a6d	24.9797	16.1169	3.14241	5.12884	2.92e-07	1.91e-05	membrane-spanning 4-domains, subfamily A, member 6D [Source:MGI Symbol;Acc:MGI:1916024]
23271	Golgb1	598.773	15.336	2.99489	5.12071	3.04e-07	1.97e-05	golgin B1 [Source:MGI Symbol;Acc:MGI:1099447]
5084	Chmp7	13.4285	15.7523	3.08642	5.10375	3.33e-07	2.13e-05	charged multivesicular body protein 7 [Source:MGI Symbol;Acc:MGI:1913922]
28119	Ndufa2	48.6649	16.0756	3.15021	5.10301	3.34e-07	2.13e-05	NADH:ubiquinone oxidoreductase subunit A2 [Source:MGI Symbol;Acc:MGI:1343103]
24715	Igtp	76.0236	16.6757	3.27145	5.09734	3.44e-07	2.18e-05	interferon gamma induced GTPase [Source:MGI Symbol;Acc:MGI:107729]
4562	Ccny	799.631	15.0718	2.96256	5.08743	3.63e-07	2.28e-05	cyclin Y [Source:MGI Symbol;Acc:MGI:1915224]
35724	Ttbk2	15.8579	15.0533	2.97594	5.05834	4.23e-07	2.63e-05	tau tubulin kinase 2 [Source:MGI Symbol;Acc:MGI:2155779]
28085	Ncoa6	66.7986	15.2743	3.03109	5.03919	4.68e-07	2.89e-05	nuclear receptor coactivator 6 [Source:MGI Symbol;Acc:MGI:1929915]
29591	Piezo2	34.1981	15.2645	3.03103	5.03609	4.75e-07	2.91e-05	piezo-type mechanosensitive ion channel component 2 [Source:MGI Symbol;Acc:MGI:1918781]
32327	Sec24d	12.9406	15.6562	3.11203	5.03088	4.88e-07	2.97e-05	SEC24 homolog D, COPII coat complex component [Source:MGI Symbol;Acc:MGI:1916858]
30676	Pttg1	26.9709	15.5479	3.10353	5.00976	5.45e-07	3.29e-05	pituitary tumor-transforming gene 1 [Source:MGI Symbol;Acc:MGI:1353578]
28635	Nubp1	13.0922	15.4894	3.09418	5.00598	5.56e-07	3.34e-05	nucleotide binding protein 1 [Source:MGI Symbol;Acc:MGI:1347073]
5180	Ckb	1933.64	16.0426	3.20902	4.99922	5.76e-07	3.42e-05	creatine kinase, brain [Source:MGI Symbol;Acc:MGI:88407]
27568	Mrps21	123.462	15.0534	3.01178	4.99816	5.79e-07	3.42e-05	mitochondrial ribosomal protein S21 [Source:MGI Symbol;Acc:MGI:1913542]
7042	Efcab14	21.2792	15.5465	3.11241	4.99501	5.88e-07	3.46e-05	EF-hand calcium binding domain 14 [Source:MGI Symbol;Acc:MGI:2442397]
34331	Tbc1d15	179.652	15.2847	3.0635	4.98929	6.06e-07	3.53e-05	TBC1 domain family, member 15 [Source:MGI Symbol;Acc:MGI:1913937]
35985	Ubxn1	20.9742	15.4447	3.09631	4.98808	6.1e-07	3.53e-05	UBX domain protein 1 [Source:MGI Symbol;Acc:MGI:1289301]
26054	Lrrc61	1034.81	-15.3582	3.08292	-4.98169	6.3e-07	3.63e-05	leucine rich repeat containing 61 [Source:MGI Symbol;Acc:MGI:2652848]
30775	Rab23	11.6404	14.6556	2.94732	4.97251	6.61e-07	3.75e-05	RAB23, member RAS oncogene family [Source:MGI Symbol;Acc:MGI:99833]
32715	Skap2	31.0936	14.6928	2.95475	4.97259	6.61e-07	3.75e-05	src family associated phosphoprotein 2 [Source:MGI Symbol;Acc:MGI:1889206]
28390	Nmi	26.6667	15.5993	3.13822	4.97073	6.67e-07	3.76e-05	N-myc (and STAT) interactor [Source:MGI Symbol;Acc:MGI:1928368]
32149	Scaf4	11.1906	14.6006	2.93881	4.9682	6.76e-07	3.78e-05	SR-related CTD-associated factor 4 [Source:MGI Symbol;Acc:MGI:2146350]
28044	Nbeal1	18.6943	15.707	3.16455	4.96343	6.93e-07	3.85e-05	neurobeachin like 1 [Source:MGI Symbol;Acc:MGI:2444343]
26713	Mib1	21.3778	15.4254	3.11173	4.95717	7.15e-07	3.95e-05	MIB E3 ubiquitin protein ligase 1 [Source:MGI Symbol;Acc:MGI:2443157]
37004	Yme1l1	38.019	15.9429	3.21857	4.95343	7.29e-07	4e-05	YME1-like 1 (S. cerevisiae) [Source:MGI Symbol;Acc:MGI:1351651]
34068	Supt20	14.4696	15.3759	3.10654	4.94954	7.44e-07	4.06e-05	SPT20 SAGA complex component [Source:MGI Symbol;Acc:MGI:1929651]
3028	Arhgef15	26.4166	16.0706	3.25022	4.94447	7.64e-07	4.14e-05	Rho guanine nucleotide exchange factor (GEF) 15 [Source:MGI Symbol;Acc:MGI:3045246]
32142	Sbno2	24.5849	15.5534	3.14782	4.94099	7.77e-07	4.18e-05	strawberry notch 2 [Source:MGI Symbol;Acc:MGI:2448490]
28576	Nrxn1	17.0791	14.9045	3.02008	4.93514	8.01e-07	4.28e-05	neurexin I [Source:MGI Symbol;Acc:MGI:1096391]
30532	Psmb9	20.5344	15.2423	3.09006	4.93269	8.11e-07	4.31e-05	proteasome (prosome, macropain) subunit, beta type 9 (large multifunctional peptidase 2) [Source:MGI Symbol;Acc:MGI:1346526]
32606	Sh3glb2	15.912	15.3412	3.11119	4.93098	8.18e-07	4.32e-05	SH3-domain GRB2-like endophilin B2 [Source:MGI Symbol;Acc:MGI:2385131]
37090	Zc3h13	25.7894	14.3112	2.90341	4.9291	8.26e-07	4.33e-05	zinc finger CCCH type containing 13 [Source:MGI Symbol;Acc:MGI:1914552]
23837	Hcfc1r1	14.1592	14.3391	2.91211	4.92395	8.48e-07	4.42e-05	host cell factor C1 regulator 1 (XPO1-dependent) [Source:MGI Symbol;Acc:MGI:2663619]
5705	Cryab	20.7899	15.3031	3.11131	4.91854	8.72e-07	4.48e-05	crystallin, alpha B [Source:MGI Symbol;Acc:MGI:88516]
30106	Ppm1l	12.5169	15.2901	3.10922	4.91769	8.76e-07	4.48e-05	protein phosphatase 1 (formerly 2C)-like [Source:MGI Symbol;Acc:MGI:2139740]
35292	Traf2	278.194	15.3377	3.11765	4.91965	8.67e-07	4.48e-05	TNF receptor-associated factor 2 [Source:MGI Symbol;Acc:MGI:101835]
7018	Ednra	22.8347	16.382	3.34284	4.90061	9.55e-07	4.83e-05	endothelin receptor type A [Source:MGI Symbol;Acc:MGI:105923]
27937	Mysm1	43.6183	15.8416	3.2326	4.90057	9.56e-07	4.83e-05	myb-like, SWIRM and MPN domains 1 [Source:MGI Symbol;Acc:MGI:2444584]
4705	Cdc26	22.7045	15.3203	3.13455	4.88755	1.02e-06	5.11e-05	cell division cycle 26 [Source:MGI Symbol;Acc:MGI:1913690]
35620	Trpc6	2179.67	-11.5303	2.35928	-4.88721	1.02e-06	5.11e-05	transient receptor potential cation channel, subfamily C, member 6 [Source:MGI Symbol;Acc:MGI:109523]
29483	Pgls	33.1156	15.6294	3.20183	4.88139	1.05e-06	5.23e-05	6-phosphogluconolactonase [Source:MGI Symbol;Acc:MGI:1913421]
3189	Asl	17.0172	15.246	3.12695	4.87568	1.08e-06	5.35e-05	argininosuccinate lyase [Source:MGI Symbol;Acc:MGI:88084]
4321	Cbfb	11.6782	15.0421	3.09219	4.86455	1.15e-06	5.6e-05	core binding factor beta [Source:MGI Symbol;Acc:MGI:99851]
33105	Slc7a6	15.0419	15.2774	3.14953	4.85069	1.23e-06	5.97e-05	solute carrier family 7 (cationic amino acid transporter, y+ system), member 6 [Source:MGI Symbol;Acc:MGI:2142598]
35928	Ube2j2	19.6569	15.2567	3.14719	4.84773	1.25e-06	6.02e-05	ubiquitin-conjugating enzyme E2J 2 [Source:MGI Symbol;Acc:MGI:2153608]
3252	Atg4d	37.6189	14.5464	3.00483	4.84099	1.29e-06	6.07e-05	autophagy related 4D, cysteine peptidase [Source:MGI Symbol;Acc:MGI:2444308]
5196	Clca3a1	13.9012	15.9276	3.29011	4.84106	1.29e-06	6.07e-05	chloride channel accessory 3A1 [Source:MGI Symbol;Acc:MGI:1316732]
5862	Ctss	1427.55	14.0813	2.90929	4.84012	1.3e-06	6.07e-05	cathepsin S [Source:MGI Symbol;Acc:MGI:107341]
24965	Isca1	589.809	15.612	3.22688	4.83811	1.31e-06	6.07e-05	iron-sulfur cluster assembly 1 [Source:MGI Symbol;Acc:MGI:1916296]
25527	Krcc1	324.664	15.0737	3.11134	4.84477	1.27e-06	6.07e-05	lysine-rich coiled-coil 1 [Source:MGI Symbol;Acc:MGI:1889377]
27753	Mtus1	25.6507	15.6984	3.24448	4.83849	1.31e-06	6.07e-05	mitochondrial tumor suppressor 1 [Source:MGI Symbol;Acc:MGI:2142572]
35202	Tomm6	52.555	14.0934	2.91241	4.83908	1.3e-06	6.07e-05	translocase of outer mitochondrial membrane 6 [Source:MGI Symbol;Acc:MGI:1913369]
25322	Kif20a	72.4471	16.2319	3.35763	4.83434	1.34e-06	6.16e-05	kinesin family member 20A [Source:MGI Symbol;Acc:MGI:1201682]
32020	Rwdd1	26.1019	15.2095	3.14919	4.82966	1.37e-06	6.27e-05	RWD domain containing 1 [Source:MGI Symbol;Acc:MGI:1913771]
8307	Gak	45.5849	15.7671	3.26881	4.82351	1.41e-06	6.43e-05	cyclin G associated kinase [Source:MGI Symbol;Acc:MGI:2442153]
3024	Arhgef10	670.184	14.974	3.10638	4.8204	1.43e-06	6.5e-05	Rho guanine nucleotide exchange factor (GEF) 10 [Source:MGI Symbol;Acc:MGI:2444453]
5039	Chchd3	17.5838	14.94	3.10645	4.80935	1.51e-06	6.83e-05	coiled-coil-helix-coiled-coil-helix domain containing 3 [Source:MGI Symbol;Acc:MGI:1913325]
3254	Atg7	17.7615	15.0881	3.14214	4.80185	1.57e-06	7.01e-05	autophagy related 7 [Source:MGI Symbol;Acc:MGI:1921494]
7117	Eif2b4	34.8393	15.4247	3.21218	4.80196	1.57e-06	7.01e-05	eukaryotic translation initiation factor 2B, subunit 4 delta [Source:MGI Symbol;Acc:MGI:95300]
35351	Trappc6a	18.8847	14.9923	3.12328	4.80017	1.59e-06	7.03e-05	trafficking protein particle complex 6A [Source:MGI Symbol;Acc:MGI:1914341]
6840	Dusp16	13.3435	14.2006	2.96141	4.79521	1.63e-06	7.13e-05	dual specificity phosphatase 16 [Source:MGI Symbol;Acc:MGI:1917936]
32683	Sin3b	19.8944	14.9768	3.12275	4.79603	1.62e-06	7.13e-05	transcriptional regulator, SIN3B (yeast) [Source:MGI Symbol;Acc:MGI:107158]
24719	Ikbip	13.6429	14.9939	3.12979	4.79071	1.66e-06	7.25e-05	IKBKB interacting protein [Source:MGI Symbol;Acc:MGI:1914704]
29117	Parp14	47.9908	15.6581	3.26899	4.78988	1.67e-06	7.25e-05	poly (ADP-ribose) polymerase family, member 14 [Source:MGI Symbol;Acc:MGI:1919489]
7097	Ehmt2	31.0615	14.2323	2.97314	4.78697	1.69e-06	7.32e-05	euchromatic histone lysine N-methyltransferase 2 [Source:MGI Symbol;Acc:MGI:2148922]
35198	Tomm34	22.215	15.093	3.15689	4.78096	1.74e-06	7.5e-05	translocase of outer mitochondrial membrane 34 [Source:MGI Symbol;Acc:MGI:1914395]
29295	Pcyox1	30.198	15.3561	3.21296	4.77941	1.76e-06	7.52e-05	prenylcysteine oxidase 1 [Source:MGI Symbol;Acc:MGI:1914131]
30579	Ptcd3	26.1301	15.132	3.16857	4.77567	1.79e-06	7.62e-05	pentatricopeptide repeat domain 3 [Source:MGI Symbol;Acc:MGI:1917206]
7790	Fbxl20	432.011	15.2861	3.20603	4.76793	1.86e-06	7.88e-05	F-box and leucine-rich repeat protein 20 [Source:MGI Symbol;Acc:MGI:1919444]
29801	Pld3	2166.61	15.6851	3.29157	4.76522	1.89e-06	7.95e-05	phospholipase D family, member 3 [Source:MGI Symbol;Acc:MGI:1333782]
24177	Hsd17b4	387.112	15.2147	3.19807	4.75747	1.96e-06	8.22e-05	hydroxysteroid (17-beta) dehydrogenase 4 [Source:MGI Symbol;Acc:MGI:105089]
28911	Orc3	18.2931	14.9078	3.13562	4.75435	1.99e-06	8.3e-05	origin recognition complex, subunit 3 [Source:MGI Symbol;Acc:MGI:1354944]
28405	Nnt	20.1537	15.211	3.20235	4.74996	2.03e-06	8.44e-05	nicotinamide nucleotide transhydrogenase [Source:MGI Symbol;Acc:MGI:109279]
3196	Asph	463.114	14.5148	3.05645	4.74891	2.05e-06	8.45e-05	aspartate-beta-hydroxylase [Source:MGI Symbol;Acc:MGI:1914186]
24376	Ifrd2	13.9612	14.8114	3.12021	4.74693	2.07e-06	8.49e-05	interferon-related developmental regulator 2 [Source:MGI Symbol;Acc:MGI:1316708]
34901	Tmem170b	30.175	15.1423	3.19475	4.73975	2.14e-06	8.75e-05	transmembrane protein 170B [Source:MGI Symbol;Acc:MGI:3647046]
23888	Hectd3	38.277	14.712	3.10538	4.73759	2.16e-06	8.8e-05	HECT domain E3 ubiquitin protein ligase 3 [Source:MGI Symbol;Acc:MGI:1923858]
30400	Prr14l	49.4539	15.4905	3.27834	4.72509	2.3e-06	9.27e-05	proline rich 14-like [Source:MGI Symbol;Acc:MGI:2443658]
5549	Cox16	19.8325	14.3558	3.04408	4.71599	2.41e-06	9.65e-05	cytochrome c oxidase assembly protein 16 [Source:MGI Symbol;Acc:MGI:1913522]
7649	Fam193a	12.7713	14.0609	2.98597	4.70897	2.49e-06	9.89e-05	family with sequence homology 193, member A [Source:MGI Symbol;Acc:MGI:2447768]
17103	Gm37283	468.618	-14.025	2.97842	-4.70887	2.49e-06	9.89e-05	predicted gene, 37283 [Source:MGI Symbol;Acc:MGI:5610511]
2692	Amz2	15.0545	14.7113	3.12756	4.70377	2.55e-06	0.000100946	archaelysin family metallopeptidase 2 [Source:MGI Symbol;Acc:MGI:104837]
32614	Sh3tc2	16.4096	14.7299	3.13211	4.70286	2.57e-06	0.000100946	SH3 domain and tetratricopeptide repeats 2 [Source:MGI Symbol;Acc:MGI:2444417]
27744	Mtres1	12.5052	14.6794	3.12311	4.70025	2.6e-06	0.000101765	mitochondrial transcription rescue factor 1 [Source:MGI Symbol;Acc:MGI:1915101]
7248	Enah	15.595	14.1103	3.00767	4.69142	2.71e-06	0.000105762	ENAH actin regulator [Source:MGI Symbol;Acc:MGI:108360]
2293	Adamts8	11.9951	15.3373	3.2847	4.6693	3.02e-06	0.000117266	a disintegrin-like and metallopeptidase (reprolysin type) with thrombospondin type 1 motif, 8 [Source:MGI Symbol;Acc:MGI:1353468]
35128	Tnfrsf21	15.1729	14.6662	3.14834	4.65839	3.19e-06	0.00012308	tumor necrosis factor receptor superfamily, member 21 [Source:MGI Symbol;Acc:MGI:2151075]
23988	Hmg20a	16.4959	14.7404	3.16596	4.65589	3.23e-06	0.000124011	high mobility group 20A [Source:MGI Symbol;Acc:MGI:1914117]
4936	Cept1	43.0783	15.2063	3.27176	4.64773	3.36e-06	0.000128424	choline/ethanolaminephosphotransferase 1 [Source:MGI Symbol;Acc:MGI:2139793]
33568	Spata1	1480.4	-13.8635	2.98464	-4.64494	3.4e-06	0.00012958	spermatogenesis associated 1 [Source:MGI Symbol;Acc:MGI:1918201]
2600	Aldoc	85.187	14.4494	3.11234	4.64261	3.44e-06	0.000130452	aldolase C, fructose-bisphosphate [Source:MGI Symbol;Acc:MGI:101863]
33259	Smn1	19.5726	14.691	3.17421	4.62823	3.69e-06	0.000138583	survival motor neuron 1 [Source:MGI Symbol;Acc:MGI:109257]
34754	Tln2	19.2783	13.7753	2.9758	4.62912	3.67e-06	0.000138583	talin 2 [Source:MGI Symbol;Acc:MGI:1917799]
2140	Ackr2	10.2472	15.1561	3.2791	4.62201	3.8e-06	0.000142164	atypical chemokine receptor 2 [Source:MGI Symbol;Acc:MGI:1891697]
2352	Adgrl3	16.0642	14.6923	3.18057	4.61941	3.85e-06	0.00014268	adhesion G protein-coupled receptor L3 [Source:MGI Symbol;Acc:MGI:2441950]
34676	Thumpd1	2716.46	16.061	3.47639	4.62001	3.84e-06	0.00014268	THUMP domain containing 1 [Source:MGI Symbol;Acc:MGI:2444479]
26380	Mapk7	327.14	14.9484	3.23714	4.61778	3.88e-06	0.00014317	mitogen-activated protein kinase 7 [Source:MGI Symbol;Acc:MGI:1346347]
7922	Fgd5	45.3169	15.6885	3.4021	4.61141	4e-06	0.000146973	FYVE, RhoGEF and PH domain containing 5 [Source:MGI Symbol;Acc:MGI:2443369]
34257	Tamm41	10.2379	14.4591	3.1402	4.60452	4.13e-06	0.000151261	TAM41 mitochondrial translocator assembly and maintenance homolog [Source:MGI Symbol;Acc:MGI:1916221]
26232	Mad1l1	12.1898	14.5461	3.16449	4.59667	4.29e-06	0.000156385	MAD1 mitotic arrest deficient 1-like 1 [Source:MGI Symbol;Acc:MGI:1341857]
36704	Vps4a	12.1736	14.4247	3.14113	4.59222	4.39e-06	0.000159064	vacuolar protein sorting 4A [Source:MGI Symbol;Acc:MGI:1890520]
3790	Bmp1	11.9995	14.3897	3.13622	4.58824	4.47e-06	0.000161423	bone morphogenetic protein 1 [Source:MGI Symbol;Acc:MGI:88176]
27898	Myo19	13.1184	14.5786	3.18064	4.58356	4.57e-06	0.000164371	myosin XIX [Source:MGI Symbol;Acc:MGI:1913446]
28438	Nop9	30.2613	14.8212	3.23752	4.57795	4.7e-06	0.00016811	NOP9 nucleolar protein [Source:MGI Symbol;Acc:MGI:1915092]
36148	Usp25	316.098	14.3761	3.14107	4.5768	4.72e-06	0.000168315	ubiquitin specific peptidase 25 [Source:MGI Symbol;Acc:MGI:1353655]
24938	Irf1	39.6112	14.3513	3.13769	4.57383	4.79e-06	0.000168563	interferon regulatory factor 1 [Source:MGI Symbol;Acc:MGI:96590]
25281	Kdm5b	16.7382	14.602	3.19181	4.57482	4.77e-06	0.000168563	lysine (K)-specific demethylase 5B [Source:MGI Symbol;Acc:MGI:1922855]
35847	Txndc11	622.748	15.0452	3.28898	4.57442	4.78e-06	0.000168563	thioredoxin domain containing 11 [Source:MGI Symbol;Acc:MGI:1923620]
30691	Pus7	19.8622	14.4865	3.16957	4.57048	4.87e-06	0.000170124	pseudouridylate synthase 7 [Source:MGI Symbol;Acc:MGI:1925947]
31136	Renbp	21.7196	14.4247	3.15629	4.57013	4.87e-06	0.000170124	renin binding protein [Source:MGI Symbol;Acc:MGI:105940]
34955	Tmem229b	13.8888	14.3991	3.1569	4.56117	5.09e-06	0.000176818	transmembrane protein 229B [Source:MGI Symbol;Acc:MGI:2444389]
35566	Trip13	19.5366	14.6735	3.21874	4.55878	5.15e-06	0.000178097	thyroid hormone receptor interactor 13 [Source:MGI Symbol;Acc:MGI:1916966]
8459	Gemin2	268.039	14.6909	3.22458	4.55592	5.22e-06	0.000179788	gem nuclear organelle associated protein 2 [Source:MGI Symbol;Acc:MGI:1913853]
25276	Kdm4b	513.011	14.7516	3.23973	4.55335	5.28e-06	0.000181253	lysine (K)-specific demethylase 4B [Source:MGI Symbol;Acc:MGI:2442355]
25764	Ldhb	28.6397	14.4743	3.19524	4.52997	5.9e-06	0.00020132	lactate dehydrogenase B [Source:MGI Symbol;Acc:MGI:96763]
35890	Uba6	16.4105	13.3132	2.93922	4.52949	5.91e-06	0.00020132	ubiquitin-like modifier activating enzyme 6 [Source:MGI Symbol;Acc:MGI:1913894]
32488	Serping1	1801.14	16.0631	3.55045	4.52425	6.06e-06	0.000205535	serine (or cysteine) peptidase inhibitor, clade G, member 1 [Source:MGI Symbol;Acc:MGI:894696]
27739	Mto1	336.374	14.6983	3.25214	4.51956	6.2e-06	0.000209283	mitochondrial tRNA translation optimization 1 [Source:MGI Symbol;Acc:MGI:1915541]
29786	Plcd3	23.9725	14.1688	3.14069	4.51135	6.44e-06	0.000216674	phospholipase C, delta 3 [Source:MGI Symbol;Acc:MGI:107451]
7217	Emc2	1338.54	15.6865	3.48623	4.49955	6.81e-06	0.000227228	ER membrane protein complex subunit 2 [Source:MGI Symbol;Acc:MGI:1913986]
25330	Kif26a	20.0391	14.8781	3.30611	4.50018	6.79e-06	0.000227228	kinesin family member 26A [Source:MGI Symbol;Acc:MGI:2447072]
33119	Slc9a6	10.7091	14.307	3.18264	4.49531	6.95e-06	0.000230883	solute carrier family 9 (sodium/hydrogen exchanger), member 6 [Source:MGI Symbol;Acc:MGI:2443511]
30060	Ppa2	15.2994	14.274	3.18026	4.48831	7.18e-06	0.000237654	pyrophosphatase (inorganic) 2 [Source:MGI Symbol;Acc:MGI:1922026]
3781	Bloc1s6	19.6137	14.2053	3.16716	4.48518	7.29e-06	0.000240105	biogenesis of lysosomal organelles complex-1, subunit 6, pallidin [Source:MGI Symbol;Acc:MGI:1927580]
8469	Gfap	244.344	15.3584	3.42482	4.48443	7.31e-06	0.000240105	glial fibrillary acidic protein [Source:MGI Symbol;Acc:MGI:95697]
30117	Ppp1r10	19.5616	14.2808	3.18893	4.47822	7.53e-06	0.000246227	protein phosphatase 1, regulatory subunit 10 [Source:MGI Symbol;Acc:MGI:1289273]
2618	Alkbh3	12.5687	14.1713	3.16646	4.47544	7.63e-06	0.000248484	alkB homolog 3, alpha-ketoglutarate-dependent dioxygenase [Source:MGI Symbol;Acc:MGI:1916363]
6298	Ddhd2	393.271	14.6076	3.2664	4.47209	7.75e-06	0.000251425	DDHD domain containing 2 [Source:MGI Symbol;Acc:MGI:1919358]
35803	Tubb4b	1194	-7.81254	1.74802	-4.46936	7.85e-06	0.000253669	tubulin, beta 4B class IVB [Source:MGI Symbol;Acc:MGI:1915472]
7078	Egflam	10.1532	14.7561	3.31004	4.45797	8.27e-06	0.000266491	EGF-like, fibronectin type III and laminin G domains [Source:MGI Symbol;Acc:MGI:2146149]
29361	Pdk2	312.624	14.0339	3.14975	4.45557	8.37e-06	0.000267421	pyruvate dehydrogenase kinase, isoenzyme 2 [Source:MGI Symbol;Acc:MGI:1343087]
35880	Uap1	269.184	14.3962	3.23072	4.45604	8.35e-06	0.000267421	UDP-N-acetylglucosamine pyrophosphorylase 1 [Source:MGI Symbol;Acc:MGI:1334459]
3405	AW112010	903.942	14.2664	3.20657	4.4491	8.62e-06	0.00027456	expressed sequence AW112010 [Source:MGI Symbol;Acc:MGI:2147706]
8005	Fkbp9	1610.64	12.5158	2.82251	4.43426	9.24e-06	0.000293039	FK506 binding protein 9 [Source:MGI Symbol;Acc:MGI:1350921]
7559	Fabp5	17.1944	12.9881	2.93163	4.43034	9.41e-06	0.000297299	fatty acid binding protein 5, epidermal [Source:MGI Symbol;Acc:MGI:101790]
27388	Morc2a	983.441	14.9114	3.36876	4.42638	9.58e-06	0.000301662	microrchidia 2A [Source:MGI Symbol;Acc:MGI:1921772]
7833	Fbxo8	14.4786	14.0314	3.17238	4.42301	9.73e-06	0.000305254	F-box protein 8 [Source:MGI Symbol;Acc:MGI:1354696]
25972	Lrch1	62.2249	14.9125	3.37437	4.41934	9.9e-06	0.000309319	leucine-rich repeats and calponin homology (CH) domain containing 1 [Source:MGI Symbol;Acc:MGI:2443390]
4215	Capn10	14.0981	14.1485	3.20624	4.4128	1.02e-05	0.00031763	calpain 10 [Source:MGI Symbol;Acc:MGI:1344392]
37245	Zfp317	22.1931	14.18	3.214	4.41194	1.02e-05	0.000317708	zinc finger protein 317 [Source:MGI Symbol;Acc:MGI:107775]
26719	Micall2	8.06292	14.146	3.20859	4.4088	1.04e-05	0.000321148	MICAL-like 2 [Source:MGI Symbol;Acc:MGI:2444818]
29538	Phf8	9.45459	13.9753	3.18092	4.39347	1.12e-05	0.000343391	PHD finger protein 8 [Source:MGI Symbol;Acc:MGI:2444341]
36690	Vps26c	2287.46	15.0434	3.42658	4.39021	1.13e-05	0.000347305	VPS26 endosomal protein sorting factor C [Source:MGI Symbol;Acc:MGI:1206040]
35151	Tnip2	16.2437	13.9852	3.18686	4.38839	1.14e-05	0.000348944	TNFAIP3 interacting protein 2 [Source:MGI Symbol;Acc:MGI:2386643]
28091	Ncs1	635.629	14.1769	3.23236	4.38593	1.15e-05	0.000351613	neuronal calcium sensor 1 [Source:MGI Symbol;Acc:MGI:109166]
26169	Ly96	10.8804	13.8344	3.15881	4.37964	1.19e-05	0.000360596	lymphocyte antigen 96 [Source:MGI Symbol;Acc:MGI:1341909]
31156	Retsat	31.5131	14.3918	3.29074	4.37344	1.22e-05	0.000369658	retinol saturase (all trans retinol 13,14 reductase) [Source:MGI Symbol;Acc:MGI:1914692]
37124	Zdhhc12	532.436	14.1855	3.24878	4.3664	1.26e-05	0.000380396	zinc finger, DHHC domain containing 12 [Source:MGI Symbol;Acc:MGI:1913470]
3233	Atf6	15.0603	13.9667	3.20103	4.3632	1.28e-05	0.000384341	activating transcription factor 6 [Source:MGI Symbol;Acc:MGI:1926157]
26554	Med17	11.3851	13.8684	3.17895	4.36257	1.29e-05	0.000384341	mediator complex subunit 17 [Source:MGI Symbol;Acc:MGI:2182585]
28012	Naprt	13.2323	13.8346	3.1739	4.35888	1.31e-05	0.000389482	nicotinate phosphoribosyltransferase [Source:MGI Symbol;Acc:MGI:2442664]
8413	Gcc1	10.6254	13.7112	3.15025	4.3524	1.35e-05	0.000399745	golgi coiled coil 1 [Source:MGI Symbol;Acc:MGI:1921625]
6424	Dennd5b	11.9252	14.1195	3.24482	4.3514	1.35e-05	0.000400152	DENN domain containing 5B [Source:MGI Symbol;Acc:MGI:2444273]
8423	Gclc	399.752	-11.3845	2.61736	-4.34962	1.36e-05	0.000401989	glutamate-cysteine ligase, catalytic subunit [Source:MGI Symbol;Acc:MGI:104990]
35227	Tox	1068.47	-11.7994	2.71932	-4.3391	1.43e-05	0.00042024	thymocyte selection-associated high mobility group box [Source:MGI Symbol;Acc:MGI:2181659]
28279	Nhej1	406.631	-12.1612	2.80792	-4.33103	1.48e-05	0.000434403	non-homologous end joining factor 1 [Source:MGI Symbol;Acc:MGI:1922820]
27372	Mob3c	10.7928	13.9202	3.21926	4.32405	1.53e-05	0.000446826	MOB kinase activator 3C [Source:MGI Symbol;Acc:MGI:2140623]
4594	Cd109	732.086	14.989	3.46958	4.32013	1.56e-05	0.000453248	CD109 antigen [Source:MGI Symbol;Acc:MGI:2445221]
5999	Cyp2d22	9.32535	13.8876	3.22005	4.31286	1.61e-05	0.000466804	cytochrome P450, family 2, subfamily d, polypeptide 22 [Source:MGI Symbol;Acc:MGI:1929474]
23876	Heatr3	19.9982	13.7766	3.20146	4.30321	1.68e-05	0.000484246	HEAT repeat containing 3 [Source:MGI Symbol;Acc:MGI:2444491]
28386	Nme6	418.423	13.6319	3.16756	4.3036	1.68e-05	0.000484246	NME/NM23 nucleoside diphosphate kinase 6 [Source:MGI Symbol;Acc:MGI:1861676]
37069	Zbtb46	318.325	13.962	3.25589	4.28822	1.8e-05	0.000516315	zinc finger and BTB domain containing 46 [Source:MGI Symbol;Acc:MGI:1919397]
30367	Proser1	12.1681	13.7598	3.21014	4.28634	1.82e-05	0.000518911	proline and serine rich 1 [Source:MGI Symbol;Acc:MGI:1919933]
37032	Zbed3	707.166	14.8051	3.45853	4.28074	1.86e-05	0.000530326	zinc finger, BED type containing 3 [Source:MGI Symbol;Acc:MGI:1919364]
29100	Pard3	13.9996	13.7071	3.20414	4.27794	1.89e-05	0.000535232	par-3 family cell polarity regulator [Source:MGI Symbol;Acc:MGI:2135608]
27682	Mt1	51.2129	13.6657	3.19551	4.27654	1.9e-05	0.000536767	metallothionein 1 [Source:MGI Symbol;Acc:MGI:97171]
3013	Arhgap42	18.0816	14.21	3.32464	4.27413	1.92e-05	0.000540781	Rho GTPase activating protein 42 [Source:MGI Symbol;Acc:MGI:1918794]
29846	Plin3	1779.76	14.8559	3.47707	4.27252	1.93e-05	0.000541054	perilipin 3 [Source:MGI Symbol;Acc:MGI:1914155]
34611	Tgfbr3	22.2209	14.2574	3.33679	4.2728	1.93e-05	0.000541054	transforming growth factor, beta receptor III [Source:MGI Symbol;Acc:MGI:104637]
8424	Gclm	1146.61	14.859	3.47909	4.27094	1.95e-05	0.000543069	glutamate-cysteine ligase, modifier subunit [Source:MGI Symbol;Acc:MGI:104995]
31967	Rtca	10.0375	13.4286	3.15022	4.26277	2.02e-05	0.000561443	RNA 3'-terminal phosphate cyclase [Source:MGI Symbol;Acc:MGI:1913618]
2838	Ap1g2	16.5314	13.6258	3.19762	4.26122	2.03e-05	0.00056346	adaptor protein complex AP-1, gamma 2 subunit [Source:MGI Symbol;Acc:MGI:1328307]
36151	Usp28	13.0451	13.8454	3.25073	4.25916	2.05e-05	0.000566797	ubiquitin specific peptidase 28 [Source:MGI Symbol;Acc:MGI:2442293]
4421	Ccdc186	58.8008	13.8346	3.24945	4.25753	2.07e-05	0.000567196	coiled-coil domain containing 186 [Source:MGI Symbol;Acc:MGI:2445022]
8323	Galnt11	9.8756	13.5746	3.18805	4.25796	2.06e-05	0.000567196	polypeptide N-acetylgalactosaminyltransferase 11 [Source:MGI Symbol;Acc:MGI:2444392]
8067	Fnip1	21.3388	13.7648	3.23512	4.25481	2.09e-05	0.000571631	folliculin interacting protein 1 [Source:MGI Symbol;Acc:MGI:2444668]
25947	Loxl3	12.2364	13.6274	3.2032	4.25432	2.1e-05	0.000571631	lysyl oxidase-like 3 [Source:MGI Symbol;Acc:MGI:1337004]
1993	Aagab	594.701	13.6923	3.22028	4.25189	2.12e-05	0.000575977	alpha- and gamma-adaptin binding protein [Source:MGI Symbol;Acc:MGI:1914189]
24927	Iqgap3	20.3763	13.5918	3.20937	4.23504	2.29e-05	0.000618922	IQ motif containing GTPase activating protein 3 [Source:MGI Symbol;Acc:MGI:3028642]
7570	Faf1	17.076	13.6283	3.21895	4.23378	2.3e-05	0.000620374	Fas-associated factor 1 [Source:MGI Symbol;Acc:MGI:109419]
2430	Agfg2	14.5757	13.3421	3.15304	4.23149	2.32e-05	0.000624705	ArfGAP with FG repeats 2 [Source:MGI Symbol;Acc:MGI:2443267]
23398	Gpr55	8.46887	14.0645	3.32808	4.22602	2.38e-05	0.000638013	G protein-coupled receptor 55 [Source:MGI Symbol;Acc:MGI:2685064]
26570	Med6	28.3433	13.8873	3.28924	4.22203	2.42e-05	0.000647327	mediator complex subunit 6 [Source:MGI Symbol;Acc:MGI:1917042]
37468	Zfp788	25.5507	14.0205	3.32138	4.22129	2.43e-05	0.000647385	zinc finger protein 788 [Source:MGI Symbol;Acc:MGI:1914857]
7894	Fem1c	1982.62	-10.614	2.51681	-4.21726	2.47e-05	0.000656971	fem 1 homolog c [Source:MGI Symbol;Acc:MGI:2444737]
32807	Slc1a2	66.2207	13.565	3.21922	4.21375	2.51e-05	0.000665137	solute carrier family 1 (glial high affinity glutamate transporter), member 2 [Source:MGI Symbol;Acc:MGI:101931]
23615	Gucy1a1	29.0147	14.0729	3.34184	4.21111	2.54e-05	0.000670846	guanylate cyclase 1, soluble, alpha 1 [Source:MGI Symbol;Acc:MGI:1926562]
28268	Nfyb	21.5908	13.4487	3.19693	4.20674	2.59e-05	0.00068178	nuclear transcription factor-Y beta [Source:MGI Symbol;Acc:MGI:97317]
28654	Nudt16	528.177	13.9283	3.31356	4.20344	2.63e-05	0.000689641	nudix hydrolase 16 [Source:MGI Symbol;Acc:MGI:1922936]
29573	Phykpl	15.0374	13.6275	3.24427	4.20046	2.66e-05	0.000696568	5-phosphohydroxy-L-lysine phospholyase [Source:MGI Symbol;Acc:MGI:1920197]
29817	Plekhb1	51.5886	13.5721	3.23224	4.19897	2.68e-05	0.000698983	pleckstrin homology domain containing, family B (evectins) member 1 [Source:MGI Symbol;Acc:MGI:1351469]
23198	Gmeb2	10.7655	13.5411	3.22653	4.19679	2.71e-05	0.000703549	glucocorticoid modulatory element binding protein 2 [Source:MGI Symbol;Acc:MGI:2652836]
3347	Atr	19.5816	13.6377	3.25291	4.19246	2.76e-05	0.000713585	ataxia telangiectasia and Rad3 related [Source:MGI Symbol;Acc:MGI:108028]
5487	Colec12	33.5954	14.2213	3.39271	4.19173	2.77e-05	0.000713585	collectin sub-family member 12 [Source:MGI Symbol;Acc:MGI:2152907]
35920	Ube2e2	449.513	13.7889	3.28976	4.19147	2.77e-05	0.000713585	ubiquitin-conjugating enzyme E2E 2 [Source:MGI Symbol;Acc:MGI:2384997]
7358	Ercc4	12.7268	13.5	3.22247	4.18933	2.8e-05	0.000718119	excision repair cross-complementing rodent repair deficiency, complementation group 4 [Source:MGI Symbol;Acc:MGI:1354163]
33421	Snrpd2	642.195	-6.72244	1.60698	-4.18328	2.87e-05	0.000735259	small nuclear ribonucleoprotein D2 [Source:MGI Symbol;Acc:MGI:98345]
5874	Cuedc1	975.158	-11.8632	2.84712	-4.16673	3.09e-05	0.000785865	CUE domain containing 1 [Source:MGI Symbol;Acc:MGI:2144281]
6519	Dipk2b	13.5507	14.0636	3.37735	4.1641	3.13e-05	0.000792567	divergent protein kinase domain 2B [Source:MGI Symbol;Acc:MGI:1923155]
32808	Slc1a3	46.3917	13.1681	3.17143	4.15212	3.29e-05	0.00083271	solute carrier family 1 (glial high affinity glutamate transporter), member 3 [Source:MGI Symbol;Acc:MGI:99917]
37615	Zkscan17	19.7187	13.4156	3.23407	4.1482	3.35e-05	0.000844516	zinc finger with KRAB and SCAN domains 17 [Source:MGI Symbol;Acc:MGI:2679270]
31303	Rida	18.5697	12.9949	3.1389	4.13997	3.47e-05	0.00087016	reactive intermediate imine deaminase A homolog [Source:MGI Symbol;Acc:MGI:1095401]
24385	Ift52	19.902	13.2646	3.20695	4.13621	3.53e-05	0.000881877	intraflagellar transport 52 [Source:MGI Symbol;Acc:MGI:2387217]
27892	Mynn	54.6327	14.0791	3.40681	4.13265	3.59e-05	0.000892982	myoneurin [Source:MGI Symbol;Acc:MGI:1931415]
6459	Dgki	11.4838	13.9052	3.37062	4.12542	3.7e-05	0.000918742	diacylglycerol kinase, iota [Source:MGI Symbol;Acc:MGI:2443430]
5407	Cntn1	414.473	13.0233	3.16104	4.11994	3.79e-05	0.000938077	contactin 1 [Source:MGI Symbol;Acc:MGI:105980]
4684	Cd86	294.131	-11.5357	2.80433	-4.11355	3.9e-05	0.000961607	CD86 antigen [Source:MGI Symbol;Acc:MGI:101773]
4455	Ccdc6	1197.77	12.089	2.94048	4.11124	3.94e-05	0.000968404	coiled-coil domain containing 6 [Source:MGI Symbol;Acc:MGI:1923801]
24221	Hspbap1	15.3469	13.2833	3.23255	4.10924	3.97e-05	0.000973976	Hspb associated protein 1 [Source:MGI Symbol;Acc:MGI:1913917]
37308	Zfp444	349.355	13.4233	3.26784	4.10771	4e-05	0.000977543	zinc finger protein 444 [Source:MGI Symbol;Acc:MGI:1923365]
35694	Tspan7	1060.58	-9.24865	2.25228	-4.10635	4.02e-05	0.000980438	tetraspanin 7 [Source:MGI Symbol;Acc:MGI:1298407]
34528	Tesc	440.417	-11.214	2.73792	-4.09581	4.21e-05	0.00102315	tescalcin [Source:MGI Symbol;Acc:MGI:1930803]
30235	Prdm5	10.5046	13.1763	3.21926	4.09296	4.26e-05	0.00103283	PR domain containing 5 [Source:MGI Symbol;Acc:MGI:1918029]
25406	Klhl15	27.4978	13.3809	3.27432	4.08663	4.38e-05	0.00105616	kelch-like 15 [Source:MGI Symbol;Acc:MGI:1923400]
3821	Bod1l	19.7245	12.9602	3.17314	4.08434	4.42e-05	0.00106157	biorientation of chromosomes in cell division 1-like [Source:MGI Symbol;Acc:MGI:2444804]
6430	Depdc5	12.4226	13.0682	3.20045	4.08324	4.44e-05	0.00106157	DEP domain containing 5 [Source:MGI Symbol;Acc:MGI:2141101]
8559	Gkap1	537.446	-11.4926	2.81417	-4.08383	4.43e-05	0.00106157	G kinase anchoring protein 1 [Source:MGI Symbol;Acc:MGI:1891694]
24171	Hsd17b11	319.515	-11.3655	2.78506	-4.08089	4.49e-05	0.0010693	hydroxysteroid (17-beta) dehydrogenase 11 [Source:MGI Symbol;Acc:MGI:2149821]
3192	Asnsd1	484.678	13.9159	3.412	4.07852	4.53e-05	0.00107719	asparagine synthetase domain containing 1 [Source:MGI Symbol;Acc:MGI:1917646]
4671	Cd68	17.6925	13.0265	3.19541	4.07664	4.57e-05	0.00108281	CD68 antigen [Source:MGI Symbol;Acc:MGI:88342]
28260	Nfkbil1	9.8113	13.1013	3.21605	4.07373	4.63e-05	0.00109333	nuclear factor of kappa light polypeptide gene enhancer in B cells inhibitor like 1 [Source:MGI Symbol;Acc:MGI:1340031]
4148	Cactin	957.818	11.7692	2.89296	4.06824	4.74e-05	0.00111313	cactin, spliceosome C complex subunit [Source:MGI Symbol;Acc:MGI:1917562]
34152	Synpo2	31.7498	13.7764	3.38621	4.06839	4.73e-05	0.00111313	synaptopodin 2 [Source:MGI Symbol;Acc:MGI:2153070]
3629	BC048644	18.56	13.6895	3.36751	4.06519	4.8e-05	0.00111834	cDNA sequence BC048644 [Source:MGI Symbol;Acc:MGI:3039566]
8581	Glipr2	1545.77	14.201	3.49299	4.06557	4.79e-05	0.00111834	GLI pathogenesis-related 2 [Source:MGI Symbol;Acc:MGI:1917770]
32879	Slc25a36	708.432	11.3255	2.78523	4.06626	4.78e-05	0.00111834	solute carrier family 25, member 36 [Source:MGI Symbol;Acc:MGI:1924909]
35757	Ttc7	107.882	13.6048	3.35137	4.05947	4.92e-05	0.00114289	tetratricopeptide repeat domain 7 [Source:MGI Symbol;Acc:MGI:1920999]
23667	H2-DMb1	25.2491	12.8252	3.16104	4.05726	4.97e-05	0.00115054	histocompatibility 2, class II, locus Mb1 [Source:MGI Symbol;Acc:MGI:95922]
24864	Inppl1	764.303	13.5799	3.34933	4.05451	5.02e-05	0.00116093	inositol polyphosphate phosphatase-like 1 [Source:MGI Symbol;Acc:MGI:1333787]
29628	Pik3ip1	37.7192	13.4067	3.31208	4.04782	5.17e-05	0.00119132	phosphoinositide-3-kinase interacting protein 1 [Source:MGI Symbol;Acc:MGI:1917016]
29339	Pde8a	38.225	13.7228	3.40182	4.03397	5.48e-05	0.00126031	phosphodiesterase 8A [Source:MGI Symbol;Acc:MGI:1277116]
32909	Slc27a1	47.711	13.3741	3.32707	4.01978	5.83e-05	0.0013311	solute carrier family 27 (fatty acid transporter), member 1 [Source:MGI Symbol;Acc:MGI:1347098]
37696	Zswim8	29.9784	13.3488	3.32126	4.0192	5.84e-05	0.0013311	zinc finger SWIM-type containing 8 [Source:MGI Symbol;Acc:MGI:1919156]
2041	Abcc3	10.3867	11.9308	2.97247	4.01376	5.98e-05	0.00135545	ATP-binding cassette, sub-family C (CFTR/MRP), member 3 [Source:MGI Symbol;Acc:MGI:1923658]
2799	Ano5	31.3981	14.8768	3.70659	4.01362	5.98e-05	0.00135545	anoctamin 5 [Source:MGI Symbol;Acc:MGI:3576659]
4259	Carf	359.486	13.1354	3.27683	4.00857	6.11e-05	0.00138101	calcium response factor [Source:MGI Symbol;Acc:MGI:2182269]
29214	Pcdhb16	1996.78	-11.67	2.9133	-4.00576	6.18e-05	0.00139377	protocadherin beta 16 [Source:MGI Symbol;Acc:MGI:2136752]
23807	Haus2	9.62601	12.5998	3.15145	3.99809	6.39e-05	0.0014358	HAUS augmin-like complex, subunit 2 [Source:MGI Symbol;Acc:MGI:1913546]
34028	Sugp2	760.832	13.3692	3.35083	3.98982	6.61e-05	0.00148282	SURP and G patch domain containing 2 [Source:MGI Symbol;Acc:MGI:2678085]
8223	Fxr2	1063.39	-9.59053	2.40511	-3.98757	6.68e-05	0.00149292	FMR1 autosomal homolog 2 [Source:MGI Symbol;Acc:MGI:1346074]
25640	Ktn1	1796.34	-9.13694	2.29216	-3.98617	6.71e-05	0.00149775	kinectin 1 [Source:MGI Symbol;Acc:MGI:109153]
31153	Retreg1	19.476	12.6962	3.188	3.98251	6.82e-05	0.00151697	reticulophagy regulator 1 [Source:MGI Symbol;Acc:MGI:1913520]
30963	Rasl12	1357.56	-11.1301	2.79685	-3.97952	6.91e-05	0.00153203	RAS-like, family 12 [Source:MGI Symbol;Acc:MGI:1918034]
5924	Cyb561d1	17.8826	12.7863	3.21466	3.9775	6.96e-05	0.001541	cytochrome b-561 domain containing 1 [Source:MGI Symbol;Acc:MGI:1919273]
6836	Dusp12	37.2714	13.3964	3.37017	3.97498	7.04e-05	0.0015533	dual specificity phosphatase 12 [Source:MGI Symbol;Acc:MGI:1890614]
29588	Pid1	24.3036	12.9434	3.25697	3.97406	7.07e-05	0.00155523	phosphotyrosine interaction domain containing 1 [Source:MGI Symbol;Acc:MGI:2138391]
23322	Gpd1l	2612.66	14.3587	3.61535	3.97159	7.14e-05	0.00156729	glycerol-3-phosphate dehydrogenase 1-like [Source:MGI Symbol;Acc:MGI:1289257]
37594	Zfyve9	15.8263	12.9494	3.26271	3.96892	7.22e-05	0.00158082	zinc finger, FYVE domain containing 9 [Source:MGI Symbol;Acc:MGI:2652838]
29671	Pitpna	267.304	9.82541	2.48015	3.96162	7.44e-05	0.00162566	phosphatidylinositol transfer protein, alpha [Source:MGI Symbol;Acc:MGI:99887]
9055	Gm11379	235.433	-11.7904	2.98066	-3.95563	7.63e-05	0.00166259	predicted gene 11379 [Source:MGI Symbol;Acc:MGI:3650783]
2408	Aff1	326.764	13.211	3.34087	3.95436	7.67e-05	0.00166709	AF4/FMR2 family, member 1 [Source:MGI Symbol;Acc:MGI:1100819]
34989	Tmem268	11.771	12.483	3.16326	3.94624	7.94e-05	0.00172014	transmembrane protein 268 [Source:MGI Symbol;Acc:MGI:1913920]
25995	Lrp12	10.6414	12.785	3.24032	3.9456	7.96e-05	0.00172027	low density lipoprotein-related protein 12 [Source:MGI Symbol;Acc:MGI:2443132]
32414	Serhl	11.8231	12.6027	3.19549	3.94389	8.02e-05	0.00172813	serine hydrolase-like [Source:MGI Symbol;Acc:MGI:1890404]
27577	Mrps31	866.484	-10.3236	2.61824	-3.94294	8.05e-05	0.00173054	mitochondrial ribosomal protein S31 [Source:MGI Symbol;Acc:MGI:1913153]
2380	Adprh	1314.64	-8.56583	2.17319	-3.9416	8.09e-05	0.00173575	ADP-ribosylarginine hydrolase [Source:MGI Symbol;Acc:MGI:1098234]
30618	Ptk2b	13.1645	12.3837	3.14306	3.94002	8.15e-05	0.00174276	PTK2 protein tyrosine kinase 2 beta [Source:MGI Symbol;Acc:MGI:104908]
26356	Map4k1	19.7461	12.6996	3.22451	3.93847	8.2e-05	0.00174954	mitogen-activated protein kinase kinase kinase kinase 1 [Source:MGI Symbol;Acc:MGI:1346882]
37426	Zfp703	272.435	-9.97498	2.53537	-3.93433	8.34e-05	0.00177544	zinc finger protein 703 [Source:MGI Symbol;Acc:MGI:2662729]
2612	Alg9	13.0083	12.8632	3.27015	3.93352	8.37e-05	0.00177686	asparagine-linked glycosylation 9 (alpha 1,2 mannosyltransferase) [Source:MGI Symbol;Acc:MGI:1924753]
2302	Adap2os	68.1611	12.851	3.28393	3.91328	9.11e-05	0.00192777	ArfGAP with dual PH domains 2, opposite strand [Source:MGI Symbol;Acc:MGI:3650197]
4888	Cenpo	15.2348	12.8624	3.28983	3.90974	9.24e-05	0.00195126	centromere protein O [Source:MGI Symbol;Acc:MGI:1923800]
5948	Cyld	1691.18	-11.4404	2.93322	-3.90031	9.61e-05	0.00202377	CYLD lysine 63 deubiquitinase [Source:MGI Symbol;Acc:MGI:1921506]
26741	Miip	26.5499	12.7626	3.27356	3.8987	9.67e-05	0.00202702	migration and invasion inhibitory protein [Source:MGI Symbol;Acc:MGI:106506]
35022	Tmem52b	8.89259	12.7598	3.27256	3.89902	9.66e-05	0.00202702	transmembrane protein 52B [Source:MGI Symbol;Acc:MGI:2442838]
646	2610008E11Rik	45.2083	13.1657	3.38059	3.89451	9.84e-05	0.0020521	RIKEN cDNA 2610008E11 gene [Source:MGI Symbol;Acc:MGI:1919378]
25948	Loxl4	59.3282	13.3909	3.43809	3.89487	9.83e-05	0.0020521	lysyl oxidase-like 4 [Source:MGI Symbol;Acc:MGI:1914823]
37531	Zfp943	1601.23	-10.9413	2.81162	-3.89144	9.97e-05	0.00207305	zinc finger prtoein 943 [Source:MGI Symbol;Acc:MGI:1921920]
29220	Pcdhb21	22.9377	12.9595	3.33141	3.89009	0.000100207	0.00207942	protocadherin beta 21 [Source:MGI Symbol;Acc:MGI:2136759]
29063	Palb2	259.434	12.6273	3.25142	3.88364	0.000102904	0.00213009	partner and localizer of BRCA2 [Source:MGI Symbol;Acc:MGI:3040695]
24801	Il6st	527.84	10.8932	2.80644	3.88151	0.000103808	0.00214349	interleukin 6 signal transducer [Source:MGI Symbol;Acc:MGI:96560]
28266	Nfxl1	659.318	13.7587	3.55392	3.8714	0.000108214	0.00222893	nuclear transcription factor, X-box binding-like 1 [Source:MGI Symbol;Acc:MGI:1923646]
28060	Ncbp2	1102.15	-9.57545	2.47402	-3.8704	0.000108657	0.00223256	nuclear cap binding protein subunit 2 [Source:MGI Symbol;Acc:MGI:1915342]
26018	Lrrc20	1505.52	-11.3317	2.92904	-3.86873	0.000109403	0.00224235	leucine rich repeat containing 20 [Source:MGI Symbol;Acc:MGI:2387182]
27455	Mrgbp	413.564	12.0163	3.12029	3.85103	0.000117623	0.00240492	MRG/MORF4L binding protein [Source:MGI Symbol;Acc:MGI:1920497]
5439	Cog8	1294.46	-8.9113	2.31672	-3.84651	0.000119813	0.00244371	component of oligomeric golgi complex 8 [Source:MGI Symbol;Acc:MGI:2142885]
33765	Srgap1	1644.76	-10.0697	2.62127	-3.84153	0.000122268	0.00248771	SLIT-ROBO Rho GTPase activating protein 1 [Source:MGI Symbol;Acc:MGI:2152936]
24204	Hspa1a	679.553	-10.5737	2.75338	-3.84026	0.000122906	0.00249461	heat shock protein 1A [Source:MGI Symbol;Acc:MGI:96244]
7856	Fbxw7	23.0249	12.3988	3.23149	3.83687	0.000124612	0.0025231	F-box and WD-40 domain protein 7 [Source:MGI Symbol;Acc:MGI:1354695]
23663	H2-Ab1	2593.09	11.7661	3.07174	3.83044	0.000127912	0.00258364	histocompatibility 2, class II antigen A, beta 1 [Source:MGI Symbol;Acc:MGI:103070]
2026	Abca9	29.0945	13.0248	3.40101	3.82968	0.000128309	0.0025854	ATP-binding cassette, sub-family A (ABC1), member 9 [Source:MGI Symbol;Acc:MGI:2386796]
27948	N4bp2l2	1755.94	-10.1484	2.65272	-3.82567	0.000130418	0.00262155	NEDD4 binding protein 2-like 2 [Source:MGI Symbol;Acc:MGI:2687207]
32579	Sh2b3	2254.31	-9.35713	2.44901	-3.82079	0.000133026	0.00266756	SH2B adaptor protein 3 [Source:MGI Symbol;Acc:MGI:893598]
4001	C1qc	989.438	12.521	3.28275	3.81417	0.000136643	0.00273233	complement component 1, q subcomponent, C chain [Source:MGI Symbol;Acc:MGI:88225]
30658	Ptprj	17.1863	12.4865	3.27412	3.81368	0.000136911	0.00273233	protein tyrosine phosphatase receptor type J [Source:MGI Symbol;Acc:MGI:104574]
37027	Zan	320.061	13.6298	3.58032	3.80686	0.000140741	0.00280206	zonadhesin [Source:MGI Symbol;Acc:MGI:106656]
34082	Susd2	573.464	13.0978	3.44492	3.80206	0.000143496	0.00285009	sushi domain containing 2 [Source:MGI Symbol;Acc:MGI:1918983]
785	4632415L05Rik	102.848	13.4173	3.52977	3.8012	0.000144	0.00285331	RIKEN cDNA 4632415L05 gene [Source:MGI Symbol;Acc:MGI:1918058]
7077	Egfl8	49.2051	13.1339	3.45636	3.79993	0.000144736	0.00286111	EGF-like domain 8 [Source:MGI Symbol;Acc:MGI:1932094]
27860	Myh11	21.0517	12.9889	3.42626	3.79098	0.000150052	0.00295918	myosin, heavy polypeptide 11, smooth muscle [Source:MGI Symbol;Acc:MGI:102643]
2317	Adcy6	27.3947	12.3629	3.26221	3.78975	0.000150802	0.00296696	adenylate cyclase 6 [Source:MGI Symbol;Acc:MGI:87917]
34933	Tmem201	603.979	11.1032	2.93228	3.78654	0.000152758	0.00299836	transmembrane protein 201 [Source:MGI Symbol;Acc:MGI:1196277]
20645	Gm4609	75.0133	-11.1419	2.94331	-3.78548	0.00015341	0.00300411	predicted gene 4609 [Source:MGI Symbol;Acc:MGI:3782792]
4101	C920006O11Rik	542.953	-11.3179	3.00379	-3.76788	0.000164638	0.00321642	RIKEN cDNA C920006O11 gene [Source:NCBI gene (formerly Entrezgene);Acc:320295]
4102	C920006O11Rik	542.953	-11.3179	3.00379	-3.76788	0.000164638	0.00321642	RIKEN cDNA C920006O11 gene [Source:MGI Symbol;Acc:MGI:2443759]
33859	St6gal1	856.621	-9.80524	2.60488	-3.76419	0.000167092	0.00325673	beta galactoside alpha 2,6 sialyltransferase 1 [Source:MGI Symbol;Acc:MGI:108470]
29657	Pip5k1b	13.5157	12.7656	3.39605	3.75896	0.000170619	0.00331772	phosphatidylinositol-4-phosphate 5-kinase, type 1 beta [Source:MGI Symbol;Acc:MGI:107930]
32341	Sel1l	2087.03	-8.92524	2.37775	-3.75365	0.000174278	0.00338098	sel-1 suppressor of lin-12-like (C. elegans) [Source:MGI Symbol;Acc:MGI:1329016]
36693	Vps33b	1087.15	-10.7249	2.861	-3.74866	0.000177782	0.00344098	vacuolar protein sorting 33B [Source:MGI Symbol;Acc:MGI:2446237]
29418	Per1	133.056	-8.91177	2.38331	-3.73924	0.000184581	0.00356429	period circadian clock 1 [Source:MGI Symbol;Acc:MGI:1098283]
2044	Abcc6	27.0617	12.8555	3.44242	3.73443	0.000188141	0.00362466	ATP-binding cassette, sub-family C (CFTR/MRP), member 6 [Source:MGI Symbol;Acc:MGI:1351634]
17380	Gm37663	494.512	-10.5978	2.84268	-3.72811	0.00019292	0.00370816	predicted gene, 37663 [Source:MGI Symbol;Acc:MGI:5610891]
23855	Hdac2	911.272	-9.14235	2.45495	-3.72405	0.00019605	0.00375966	histone deacetylase 2 [Source:MGI Symbol;Acc:MGI:1097691]
7290	Ep300	988.46	-9.4237	2.53144	-3.72267	0.000197128	0.00377165	E1A binding protein p300 [Source:MGI Symbol;Acc:MGI:1276116]
27904	Myo1f	16.5328	11.7991	3.18801	3.70109	0.000214678	0.00407204	myosin IF [Source:MGI Symbol;Acc:MGI:107711]
28483	Npl	8.47105	11.9293	3.2233	3.70097	0.00021478	0.00407204	N-acetylneuraminate pyruvate lyase [Source:MGI Symbol;Acc:MGI:1921341]
37398	Zfp646	886.818	12.8782	3.4782	3.70253	0.000213457	0.00407204	zinc finger protein 646 [Source:MGI Symbol;Acc:MGI:3665412]
37415	Zfp677	15.1042	12.1117	3.27254	3.70099	0.000214757	0.00407204	zinc finger protein 677 [Source:MGI Symbol;Acc:MGI:3053207]
37697	Zswim9	9.24134	11.8748	3.21022	3.69905	0.000216406	0.00409357	zinc finger SWIM-type containing 9 [Source:MGI Symbol;Acc:MGI:2447816]
3851	Bptf	750.182	-8.71405	2.3578	-3.69585	0.000219156	0.0041362	bromodomain PHD finger transcription factor [Source:MGI Symbol;Acc:MGI:2444008]
19448	Gm44065	9.40187	12.1932	3.31135	3.68226	0.00023118	0.00435328	predicted gene, 44065 [Source:MGI Symbol;Acc:MGI:5690457]
3030	Arhgef17	454.525	-9.93861	2.70301	-3.67686	0.000236123	0.00443634	Rho guanine nucleotide exchange factor (GEF) 17 [Source:MGI Symbol;Acc:MGI:2673002]
7687	Fam32a	154.271	8.91414	2.42694	3.673	0.000239721	0.00448375	family with sequence similarity 32, member A [Source:MGI Symbol;Acc:MGI:1915172]
26023	Lrrc27	19.4732	12.154	3.30875	3.67328	0.000239459	0.00448375	leucine rich repeat containing 27 [Source:MGI Symbol;Acc:MGI:1923862]
29612	Pigv	32.5999	12.4377	3.38735	3.6718	0.000240844	0.00449468	phosphatidylinositol glycan anchor biosynthesis, class V [Source:MGI Symbol;Acc:MGI:2442480]
29279	Pcolce2	21.1307	11.9515	3.25912	3.66709	0.000245325	0.00456809	procollagen C-endopeptidase enhancer 2 [Source:MGI Symbol;Acc:MGI:1923727]
23213	Gna12	985.097	10.3005	2.8146	3.65968	0.000252535	0.00469186	guanine nucleotide binding protein, alpha 12 [Source:MGI Symbol;Acc:MGI:95767]
27613	Ms4a7	21.8462	11.5424	3.1564	3.65684	0.000255345	0.00473353	membrane-spanning 4-domains, subfamily A, member 7 [Source:MGI Symbol;Acc:MGI:1918846]
20193	Gm45220	72.6095	13.0262	3.56418	3.65477	0.000257417	0.00476137	predicted gene 45220 [Source:MGI Symbol;Acc:MGI:5753796]
17279	Gm37531	115.448	12.9478	3.54731	3.65003	0.00026221	0.00483929	predicted gene, 37531 [Source:MGI Symbol;Acc:MGI:5610759]
18186	Gm42466	10.3814	12.0246	3.29951	3.64436	0.000268063	0.00493203	predicted gene 42466 [Source:MGI Symbol;Acc:MGI:5662603]
28271	Ngb	10.1845	12.3052	3.37684	3.64402	0.000268418	0.00493203	neuroglobin [Source:MGI Symbol;Acc:MGI:2151886]
3993	C130089K02Rik	756.844	-9.94554	2.73154	-3.641	0.000271578	0.00497912	RIKEN cDNA C130089K02 gene [Source:MGI Symbol;Acc:MGI:2444420]
28441	Nos2	1735.55	-9.97348	2.74081	-3.63888	0.000273825	0.00500932	nitric oxide synthase 2, inducible [Source:MGI Symbol;Acc:MGI:97361]
7860	Fcer1g	56.5434	11.1772	3.07257	3.63774	0.000275041	0.00502055	Fc receptor, IgE, high affinity I, gamma polypeptide [Source:MGI Symbol;Acc:MGI:95496]
10488	Gm13387	10.1962	12.1581	3.34578	3.63385	0.000279222	0.00508575	predicted gene 13387 [Source:MGI Symbol;Acc:MGI:3651242]
30175	Ppp2r3a	57.2342	12.3227	3.39357	3.63119	0.000282121	0.00511621	protein phosphatase 2, regulatory subunit B'', alpha [Source:MGI Symbol;Acc:MGI:2442104]
30946	Rasd1	410.6	12.1747	3.35785	3.62573	0.000288146	0.00521412	RAS, dexamethasone-induced 1 [Source:MGI Symbol;Acc:MGI:1270848]
2651	Amacr	951.716	-10.1736	2.80836	-3.62261	0.000291641	0.00524326	alpha-methylacyl-CoA racemase [Source:MGI Symbol;Acc:MGI:1098273]
3718	Becn1	392.939	10.4004	2.87076	3.62288	0.000291338	0.00524326	beclin 1, autophagy related [Source:MGI Symbol;Acc:MGI:1891828]
33562	Spag9	505.588	10.3888	2.86774	3.62266	0.00029159	0.00524326	sperm associated antigen 9 [Source:MGI Symbol;Acc:MGI:1918084]
6327	Ddx39b	144.984	8.70639	2.40837	3.61505	0.000300289	0.00538712	DEAD box helicase 39b [Source:MGI Symbol;Acc:MGI:99240]
4193	Camk2n1	37.8809	11.8191	3.2726	3.61155	0.000304374	0.00543702	calcium/calmodulin-dependent protein kinase II inhibitor 1 [Source:MGI Symbol;Acc:MGI:1913509]
25773	Ldlrap1	1723.16	-9.84542	2.72582	-3.61191	0.000303946	0.00543702	low density lipoprotein receptor adaptor protein 1 [Source:MGI Symbol;Acc:MGI:2140175]
27401	Mosmo	32.4431	11.9358	3.30559	3.61078	0.00030528	0.00544155	modulator of smoothened [Source:MGI Symbol;Acc:MGI:2446240]
29897	Plxnb3	16.779	11.5198	3.19416	3.60651	0.000310344	0.00552003	plexin B3 [Source:MGI Symbol;Acc:MGI:2154240]
6989	Echdc2	9.40012	11.3751	3.16177	3.5977	0.000321047	0.00569824	enoyl Coenzyme A hydratase domain containing 2 [Source:MGI Symbol;Acc:MGI:1289238]
30364	Prorsd1	894.061	12.7999	3.56548	3.58997	0.000330721	0.00585748	prolyl-tRNA synthetase domain containing 1 [Source:MGI Symbol;Acc:MGI:1915189]
32049	S100a6	1068.8	-7.53774	2.10144	-3.58695	0.00033457	0.0059006	S100 calcium binding protein A6 (calcyclin) [Source:MGI Symbol;Acc:MGI:1339467]
35616	Trpc4	10.7586	11.8082	3.30113	3.57702	0.000347532	0.00611627	transient receptor potential cation channel, subfamily C, member 4 [Source:MGI Symbol;Acc:MGI:109525]
3282	Atp1a3	11.3188	11.2576	3.14942	3.57449	0.000350914	0.00616278	ATPase, Na+/K+ transporting, alpha 3 polypeptide [Source:MGI Symbol;Acc:MGI:88107]
6650	Dnajc21	25.7355	11.6831	3.2734	3.56911	0.000358196	0.00627746	DnaJ heat shock protein family (Hsp40) member C21 [Source:MGI Symbol;Acc:MGI:1925371]
25112	Kantr	13.5801	11.7002	3.27887	3.56837	0.000359203	0.00628191	Kdm5c adjacent non-coding transcript [Source:MGI Symbol;Acc:MGI:1920247]
27313	Mlst8	620.861	-8.90315	2.4969	-3.56568	0.000362914	0.00633354	MTOR associated protein, LST8 homolog (S. cerevisiae) [Source:MGI Symbol;Acc:MGI:1929514]
28462	Npas3	21.3097	11.5931	3.2525	3.56437	0.000364726	0.00635186	neuronal PAS domain protein 3 [Source:MGI Symbol;Acc:MGI:1351610]
25013	Itgb5	831.276	10.1537	2.86099	3.549	0.000386692	0.00672039	integrin beta 5 [Source:MGI Symbol;Acc:MGI:96614]
4152	Cadm1	1211.18	-7.72662	2.17863	-3.54654	0.000390323	0.00676939	cell adhesion molecule 1 [Source:MGI Symbol;Acc:MGI:1889272]
7238	Eml6	9.72926	11.5635	3.26343	3.54336	0.00039507	0.00683749	echinoderm microtubule associated protein like 6 [Source:MGI Symbol;Acc:MGI:2442895]
36001	Uckl1	1268.25	-9.68728	2.73602	-3.54065	0.000399145	0.00689373	uridine-cytidine kinase 1-like 1 [Source:MGI Symbol;Acc:MGI:1915806]
7501	Exosc9	1003.06	-9.21005	2.60641	-3.53361	0.000409927	0.00705074	exosome component 9 [Source:MGI Symbol;Acc:MGI:1355319]
26486	Mcl1	1228.01	-8.59272	2.43139	-3.53408	0.000409192	0.00705074	myeloid cell leukemia sequence 1 [Source:MGI Symbol;Acc:MGI:101769]
5638	Cradd	1000.22	-10.0021	2.83489	-3.52821	0.000418384	0.00718141	CASP2 and RIPK1 domain containing adaptor with death domain [Source:MGI Symbol;Acc:MGI:1336168]
28595	Nsrp1	245.144	9.73272	2.7604	3.52584	0.000422142	0.00723103	nuclear speckle regulatory protein 1 [Source:MGI Symbol;Acc:MGI:2144305]
28806	Ocel1	534.529	12.6189	3.58833	3.51665	0.000437031	0.00747073	occludin/ELL domain containing 1 [Source:MGI Symbol;Acc:MGI:1924340]
15	0610040J01Rik	14.6209	11.4514	3.26059	3.51205	0.000444658	0.00758555	RIKEN cDNA 0610040J01 gene [Source:MGI Symbol;Acc:MGI:1923511]
29602	Pigl	90.9511	12.2464	3.48977	3.50924	0.000449396	0.00765073	phosphatidylinositol glycan anchor biosynthesis, class L [Source:MGI Symbol;Acc:MGI:2681271]
13581	Gm20604	592.567	-9.77031	2.78567	-3.50734	0.000452607	0.0076897	predicted gene 20604 [Source:MGI Symbol;Acc:MGI:5305180]
3097	Armc9	526.036	11.7361	3.34983	3.5035	0.00045919	0.00778569	armadillo repeat containing 9 [Source:MGI Symbol;Acc:MGI:1926045]
28126	Ndufa8	195.139	9.33058	2.67083	3.49351	0.000476711	0.00806638	NADH:ubiquinone oxidoreductase subunit A8 [Source:MGI Symbol;Acc:MGI:1915625]
28972	Otulinl	1747.65	12.3418	3.53949	3.48687	0.000488705	0.00825258	OTU deubiquitinase with linear linkage specificity like [Source:MGI Symbol;Acc:MGI:2687281]
8356	Gapvd1	408.784	10.084	2.89739	3.48036	0.000500749	0.00842186	GTPase activating protein and VPS9 domains 1 [Source:MGI Symbol;Acc:MGI:1913941]
28283	Nhlrc2	1500.26	-9.98487	2.87327	-3.47509	0.000510673	0.00855428	NHL repeat containing 2 [Source:MGI Symbol;Acc:MGI:1914116]
26103	Lsm14a	1110.9	-7.37778	2.12392	-3.47366	0.000513414	0.00858297	LSM14A mRNA processing body assembly factor [Source:MGI Symbol;Acc:MGI:1914320]
23853	Hdac10	443.533	-9.6735	2.79054	-3.46653	0.00052722	0.00879614	histone deacetylase 10 [Source:MGI Symbol;Acc:MGI:2158340]
29855	Pllp	317.267	-9.49427	2.74048	-3.46446	0.000531303	0.00884656	plasma membrane proteolipid [Source:MGI Symbol;Acc:MGI:1915051]
27751	Mttp	23.7097	11.3346	3.2757	3.46021	0.000539762	0.0089695	microsomal triglyceride transfer protein [Source:MGI Symbol;Acc:MGI:106926]
31064	Rc3h1	847.177	-9.33524	2.70592	-3.44993	0.000560735	0.0092995	RING CCCH (C3H) domains 1 [Source:MGI Symbol;Acc:MGI:2685397]
1539	6030443J06Rik	9.58707	11.3667	3.29837	3.44616	0.000568614	0.00939283	RIKEN cDNA 6030443J06 gene [Source:MGI Symbol;Acc:MGI:2444595]
27404	Mospd3	1308	-9.14921	2.65453	-3.44664	0.000567594	0.00939283	motile sperm domain containing 3 [Source:MGI Symbol;Acc:MGI:1916179]
4505	Ccl12	296.763	11.0141	3.20099	3.44083	0.000579924	0.00956072	chemokine (C-C motif) ligand 12 [Source:MGI Symbol;Acc:MGI:108224]
23866	Hdgf	1201.72	-9.00236	2.61729	-3.43957	0.000582643	0.0095866	heparin binding growth factor [Source:MGI Symbol;Acc:MGI:1194494]
635	2510002D24Rik	793.051	-9.57799	2.78717	-3.43646	0.000589372	0.00967823	RIKEN cDNA 2510002D24 gene [Source:MGI Symbol;Acc:MGI:1919557]
30008	Polr3e	1021.05	-9.05023	2.63605	-3.43325	0.00059639	0.00977423	polymerase (RNA) III (DNA directed) polypeptide E [Source:MGI Symbol;Acc:MGI:1349452]
36116	Usb1	1157.15	-9.72801	2.83587	-3.43034	0.000602824	0.0098603	U6 snRNA biogenesis 1 [Source:MGI Symbol;Acc:MGI:2142454]
4121	Cachd1	480.429	-9.38095	2.73599	-3.42872	0.000606427	0.00989983	cache domain containing 1 [Source:MGI Symbol;Acc:MGI:2444177]
26406	Marcks	1031.57	-7.34439	2.14594	-3.42246	0.000620561	0.0101108	myristoylated alanine rich protein kinase C substrate [Source:MGI Symbol;Acc:MGI:96907]
2902	Apobec3	1008.21	-7.22742	2.11279	-3.4208	0.000624374	0.0101531	apolipoprotein B mRNA editing enzyme, catalytic polypeptide 3 [Source:MGI Symbol;Acc:MGI:1933111]
34705	Timm21	906.121	-9.56977	2.80268	-3.4145	0.000638982	0.0103704	translocase of inner mitochondrial membrane 21 [Source:MGI Symbol;Acc:MGI:1920595]
27611	Ms4a6c	19.1559	10.7739	3.15602	3.41376	0.000640739	0.0103787	membrane-spanning 4-domains, subfamily A, member 6C [Source:MGI Symbol;Acc:MGI:2385644]
30121	Ppp1r12c	238.979	9.71449	2.84751	3.41157	0.000645888	0.0104217	protein phosphatase 1, regulatory subunit 12C [Source:MGI Symbol;Acc:MGI:1924258]
30341	Prmt3	1322.62	-9.63354	2.82368	-3.4117	0.000645596	0.0104217	protein arginine N-methyltransferase 3 [Source:MGI Symbol;Acc:MGI:1919224]
6963	Eapp	1433	-8.87477	2.6021	-3.41062	0.000648144	0.0104379	E2F-associated phosphoprotein [Source:MGI Symbol;Acc:MGI:1913516]
31629	Rpl3	966.452	7.03837	2.06478	3.40878	0.00065255	0.0104886	ribosomal protein L3 [Source:MGI Symbol;Acc:MGI:1351605]
3999	C1qb	72.6201	11.2409	3.30347	3.40275	0.000667119	0.0107021	complement component 1, q subcomponent, beta polypeptide [Source:MGI Symbol;Acc:MGI:88224]
30082	Ppib	1188.38	-5.8269	1.71391	-3.39977	0.000674423	0.0107985	peptidylprolyl isomerase B [Source:MGI Symbol;Acc:MGI:97750]
18187	Gm42467	532.045	11.4257	3.3651	3.39535	0.000685412	0.0109535	predicted gene 42467 [Source:MGI Symbol;Acc:MGI:5662604]
23995	Hmgb1-ps2	63.1746	-9.52766	2.81157	-3.38873	0.000702176	0.0111999	high mobility group box 1, pseudogene 2 [Source:MGI Symbol;Acc:MGI:3768537]
7125	Eif3a	167.561	8.77544	2.59537	3.38119	0.000721736	0.0114899	eukaryotic translation initiation factor 3, subunit A [Source:MGI Symbol;Acc:MGI:95301]
15498	Gm27201	29.2845	11.5842	3.42855	3.37874	0.000728179	0.0115484	predicted gene 27201 [Source:MGI Symbol;Acc:MGI:5521044]
23040	Gm9531	9.32504	10.5501	3.1224	3.37885	0.000727898	0.0115484	predicted gene 9531 [Source:MGI Symbol;Acc:MGI:3779940]
2975	Arfip2	818.604	-7.53235	2.23085	-3.37645	0.000734283	0.0116231	ADP-ribosylation factor interacting protein 2 [Source:MGI Symbol;Acc:MGI:1924182]
20411	Gm45552	321.292	-10.3268	3.06229	-3.37226	0.000745553	0.0117792	predicted gene 45552 [Source:MGI Symbol;Acc:MGI:5791388]
28348	Nlk	260.754	-9.53284	2.82748	-3.37149	0.000747624	0.0117896	nemo like kinase [Source:MGI Symbol;Acc:MGI:1201387]
21479	Gm5637	15.5353	10.5601	3.14169	3.36127	0.000775862	0.0122118	predicted pseudogene 5637 [Source:MGI Symbol;Acc:MGI:3648120]
2493	Aif1	302.299	10.3898	3.09364	3.35843	0.000783868	0.0122914	allograft inflammatory factor 1 [Source:MGI Symbol;Acc:MGI:1343098]
4665	Cd59a	450.363	-8.38737	2.49726	-3.35863	0.000783298	0.0122914	CD59a antigen [Source:MGI Symbol;Acc:MGI:109177]
5471	Col5a2	317.176	-8.00431	2.39024	-3.34874	0.000811792	0.0127054	collagen, type V, alpha 2 [Source:MGI Symbol;Acc:MGI:88458]
3455	B230216N24Rik	9.79494	11.0817	3.31176	3.34616	0.000819403	0.0127766	RIKEN cDNA B230216N24 gene [Source:MGI Symbol;Acc:MGI:1925853]
23548	Gstm1	839.51	-9.18239	2.74377	-3.34664	0.000817982	0.0127766	glutathione S-transferase, mu 1 [Source:MGI Symbol;Acc:MGI:95860]
7905	Fes	1199.97	-9.38604	2.8079	-3.34273	0.000829588	0.0129112	feline sarcoma oncogene [Source:MGI Symbol;Acc:MGI:95514]
36847	Wfdc13	247.137	11.0181	3.29998	3.33885	0.00084127	0.0130687	WAP four-disulfide core domain 13 [Source:MGI Symbol;Acc:MGI:3582777]
1952	A930029G22Rik	10.9285	11.1787	3.34893	3.338	0.000843826	0.013084	RIKEN cDNA A930029G22 gene [Source:MGI Symbol;Acc:MGI:3605039]
35258	Tpmt	11.1884	10.8284	3.24656	3.33535	0.000851935	0.0131852	thiopurine methyltransferase [Source:MGI Symbol;Acc:MGI:98812]
30918	Rapgef1	1265.48	-9.63214	2.88844	-3.33472	0.000853838	0.0131902	Rap guanine nucleotide exchange factor (GEF) 1 [Source:MGI Symbol;Acc:MGI:104580]
31947	Rslcan18	233.755	11.8493	3.55604	3.33215	0.000861772	0.0132882	regulator of sex-limitation candidate 18 [Source:MGI Symbol;Acc:MGI:5433745]
15263	Gm26674	45.4677	-9.8871	2.96776	-3.3315	0.000863792	0.0132947	predicted gene, 26674 [Source:MGI Symbol;Acc:MGI:5477168]
25117	Kat2b	286.78	9.98918	3.00033	3.32936	0.000870446	0.0133725	K(lysine) acetyltransferase 2B [Source:MGI Symbol;Acc:MGI:1343094]
36953	Xpc	374.167	-9.2749	2.78794	-3.3268	0.000878504	0.0134715	xeroderma pigmentosum, complementation group C [Source:MGI Symbol;Acc:MGI:103557]
36763	Washc3	701.078	-8.71115	2.61989	-3.325	0.000884172	0.0135335	WASH complex subunit 3 [Source:MGI Symbol;Acc:MGI:1914532]
16582	Gm34280	69.2228	11.8286	3.56506	3.31792	0.000906905	0.0138478	predicted gene, 34280 [Source:MGI Symbol;Acc:MGI:5593439]
29706	Pkn1	548.782	-8.93308	2.69494	-3.31476	0.000917221	0.0139117	protein kinase N1 [Source:MGI Symbol;Acc:MGI:108022]
31229	Rhbdf1	1442.99	-8.75539	2.64105	-3.31512	0.000916043	0.0139117	rhomboid 5 homolog 1 [Source:MGI Symbol;Acc:MGI:104328]
37087	Zc3h12b	17.3948	11.2812	3.4031	3.31498	0.000916496	0.0139117	zinc finger CCCH-type containing 12B [Source:MGI Symbol;Acc:MGI:2442133]
17592	Gm37940	16.843	11.3629	3.43593	3.30706	0.00094279	0.0142736	predicted gene, 37940 [Source:MGI Symbol;Acc:MGI:5611168]
29428	Pex11b	375.996	-9.20527	2.78859	-3.30104	0.000963258	0.0145571	peroxisomal biogenesis factor 11 beta [Source:MGI Symbol;Acc:MGI:1338882]
29433	Pex14	1076.07	-8.89887	2.69654	-3.30011	0.000966481	0.0145794	peroxisomal biogenesis factor 14 [Source:MGI Symbol;Acc:MGI:1927868]
2822	Anxa6	651.158	-7.13666	2.16354	-3.29861	0.000971662	0.0146311	annexin A6 [Source:MGI Symbol;Acc:MGI:88255]
10411	Gm13270	13.7133	10.9985	3.33762	3.2953	0.000983169	0.0147776	predicted gene 13270 [Source:MGI Symbol;Acc:MGI:3651704]
26581	Meg3	860.869	-8.85333	2.68901	-3.29241	0.000993314	0.0149033	maternally expressed 3 [Source:MGI Symbol;Acc:MGI:1202886]
4036	C230085N15Rik	247.824	11.221	3.41361	3.28714	0.0010121	0.0151578	RIKEN cDNA C230085N15 gene [Source:MGI Symbol;Acc:MGI:2444267]
5653	Crebbp	991.562	-7.73606	2.35643	-3.28296	0.00102723	0.0153568	CREB binding protein [Source:MGI Symbol;Acc:MGI:1098280]
7324	Ephx3	537.294	11.0867	3.37931	3.28077	0.00103525	0.015412	epoxide hydrolase 3 [Source:MGI Symbol;Acc:MGI:1919182]
29975	Pole4	948.722	-9.43032	2.87471	-3.28044	0.00103646	0.015412	polymerase (DNA-directed), epsilon 4 (p12 subunit) [Source:MGI Symbol;Acc:MGI:1914229]
32248	Scn8a	13.7409	10.703	3.26196	3.28116	0.00103381	0.015412	sodium channel, voltage-gated, type VIII, alpha [Source:MGI Symbol;Acc:MGI:103169]
31810	Rps17	613.109	-7.09696	2.17052	-3.26971	0.00107658	0.0159802	ribosomal protein S17 [Source:MGI Symbol;Acc:MGI:1309526]
7189	Elmo1	2317.5	-8.97539	2.74597	-3.26857	0.00108092	0.0160161	engulfment and cell motility 1 [Source:MGI Symbol;Acc:MGI:2153044]
36070	Unc80	20.0347	10.587	3.23984	3.26774	0.00108408	0.0160344	unc-80, NALCN activator [Source:MGI Symbol;Acc:MGI:2652882]
36247	Vcpkmt	282.504	-8.87046	2.71783	-3.2638	0.00109928	0.0162304	valosin containing protein lysine (K) methyltransferase [Source:MGI Symbol;Acc:MGI:2684917]
29629	Pik3r1	1651.98	-8.86787	2.72106	-3.25897	0.00111817	0.0164802	phosphoinositide-3-kinase regulatory subunit 1 [Source:MGI Symbol;Acc:MGI:97583]
30930	Raph1	700.134	-7.70686	2.36874	-3.25357	0.00113965	0.0167672	Ras association (RalGDS/AF-6) and pleckstrin homology domains 1 [Source:MGI Symbol;Acc:MGI:1924550]
23104	Gm9761	98.7413	-8.62322	2.65507	-3.24783	0.00116289	0.0170789	predicted gene 9761 [Source:MGI Symbol;Acc:MGI:3708640]
30529	Psmb7	503.288	-6.98588	2.15362	-3.24379	0.00117952	0.0172927	proteasome (prosome, macropain) subunit, beta type 7 [Source:MGI Symbol;Acc:MGI:107637]
6473	Dhrs1	995.387	-9.42184	2.90646	-3.24168	0.00118826	0.0173903	dehydrogenase/reductase (SDR family) member 1 [Source:MGI Symbol;Acc:MGI:1196314]
6182	D930048N14Rik	826.832	-9.94357	3.06988	-3.23907	0.00119919	0.0175195	RIKEN cDNA D930048N14 gene [Source:MGI Symbol;Acc:MGI:2144709]
27749	Mtss1	529.653	-8.37479	2.58916	-3.23456	0.00121832	0.0177679	MTSS I-BAR domain containing 1 [Source:MGI Symbol;Acc:MGI:2384818]
37329	Zfp507	13.9887	10.5865	3.27744	3.23012	0.00123739	0.0180145	zinc finger protein 507 [Source:MGI Symbol;Acc:MGI:1916378]
24858	Inpp5b	2013	-9.49611	2.94532	-3.22414	0.00126353	0.018363	inositol polyphosphate-5-phosphatase B [Source:MGI Symbol;Acc:MGI:103257]
31698	Rpl39	528.315	-6.52981	2.0272	-3.2211	0.00127698	0.0185262	ribosomal protein L39 [Source:MGI Symbol;Acc:MGI:1914498]
31074	Rccd1	10.2708	10.496	3.26246	3.21722	0.00129441	0.018714	RCC1 domain containing 1 [Source:MGI Symbol;Acc:MGI:2444156]
32948	Slc31a2	147.434	9.03576	2.80836	3.21745	0.00129335	0.018714	solute carrier family 31, member 2 [Source:MGI Symbol;Acc:MGI:1333844]
34015	Styk1	35.8775	10.9472	3.40392	3.21606	0.00129964	0.0187571	serine/threonine/tyrosine kinase 1 [Source:MGI Symbol;Acc:MGI:2141396]
35547	Trim65	12.9081	10.3111	3.21014	3.21205	0.00131792	0.0189881	tripartite motif-containing 65 [Source:MGI Symbol;Acc:MGI:2442815]
31043	Rbms2	1102.85	-8.69435	2.71549	-3.20176	0.00136591	0.0196455	RNA binding motif, single stranded interacting protein 2 [Source:MGI Symbol;Acc:MGI:1861776]
26476	Mccc1	164.136	-8.54949	2.67684	-3.19387	0.00140377	0.0201553	methylcrotonoyl-Coenzyme A carboxylase 1 (alpha) [Source:MGI Symbol;Acc:MGI:1919289]
35505	Trim28	612.867	-7.21777	2.26392	-3.18818	0.00143172	0.0204861	tripartite motif-containing 28 [Source:MGI Symbol;Acc:MGI:109274]
35876	U2af2	751.858	-6.76919	2.1246	-3.1861	0.00144202	0.0205982	U2 small nuclear ribonucleoprotein auxiliary factor (U2AF) 2 [Source:MGI Symbol;Acc:MGI:98886]
26407	Marcksl1	1590.53	-6.21994	1.95326	-3.1844	0.00145056	0.0206848	MARCKS-like 1 [Source:MGI Symbol;Acc:MGI:97143]
28236	Nf2	809.995	-8.33704	2.61998	-3.1821	0.0014621	0.0208137	neurofibromin 2 [Source:MGI Symbol;Acc:MGI:97307]
32971	Slc35e4	519.731	-7.83953	2.46773	-3.17682	0.00148901	0.0211489	solute carrier family 35, member E4 [Source:MGI Symbol;Acc:MGI:2144150]
35276	Tpt1	909.235	-5.28888	1.66501	-3.17649	0.00149071	0.0211489	tumor protein, translationally-controlled 1 [Source:MGI Symbol;Acc:MGI:104890]
32101	Sap130	974.281	-8.70186	2.74175	-3.17383	0.00150442	0.0212709	Sin3A associated protein [Source:MGI Symbol;Acc:MGI:1919782]
30558	Psme4	122.135	8.4905	2.67973	3.16842	0.00153271	0.0216343	proteasome (prosome, macropain) activator subunit 4 [Source:MGI Symbol;Acc:MGI:2143994]
30674	Ptrhd1	269.576	-8.51689	2.69961	-3.15486	0.00160577	0.022606	peptidyl-tRNA hydrolase domain containing 1 [Source:MGI Symbol;Acc:MGI:1916959]
32586	Sh2d4b	31.1659	10.9608	3.47449	3.15464	0.00160697	0.022606	SH2 domain containing 4B [Source:MGI Symbol;Acc:MGI:1925182]
23378	Gpr182	909.601	-9.49607	3.01406	-3.15059	0.00162939	0.0228447	G protein-coupled receptor 182 [Source:MGI Symbol;Acc:MGI:109545]
28072	Nckap5	8.8247	10.3843	3.29599	3.15059	0.00162942	0.0228447	NCK-associated protein 5 [Source:MGI Symbol;Acc:MGI:2686394]
4336	Cbx1	397.605	-6.72249	2.13632	-3.14676	0.00165093	0.0231075	chromobox 1 [Source:MGI Symbol;Acc:MGI:105369]
32947	Slc31a1	3386.73	-7.51052	2.38842	-3.14456	0.00166339	0.0232429	solute carrier family 31, member 1 [Source:MGI Symbol;Acc:MGI:1333843]
33224	Smg5	2359.12	-10.191	3.24281	-3.14264	0.00167434	0.0233322	SMG5 nonsense mediated mRNA decay factor [Source:MGI Symbol;Acc:MGI:2447364]
34536	Tet3	100.506	8.39323	2.67092	3.14245	0.00167538	0.0233322	tet methylcytosine dioxygenase 3 [Source:MGI Symbol;Acc:MGI:2446229]
6606	Dnah14	12.7065	10.4626	3.33649	3.13581	0.00171377	0.0238272	dynein, axonemal, heavy chain 14 [Source:MGI Symbol;Acc:MGI:2444525]
31706	Rpl5-ps1	46.9161	-6.7446	2.15279	-3.13296	0.00173055	0.0240203	ribosomal protein L5, pseudogene 1 [Source:MGI Symbol;Acc:MGI:3647110]
6550	Dlgap4	1010.12	-8.91809	2.84855	-3.13074	0.00174365	0.0241621	DLG associated protein 4 [Source:MGI Symbol;Acc:MGI:2138865]
32032	Rxylt1	1107.61	-8.6995	2.78057	-3.12868	0.00175595	0.0242921	ribitol xylosyltransferase 1 [Source:MGI Symbol;Acc:MGI:2384919]
30555	Psme2	551.378	7.21594	2.31036	3.1233	0.00178835	0.0246994	proteasome (prosome, macropain) activator subunit 2 (PA28 beta) [Source:MGI Symbol;Acc:MGI:1096365]
2562	Akt1s1	918.055	-8.08988	2.59074	-3.12262	0.00179252	0.024716	AKT1 substrate 1 (proline-rich) [Source:MGI Symbol;Acc:MGI:1914855]
4852	Cebpd	679.095	-8.23082	2.64012	-3.11759	0.00182334	0.0250581	CCAAT/enhancer binding protein (C/EBP), delta [Source:MGI Symbol;Acc:MGI:103573]
32992	Slc38a10	1832.37	-8.22329	2.63766	-3.11764	0.00182303	0.0250581	solute carrier family 38, member 10 [Source:MGI Symbol;Acc:MGI:1919305]
37096	Zc3h6	27.2172	10.5299	3.3788	3.11648	0.00183025	0.0251118	zinc finger CCCH type containing 6 [Source:MGI Symbol;Acc:MGI:1926001]
23337	Gpn3	508.579	-8.67015	2.78997	-3.10762	0.00188603	0.0258346	GPN-loop GTPase 3 [Source:MGI Symbol;Acc:MGI:1289326]
821	4833439L19Rik	1845.19	-7.70439	2.48733	-3.09746	0.00195189	0.0266775	RIKEN cDNA 4833439L19 gene [Source:MGI Symbol;Acc:MGI:1921162]
1380	4933421A08Rik	167.011	-9.32379	3.01045	-3.09714	0.00195396	0.0266775	RIKEN cDNA 4933421A08 gene [Source:MGI Symbol;Acc:MGI:1918347]
3988	C130074G19Rik	406.076	-8.53679	2.75708	-3.09632	0.00195941	0.0267082	RIKEN cDNA C130074G19 gene [Source:MGI Symbol;Acc:MGI:2444831]
5820	Cthrc1	593.696	12.0665	3.89869	3.09502	0.00196802	0.0267402	collagen triple helix repeat containing 1 [Source:MGI Symbol;Acc:MGI:1915838]
7022	Eed	970.714	-8.70979	2.81416	-3.09499	0.00196817	0.0267402	embryonic ectoderm development [Source:MGI Symbol;Acc:MGI:95286]
23331	Gpkow	1061.67	-8.61104	2.78667	-3.09008	0.00200102	0.0270982	G patch domain and KOW motifs [Source:MGI Symbol;Acc:MGI:1859610]
26142	Luzp4	11.2363	10.5666	3.41933	3.09026	0.00199983	0.0270982	leucine zipper protein 4 [Source:MGI Symbol;Acc:MGI:3708816]
2368	Adipor2	251.026	-7.85102	2.5424	-3.08804	0.00201484	0.0272412	adiponectin receptor 2 [Source:MGI Symbol;Acc:MGI:93830]
29919	Pmvk	478.18	-8.4853	2.74992	-3.08565	0.00203106	0.027416	phosphomevalonate kinase [Source:MGI Symbol;Acc:MGI:1915853]
5143	Ciao1	484.295	-7.96712	2.5845	-3.08266	0.0020516	0.0275595	cytosolic iron-sulfur protein assembly 1 [Source:MGI Symbol;Acc:MGI:1346998]
23231	Gnb2	679.04	-5.9247	1.9216	-3.08321	0.00204781	0.0275595	guanine nucleotide binding protein (G protein), beta 2 [Source:MGI Symbol;Acc:MGI:95784]
23948	Hif1a	1134.67	-8.33403	2.70345	-3.08274	0.00205105	0.0275595	hypoxia inducible factor 1, alpha subunit [Source:MGI Symbol;Acc:MGI:106918]
33987	Strn4	709.162	-7.72709	2.50874	-3.08006	0.00206958	0.0277563	striatin, calmodulin binding protein 4 [Source:MGI Symbol;Acc:MGI:2142346]
29656	Pip5k1a	577.415	-8.6611	2.82014	-3.07116	0.00213229	0.0285515	phosphatidylinositol-4-phosphate 5-kinase, type 1 alpha [Source:MGI Symbol;Acc:MGI:107929]
5591	Cpeb4	93.6401	-6.95318	2.269	-3.06443	0.00218089	0.0291554	cytoplasmic polyadenylation element binding protein 4 [Source:MGI Symbol;Acc:MGI:1914829]
2961	Arf1	2192.84	-6.57846	2.14885	-3.06138	0.00220317	0.0294061	ADP-ribosylation factor 1 [Source:MGI Symbol;Acc:MGI:99431]
3398	Avpi1	683.058	-8.52597	2.78587	-3.06044	0.00221013	0.0294519	arginine vasopressin-induced 1 [Source:MGI Symbol;Acc:MGI:1916784]
23540	Gss	551.393	-8.41549	2.75214	-3.0578	0.00222971	0.0296655	glutathione synthetase [Source:MGI Symbol;Acc:MGI:95852]
32504	Setd1b	534.822	-8.69994	2.85055	-3.05203	0.00227303	0.0301936	SET domain containing 1B [Source:MGI Symbol;Acc:MGI:2652820]
5334	Cmc2	477.293	-8.40863	2.75973	-3.04691	0.00231209	0.0306637	COX assembly mitochondrial protein 2 [Source:MGI Symbol;Acc:MGI:1913781]
29966	Pold1	1037.71	-8.4164	2.76539	-3.04348	0.0023386	0.0309423	polymerase (DNA directed), delta 1, catalytic subunit [Source:MGI Symbol;Acc:MGI:97741]
30079	Ppfibp2	223.935	-8.69851	2.85831	-3.04323	0.00234051	0.0309423	PTPRF interacting protein, binding protein 2 (liprin beta 2) [Source:MGI Symbol;Acc:MGI:894649]
30629	Ptpa	873.693	-7.11798	2.34036	-3.0414	0.00235479	0.0310817	protein phosphatase 2 protein activator [Source:MGI Symbol;Acc:MGI:1346006]
26668	Mfsd2a	1559.17	-8.81205	2.89817	-3.04056	0.00236141	0.0311199	MFSD2 lysolipid transporter A, lysophospholipid [Source:MGI Symbol;Acc:MGI:1923824]
23480	Grina	1028.88	-7.51503	2.47614	-3.03498	0.00240552	0.0316512	glutamate receptor, ionotropic, N-methyl D-aspartate-associated protein 1 (glutamate binding) [Source:MGI Symbol;Acc:MGI:1913418]
24314	Ier3	961.756	-8.90363	2.94225	-3.02612	0.00247711	0.0325108	immediate early response 3 [Source:MGI Symbol;Acc:MGI:104814]
29619	Pik3ap1	22.2523	10.0491	3.321	3.02594	0.00247865	0.0325108	phosphoinositide-3-kinase adaptor protein 1 [Source:MGI Symbol;Acc:MGI:1933177]
34965	Tmem238	357.746	-8.28198	2.74061	-3.02194	0.0025116	0.0328913	transmembrane protein 238 [Source:MGI Symbol;Acc:MGI:1922935]
7154	Eif4ebp2	131.342	-8.06405	2.66982	-3.02045	0.00252403	0.0330023	eukaryotic translation initiation factor 4E binding protein 2 [Source:MGI Symbol;Acc:MGI:109198]
26393	Mapre3	91.8138	-8.03693	2.66308	-3.01791	0.00254527	0.0332279	microtubule-associated protein, RP/EB family, member 3 [Source:MGI Symbol;Acc:MGI:2140967]
37155	Zfand3	65.1044	7.72188	2.56066	3.01558	0.0025649	0.0334319	zinc finger, AN1-type domain 3 [Source:MGI Symbol;Acc:MGI:1096572]
33910	Stat6	1316.12	-8.46683	2.80883	-3.01436	0.00257526	0.0335145	signal transducer and activator of transcription 6 [Source:MGI Symbol;Acc:MGI:103034]
28932	Osbpl8	300.471	-8.26783	2.74623	-3.01062	0.00260718	0.033877	oxysterol binding protein-like 8 [Source:MGI Symbol;Acc:MGI:2443807]
28807	Ociad1	781.464	-7.20348	2.39678	-3.00548	0.00265164	0.0344012	OCIA domain containing 1 [Source:MGI Symbol;Acc:MGI:1915345]
7499	Exosc7	578.467	-7.53786	2.50955	-3.00366	0.0026675	0.0345532	exosome component 7 [Source:MGI Symbol;Acc:MGI:1913696]
32555	Sgce	950.04	-9.49543	3.16412	-3.00097	0.00269118	0.0348059	sarcoglycan, epsilon [Source:MGI Symbol;Acc:MGI:1329042]
35180	Tns1	620.607	-7.71052	2.57231	-2.99751	0.00272196	0.0351496	tensin 1 [Source:MGI Symbol;Acc:MGI:104552]
7365	Erf	105.311	-7.58598	2.53291	-2.99497	0.00274474	0.0353343	Ets2 repressor factor [Source:MGI Symbol;Acc:MGI:109637]
7449	Etohd2	921.684	10.1887	3.40151	2.99536	0.00274121	0.0353343	ethanol decreased 2 [Source:MGI Symbol;Acc:MGI:1261417]
25095	Jun	1309.1	-6.72856	2.24799	-2.99314	0.00276123	0.0354918	jun proto-oncogene [Source:MGI Symbol;Acc:MGI:96646]
7372	Ergic3	657.642	-6.51566	2.18344	-2.98412	0.00284394	0.0364435	ERGIC and golgi 3 [Source:MGI Symbol;Acc:MGI:1913616]
35235	Tpcn1	195.391	-6.98004	2.33907	-2.98411	0.00284401	0.0364435	two pore channel 1 [Source:MGI Symbol;Acc:MGI:2182472]
34650	Them6	129.196	-7.85791	2.63466	-2.98252	0.0028589	0.0365781	thioesterase superfamily member 6 [Source:MGI Symbol;Acc:MGI:1925301]
6319	Ddx20	530.091	-8.08822	2.71265	-2.98167	0.0028668	0.0366231	DEAD box helicase 20 [Source:MGI Symbol;Acc:MGI:1858415]
25099	Jup	513.783	-6.31636	2.12425	-2.97345	0.00294468	0.0375605	junction plakoglobin [Source:MGI Symbol;Acc:MGI:96650]
25025	Itm2a	58.6481	7.67145	2.58114	2.97211	0.00295757	0.0376672	integral membrane protein 2A [Source:MGI Symbol;Acc:MGI:107706]
8350	Gapdh	1079.89	-5.18001	1.74465	-2.96909	0.00298681	0.0379817	glyceraldehyde-3-phosphate dehydrogenase [Source:MGI Symbol;Acc:MGI:95640]
6630	Dnajb4	55.7218	-7.31701	2.46561	-2.96763	0.00300109	0.0380472	DnaJ heat shock protein family (Hsp40) member B4 [Source:MGI Symbol;Acc:MGI:1914285]
24870	Insl3	106.676	-9.51373	3.20536	-2.96807	0.00299675	0.0380472	insulin-like 3 [Source:MGI Symbol;Acc:MGI:108427]
26377	Mapk3	88.6397	8.00278	2.69763	2.9666	0.00301116	0.038117	mitogen-activated protein kinase 3 [Source:MGI Symbol;Acc:MGI:1346859]
5008	Cfdp1	799.595	-7.6777	2.59159	-2.96254	0.00305112	0.0385112	craniofacial development protein 1 [Source:MGI Symbol;Acc:MGI:1344403]
35241	Tpgs1	574.95	-8.30943	2.80487	-2.9625	0.00305154	0.0385112	tubulin polyglutamylase complex subunit 1 [Source:MGI Symbol;Acc:MGI:106618]
4542	Ccnd2	937.36	-6.933	2.3416	-2.96079	0.00306846	0.0386663	cyclin D2 [Source:MGI Symbol;Acc:MGI:88314]
29163	Pbdc1	588.703	-7.38672	2.49567	-2.95981	0.00307829	0.0387317	polysaccharide biosynthesis domain containing 1 [Source:MGI Symbol;Acc:MGI:1914933]
554	2210408I21Rik	252.811	9.80747	3.3159	2.95771	0.00309932	0.0389376	RIKEN cDNA 2210408I21 gene [Source:MGI Symbol;Acc:MGI:1919621]
2685	Amt	176.56	-7.62499	2.57904	-2.95652	0.00311128	0.039029	aminomethyltransferase [Source:MGI Symbol;Acc:MGI:3646700]
30594	Ptger1	18.4973	-7.8173	2.64612	-2.95425	0.00313426	0.0392583	prostaglandin E receptor 1 (subtype EP1) [Source:MGI Symbol;Acc:MGI:97793]
32332	Sec61b	732.028	-6.26356	2.12149	-2.95244	0.00315278	0.0394311	SEC61 translocon subunit beta [Source:MGI Symbol;Acc:MGI:1913462]
32563	Sgms1	1270.34	-8.40485	2.8482	-2.95094	0.0031681	0.0395633	sphingomyelin synthase 1 [Source:MGI Symbol;Acc:MGI:2444110]
34688	Tie1	1623.32	-6.80867	2.30905	-2.94869	0.0031912	0.0397922	tyrosine kinase with immunoglobulin-like and EGF-like domains 1 [Source:MGI Symbol;Acc:MGI:99906]
2847	Ap2m1	67.3145	6.99736	2.37947	2.94072	0.00327445	0.0407694	adaptor-related protein complex 2, mu 1 subunit [Source:MGI Symbol;Acc:MGI:1298405]
8093	Foxf2	901.617	-8.08309	2.7493	-2.94005	0.00328155	0.0407969	forkhead box F2 [Source:MGI Symbol;Acc:MGI:1347479]
24773	Il20rb	480.893	-8.90876	3.0331	-2.93718	0.00331212	0.0409684	interleukin 20 receptor beta [Source:MGI Symbol;Acc:MGI:2143266]
27353	Mmrn2	1815.83	-7.89622	2.68826	-2.93729	0.00331093	0.0409684	multimerin 2 [Source:MGI Symbol;Acc:MGI:2385618]
29988	Polr1d	234.507	-6.90782	2.35207	-2.93691	0.00331499	0.0409684	polymerase (RNA) I polypeptide D [Source:MGI Symbol;Acc:MGI:108403]
6328	Ddx3x	940.382	5.53342	1.88447	2.93632	0.00332127	0.0409853	DEAD box helicase 3, X-linked [Source:MGI Symbol;Acc:MGI:103064]
35570	Trir	55.665	7.05022	2.40213	2.93499	0.00333557	0.0411009	telomerase RNA component interacting RNase [Source:MGI Symbol;Acc:MGI:1922833]
30815	Rab5b	342.257	-6.578	2.24568	-2.92918	0.00339862	0.041816	RAB5B, member RAS oncogene family [Source:MGI Symbol;Acc:MGI:105938]
7130	Eif3f	621.814	-6.78642	2.32055	-2.92449	0.00345026	0.0422761	eukaryotic translation initiation factor 3, subunit F [Source:MGI Symbol;Acc:MGI:1913335]
26110	Lsm7	643.967	-6.87431	2.35047	-2.92466	0.00344834	0.0422761	LSM7 homolog, U6 small nuclear RNA and mRNA degradation associated [Source:MGI Symbol;Acc:MGI:1913344]
29183	Pcdh1	1429.33	-6.89069	2.35627	-2.9244	0.00345122	0.0422761	protocadherin 1 [Source:MGI Symbol;Acc:MGI:104692]
8972	Gm11221	15.9063	10.0131	3.42459	2.92387	0.00345708	0.0422858	predicted gene 11221 [Source:MGI Symbol;Acc:MGI:3651633]
37650	Znrd2	354.63	-8.06217	2.75933	-2.92179	0.00348031	0.0425077	zinc ribbon domain containing 2 [Source:MGI Symbol;Acc:MGI:1913482]
6713	Dohh	710.099	-8.24271	2.82593	-2.91681	0.00353633	0.0431287	deoxyhypusine hydroxylase/monooxygenase [Source:MGI Symbol;Acc:MGI:1915964]
24025	Hmmr	88.2552	8.05444	2.76303	2.91507	0.00355603	0.0433057	hyaluronan mediated motility receptor (RHAMM) [Source:MGI Symbol;Acc:MGI:104667]
6643	Dnajc15	386.516	-8.10515	2.78174	-2.9137	0.00357171	0.0433432	DnaJ heat shock protein family (Hsp40) member C15 [Source:MGI Symbol;Acc:MGI:1913398]
7947	Fgfbp1	466.107	-8.64474	2.9671	-2.91354	0.00357359	0.0433432	fibroblast growth factor binding protein 1 [Source:MGI Symbol;Acc:MGI:1096350]
26392	Mapre2	1677.33	-8.32293	2.85673	-2.91344	0.00357469	0.0433432	microtubule-associated protein, RP/EB family, member 2 [Source:MGI Symbol;Acc:MGI:106271]
30892	Ran	860.412	-5.11814	1.76288	-2.90328	0.0036928	0.0447102	RAN, member RAS oncogene family [Source:MGI Symbol;Acc:MGI:1333112]
3862	Brd4	732.681	-6.92163	2.38757	-2.89903	0.00374316	0.0447356	bromodomain containing 4 [Source:MGI Symbol;Acc:MGI:1888520]
8945	Gm11131	293.203	9.77443	3.36845	2.90176	0.00371071	0.0447356	predicted gene 11131 [Source:MGI Symbol;Acc:MGI:3779386]
29344	Pdgfb	1192.86	-8.27129	2.85067	-2.90153	0.00371347	0.0447356	platelet derived growth factor, B polypeptide [Source:MGI Symbol;Acc:MGI:97528]
30480	Psap	3406.93	-7.08783	2.44434	-2.89969	0.00373529	0.0447356	prosaposin [Source:MGI Symbol;Acc:MGI:97783]
31241	Rhoa	940.315	-5.8761	2.02448	-2.90253	0.00370163	0.0447356	ras homolog family member A [Source:MGI Symbol;Acc:MGI:1096342]
31677	Rpl36	481.448	-6.77354	2.33625	-2.89932	0.00373974	0.0447356	ribosomal protein L36 [Source:MGI Symbol;Acc:MGI:1860603]
34431	Tcirg1	1403.68	-7.83642	2.70138	-2.9009	0.00372093	0.0447356	T cell, immune regulator 1, ATPase, H+ transporting, lysosomal V0 protein A3 [Source:MGI Symbol;Acc:MGI:1350931]
35136	Tnfsf10	544.934	-8.00505	2.75994	-2.90044	0.00372634	0.0447356	tumor necrosis factor (ligand) superfamily, member 10 [Source:MGI Symbol;Acc:MGI:107414]
36142	Usp19	100.119	6.95814	2.39927	2.90011	0.00373031	0.0447356	ubiquitin specific peptidase 19 [Source:MGI Symbol;Acc:MGI:1918722]
24412	Igfbp7	2132.73	-5.92677	2.04487	-2.89837	0.00375113	0.0447667	insulin-like growth factor binding protein 7 [Source:MGI Symbol;Acc:MGI:1352480]
37461	Zfp780b	434.85	-8.01899	2.76918	-2.8958	0.00378194	0.04507	zinc finger protein 780B [Source:MGI Symbol;Acc:MGI:2444764]
5401	Cnrip1	9.72709	9.4119	3.25309	2.89322	0.00381311	0.0453766	cannabinoid receptor interacting protein 1 [Source:MGI Symbol;Acc:MGI:1917505]
34412	Tcerg1	1679.37	-7.21922	2.49623	-2.89205	0.00382742	0.0454819	transcription elongation regulator 1 (CA150) [Source:MGI Symbol;Acc:MGI:1926421]
27832	Myadm	160.288	-6.60327	2.29137	-2.8818	0.00395414	0.046921	myeloid-associated differentiation marker [Source:MGI Symbol;Acc:MGI:1355332]
32354	Selenom	1419.94	-7.10258	2.46514	-2.88121	0.00396152	0.0469418	selenoprotein M [Source:MGI Symbol;Acc:MGI:2149786]
24845	Inka1	761.61	-7.96348	2.77096	-2.87391	0.0040543	0.0479729	inka box actin regulator 1 [Source:MGI Symbol;Acc:MGI:1915426]
29582	Pias2	195.753	-7.4347	2.59449	-2.86557	0.00416254	0.049184	protein inhibitor of activated STAT 2 [Source:MGI Symbol;Acc:MGI:1096566]
5189	Cks2	126.083	-5.6957	1.98982	-2.86242	0.00420425	0.0496066	CDC28 protein kinase regulatory subunit 2 [Source:MGI Symbol;Acc:MGI:1913447]
33801	Srsf3	908.243	-6.69025	2.33944	-2.85977	0.00423951	0.0499091	serine and arginine-rich splicing factor 3 [Source:MGI Symbol;Acc:MGI:98285]
37025	Ywhaz	2118.71	-5.57351	1.94906	-2.85959	0.00424186	0.0499091	tyrosine 3-monooxygenase/tryptophan 5-monooxygenase activation protein, zeta polypeptide [Source:MGI Symbol;Acc:MGI:109484]
24219	Hspb8	64.4162	7.66483	2.68131	2.85861	0.00425498	0.049993	heat shock protein 8 [Source:MGI Symbol;Acc:MGI:2135756]
