# Supplementary material for: Myeloid cells coordinately induce glioma cell-intrinsic and cell-extrinsic pathways for chemoresistance via GP130 signaling
Source: Cell Rep Med. 2024 Jul 24;5(8):101658. doi: 10.1016/j.xcrm.2024.101658 (PMC11384956; doi:10.1016/j.xcrm.2024.101658)
Supplement: Table S11. Analysis of cell-cell interaction and communication; signaling from pericytes to endothelia in humanin-infused GBMs versus controls, related to Figure 7D [file mmc12.xlsx]

## Sheet: Pericyte_HN_vs_aCSF_sig.DEGs
	SYMBOL	baseMean	log2FoldChange	lfcSE	stat	pvalue	padj	description
1635	9130221H12Rik	291.331	15.5931	2.60002	5.99731	2.00618e-09	4.08058e-06	RIKEN cDNA 9130221H12 gene [Source:MGI Symbol;Acc:MGI:1924374]
915	4930431F12Rik	267.7	-14.0304	2.6212	-5.35266	8.66691e-08	7.50143e-05	RIKEN cDNA 4930431F12 gene [Source:MGI Symbol;Acc:MGI:1923033]
20411	Gm45552	321.292	14.005	2.63831	5.30832	1.10641e-07	7.50143e-05	predicted gene 45552 [Source:MGI Symbol;Acc:MGI:5791388]
1308	4932422M17Rik	388.641	-11.0871	2.3578	-4.70232	2.57227e-06	0.001308	RIKEN cDNA 4932422M17 gene [Source:MGI Symbol;Acc:MGI:1921616]
7877	Fcor	275.15	12.1878	2.66043	4.58115	4.62428e-06	0.00188116	Foxo1 corepressor [Source:MGI Symbol;Acc:MGI:1915484]
31947	Rslcan18	233.755	-11.037	2.46296	-4.48119	7.42277e-06	0.00215685	regulator of sex-limitation candidate 18 [Source:MGI Symbol;Acc:MGI:5433745]
29430	Pex12	686.383	-10.2447	2.32831	-4.40004	1.08231e-05	0.00275178	peroxisomal biogenesis factor 12 [Source:MGI Symbol;Acc:MGI:2144177]
6277	Dctn1	1184.12	-8.04125	1.85218	-4.34151	1.41507e-05	0.00319806	dynactin 1 [Source:MGI Symbol;Acc:MGI:107745]
7876	Fcnb	116.75	-10.0305	2.35651	-4.25649	2.07661e-05	0.00422383	ficolin B [Source:MGI Symbol;Acc:MGI:1341158]
32226	Scgn	125.292	-10.4536	2.47619	-4.22165	2.42517e-05	0.00448437	secretagogin, EF-hand calcium binding protein [Source:MGI Symbol;Acc:MGI:2384873]
1124	4930533D04Rik	397.491	-10.552	2.56031	-4.12137	3.76628e-05	0.00450624	RIKEN cDNA 4930533D04 gene [Source:MGI Symbol;Acc:MGI:1922427]
16868	Gm36989	384.904	-9.93459	2.37202	-4.18825	2.8112e-05	0.00450624	predicted gene, 36989 [Source:MGI Symbol;Acc:MGI:5610217]
24499	Ighv1-82	125.327	-11.9377	2.88075	-4.14394	3.41389e-05	0.00450624	immunoglobulin heavy variable 1-82 [Source:MGI Symbol;Acc:MGI:4439671]
32903	Slc26a4	182.253	-9.55424	2.31141	-4.13351	3.57261e-05	0.00450624	solute carrier family 26, member 4 [Source:MGI Symbol;Acc:MGI:1346029]
35485	Trib1	2321.86	9.59191	2.30912	4.15392	3.26827e-05	0.00450624	tribbles pseudokinase 1 [Source:MGI Symbol;Acc:MGI:2443397]
36459	Vmn1r57	185.584	-12.4859	3.00734	-4.15182	3.29838e-05	0.00450624	vomeronasal 1 receptor 57 [Source:MGI Symbol;Acc:MGI:3646165]
4307	Catsperg1	138.324	-9.53656	2.3657	-4.03118	5.5497e-05	0.00451524	cation channel sperm associated auxiliary subunit gamma 1 [Source:MGI Symbol;Acc:MGI:2443617]
23322	Gpd1l	2612.66	10.4063	2.5703	4.04867	5.15106e-05	0.00451524	glycerol-3-phosphate dehydrogenase 1-like [Source:MGI Symbol;Acc:MGI:1289257]
24773	Il20rb	480.893	-9.17601	2.26748	-4.04679	5.19238e-05	0.00451524	interleukin 20 receptor beta [Source:MGI Symbol;Acc:MGI:2143266]
29801	Pld3	2166.61	9.54944	2.334	4.09145	4.28686e-05	0.00451524	phospholipase D family, member 3 [Source:MGI Symbol;Acc:MGI:1333782]
30946	Rasd1	410.6	-9.16797	2.25911	-4.05822	4.94485e-05	0.00451524	RAS, dexamethasone-induced 1 [Source:MGI Symbol;Acc:MGI:1270848]
32952	Slc34a2	256.049	-9.5501	2.36898	-4.03131	5.54671e-05	0.00451524	solute carrier family 34 (sodium phosphate), member 2 [Source:MGI Symbol;Acc:MGI:1342284]
36666	Vmn2r92	177.418	-10.523	2.57593	-4.08513	4.40516e-05	0.00451524	vomeronasal 2, receptor 92 [Source:MGI Symbol;Acc:MGI:3761352]
36911	Wwc2	1102.2	-7.79281	1.92313	-4.05214	5.07517e-05	0.00451524	WW, C2 and coiled-coil domain containing 2 [Source:MGI Symbol;Acc:MGI:1261872]
15213	Gm26588	376.732	-9.40641	2.34256	-4.01545	5.93337e-05	0.00452256	predicted gene, 26588 [Source:MGI Symbol;Acc:MGI:5477082]
30251	Prelid2	145.521	-7.58121	1.88931	-4.01268	6.0034e-05	0.00452256	PRELI domain containing 2 [Source:MGI Symbol;Acc:MGI:1924869]
8949	Gm11188	211.666	-10.7728	2.69211	-4.00164	6.2905e-05	0.00453433	predicted gene 11188 [Source:MGI Symbol;Acc:MGI:3652176]
18421	Gm42764	138.287	-9.74551	2.44899	-3.9794	6.90884e-05	0.00453433	predicted gene 42764 [Source:MGI Symbol;Acc:MGI:5662901]
35416	Trav9n-1	285.806	-9.49357	2.38572	-3.97934	6.91073e-05	0.00453433	T cell receptor alpha variable 9N-1 [Source:MGI Symbol;Acc:MGI:3809200]
36847	Wfdc13	247.137	-8.81654	2.21117	-3.98727	6.68372e-05	0.00453433	WAP four-disulfide core domain 13 [Source:MGI Symbol;Acc:MGI:3582777]
27279	Misp	376.819	-9.18879	2.31991	-3.96084	7.46875e-05	0.00466511	mitotic spindle positioning [Source:MGI Symbol;Acc:MGI:1926156]
28835	Ogn	86.482	-9.87922	2.49623	-3.95766	7.56875e-05	0.00466511	osteoglycin [Source:MGI Symbol;Acc:MGI:109278]
8581	Glipr2	1545.77	9.7382	2.46528	3.95014	7.81043e-05	0.00467247	GLI pathogenesis-related 2 [Source:MGI Symbol;Acc:MGI:1917770]
7888	Fdxacb1	221.168	-8.73694	2.24379	-3.89384	9.86705e-05	0.00479679	ferredoxin-fold anticodon binding domain containing 1 [Source:MGI Symbol;Acc:MGI:3584513]
10683	Gm13641	135.192	-8.88317	2.27436	-3.90578	9.39221e-05	0.00479679	predicted gene 13641 [Source:MGI Symbol;Acc:MGI:3651867]
23036	Gm9522	52.0607	-9.63503	2.45611	-3.92288	8.74959e-05	0.00479679	predicted gene 9522 [Source:MGI Symbol;Acc:MGI:3779931]
29361	Pdk2	312.624	-8.09356	2.07905	-3.89291	9.90488e-05	0.00479679	pyruvate dehydrogenase kinase, isoenzyme 2 [Source:MGI Symbol;Acc:MGI:1343087]
29862	Plpbp	416.409	-7.27498	1.8596	-3.91211	9.14924e-05	0.00479679	pyridoxal phosphate binding protein [Source:MGI Symbol;Acc:MGI:1891207]
36719	Vsig10	233.873	-7.99166	2.04176	-3.91411	9.07384e-05	0.00479679	V-set and immunoglobulin domain containing 10 [Source:MGI Symbol;Acc:MGI:2448533]
37032	Zbed3	707.166	9.7909	2.50913	3.90211	9.53586e-05	0.00479679	zinc finger, BED type containing 3 [Source:MGI Symbol;Acc:MGI:1919364]
37069	Zbtb46	318.325	-8.48604	2.17118	-3.90849	9.28746e-05	0.00479679	zinc finger and BTB domain containing 46 [Source:MGI Symbol;Acc:MGI:1919397]
21394	Gm5460	304.483	-9.38934	2.41736	-3.88413	0.000102698	0.00485783	predicted gene 5460 [Source:MGI Symbol;Acc:MGI:3643519]
32488	Serping1	1801.14	9.95288	2.57334	3.86769	0.000109873	0.00507914	serine (or cysteine) peptidase inhibitor, clade G, member 1 [Source:MGI Symbol;Acc:MGI:894696]
3868	Brf1	316.305	-7.01409	1.81857	-3.85693	0.00011482	0.00508583	BRF1, RNA polymerase III transcription initiation factor 90 kDa subunit [Source:MGI Symbol;Acc:MGI:1919558]
23312	Gpbp1	987.565	-7.32949	1.90965	-3.83813	0.000123974	0.00508583	GC-rich promoter binding protein 1 [Source:MGI Symbol;Acc:MGI:1920524]
23669	H2-Ea	203.325	-9.26022	2.40924	-3.84363	0.000121227	0.00508583	histocompatibility 2, class II antigen E alpha [Source:MGI Symbol;Acc:MGI:95900]
28972	Otulinl	1747.65	9.49992	2.47647	3.83607	0.00012502	0.00508583	OTU deubiquitinase with linear linkage specificity like [Source:MGI Symbol;Acc:MGI:2687281]
34252	Tagln2	1444	7.73267	2.01553	3.83654	0.000124781	0.00508583	transgelin 2 [Source:MGI Symbol;Acc:MGI:1312985]
34576	Tfap2a	354.815	-6.98577	1.81652	-3.84568	0.000120218	0.00508583	transcription factor AP-2, alpha [Source:MGI Symbol;Acc:MGI:104671]
29708	Pkn3	292.154	-7.48565	1.96044	-3.81835	0.000134349	0.00535816	protein kinase N3 [Source:MGI Symbol;Acc:MGI:2388285]
37124	Zdhhc12	532.436	-8.25929	2.16641	-3.81244	0.000137601	0.0053823	zinc finger, DHHC domain containing 12 [Source:MGI Symbol;Acc:MGI:1913470]
4973	Cfap126	147.34	-8.36622	2.2109	-3.78409	0.000154274	0.00570534	cilia and flagella associated protein 126 [Source:MGI Symbol;Acc:MGI:1922722]
20561	Gm45779	564.01	-8.42824	2.22679	-3.78492	0.000153756	0.00570534	predicted gene 45779 [Source:MGI Symbol;Acc:MGI:5804894]
27435	Mprip	1229.72	-6.7756	1.7886	-3.78822	0.000151731	0.00570534	myosin phosphatase Rho interacting protein [Source:MGI Symbol;Acc:MGI:1349438]
28386	Nme6	418.423	-7.85122	2.08221	-3.77062	0.00016284	0.0058108	NME/NM23 nucleoside diphosphate kinase 6 [Source:MGI Symbol;Acc:MGI:1861676]
29846	Plin3	1779.76	9.29953	2.46395	3.77423	0.0001605	0.0058108	perilipin 3 [Source:MGI Symbol;Acc:MGI:1914155]
19392	Gm43979	238.293	-9.12555	2.42786	-3.75869	0.000170807	0.00595264	predicted gene, 43979 [Source:MGI Symbol;Acc:MGI:5690371]
30564	Psors1c2	205.616	-8.15024	2.16994	-3.75598	0.000172667	0.00595264	psoriasis susceptibility 1 candidate 2 (human) [Source:MGI Symbol;Acc:MGI:1930025]
25953	Lpar5	104.552	-8.08829	2.1656	-3.73489	0.000187797	0.00626195	lysophosphatidic acid receptor 5 [Source:MGI Symbol;Acc:MGI:2685918]
35847	Txndc11	622.748	-8.34555	2.23791	-3.72916	0.000192117	0.00630269	thioredoxin domain containing 11 [Source:MGI Symbol;Acc:MGI:1923620]
36085	Upk1b	45.3888	-7.13493	1.91669	-3.72252	0.000197242	0.00636809	uroplakin 1B [Source:MGI Symbol;Acc:MGI:98912]
3024	Arhgef10	670.184	-7.63561	2.06393	-3.69955	0.000215985	0.00644189	Rho guanine nucleotide exchange factor (GEF) 10 [Source:MGI Symbol;Acc:MGI:2444453]
3711	Bdh2	225.27	-7.51449	2.03165	-3.69872	0.000216692	0.00644189	3-hydroxybutyrate dehydrogenase, type 2 [Source:MGI Symbol;Acc:MGI:1917022]
5820	Cthrc1	593.696	10.5031	2.83162	3.70921	0.00020791	0.00644189	collagen triple helix repeat containing 1 [Source:MGI Symbol;Acc:MGI:1915838]
5976	Cyp2b23	307.337	-9.27931	2.49852	-3.71391	0.000204079	0.00644189	cytochrome P450, family 2, subfamily b, polypeptide 23 [Source:MGI Symbol;Acc:MGI:3646735]
27739	Mto1	336.374	-8.1458	2.20292	-3.69773	0.000217537	0.00644189	mitochondrial tRNA translation optimization 1 [Source:MGI Symbol;Acc:MGI:1915541]
28806	Ocel1	534.529	9.52459	2.5766	3.69657	0.00021853	0.00644189	occludin/ELL domain containing 1 [Source:MGI Symbol;Acc:MGI:1924340]
11938	Gm15579	208.117	-9.02347	2.44731	-3.68709	0.000226832	0.00649826	predicted gene 15579 [Source:MGI Symbol;Acc:MGI:3783027]
29488	Pgm1	1386.68	8.7074	2.35952	3.69032	0.000223968	0.00649826	phosphoglucomutase 1 [Source:MGI Symbol;Acc:MGI:97565]
20614	Gm45871	173.928	-8.00201	2.18332	-3.66507	0.000247271	0.00698541	predicted gene 45871 [Source:MGI Symbol;Acc:MGI:5804986]
2301	Adap2	301.996	-6.80567	1.85952	-3.6599	0.000252313	0.0070302	ArfGAP with dual PH domains 2 [Source:MGI Symbol;Acc:MGI:2663075]
30364	Prorsd1	894.061	9.20443	2.51754	3.65611	0.000256067	0.00703839	prolyl-tRNA synthetase domain containing 1 [Source:MGI Symbol;Acc:MGI:1915189]
1863	A530076I17Rik	307.95	-8.63043	2.37883	-3.62802	0.000285609	0.00732528	RIKEN cDNA A530076I17 gene [Source:MGI Symbol;Acc:MGI:2443897]
4410	Ccdc174	1749.94	8.00758	2.22139	3.60476	0.000312442	0.00732528	coiled-coil domain containing 174 [Source:MGI Symbol;Acc:MGI:2444652]
4562	Ccny	799.631	-6.95998	1.93117	-3.60403	0.000313323	0.00732528	cyclin Y [Source:MGI Symbol;Acc:MGI:1915224]
5660	Creld2	1753.29	8.47874	2.34906	3.60942	0.000306884	0.00732528	cysteine-rich with EGF-like domains 2 [Source:MGI Symbol;Acc:MGI:1923987]
19854	Gm44760	416.607	-8.6753	2.40008	-3.61459	0.000300821	0.00732528	predicted gene 44760 [Source:MGI Symbol;Acc:MGI:5753336]
25713	Lbhd2	151.505	-8.73114	2.40764	-3.62644	0.00028736	0.00732528	LBH domain containing 2 [Source:MGI Symbol;Acc:MGI:2685744]
30360	Prom1	385.509	-7.83855	2.17145	-3.60983	0.000306398	0.00732528	prominin 1 [Source:MGI Symbol;Acc:MGI:1100886]
30882	Ralgapb	2610.3	8.4755	2.34156	3.61959	0.000295072	0.00732528	Ral GTPase activating protein, beta subunit (non-catalytic) [Source:MGI Symbol;Acc:MGI:2444531]
33567	Spast	376.735	-7.26814	2.0062	-3.62285	0.000291378	0.00732528	spastin [Source:MGI Symbol;Acc:MGI:1858896]
34028	Sugp2	760.832	-8.07792	2.22884	-3.62427	0.00028978	0.00732528	SURP and G patch domain containing 2 [Source:MGI Symbol;Acc:MGI:2678085]
34676	Thumpd1	2716.46	8.96854	2.48083	3.61513	0.000300197	0.00732528	THUMP domain containing 1 [Source:MGI Symbol;Acc:MGI:2444479]
35066	Tmigd3	383.385	-8.66187	2.3873	-3.62832	0.000285272	0.00732528	transmembrane and immunoglobulin domain containing 3 [Source:MGI Symbol;Acc:MGI:5604098]
30123	Ppp1r13l	93.0077	-7.6008	2.11341	-3.59646	0.000322579	0.00745598	protein phosphatase 1, regulatory subunit 13 like [Source:MGI Symbol;Acc:MGI:3525053]
4819	Cdr2	557.457	-7.16375	1.99691	-3.58741	0.000333981	0.00763279	cerebellar degeneration-related 2 [Source:MGI Symbol;Acc:MGI:1100885]
33948	Stk33	57.4119	-7.90785	2.21807	-3.56519	0.000363599	0.00821734	serine/threonine kinase 33 [Source:MGI Symbol;Acc:MGI:2152419]
13459	Gm20223	209.265	-8.24425	2.31455	-3.56192	0.00036815	0.00822876	predicted gene, 20223 [Source:MGI Symbol;Acc:MGI:5012408]
3192	Asnsd1	484.678	8.53487	2.39953	3.5569	0.000375261	0.00826137	asparagine synthetase domain containing 1 [Source:MGI Symbol;Acc:MGI:1917646]
25368	Klb	286.124	-8.82898	2.48522	-3.5526	0.000381448	0.00826137	klotho beta [Source:MGI Symbol;Acc:MGI:1932466]
26102	Lsm12	290.49	-5.75686	1.62057	-3.55236	0.000381794	0.00826137	LSM12 homolog [Source:MGI Symbol;Acc:MGI:1919592]
14903	Gm25614	153.241	-8.32689	2.34854	-3.54557	0.000391772	0.00830066	predicted gene, 25614 [Source:MGI Symbol;Acc:MGI:5455391]
17766	Gm38169	125.973	-8.30621	2.34251	-3.54586	0.000391334	0.00830066	predicted gene, 38169 [Source:MGI Symbol;Acc:MGI:5611397]
7217	Emc2	1338.54	8.82395	2.49417	3.53783	0.000403428	0.0084375	ER membrane protein complex subunit 2 [Source:MGI Symbol;Acc:MGI:1913986]
17980	Gm3896	476.236	-9.69081	2.74076	-3.53581	0.000406527	0.0084375	predicted gene 3896 [Source:MGI Symbol;Acc:MGI:3782069]
1414	4933431G14Rik	268.958	-8.42239	2.38809	-3.52683	0.000420573	0.00855445	RIKEN cDNA 4933431G14 gene [Source:MGI Symbol;Acc:MGI:1918515]
19582	Gm44241	77.8268	-9.33152	2.64519	-3.52774	0.00041913	0.00855445	predicted gene, 44241 [Source:MGI Symbol;Acc:MGI:5690633]
34031	Sulf2	806.243	-6.87555	1.95266	-3.52111	0.000429744	0.00865445	sulfatase 2 [Source:MGI Symbol;Acc:MGI:1919293]
23867	Hdgfl1	117.533	-8.15097	2.31898	-3.5149	0.000439917	0.0086873	HDGF like 1 [Source:MGI Symbol;Acc:MGI:1194493]
33981	Strbp	1320.69	-6.06186	1.72375	-3.51668	0.000436982	0.0086873	spermatid perinuclear RNA binding protein [Source:MGI Symbol;Acc:MGI:104626]
26640	Mettl8	232.35	-7.16659	2.04215	-3.50933	0.00044924	0.00878609	methyltransferase 8, methylcytidine [Source:MGI Symbol;Acc:MGI:2385142]
554	2210408I21Rik	252.811	-7.74899	2.21576	-3.49722	0.000470138	0.00902133	RIKEN cDNA 2210408I21 gene [Source:MGI Symbol;Acc:MGI:1919621]
28654	Nudt16	528.177	-7.69595	2.19966	-3.49869	0.000467545	0.00902133	nudix hydrolase 16 [Source:MGI Symbol;Acc:MGI:1922936]
3143	Arx	56.6543	-7.74945	2.23127	-3.47312	0.000514446	0.00918433	aristaless related homeobox [Source:MGI Symbol;Acc:MGI:1097716]
7308	Epha1	237.793	-7.66261	2.20833	-3.46987	0.000520714	0.00918433	Eph receptor A1 [Source:MGI Symbol;Acc:MGI:107381]
23944	Hibch	214.501	-7.45099	2.14832	-3.46829	0.000523787	0.00918433	3-hydroxyisobutyryl-Coenzyme A hydrolase [Source:MGI Symbol;Acc:MGI:1923792]
24870	Insl3	106.676	9.69398	2.79401	3.46955	0.000521322	0.00918433	insulin-like 3 [Source:MGI Symbol;Acc:MGI:108427]
26162	Ly6i	962.1	8.33504	2.4	3.47293	0.000514814	0.00918433	lymphocyte antigen 6 complex, locus I [Source:MGI Symbol;Acc:MGI:1888480]
26289	Malat1	4693.25	4.71136	1.35374	3.48026	0.000500924	0.00918433	metastasis associated lung adenocarcinoma transcript 1 (non-coding RNA) [Source:MGI Symbol;Acc:MGI:1919539]
34261	Tango6	194.974	-7.10692	2.04807	-3.47005	0.000520353	0.00918433	transport and golgi organization 6 [Source:MGI Symbol;Acc:MGI:2142786]
34958	Tmem231	157.747	-7.38708	2.12874	-3.47016	0.000520143	0.00918433	transmembrane protein 231 [Source:MGI Symbol;Acc:MGI:2685024]
36083	Upf3b	809.092	8.18084	2.35294	3.47686	0.000507326	0.00918433	UPF3 regulator of nonsense transcripts homolog B (yeast) [Source:MGI Symbol;Acc:MGI:1915384]
36185	Usp9y	74.4335	-10.6678	3.07186	-3.47273	0.000515188	0.00918433	ubiquitin specific peptidase 9, Y chromosome [Source:MGI Symbol;Acc:MGI:1313274]
551	2210406H18Rik	90.9321	-8.76768	2.53082	-3.46437	0.000531479	0.00920229	RIKEN cDNA 2210406H18 gene [Source:MGI Symbol;Acc:MGI:1917383]
1993	Aagab	594.701	-7.30525	2.11012	-3.46201	0.000536165	0.00920229	alpha- and gamma-adaptin binding protein [Source:MGI Symbol;Acc:MGI:1914189]
20079	Gm45075	82.4609	-8.42778	2.43673	-3.45864	0.000542908	0.00920229	predicted gene 45075 [Source:MGI Symbol;Acc:MGI:5753651]
37308	Zfp444	349.355	-7.50046	2.16815	-3.45939	0.000541402	0.00920229	zinc finger protein 444 [Source:MGI Symbol;Acc:MGI:1923365]
7449	Etohd2	921.684	-7.78703	2.26069	-3.44454	0.00057203	0.00957252	ethanol decreased 2 [Source:MGI Symbol;Acc:MGI:1261417]
8424	Gclm	1146.61	8.48431	2.46384	3.44353	0.000574163	0.00957252	glutamate-cysteine ligase, modifier subunit [Source:MGI Symbol;Acc:MGI:104995]
35250	Tpi1	1725.61	6.50459	1.89422	3.43391	0.000594932	0.00983814	triosephosphate isomerase 1 [Source:MGI Symbol;Acc:MGI:98797]
7073	Egf	417.099	-7.90483	2.31001	-3.42199	0.000621641	0.0101153	epidermal growth factor [Source:MGI Symbol;Acc:MGI:95290]
35111	Tnfaip6	204.584	-7.78683	2.27423	-3.42394	0.000617192	0.0101153	tumor necrosis factor alpha induced protein 6 [Source:MGI Symbol;Acc:MGI:1195266]
2302	Adap2os	68.1611	-7.54793	2.21175	-3.41265	0.000643343	0.010148	ArfGAP with dual PH domains 2, opposite strand [Source:MGI Symbol;Acc:MGI:3650197]
9551	Gm12050	126.333	-8.14203	2.38419	-3.415	0.000637813	0.010148	predicted gene 12050 [Source:MGI Symbol;Acc:MGI:3652080]
29851	Plk2	598.156	7.78985	2.28271	3.41254	0.000643602	0.010148	polo like kinase 2 [Source:MGI Symbol;Acc:MGI:1099790]
29924	Pnldc1	265.885	-8.08703	2.36748	-3.41589	0.000635747	0.010148	poly(A)-specific ribonuclease (PARN)-like domain containing 1 [Source:MGI Symbol;Acc:MGI:2685159]
2408	Aff1	326.764	-7.59193	2.2352	-3.39654	0.000682443	0.010381	AF4/FMR2 family, member 1 [Source:MGI Symbol;Acc:MGI:1100819]
2910	Apoe	4229.19	5.88532	1.73511	3.39189	0.00069411	0.010381	apolipoprotein E [Source:MGI Symbol;Acc:MGI:88057]
18187	Gm42467	532.045	-7.60875	2.24085	-3.39547	0.000685104	0.010381	predicted gene 42467 [Source:MGI Symbol;Acc:MGI:5662604]
24965	Isca1	589.809	-7.44417	2.18868	-3.40122	0.000670868	0.010381	iron-sulfur cluster assembly 1 [Source:MGI Symbol;Acc:MGI:1916296]
27354	Mms19	378.242	-5.55734	1.6384	-3.39194	0.000693997	0.010381	MMS19 cytosolic iron-sulfur assembly component [Source:MGI Symbol;Acc:MGI:1919449]
29810	Plekha2	435.541	-6.35116	1.87083	-3.39483	0.000686705	0.010381	pleckstrin homology domain-containing, family A (phosphoinositide binding specific) member 2 [Source:MGI Symbol;Acc:MGI:1928144]
36230	Vasp	1151.44	8.03156	2.36762	3.39225	0.0006932	0.010381	vasodilator-stimulated phosphoprotein [Source:MGI Symbol;Acc:MGI:109268]
2726	Ankdd1a	208.765	-8.01856	2.37043	-3.38275	0.000717633	0.0105084	ankyrin repeat and death domain containing 1A [Source:MGI Symbol;Acc:MGI:2686319]
6215	Dazap2	2568.37	6.55638	1.93898	3.38135	0.000721302	0.0105084	DAZ associated protein 2 [Source:MGI Symbol;Acc:MGI:1344344]
7324	Ephx3	537.294	-7.60613	2.2523	-3.37705	0.000732688	0.0105084	epoxide hydrolase 3 [Source:MGI Symbol;Acc:MGI:1919182]
8681	Gm10163	109.319	-7.31493	2.16618	-3.37689	0.000733116	0.0105084	predicted pseudogene 10163 [Source:MGI Symbol;Acc:MGI:3704341]
25752	Lcp1	2363.88	7.79462	2.30836	3.37669	0.000733624	0.0105084	lymphocyte cytosolic protein 1 [Source:MGI Symbol;Acc:MGI:104808]
26073	Lrrc8e	118.014	-7.2078	2.13063	-3.38295	0.000717122	0.0105084	leucine rich repeat containing 8 family, member E [Source:MGI Symbol;Acc:MGI:1919517]
11075	Gm14267	43.2867	-8.08305	2.40777	-3.35707	0.000787744	0.0108998	peptidyl-prolyl cis-trans isomerase A pseudogene 2_2197.1 [Source:NCBI gene (formerly Entrezgene);Acc:383773]
11076	Gm14267	43.2867	-8.08305	2.40777	-3.35707	0.000787744	0.0108998	predicted gene 14267 [Source:MGI Symbol;Acc:MGI:3649851]
16815	Gm36855	134.427	-8.06085	2.39604	-3.36424	0.000767549	0.0108998	predicted gene, 36855 [Source:MGI Symbol;Acc:MGI:5596014]
22366	Gm7776	61.5837	-7.20313	2.14554	-3.35726	0.000787191	0.0108998	predicted gene 7776 [Source:MGI Symbol;Acc:MGI:3646051]
28954	Otogl	94.464	-7.08233	2.10773	-3.36018	0.000778929	0.0108998	otogelin-like [Source:MGI Symbol;Acc:MGI:3647600]
37153	Zfand2a	104.129	-6.3159	1.87828	-3.36259	0.000772146	0.0108998	zinc finger, AN1-type domain 2A [Source:MGI Symbol;Acc:MGI:2140729]
35292	Traf2	278.194	-7.03631	2.09813	-3.35361	0.000797653	0.0109623	TNF receptor-associated factor 2 [Source:MGI Symbol;Acc:MGI:101835]
27455	Mrgbp	413.564	-6.76377	2.02199	-3.34511	0.000822498	0.0111209	MRG/MORF4L binding protein [Source:MGI Symbol;Acc:MGI:1920497]
29772	Platr6	252.466	-7.93871	2.37397	-3.34407	0.000825596	0.0111209	pluripotency associated transcript 6 [Source:MGI Symbol;Acc:MGI:3779636]
30401	Prr15	131.45	-7.18843	2.14876	-3.34538	0.00082169	0.0111209	proline rich 15 [Source:MGI Symbol;Acc:MGI:1925254]
3867	Brdt	175.431	-7.12021	2.13834	-3.32979	0.000869121	0.0113514	bromodomain, testis-specific [Source:MGI Symbol;Acc:MGI:1891374]
8360	Garnl3	466.245	-7.46834	2.23868	-3.33604	0.000849803	0.0113514	GTPase activating RANGAP domain-like 3 [Source:MGI Symbol;Acc:MGI:2139309]
14182	Gm23148	125.868	-7.96054	2.39202	-3.32796	0.000874857	0.0113514	predicted gene, 23148 [Source:MGI Symbol;Acc:MGI:5452925]
28081	Ncoa3	300.889	-6.09983	1.83155	-3.33042	0.000867141	0.0113514	nuclear receptor coactivator 3 [Source:MGI Symbol;Acc:MGI:1276535]
28399	Nmt2	589.966	-6.78139	2.03558	-3.33143	0.000864022	0.0113514	N-myristoyltransferase 2 [Source:MGI Symbol;Acc:MGI:1202298]
1276	4930599A14Rik	130.457	-8.00457	2.41053	-3.32066	0.000898035	0.0115608	RIKEN cDNA 4930599A14 gene [Source:MGI Symbol;Acc:MGI:1922636]
652	2610021A01Rik	138.933	-6.88782	2.0815	-3.30906	0.000936095	0.0118237	RIKEN cDNA 2610021A01 gene [Source:MGI Symbol;Acc:MGI:1922662]
1396	4933427E13Rik	178.21	-7.95066	2.4029	-3.30878	0.00093704	0.0118237	RIKEN cDNA 4933427E13 gene [Source:MGI Symbol;Acc:MGI:1918484]
2450	Agt	74.0226	-7.49749	2.2678	-3.30606	0.00094619	0.0118237	angiotensinogen (serpin peptidase inhibitor, clade A, member 8) [Source:MGI Symbol;Acc:MGI:87963]
8105	Foxl2	60.7216	-7.78501	2.35505	-3.30566	0.00094752	0.0118237	forkhead box L2 [Source:MGI Symbol;Acc:MGI:1349428]
17162	Gm37364	154.523	-7.22812	2.18448	-3.30885	0.000936788	0.0118237	predicted gene, 37364 [Source:MGI Symbol;Acc:MGI:5610592]
20389	Gm45518	462.394	-7.87677	2.38455	-3.30325	0.000955698	0.011853	predicted gene 45518 [Source:MGI Symbol;Acc:MGI:5791354]
2227	Acvr1	140.609	-6.98603	2.1198	-3.29561	0.000982086	0.0118717	activin A receptor, type 1 [Source:MGI Symbol;Acc:MGI:87911]
3482	B3gat2	110.347	-6.906	2.0945	-3.2972	0.000976529	0.0118717	beta-1,3-glucuronyltransferase 2 (glucuronosyltransferase S) [Source:MGI Symbol;Acc:MGI:2389490]
30482	Psat1	769.396	-6.69255	2.0282	-3.29975	0.000967723	0.0118717	phosphoserine aminotransferase 1 [Source:MGI Symbol;Acc:MGI:2183441]
34330	Tbc1d14	309.099	-6.09015	1.8465	-3.29822	0.000973005	0.0118717	TBC1 domain family, member 14 [Source:MGI Symbol;Acc:MGI:1098708]
35916	Ube2d3	674.661	-4.92669	1.49548	-3.29438	0.000986391	0.0118717	ubiquitin-conjugating enzyme E2D 3 [Source:MGI Symbol;Acc:MGI:1913355]
5939	Cyc1	1340.3	7.73152	2.35491	3.28315	0.00102654	0.0122105	cytochrome c-1 [Source:MGI Symbol;Acc:MGI:1913695]
1153	4930546K05Rik	60.8358	-7.67729	2.34761	-3.27026	0.0010745	0.0123457	RIKEN cDNA 4930546K05 gene [Source:MGI Symbol;Acc:MGI:1925444]
2378	Adora3	96.8744	-7.22588	2.2077	-3.27303	0.00106402	0.0123457	adenosine A3 receptor [Source:MGI Symbol;Acc:MGI:104847]
4928	Cep78	159.384	-6.97515	2.13097	-3.27323	0.00106325	0.0123457	centrosomal protein 78 [Source:MGI Symbol;Acc:MGI:1924386]
8459	Gemin2	268.039	-7.08674	2.16806	-3.26871	0.0010804	0.0123457	gem nuclear organelle associated protein 2 [Source:MGI Symbol;Acc:MGI:1913853]
16460	Gm32916	143.881	-7.72584	2.36247	-3.27024	0.00107458	0.0123457	predicted gene, 32916 [Source:MGI Symbol;Acc:MGI:5592075]
16729	Gm35963	160.499	-7.29062	2.22954	-3.27001	0.00107545	0.0123457	predicted gene, 35963 [Source:MGI Symbol;Acc:MGI:5595122]
34984	Tmem260	114.078	-6.12868	1.87124	-3.27519	0.00105591	0.0123457	transmembrane protein 260 [Source:MGI Symbol;Acc:MGI:2443219]
6501	Dhx9	208.262	-5.99906	1.83838	-3.26323	0.00110152	0.0124631	DEAH (Asp-Glu-Ala-His) box polypeptide 9 [Source:MGI Symbol;Acc:MGI:108177]
15235	Gm26629	53.0905	-7.49785	2.29794	-3.26286	0.00110293	0.0124631	predicted gene, 26629 [Source:MGI Symbol;Acc:MGI:5477123]
3208	Astn1	452.047	-7.37621	2.27287	-3.24533	0.00117313	0.0131832	astrotactin 1 [Source:MGI Symbol;Acc:MGI:1098567]
2049	Abcd3	245.648	-5.79951	1.79018	-3.23962	0.0011969	0.0133033	ATP-binding cassette, sub-family D (ALD), member 3 [Source:MGI Symbol;Acc:MGI:1349216]
28838	Oip5os1	758.821	7.07787	2.184	3.24078	0.00119203	0.0133033	Opa interacting protein 5, opposite strand 1 [Source:MGI Symbol;Acc:MGI:1913852]
35920	Ube2e2	449.513	-7.02944	2.17282	-3.23517	0.00121572	0.013439	ubiquitin-conjugating enzyme E2E 2 [Source:MGI Symbol;Acc:MGI:2384997]
8106	Foxl2os	153.363	-7.05284	2.18527	-3.22745	0.001249	0.0137323	forkhead box L2, opposite strand [Source:MGI Symbol;Acc:MGI:3614944]
35919	Ube2e1	713.366	7.46067	2.31441	3.22358	0.00126601	0.0138444	ubiquitin-conjugating enzyme E2E 1 [Source:MGI Symbol;Acc:MGI:107411]
4905	Cep135	146.49	-6.75089	2.10454	-3.20778	0.00133765	0.0140973	centrosomal protein 135 [Source:MGI Symbol;Acc:MGI:2681869]
6082	Cyth4	1144.63	7.7245	2.40503	3.21182	0.00131899	0.0140973	cytohesin 4 [Source:MGI Symbol;Acc:MGI:2441702]
6686	Dnmt3a	690.545	-6.44567	2.00853	-3.20915	0.00133128	0.0140973	DNA methyltransferase 3A [Source:MGI Symbol;Acc:MGI:1261827]
7260	Eno1	3868.22	6.07389	1.88961	3.21435	0.00130738	0.0140973	enolase 1, alpha non-neuron [Source:MGI Symbol;Acc:MGI:95393]
23259	Gnptab	295.077	-6.08043	1.89256	-3.2128	0.00131446	0.0140973	N-acetylglucosamine-1-phosphate transferase, alpha and beta subunits [Source:MGI Symbol;Acc:MGI:3643902]
23271	Golgb1	598.773	-6.31302	1.96715	-3.20922	0.00133097	0.0140973	golgin B1 [Source:MGI Symbol;Acc:MGI:1099447]
29678	Pitpnm3	197.248	-7.04051	2.19675	-3.20497	0.00135076	0.0141106	PITPNM family member 3 [Source:MGI Symbol;Acc:MGI:2685726]
31981	Rtl8b	497.74	8.09382	2.52574	3.20454	0.00135279	0.0141106	retrotransposon Gag like 8B [Source:MGI Symbol;Acc:MGI:3576504]
33707	Sprr1a	137.717	-7.00807	2.18971	-3.20046	0.00137211	0.0142391	small proline-rich protein 1A [Source:MGI Symbol;Acc:MGI:106660]
16364	Gm31887	48.0819	-7.41606	2.32361	-3.1916	0.00141485	0.0145314	predicted gene, 31887 [Source:MGI Symbol;Acc:MGI:5591046]
28089	Ncr1	284.972	-7.15714	2.24216	-3.19207	0.00141258	0.0145314	natural cytotoxicity triggering receptor 1 [Source:MGI Symbol;Acc:MGI:1336212]
29063	Palb2	259.434	-6.84722	2.15013	-3.18456	0.00144976	0.0147441	partner and localizer of BRCA2 [Source:MGI Symbol;Acc:MGI:3040695]
2043	Abcc5	182.862	-6.00569	1.88944	-3.17856	0.0014801	0.014799	ATP-binding cassette, sub-family C (CFTR/MRP), member 5 [Source:MGI Symbol;Acc:MGI:1351644]
4977	Cfap206	115.011	-7.27988	2.2909	-3.17774	0.00148427	0.014799	cilia and flagella associated protein 206 [Source:MGI Symbol;Acc:MGI:1916579]
29484	Pglyrp1	84.9441	-5.51424	1.7338	-3.18043	0.00147055	0.014799	peptidoglycan recognition protein 1 [Source:MGI Symbol;Acc:MGI:1345092]
29967	Pold2	1453.52	-6.80442	2.13953	-3.18033	0.00147108	0.014799	polymerase (DNA directed), delta 2, regulatory subunit [Source:MGI Symbol;Acc:MGI:1097163]
37220	Zfp263	518.755	-6.32963	1.99809	-3.16784	0.00153574	0.0152375	zinc finger protein 263 [Source:MGI Symbol;Acc:MGI:1921370]
16444	Gm3278	149.673	-8.19819	2.59007	-3.16523	0.00154959	0.0153003	predicted gene 3278 [Source:MGI Symbol;Acc:MGI:3781456]
1455	5033425B01Rik	73.7696	-8.40628	2.6605	-3.15966	0.00157954	0.0153925	RIKEN cDNA 5033425B01 gene [Source:MGI Symbol;Acc:MGI:1921983]
18481	Gm42841	126.106	-7.49286	2.37094	-3.1603	0.00157609	0.0153925	predicted gene 42841 [Source:MGI Symbol;Acc:MGI:5662978]
31725	Rpl7l1	520.826	-6.10959	1.93386	-3.15927	0.00158162	0.0153925	ribosomal protein L7-like 1 [Source:MGI Symbol;Acc:MGI:1913479]
28957	Otop2	93.11	-7.24201	2.29343	-3.15771	0.00159012	0.0154014	otopetrin 2 [Source:MGI Symbol;Acc:MGI:2388365]
4996	Cfap69	175.125	-7.20248	2.28329	-3.15444	0.00160808	0.0154088	cilia and flagella associated protein 69 [Source:MGI Symbol;Acc:MGI:2443778]
24756	Il18r1	214.143	-7.29039	2.31269	-3.15235	0.00161964	0.0154088	interleukin 18 receptor 1 [Source:MGI Symbol;Acc:MGI:105383]
32786	Slc16a6	119.238	-6.73783	2.13759	-3.15207	0.00162118	0.0154088	solute carrier family 16 (monocarboxylic acid transporters), member 6 [Source:MGI Symbol;Acc:MGI:2144585]
36010	Uevld	92.8894	-5.78188	1.83315	-3.15406	0.00161015	0.0154088	UEV and lactate/malate dehyrogenase domains [Source:MGI Symbol;Acc:MGI:1860490]
8384	Gatad2a	242.07	-5.85648	1.86501	-3.14019	0.00168838	0.0159729	GATA zinc finger domain containing 2A [Source:MGI Symbol;Acc:MGI:2384585]
3060	Arl1	975.813	7.35942	2.34585	3.13721	0.00170561	0.0160612	ADP-ribosylation factor-like 1 [Source:MGI Symbol;Acc:MGI:99436]
32113	Saraf	721.802	-6.33204	2.02201	-3.13157	0.00173877	0.0162979	store-operated calcium entry-associated regulatory factor [Source:MGI Symbol;Acc:MGI:1915137]
7790	Fbxl20	432.011	-6.75685	2.15892	-3.12974	0.00174959	0.0163241	F-box and leucine-rich repeat protein 20 [Source:MGI Symbol;Acc:MGI:1919444]
2516	Ak6	578.303	7.01021	2.24189	3.12692	0.00176648	0.0163319	adenylate kinase 6 [Source:MGI Symbol;Acc:MGI:5510732]
8945	Gm11131	293.203	-7.02062	2.24511	-3.12707	0.00176557	0.0163319	predicted gene 11131 [Source:MGI Symbol;Acc:MGI:3779386]
5407	Cntn1	414.473	-6.421	2.0545	-3.12534	0.001776	0.0163456	contactin 1 [Source:MGI Symbol;Acc:MGI:105980]
32354	Selenom	1419.94	-5.90389	1.8907	-3.12259	0.00179267	0.0164247	selenoprotein M [Source:MGI Symbol;Acc:MGI:2149786]
7138	Eif3m	276.87	-5.01056	1.61271	-3.10692	0.0018905	0.0170901	eukaryotic translation initiation factor 3, subunit M [Source:MGI Symbol;Acc:MGI:1351744]
7432	Esyt1	206.564	-6.09754	1.96143	-3.10872	0.00187897	0.0170901	extended synaptotagmin-like protein 1 [Source:MGI Symbol;Acc:MGI:1344426]
9904	Gm12519	183.787	-7.49293	2.41156	-3.10708	0.00188943	0.0170901	predicted gene 12519 [Source:MGI Symbol;Acc:MGI:3652272]
4594	Cd109	732.086	7.61331	2.45442	3.10188	0.00192295	0.0172303	CD109 antigen [Source:MGI Symbol;Acc:MGI:2445221]
7088	Ehbp1	139.901	-6.31945	2.03692	-3.10245	0.00191929	0.0172303	EH domain binding protein 1 [Source:MGI Symbol;Acc:MGI:2667252]
7144	Eif4a2	477.433	-5.00232	1.61437	-3.09862	0.00194425	0.0173448	eukaryotic translation initiation factor 4A2 [Source:MGI Symbol;Acc:MGI:106906]
2545	Akr1a1	1500.07	5.98323	1.93204	3.09685	0.00195591	0.0173726	aldo-keto reductase family 1, member A1 (aldehyde reductase) [Source:MGI Symbol;Acc:MGI:1929955]
33127	Slco1a4	165.851	-6.49135	2.10377	-3.08558	0.00203156	0.017966	solute carrier organic anion transporter family, member 1a4 [Source:MGI Symbol;Acc:MGI:1351896]
24268	Hydin	369.809	-7.30066	2.36868	-3.08217	0.002055	0.0180947	HYDIN, axonemal central pair apparatus protein [Source:MGI Symbol;Acc:MGI:2389007]
36148	Usp25	316.098	-6.35865	2.06517	-3.07899	0.00207702	0.0181316	ubiquitin specific peptidase 25 [Source:MGI Symbol;Acc:MGI:1353655]
37398	Zfp646	886.818	7.41014	2.40641	3.07933	0.00207465	0.0181316	zinc finger protein 646 [Source:MGI Symbol;Acc:MGI:3665412]
26380	Mapk7	327.14	-6.70156	2.17859	-3.07611	0.00209723	0.0182298	mitogen-activated protein kinase 7 [Source:MGI Symbol;Acc:MGI:1346347]
29448	Pfdn5	1176.85	6.31221	2.06098	3.06272	0.00219333	0.018984	prefoldin 5 [Source:MGI Symbol;Acc:MGI:1928753]
37649	Znhit6	207.472	-6.15053	2.01032	-3.05948	0.00221725	0.0191097	zinc finger, HIT type 6 [Source:MGI Symbol;Acc:MGI:1916996]
18899	Gm43362	140.502	-6.64398	2.17576	-3.05363	0.00226088	0.0194035	predicted gene 43362 [Source:MGI Symbol;Acc:MGI:5663499]
9029	Gm11339	108.783	-7.38952	2.42321	-3.04947	0.00229245	0.0195577	predicted gene 11339 [Source:MGI Symbol;Acc:MGI:3652101]
23606	Gtse1	107.367	-6.50039	2.13391	-3.04623	0.00231731	0.0195577	G two S phase expressed protein 1 [Source:MGI Symbol;Acc:MGI:1352755]
31019	Rbm33	146.253	-5.55216	1.82171	-3.04776	0.00230551	0.0195577	RNA binding motif protein 33 [Source:MGI Symbol;Acc:MGI:1919670]
35880	Uap1	269.184	-6.55559	2.15177	-3.0466	0.00231445	0.0195577	UDP-N-acetylglucosamine pyrophosphorylase 1 [Source:MGI Symbol;Acc:MGI:1334459]
34082	Susd2	573.464	-7.0072	2.30157	-3.04454	0.0023304	0.0195869	sushi domain containing 2 [Source:MGI Symbol;Acc:MGI:1918983]
7171	Elavl1	428.546	-5.52876	1.81901	-3.03943	0.0023703	0.0197589	ELAV (embryonic lethal, abnormal vision)-like 1 (Hu antigen R) [Source:MGI Symbol;Acc:MGI:1100851]
37157	Zfand5	724.481	6.47303	2.13141	3.03698	0.00238964	0.0198389	zinc finger, AN1-type domain 5 [Source:MGI Symbol;Acc:MGI:1278334]
31937	Rsad2	432.846	6.78956	2.23908	3.03231	0.00242694	0.0200666	radical S-adenosyl methionine domain containing 2 [Source:MGI Symbol;Acc:MGI:1929628]
26573	Med9	133.495	-6.29731	2.07941	-3.02841	0.00245846	0.020245	mediator complex subunit 9 [Source:MGI Symbol;Acc:MGI:2183151]
1755	9930111H07Rik	96.072	-7.15942	2.36844	-3.02284	0.00250416	0.0205381	RIKEN cDNA 9930111H07 gene [Source:MGI Symbol;Acc:MGI:1925012]
25418	Klhl3	112.518	-6.45975	2.13969	-3.01901	0.002536	0.0207158	kelch-like 3 [Source:MGI Symbol;Acc:MGI:2445185]
3925	Btg1	598.154	5.40441	1.79324	3.01377	0.00258024	0.0209928	BTG anti-proliferation factor 1 [Source:MGI Symbol;Acc:MGI:88215]
30572	Ptafr	703.742	7.51189	2.49353	3.01256	0.00259055	0.0209928	platelet-activating factor receptor [Source:MGI Symbol;Acc:MGI:106066]
8108	Foxn1	62.8833	-6.84253	2.27272	-3.01073	0.00260623	0.0210061	forkhead box N1 [Source:MGI Symbol;Acc:MGI:102949]
17642	Gm38002	218.108	-6.91549	2.29754	-3.00996	0.00261285	0.0210061	predicted gene, 38002 [Source:MGI Symbol;Acc:MGI:5611230]
8452	Gdpd1	295.82	-6.20437	2.06717	-3.00139	0.00268752	0.0214369	glycerophosphodiester phosphodiesterase domain containing 1 [Source:MGI Symbol;Acc:MGI:1913819]
660	2610035D17Rik	145.086	-6.51009	2.17036	-2.99954	0.00270386	0.021483	RIKEN cDNA 2610035D17 gene [Source:MGI Symbol;Acc:MGI:1919636]
757	3110040N11Rik	111.005	-6.27158	2.09613	-2.99197	0.0027718	0.0219372	RIKEN cDNA 3110040N11 gene [Source:MGI Symbol;Acc:MGI:1914540]
7870	Fcho2	86.071	-5.53827	1.85215	-2.99018	0.00278812	0.0219807	FCH domain only 2 [Source:MGI Symbol;Acc:MGI:3505790]
26497	Mcmbp	258.705	-5.06857	1.69992	-2.98166	0.0028669	0.0224704	minichromosome maintenance complex binding protein [Source:MGI Symbol;Acc:MGI:1920977]
36690	Vps26c	2287.46	7.08217	2.3757	2.98108	0.00287233	0.0224704	VPS26 endosomal protein sorting factor C [Source:MGI Symbol;Acc:MGI:1206040]
17618	Gm37969	1034.43	-7.10056	2.38488	-2.97732	0.00290777	0.0226605	predicted gene, 37969 [Source:MGI Symbol;Acc:MGI:5611197]
29719	Pla2g12b	100.451	-7.21927	2.4266	-2.97505	0.00292941	0.0227421	phospholipase A2, group XIIB [Source:MGI Symbol;Acc:MGI:1917086]
2935	Appl2	147.64	-5.95602	2.00464	-2.97112	0.00296712	0.0229296	adaptor protein, phosphotyrosine interaction, PH domain and leucine zipper containing 2 [Source:MGI Symbol;Acc:MGI:2384914]
30954	Rasgrp1	471.928	7.33664	2.47009	2.97019	0.00297612	0.0229296	RAS guanyl releasing protein 1 [Source:MGI Symbol;Acc:MGI:1314635]
25503	Kmt2d	608.126	-5.4831	1.85293	-2.95915	0.00308485	0.0236777	lysine (K)-specific methyltransferase 2D [Source:MGI Symbol;Acc:MGI:2682319]
7210	Elp3	140.315	-5.79477	1.96131	-2.95455	0.00313128	0.023765	elongator acetyltransferase complex subunit 3 [Source:MGI Symbol;Acc:MGI:1921445]
7533	F730016J06Rik	123.608	-6.66266	2.25402	-2.9559	0.00311761	0.023765	RIKEN cDNA F730016J06 gene [Source:MGI Symbol;Acc:MGI:2443559]
24783	Il27	110.224	-6.65837	2.25289	-2.95548	0.00312185	0.023765	interleukin 27 [Source:MGI Symbol;Acc:MGI:2384409]
34905	Tmem176a	212.841	-6.5257	2.21269	-2.94921	0.00318583	0.0240891	transmembrane protein 176A [Source:MGI Symbol;Acc:MGI:1913308]
32996	Slc38a4	167.11	-6.95602	2.35973	-2.94781	0.00320038	0.0241095	solute carrier family 38, member 4 [Source:MGI Symbol;Acc:MGI:1916604]
6484	Dhtkd1	114.451	-6.11195	2.07948	-2.93917	0.00329088	0.0246998	dehydrogenase E1 and transketolase domain containing 1 [Source:MGI Symbol;Acc:MGI:2445096]
6929	E230029C05Rik	586.317	7.18745	2.45009	2.93355	0.00335108	0.0249778	RIKEN cDNA E230029C05 gene [Source:MGI Symbol;Acc:MGI:2442580]
26145	Ly6a	979.728	5.91324	2.01753	2.93093	0.00337948	0.0250351	lymphocyte antigen 6 complex, locus A [Source:MGI Symbol;Acc:MGI:107527]
27290	Mkrn1	752.537	5.68465	1.94053	2.92944	0.00339577	0.0250351	makorin, ring finger protein, 1 [Source:MGI Symbol;Acc:MGI:1859353]
33038	Slc47a1	201.752	-6.03514	2.06026	-2.92932	0.00339709	0.0250351	solute carrier family 47, member 1 [Source:MGI Symbol;Acc:MGI:1914723]
27931	Mypn	97.2747	-6.71055	2.29414	-2.92508	0.00344372	0.0251961	myopalladin [Source:MGI Symbol;Acc:MGI:1916052]
30753	Rab11a	1335.26	5.88805	2.0124	2.92588	0.00343478	0.0251961	RAB11A, member RAS oncogene family [Source:MGI Symbol;Acc:MGI:1858202]
25699	Larp6	382.717	-6.61756	2.26605	-2.92031	0.00349687	0.0254933	La ribonucleoprotein 6, translational regulator [Source:MGI Symbol;Acc:MGI:1914807]
30677	Pttg1ip	470.558	6.94709	2.38014	2.91877	0.00351413	0.0255277	pituitary tumor-transforming 1 interacting protein [Source:MGI Symbol;Acc:MGI:2652132]
3923	Btf3	1062.87	5.62246	1.93106	2.9116	0.00359585	0.0260283	basic transcription factor 3 [Source:MGI Symbol;Acc:MGI:1202875]
6298	Ddhd2	393.271	-6.34993	2.18201	-2.91013	0.00361279	0.0260582	DDHD domain containing 2 [Source:MGI Symbol;Acc:MGI:1919358]
3072	Arl3	1609.68	7.27579	2.50441	2.90519	0.00367028	0.0262865	ADP-ribosylation factor-like 3 [Source:MGI Symbol;Acc:MGI:1929699]
33410	Snrnp35	117.535	-5.67675	1.9556	-2.90282	0.00369824	0.0263015	small nuclear ribonucleoprotein 35 (U11/U12) [Source:MGI Symbol;Acc:MGI:1923417]
36889	Wnt5a	110.633	-6.46974	2.22843	-2.90328	0.00369282	0.0263015	wingless-type MMTV integration site family, member 5A [Source:MGI Symbol;Acc:MGI:98958]
2169	Acp4	74.7462	-6.81711	2.35153	-2.89901	0.0037434	0.0263929	acid phosphatase 4 [Source:MGI Symbol;Acc:MGI:3644563]
27605	Ms4a4a	407.432	-6.2611	2.15944	-2.89941	0.00373862	0.0263929	membrane-spanning 4-domains, subfamily A, member 4A [Source:MGI Symbol;Acc:MGI:3643932]
8044	Fmo6	318.834	-6.75619	2.33403	-2.89464	0.00379591	0.0264704	flavin containing monooxygenase 6 [Source:MGI Symbol;Acc:MGI:2681841]
27520	Mrpl23	513.692	6.74224	2.32951	2.89428	0.00380035	0.0264704	mitochondrial ribosomal protein L23 [Source:MGI Symbol;Acc:MGI:1196612]
34964	Tmem237	120.672	-6.0849	2.10215	-2.89461	0.00379629	0.0264704	transmembrane protein 237 [Source:MGI Symbol;Acc:MGI:2138365]
5042	Chchd6	116.957	-5.95936	2.06188	-2.89025	0.00384934	0.0265408	coiled-coil-helix-coiled-coil-helix domain containing 6 [Source:MGI Symbol;Acc:MGI:1913348]
35690	Tspan33	107.457	-6.46898	2.23758	-2.89106	0.00383951	0.0265408	tetraspanin 33 [Source:MGI Symbol;Acc:MGI:1919012]
33602	Spcs1	677.834	6.49712	2.25103	2.88629	0.00389808	0.0267861	signal peptidase complex subunit 1 homolog (S. cerevisiae) [Source:MGI Symbol;Acc:MGI:1916269]
2987	Arhgap18	117.933	-5.20375	1.80401	-2.88455	0.00391979	0.0268211	Rho GTPase activating protein 18 [Source:MGI Symbol;Acc:MGI:1921160]
6822	Dtx4	91.9688	-5.16486	1.79111	-2.88361	0.00393144	0.0268211	deltex 4, E3 ubiquitin ligase [Source:MGI Symbol;Acc:MGI:2672905]
26596	Melk	144.894	-5.92753	2.05624	-2.88271	0.00394272	0.0268211	maternal embryonic leucine zipper kinase [Source:MGI Symbol;Acc:MGI:106924]
27443	Mpzl1	395.481	-6.21474	2.15737	-2.8807	0.00396788	0.0269023	myelin protein zero-like 1 [Source:MGI Symbol;Acc:MGI:1915731]
2171	Acp6	182.894	-5.75567	1.99888	-2.87945	0.00398366	0.0269195	acid phosphatase 6, lysophosphatidic [Source:MGI Symbol;Acc:MGI:1931010]
25527	Krcc1	324.664	-5.94366	2.06535	-2.8778	0.00400463	0.0269716	lysine-rich coiled-coil 1 [Source:MGI Symbol;Acc:MGI:1889377]
179	1700019D03Rik	150.081	-6.3909	2.22382	-2.87384	0.00405509	0.0272213	RIKEN cDNA 1700019D03 gene [Source:MGI Symbol;Acc:MGI:1914330]
28312	Nisch	775.785	-6.13036	2.1387	-2.86639	0.00415177	0.0276875	nischarin [Source:MGI Symbol;Acc:MGI:1928323]
28485	Npm1	1480.5	4.62377	1.6145	2.8639	0.0041846	0.0278153	nucleophosmin 1 [Source:MGI Symbol;Acc:MGI:106184]
29679	Pitrm1	214.265	-6.10674	2.13356	-2.86223	0.0042067	0.0278711	pitrilysin metallepetidase 1 [Source:MGI Symbol;Acc:MGI:1916867]
4904	Cep131	71.0286	-5.97826	2.09045	-2.85979	0.00423915	0.0279883	centrosomal protein 131 [Source:MGI Symbol;Acc:MGI:107440]
27592	Mrto4	455.458	-6.12778	2.14422	-2.85782	0.00426567	0.0279883	mRNA turnover 4, ribosome maturation factor [Source:MGI Symbol;Acc:MGI:1917152]
31521	Rpgrip1l	75.4779	-6.108	2.13684	-2.85842	0.00425754	0.0279883	Rpgrip1-like [Source:MGI Symbol;Acc:MGI:1920563]
28594	Nsmf	291.21	-4.80692	1.68527	-2.85232	0.00434019	0.0283857	NMDA receptor synaptonuclear signaling and neuronal migration factor [Source:MGI Symbol;Acc:MGI:1861755]
4259	Carf	359.486	-6.1373	2.15528	-2.84756	0.00440558	0.028721	calcium response factor [Source:MGI Symbol;Acc:MGI:2182269]
6573	Dmbx1	179.275	-6.63873	2.33917	-2.83807	0.00453876	0.0294008	diencephalon/mesencephalon homeobox 1 [Source:MGI Symbol;Acc:MGI:2153518]
1949	A930019D19Rik	53.395	-6.02544	2.12464	-2.83599	0.00456839	0.0294054	RIKEN cDNA A930019D19 gene [Source:MGI Symbol;Acc:MGI:1925056]
26149	Ly6c2	393.658	6.61374	2.33167	2.83649	0.00456128	0.0294054	lymphocyte antigen 6 complex, locus C2 [Source:MGI Symbol;Acc:MGI:3712069]
3097	Armc9	526.036	-6.26853	2.21319	-2.83234	0.00462081	0.0294631	armadillo repeat containing 9 [Source:MGI Symbol;Acc:MGI:1926045]
3420	AY074887	41.8473	-5.61269	1.9814	-2.8327	0.00461573	0.0294631	cDNA sequence AY074887 [Source:MGI Symbol;Acc:MGI:3575512]
6436	Derl2	484.86	-5.98412	2.11239	-2.83286	0.00461329	0.0294631	Der1-like domain family, member 2 [Source:MGI Symbol;Acc:MGI:2151483]
5180	Ckb	1933.64	6.217	2.19675	2.83009	0.00465349	0.0295787	creatine kinase, brain [Source:MGI Symbol;Acc:MGI:88407]
16477	Gm33056	122.301	-7.05386	2.49601	-2.82606	0.00471249	0.0298605	predicted gene, 33056 [Source:MGI Symbol;Acc:MGI:5592215]
3341	Atp8b5	158.848	-6.6547	2.35809	-2.82208	0.00477135	0.0301395	ATPase, class I, type 8B, member 5 [Source:MGI Symbol;Acc:MGI:2444287]
28041	Nbas	153.748	-5.82325	2.07012	-2.813	0.00490823	0.0309082	neuroblastoma amplified sequence [Source:MGI Symbol;Acc:MGI:1918419]
5460	Col27a1	334.548	-6.56945	2.34187	-2.80522	0.00502826	0.0315663	collagen, type XXVII, alpha 1 [Source:MGI Symbol;Acc:MGI:2672118]
7280	Entpd3	574.971	-6.44692	2.3059	-2.79583	0.00517662	0.0323977	ectonucleoside triphosphate diphosphohydrolase 3 [Source:MGI Symbol;Acc:MGI:1321386]
11709	Gm15264	61.6893	-6.50288	2.32823	-2.79306	0.00522121	0.0324769	predicted gene 15264 [Source:MGI Symbol;Acc:MGI:3705845]
31067	Rcan2	265.395	6.84598	2.45046	2.79375	0.00520999	0.0324769	regulator of calcineurin 2 [Source:MGI Symbol;Acc:MGI:1858219]
4907	Cep162	82.3621	-5.6558	2.02662	-2.79076	0.00525851	0.0326092	centrosomal protein 162 [Source:MGI Symbol;Acc:MGI:1925343]
5849	Ctsd	680.577	5.19592	1.86373	2.78792	0.00530477	0.0327206	cathepsin D [Source:MGI Symbol;Acc:MGI:88562]
25114	Kars	640.94	-5.45826	1.95868	-2.7867	0.00532473	0.0327206	lysyl-tRNA synthetase [Source:MGI Symbol;Acc:MGI:1934754]
34604	Tgfb1	42.3055	-5.06823	1.81847	-2.78708	0.00531853	0.0327206	transforming growth factor, beta 1 [Source:MGI Symbol;Acc:MGI:98725]
3196	Asph	463.114	-5.52841	1.98671	-2.78269	0.00539095	0.0330277	aspartate-beta-hydroxylase [Source:MGI Symbol;Acc:MGI:1914186]
2979	Arglu1	517.484	-5.57945	2.00805	-2.77853	0.00546047	0.0332533	arginine and glutamate rich 1 [Source:MGI Symbol;Acc:MGI:2442985]
4929	Cep83	162.724	-5.46595	1.96671	-2.77923	0.00544874	0.0332533	centrosomal protein 83 [Source:MGI Symbol;Acc:MGI:1924298]
28061	Ncbp3	144.419	-4.94129	1.78384	-2.77003	0.00560513	0.0340324	nuclear cap binding subunit 3 [Source:MGI Symbol;Acc:MGI:1914124]
8398	Gbp2	910.819	-4.8188	1.74789	-2.75693	0.00583474	0.035321	guanylate binding protein 2 [Source:MGI Symbol;Acc:MGI:102772]
3247	Atg3	213.46	-5.51036	2.00028	-2.7548	0.00587282	0.035446	autophagy related 3 [Source:MGI Symbol;Acc:MGI:1915091]
4263	Carmil1	198.173	-5.81708	2.11336	-2.75252	0.0059138	0.0355868	capping protein regulator and myosin 1 linker 1 [Source:MGI Symbol;Acc:MGI:1915982]
4696	Cdc14a	190.954	-5.95649	2.16477	-2.75156	0.00593114	0.0355868	CDC14 cell division cycle 14A [Source:MGI Symbol;Acc:MGI:2442676]
37034	Zbed4-ps1	88.2557	-5.56967	2.02695	-2.7478	0.00599963	0.0358919	zinc finger, BED type containing 4, pseudogene 1 [Source:MGI Symbol;Acc:MGI:3645416]
37403	Zfp652	534.625	-5.30112	1.93685	-2.73698	0.00620062	0.0369855	zinc finger protein 652 [Source:MGI Symbol;Acc:MGI:2442221]
36908	Wtap	225.224	5.68492	2.07904	2.73439	0.00624958	0.0371686	WT1 associating protein [Source:MGI Symbol;Acc:MGI:1926395]
25276	Kdm4b	513.011	-5.90026	2.15916	-2.73267	0.00628232	0.0372543	lysine (K)-specific demethylase 4B [Source:MGI Symbol;Acc:MGI:2442355]
35686	Tspan3	398.169	-5.63608	2.06661	-2.72721	0.00638724	0.0377664	tetraspanin 3 [Source:MGI Symbol;Acc:MGI:1928098]
8630	Gm10044	74.6419	-6.53828	2.40203	-2.72198	0.00648927	0.0382585	predicted gene 10044 [Source:MGI Symbol;Acc:MGI:3641749]
25096	Junb	381.93	5.15649	1.89977	2.71427	0.00664219	0.038912	jun B proto-oncogene [Source:MGI Symbol;Acc:MGI:96647]
29995	Polr2f	788.151	6.11255	2.25264	2.71351	0.00665752	0.038912	polymerase (RNA) II (DNA directed) polypeptide F [Source:MGI Symbol;Acc:MGI:1349393]
36997	Yipf5	131.538	-5.06457	1.86527	-2.71519	0.00662375	0.038912	Yip1 domain family, member 5 [Source:MGI Symbol;Acc:MGI:1914430]
15593	Gm28163	81.9454	-6.4746	2.38837	-2.71089	0.00671031	0.0390193	predicted gene 28163 [Source:MGI Symbol;Acc:MGI:5578869]
29464	Pgam1	577.666	-5.36659	1.9799	-2.71054	0.00671739	0.0390193	phosphoglycerate mutase 1 [Source:MGI Symbol;Acc:MGI:97552]
34348	Tbc1d4	77.8246	-5.69943	2.10331	-2.70975	0.00673341	0.0390193	TBC1 domain family, member 4 [Source:MGI Symbol;Acc:MGI:2429660]
22203	Gm7363	94.0127	-5.89332	2.17588	-2.70847	0.00675936	0.0390583	predicted gene 7363 [Source:MGI Symbol;Acc:MGI:3646407]
4851	Cebpb	65.3369	5.24874	1.9386	2.70749	0.00677948	0.0390636	CCAAT/enhancer binding protein (C/EBP), beta [Source:MGI Symbol;Acc:MGI:88373]
30894	Ranbp10	266.104	-5.62448	2.0784	-2.70615	0.00680682	0.0391103	RAN binding protein 10 [Source:MGI Symbol;Acc:MGI:1921584]
32741	Slamf7	213.852	6.44236	2.39063	2.69484	0.00704224	0.040349	SLAM family member 7 [Source:MGI Symbol;Acc:MGI:1922595]
24194	Hsfy2	93.5154	-6.21835	2.31193	-2.68968	0.00715216	0.0408637	heat shock transcription factor, Y-linked 2 [Source:MGI Symbol;Acc:MGI:1918316]
1320	4933401H06Rik	95.5731	-7.32395	2.72575	-2.68695	0.00721074	0.0410653	RIKEN cDNA 4933401H06 gene [Source:MGI Symbol;Acc:MGI:1918288]
24177	Hsd17b4	387.112	-5.74993	2.14206	-2.6843	0.0072682	0.0410653	hydroxysteroid (17-beta) dehydrogenase 4 [Source:MGI Symbol;Acc:MGI:105089]
28742	Oas1g	180.205	-5.72816	2.13278	-2.68577	0.00723634	0.0410653	2'-5' oligoadenylate synthetase 1G [Source:MGI Symbol;Acc:MGI:97429]
34789	Tma7	1112.55	5.87003	2.18655	2.68461	0.00726155	0.0410653	translational machinery associated 7 [Source:MGI Symbol;Acc:MGI:1913417]
35237	Tpd52	445.384	6.04853	2.2562	2.68085	0.00734365	0.0413767	tumor protein D52 [Source:MGI Symbol;Acc:MGI:107749]
34852	Tmem127	196.621	-5.6491	2.11076	-2.67634	0.00744319	0.0418217	transmembrane protein 127 [Source:MGI Symbol;Acc:MGI:1916720]
24942	Irf2bpl	596.697	-5.58714	2.09287	-2.6696	0.00759408	0.042552	interferon regulatory factor 2 binding protein-like [Source:MGI Symbol;Acc:MGI:2442463]
24864	Inppl1	764.303	-5.88754	2.20815	-2.66627	0.00766969	0.0428576	inositol polyphosphate phosphatase-like 1 [Source:MGI Symbol;Acc:MGI:1333787]
19799	Gm44693	99.3464	-6.07968	2.28599	-2.65954	0.00782471	0.043604	predicted gene 44693 [Source:MGI Symbol;Acc:MGI:5753269]
4637	Cd300ld	200.677	-5.69587	2.14506	-2.65534	0.00792277	0.0438613	CD300 molecule like family member d [Source:MGI Symbol;Acc:MGI:2442358]
23391	Gpr35	102.31	-5.85727	2.20548	-2.65577	0.00791265	0.0438613	G protein-coupled receptor 35 [Source:MGI Symbol;Acc:MGI:1929509]
25343	Kif5b	466.615	4.44869	1.67572	2.6548	0.00793558	0.0438613	kinesin family member 5B [Source:MGI Symbol;Acc:MGI:1098268]
27392	Morf4l1	2610.27	5.0645	1.90908	2.65284	0.00798167	0.0439965	mortality factor 4 like 1 [Source:MGI Symbol;Acc:MGI:1096551]
28412	Noct	104.813	-5.40287	2.03787	-2.65123	0.00801986	0.0440876	nocturnin [Source:MGI Symbol;Acc:MGI:109382]
28430	Nono	1204.48	4.83005	1.82383	2.64831	0.00808953	0.0442315	non-POU-domain-containing, octamer binding protein [Source:MGI Symbol;Acc:MGI:1855692]
32249	Scn9a	103.181	-6.02625	2.27503	-2.64887	0.00807608	0.0442315	sodium channel, voltage-gated, type IX, alpha [Source:MGI Symbol;Acc:MGI:107636]
30224	Prdm1	363.91	-5.76631	2.18098	-2.6439	0.00819566	0.0446916	PR domain containing 1, with ZNF domain [Source:MGI Symbol;Acc:MGI:99655]
4207	Cand1	215.751	-4.52926	1.71373	-2.64293	0.00821924	0.0447004	cullin associated and neddylation disassociated 1 [Source:MGI Symbol;Acc:MGI:1261820]
31852	Rps26-ps1	129.2	-4.6819	1.77292	-2.64078	0.00827163	0.0448653	ribosomal protein S26, pseudogene 1 [Source:MGI Symbol;Acc:MGI:3704322]
10809	Gm13836	49.5155	-5.82185	2.20581	-2.63932	0.00830717	0.0449382	predicted gene 13836 [Source:MGI Symbol;Acc:MGI:3650922]
36093	Uqcc1	171.68	-5.5339	2.09944	-2.6359	0.00839144	0.0452737	ubiquinol-cytochrome c reductase complex assembly factor 1 [Source:MGI Symbol;Acc:MGI:1929472]
36751	Vwf	725.613	-6.1371	2.3313	-2.63249	0.00847625	0.0456103	Von Willebrand factor [Source:MGI Symbol;Acc:MGI:98941]
26662	Mfsd11	443.894	-5.12734	1.94966	-2.62987	0.00854185	0.045635	major facilitator superfamily domain containing 11 [Source:MGI Symbol;Acc:MGI:1917150]
27528	Mrpl32	216.538	-5.53805	2.10554	-2.63022	0.00853294	0.045635	mitochondrial ribosomal protein L32 [Source:MGI Symbol;Acc:MGI:2137226]
34331	Tbc1d15	179.652	-5.3529	2.03562	-2.62962	0.00854816	0.045635	TBC1 domain family, member 15 [Source:MGI Symbol;Acc:MGI:1913937]
34650	Them6	129.196	-5.25881	2.00099	-2.6281	0.00858631	0.0457187	thioesterase superfamily member 6 [Source:MGI Symbol;Acc:MGI:1925301]
4402	Ccdc163	262.33	-5.51415	2.10245	-2.62273	0.00872286	0.0462039	coiled-coil domain containing 163 [Source:MGI Symbol;Acc:MGI:1915644]
10632	Gm13577	49.3673	-5.18732	1.97726	-2.6235	0.00870325	0.0462039	predicted gene 13577 [Source:MGI Symbol;Acc:MGI:3649301]
26315	Manf	893.56	5.10282	1.95182	2.61439	0.00893864	0.0471015	mesencephalic astrocyte-derived neurotrophic factor [Source:MGI Symbol;Acc:MGI:1922090]
36758	Wasf1	156.503	-6.22648	2.38132	-2.61472	0.00892996	0.0471015	WASP family, member 1 [Source:MGI Symbol;Acc:MGI:1890563]
23230	Gnb1l	51.8119	-5.28643	2.02429	-2.61149	0.00901473	0.0473502	guanine nucleotide binding protein (G protein), beta polypeptide 1-like [Source:MGI Symbol;Acc:MGI:1338057]
29072	Pan2	154.422	5.96976	2.28654	2.61083	0.0090324	0.0473502	PAN2 poly(A) specific ribonuclease subunit [Source:MGI Symbol;Acc:MGI:1918984]
18276	Gm42576	193.258	-5.62974	2.1664	-2.59866	0.00935871	0.0489348	predicted gene 42576 [Source:MGI Symbol;Acc:MGI:5662713]
5346	Cmtm5	66.9867	-5.44643	2.09701	-2.59724	0.00939772	0.0490127	CKLF-like MARVEL transmembrane domain containing 5 [Source:MGI Symbol;Acc:MGI:2447164]
7606	Fam13c	108.611	-5.27897	2.03484	-2.59429	0.00947879	0.0493091	family with sequence similarity 13, member C [Source:MGI Symbol;Acc:MGI:1918971]
